# Supplementary material for: An efficient approach to finding Siraitia grosvenorii triterpene biosynthetic genes by RNA-seq and digital gene expression analysis
Source: BMC Genomics. 2011 Jul 5;12:343. doi: 10.1186/1471-2164-12-343 (PMC3161973; doi:10.1186/1471-2164-12-343)
Supplement: Additional file 1 — Overview of Siraitia grosvenorii transcriptome sequencing and assembly. (A) Size distribution of Illumina sequencing contigs. (B) Size distribution of Illumina sequencing scaffolds and which after paired-end and gap filling. (C) Size distribution of Illumina sequencing unigenes and which after paired-end and gap filling. [file 1471-2164-12-343-S1.XLS]

## Sheet: Contig
			Length	distribution	of	contig
A	sample	number/percent	100-200nt	200-300nt	300-400nt	400-500nt	>=500nt	N50[1]	Mean	All contig	Length of all contig (nt)
	Contig	number	52719	16369	9187	5364	14871	447	313	98510	30825401
		percent	0.5352	0.1662	0.0933	0.0545	0.151
			Length	distribution	of	scafSeq								The	distribution	of	(N/lenth)%
B	sample	number/percent	100-500nt	500-1000nt	1000-1500nt	1500-2000nt	>=2000nt	N50[1]	Mean	All scafSeq	Length of all scafSeq (nt)		sample	0%~5%	5%~20%	20%~40%	40%~60%	60%~80%	80%~100%
	Scaffold	number	49188	9944	3768	1920	2241	826	484	67061	32445349		Scaffold	53424	8516	5009	112	0	0
		percent	0.7335	0.1483	0.0562	0.0286	0.0334							0.7966	0.127	0.0747	0.0017	0	0
			Length	distribution	of	Unigene								The	distribution	of	(N/lenth)%
C	sample	number/percent	100-500nt	500-1000nt	1000-1500nt	1500-2000nt	>=2000nt	N50[1]	Mean	All Unigene	Length of all Unigene (nt)		sample	0%~5%	5%~20%	20%~40%	40%~60%	60%~80%	80%~100%
	unigene	number	26037	9929	3770	1918	2237	963	668	43891	29312105		unigene	36353	6296	1238	4	0	0
		percent	0.5932	0.2262	0.0859	0.0437	0.051							0.8283	0.1434	0.0282	0.0001	0	0
