# Supplementary material for: An efficient approach to finding Siraitia grosvenorii triterpene biosynthetic genes by RNA-seq and digital gene expression analysis
Source: BMC Genomics. 2011 Jul 5;12:343. doi: 10.1186/1471-2164-12-343 (PMC3161973; doi:10.1186/1471-2164-12-343)
Supplement: Additional file 2 — Top BLAST hits from NCBI nr database. BLAST results against the NCBI nr database for all the distinct sequences with a cut-off E value above 10-5 are shown. [file 1471-2164-12-343-S2.XLS]

## Sheet: Additional file 2
Query_id	Query_length	Query_start	Query_end	Subject_id	Subject_length	Subject_start	Subject_end	Identity	Positive	Gap	Align_length	Score	E_value	Query_annotation	Subject_annotation
Unigene12226_All	1287	249	722	gi|225449311|ref|XP_002277052.1|	280	1	160	0.66	0.77	0.01	160	220	1e-101	--	PREDICTED: hypothetical protein [Vitis vinifera] >gi|270244650|emb|CBI31583.1| unnamed protein product [Vitis vinifera]
Unigene12229_All	2241	70	1971	gi|147777809|emb|CAN64607.1|	933	6	636	0.68	0.82	0	638	870	0	--	hypothetical protein [Vitis vinifera]
Unigene12230_All	1372	669	1370	gi|270247469|emb|CBI32844.1|	532	69	313	0.6	0.71	0.04	246	279	9e-74	--	unnamed protein product [Vitis vinifera]
Unigene12232_All	1701	179	955	gi|225447223|ref|XP_002277857.1|	473	5	261	0.7	0.81	0	259	374	0	--	PREDICTED: hypothetical protein [Vitis vinifera] >gi|147802577|emb|CAN68594.1| hypothetical protein [Vitis vinifera]
Unigene12233_All	2263	113	1996	gi|224109816|ref|XP_002315321.1|	631	1	631	0.84	0.9	0	632	1073	0	--	predicted protein [Populus trichocarpa] >gi|222864361|gb|EEF01492.1| predicted protein [Populus trichocarpa]
Unigene12235_All	1038	995	108	gi|224129948|ref|XP_002328843.1|	471	9	307	0.78	0.87	0.01	299	475	1e-133	--	predicted protein [Populus trichocarpa] >gi|222839141|gb|EEE77492.1| predicted protein [Populus trichocarpa]
Unigene12236_All	1162	907	2	gi|255563498|ref|XP_002522751.1|	702	4	304	0.54	0.66	0.07	328	299	7e-80	--	RNA-binding protein, putative [Ricinus communis] >gi|223537989|gb|EEF39602.1| RNA-binding protein, putative [Ricinus communis]
Unigene12238_All	1473	135	566	gi|255538722|ref|XP_002510426.1|	435	134	277	0.75	0.88	0	144	234	1e-131	--	ATP binding protein, putative [Ricinus communis] >gi|223551127|gb|EEF52613.1| ATP binding protein, putative [Ricinus communis]
Unigene12241_All	253	2	130	gi|255543164|ref|XP_002512645.1|	716	674	716	0.83	0.9	0	43	85.5	3e-16	--	pentatricopeptide repeat-containing protein, putative [Ricinus communis] >gi|223548606|gb|EEF50097.1| pentatricopeptide repeat-containing protein, putative [Ricinus communis]
Unigene12242_All	1601	219	1271	gi|255549070|ref|XP_002515591.1|	350	1	350	0.73	0.81	0	353	491	1e-137	--	Inner membrane protein yrbE, putative [Ricinus communis] >gi|223545535|gb|EEF47040.1| Inner membrane protein yrbE, putative [Ricinus communis]
Unigene12244_All	273	263	3	gi|224126615|ref|XP_002319881.1|	155	50	132	0.58	0.72	0	87	95.5	3e-19	--	predicted protein [Populus trichocarpa] >gi|222858257|gb|EEE95804.1| predicted protein [Populus trichocarpa]
Unigene12246_All	396	111	395	gi|270238870|emb|CBI26106.1|	321	124	218	0.61	0.74	0	95	124	6e-28	--	unnamed protein product [Vitis vinifera]
Unigene12249_All	1563	1125	682	gi|147794988|emb|CAN67424.1|	219	1	133	0.55	0.65	0	149	140	8e-32	--	hypothetical protein [Vitis vinifera]
Unigene12251_All	1663	1029	454	gi|147798514|emb|CAN74381.1|	1884	1	192	0.44	0.67	0	192	184	5e-45	--	hypothetical protein [Vitis vinifera]
Unigene12252_All	5023	1182	4646	gi|225455571|ref|XP_002268371.1|	1442	303	1442	0.79	0.87	0	1158	1829	0	--	PREDICTED: hypothetical protein [Vitis vinifera]
Unigene12253_All	517	515	36	gi|224120592|ref|XP_002318368.1|	836	622	782	0.4	0.59	0	161	117	8e-26	--	nbs-lrr resistance protein [Populus trichocarpa] >gi|222859041|gb|EEE96588.1| nbs-lrr resistance protein [Populus trichocarpa]
Unigene12256_All	1625	83	1090	gi|225459665|ref|XP_002284617.1|	333	8	333	0.74	0.82	0	337	489	1e-136	--	PREDICTED: hypothetical protein [Vitis vinifera]
Unigene12257_All	543	153	362	gi|255556508|ref|XP_002519288.1|	661	592	661	0.81	0.9	0	70	129	2e-48	--	conserved hypothetical protein [Ricinus communis] >gi|223541603|gb|EEF43152.1| conserved hypothetical protein [Ricinus communis]
Unigene12258_All	447	227	445	gi|255556910|ref|XP_002519488.1|	1352	1	85	0.47	0.58	0.14	85	68.9	3e-11	--	multidrug resistance protein 1, 2, putative [Ricinus communis] >gi|223541351|gb|EEF42902.1| multidrug resistance protein 1, 2, putative [Ricinus communis]
Unigene12259_All	2012	973	236	gi|255586545|ref|XP_002533909.1|	916	663	913	0.71	0.86	0.02	252	369	0	--	hypothetical protein RCOM_0237030 [Ricinus communis] >gi|223526130|gb|EEF28474.1| hypothetical protein RCOM_0237030 [Ricinus communis]
Unigene12260_All	610	98	610	gi|255577704|ref|XP_002529728.1|	543	1	169	0.73	0.85	0	171	270	1e-71	--	DNA cross-link repair protein pso2/snm1, putative [Ricinus communis] >gi|223530792|gb|EEF32657.1| DNA cross-link repair protein pso2/snm1, putative [Ricinus communis]
Unigene12261_All	665	7	177	gi|28558781|gb|AAO45752.1|	923	324	380	0.77	0.89	0	57	93.2	4e-47	--	pol protein [Cucumis melo]
Unigene12262_All	2555	152	2281	gi|270256224|emb|CBI39044.1|	730	23	729	0.72	0.84	0	710	1043	0	--	unnamed protein product [Vitis vinifera]
Unigene12264_All	277	89	6	gi|255581854|ref|XP_002531727.1|	210	75	102	0.92	0.96	0	28	53.1	2e-06	--	conserved hypothetical protein [Ricinus communis] >gi|223528630|gb|EEF30647.1| conserved hypothetical protein [Ricinus communis]
Unigene12265_All	266	266	126	gi|108707917|gb|ABF95712.1|	1057	897	943	0.76	0.91	0	47	80.9	1e-24	--	retrotransposon protein, putative, Ty1-copia subclass, expressed [Oryza sativa (japonica cultivar-group)]
Unigene12266_All	2632	1431	253	gi|270255444|emb|CBI37828.1|	896	299	692	0.87	0.93	0	394	691	0	--	unnamed protein product [Vitis vinifera]
Unigene12267_All	315	54	314	gi|258617482|gb|ACV83767.1|	168	18	91	0.41	0.51	0	87	58.5	4e-08	--	RNase Phy5 [Petunia x hybrida]
Unigene12269_All	216	2	136	gi|225456583|ref|XP_002265665.1|	1099	231	275	0.64	0.75	0	45	62.4	3e-11	--	PREDICTED: hypothetical protein [Vitis vinifera]
Unigene12272_All	1049	1048	386	gi|225430043|ref|XP_002284269.1|	364	39	263	0.68	0.81	0.02	226	291	1e-106	--	PREDICTED: hypothetical protein [Vitis vinifera]
Unigene12273_All	912	94	651	gi|225423489|ref|XP_002267940.1|	414	231	414	0.91	0.96	0	186	333	1e-101	--	PREDICTED: hypothetical protein [Vitis vinifera] >gi|270240046|emb|CBI27279.1| unnamed protein product [Vitis vinifera]
Unigene12275_All	592	375	148	gi|224104523|ref|XP_002313466.1|	90	1	76	0.65	0.76	0	76	95.9	5e-19	--	predicted protein [Populus trichocarpa] >gi|222849874|gb|EEE87421.1| predicted protein [Populus trichocarpa]
Unigene12276_All	830	390	1	gi|30697281|ref|NP_200789.2|	778	159	254	0.47	0.54	0	131	104	1e-39	--	SBT5.4; identical protein binding / serine-type endopeptidase [Arabidopsis thaliana]
Unigene12278_All	2253	2061	382	gi|225441834|ref|XP_002284060.1|	762	1	564	0.67	0.8	0.01	567	774	0	--	PREDICTED: hypothetical protein [Vitis vinifera]
Unigene12279_All	754	317	532	gi|255567707|ref|XP_002524832.1|	192	103	178	0.5	0.75	0.05	76	82	6e-29	--	conserved hypothetical protein [Ricinus communis] >gi|223535892|gb|EEF37552.1| conserved hypothetical protein [Ricinus communis]
Unigene12281_All	811	603	85	gi|255573459|ref|XP_002527655.1|	263	2	173	0.75	0.84	0	173	257	2e-67	--	conserved hypothetical protein [Ricinus communis] >gi|223532960|gb|EEF34726.1| conserved hypothetical protein [Ricinus communis]
Unigene12284_All	314	111	314	gi|255648156|gb|ACU24532.1|	506	8	73	0.66	0.76	0	68	91.7	4e-18	--	unknown [Glycine max]
Unigene12287_All	1289	648	208	gi|225461142|ref|XP_002280047.1|	339	194	339	0.77	0.91	0	147	233	1e-112	--	PREDICTED: hypothetical protein [Vitis vinifera]
Unigene12288_All	469	316	140	gi|225433722|ref|XP_002266739.1|	1240	927	985	0.54	0.74	0	59	77.8	3e-23	--	PREDICTED: hypothetical protein [Vitis vinifera]
Unigene12289_All	433	8	433	gi|255578892|ref|XP_002530299.1|	699	2	138	0.46	0.65	0	143	124	6e-28	--	conserved hypothetical protein [Ricinus communis] >gi|223530155|gb|EEF32066.1| conserved hypothetical protein [Ricinus communis]
Unigene12291_All	288	185	3	gi|94556727|gb|ABF46642.1|	374	279	339	0.83	0.88	0	61	112	3e-24	--	papain-like cysteine proteinase [Pachysandra terminalis]
Unigene12293_All	661	410	556	gi|222612692|gb|EEE50824.1|	1594	852	903	0.44	0.57	0.05	52	43.1	3e-06	--	hypothetical protein OsJ_31232 [Oryza sativa Japonica Group]
Unigene12296_All	700	346	17	gi|147854459|emb|CAN78588.1|	2232	1555	1668	0.33	0.45	0.04	115	54.7	9e-22	--	hypothetical protein [Vitis vinifera]
Unigene12299_All	280	151	279	gi|255586487|ref|XP_002533885.1|	572	109	151	0.79	0.93	0	43	74.3	3e-23	--	Cell division protein kinase 7, putative [Ricinus communis] >gi|223526162|gb|EEF28496.1| Cell division protein kinase 7, putative [Ricinus communis]
Unigene12300_All	1571	402	1001	gi|255587360|ref|XP_002534244.1|	944	746	944	0.75	0.84	0	200	312	1e-83	--	WD-repeat protein, putative [Ricinus communis] >gi|223525645|gb|EEF28134.1| WD-repeat protein, putative [Ricinus communis]
Unigene12301_All	286	130	2	gi|225452783|ref|XP_002277958.1|	2192	633	676	0.56	0.65	0.02	44	44.3	5e-09	--	PREDICTED: hypothetical protein [Vitis vinifera]
Unigene12303_All	1217	115	1116	gi|224084964|ref|XP_002307456.1|	342	1	334	0.87	0.94	0	334	588	1e-167	--	predicted protein [Populus trichocarpa] >gi|222856905|gb|EEE94452.1| predicted protein [Populus trichocarpa]
Unigene12304_All	228	131	3	gi|21745136|gb|AAM77272.1|AF519809_1	663	379	421	0.95	1	0	43	93.2	2e-28	--	acid invertase [Lagenaria siceraria]
Unigene12305_All	417	415	296	gi|118488669|gb|ABK96146.1|	393	351	390	0.92	0.95	0	40	80.5	9e-15	--	unknown [Populus trichocarpa]
Unigene12308_All	218	124	2	gi|255545218|ref|XP_002513670.1|	370	9	50	0.71	0.85	0.02	42	62	3e-09	--	conserved hypothetical protein [Ricinus communis] >gi|223547578|gb|EEF49073.1| conserved hypothetical protein [Ricinus communis]
Unigene12309_All	503	501	232	gi|147820286|emb|CAN71465.1|	564	428	507	0.74	0.76	0	90	124	8e-28	--	hypothetical protein [Vitis vinifera]
Unigene12310_All	1358	1335	136	gi|255585329|ref|XP_002533362.1|	412	4	398	0.67	0.78	0.01	405	514	1e-144	--	conserved hypothetical protein [Ricinus communis] >gi|223526802|gb|EEF29024.1| conserved hypothetical protein [Ricinus communis]
Unigene12311_All	996	495	617	gi|225458149|ref|XP_002280947.1|	89	4	44	0.8	0.85	0	41	74.3	4e-12	--	PREDICTED: hypothetical protein [Vitis vinifera]
Unigene12312_All	250	5	250	gi|225452980|ref|XP_002279278.1|	2031	369	450	0.43	0.56	0.01	83	59.3	2e-08	--	PREDICTED: hypothetical protein [Vitis vinifera]
Unigene12313_All	405	116	373	gi|18379259|ref|NP_565266.1|	174	89	174	0.56	0.68	0	86	99.4	2e-20	--	CRR3 (CHLORORESPIRATORY REDUCTION 3) [Arabidopsis thaliana] >gi|3785988|gb|AAC67335.1| expressed protein [Arabidopsis thaliana] >gi|14334562|gb|AAK59689.1| unknown protein [Arabidopsis thaliana] >gi|21281046|gb|AAM44943.1| unknown protein [Arabidopsis thaliana]
Unigene12316_All	324	141	323	gi|225470678|ref|XP_002269786.1|	817	186	246	0.45	0.63	0	61	51.6	5e-06	--	PREDICTED: hypothetical protein [Vitis vinifera] >gi|270258069|emb|CBI40107.1| unnamed protein product [Vitis vinifera]
Unigene12318_All	1177	1145	261	gi|255560509|ref|XP_002521269.1|	293	3	292	0.71	0.79	0.01	300	392	1e-107	--	conserved hypothetical protein [Ricinus communis] >gi|223539537|gb|EEF41125.1| conserved hypothetical protein [Ricinus communis]
Unigene12320_All	646	520	275	gi|255553167|ref|XP_002517626.1|	138	1	89	0.5	0.67	0.08	90	78.2	5e-21	--	conserved hypothetical protein [Ricinus communis] >gi|223543258|gb|EEF44790.1| conserved hypothetical protein [Ricinus communis]
Unigene12321_All	351	135	350	gi|225457458|ref|XP_002265041.1|	160	51	122	0.73	0.79	0.01	73	91.3	5e-18	--	PREDICTED: hypothetical protein [Vitis vinifera] >gi|270251924|emb|CBI35291.1| unnamed protein product [Vitis vinifera]
Unigene12325_All	2970	1078	107	gi|224135185|ref|XP_002322004.1|	1135	669	1004	0.39	0.59	0.04	340	243	7e-90	--	predicted protein [Populus trichocarpa] >gi|222869000|gb|EEF06131.1| predicted protein [Populus trichocarpa]
Unigene12326_All	1399	1388	3	gi|255544978|ref|XP_002513550.1|	1224	278	771	0.47	0.63	0.09	509	442	1e-123	--	hypothetical protein RCOM_1579370 [Ricinus communis] >gi|223547458|gb|EEF48953.1| hypothetical protein RCOM_1579370 [Ricinus communis]
Unigene12327_All	427	134	3	gi|74027103|gb|AAZ94653.1|	201	1	44	1	1	0	44	92.4	2e-18	--	ribosomal protein S4 [Cucumis sativus] >gi|115432806|gb|ABI97419.1| ribosomal protein S4 [Cucumis sativus] >gi|115498306|gb|ABI98748.1| ribosomal protein S4 [Cucumis sativus]
Unigene12329_All	375	195	335	gi|147767633|emb|CAN68990.1|	1285	400	446	0.63	0.74	0	47	62.4	2e-16	--	hypothetical protein [Vitis vinifera]
Unigene12330_All	871	390	1	gi|170088280|ref|XP_001875363.1|	2423	501	625	0.32	0.48	0	130	55.8	1e-06	--	predicted protein [Laccaria bicolor S238N-H82] >gi|164650563|gb|EDR14804.1| predicted protein [Laccaria bicolor S238N-H82]
Unigene12331_All	621	259	474	gi|194697202|gb|ACF82685.1|	329	1	87	0.63	0.71	0.17	87	100	1e-30	--	unknown [Zea mays]
Unigene12332_All	1526	643	134	gi|270244053|emb|CBI30992.1|	1717	332	500	0.87	0.92	0	170	296	1e-148	--	unnamed protein product [Vitis vinifera]
Unigene12333_All	3539	1566	421	gi|270254702|emb|CBI37092.1|	774	395	774	0.66	0.78	0	383	491	0	--	unnamed protein product [Vitis vinifera]
Unigene12336_All	525	519	340	gi|224108281|ref|XP_002333409.1|	344	191	250	0.8	0.91	0	60	108	6e-33	--	predicted protein [Populus trichocarpa] >gi|222836522|gb|EEE74929.1| predicted protein [Populus trichocarpa]
Unigene12340_All	2193	214	1821	gi|225463414|ref|XP_002272126.1|	546	1	538	0.81	0.9	0	538	931	0	--	PREDICTED: hypothetical protein [Vitis vinifera]
Unigene12341_All	2064	793	2019	gi|255541872|ref|XP_002512000.1|	1187	60	468	0.78	0.89	0	409	658	0	--	Phospholipid-transporting ATPase, putative [Ricinus communis] >gi|223549180|gb|EEF50669.1| Phospholipid-transporting ATPase, putative [Ricinus communis]
Unigene12342_All	379	281	54	gi|255580651|ref|XP_002531148.1|	88	4	78	0.6	0.75	0	76	91.3	5e-18	--	Protein preY, mitochondrial precursor, putative [Ricinus communis] >gi|223529261|gb|EEF31233.1| Protein preY, mitochondrial precursor, putative [Ricinus communis]
Unigene12343_All	275	2	130	gi|15240629|ref|NP_199828.1|	1027	724	766	0.74	0.88	0	43	72	8e-24	--	C2 domain-containing protein / GRAM domain-containing protein [Arabidopsis thaliana] >gi|9759019|dbj|BAB09388.1| unnamed protein product [Arabidopsis thaliana] >gi|15810203|gb|AAL07002.1| AT5g50170/K6A12_3 [Arabidopsis thaliana] >gi|32815845|gb|AAP88330.1| At5g50170/K6A12_3 [Arabidopsis thaliana]
Unigene12345_All	977	3	863	gi|225439588|ref|XP_002265522.1|	686	17	297	0.63	0.72	0	287	358	1e-105	--	PREDICTED: hypothetical protein [Vitis vinifera]
Unigene12347_All	896	20	724	gi|224062948|ref|XP_002300943.1|	276	44	276	0.81	0.88	0	235	389	1e-107	--	predicted protein [Populus trichocarpa] >gi|222842669|gb|EEE80216.1| predicted protein [Populus trichocarpa]
Unigene12348_All	2834	2833	134	gi|30685095|ref|NP_193773.2|	954	54	876	0.52	0.65	0	904	890	0	--	transcription factor jumonji (jmj) family protein / zinc finger (C5HC2 type) family protein [Arabidopsis thaliana] >gi|27311761|gb|AAO00846.1| putative protein [Arabidopsis thaliana] >gi|34365719|gb|AAQ65171.1| At4g20400 [Arabidopsis thaliana]
Unigene12349_All	1493	1490	792	gi|118198027|gb|ABK78781.1|	777	48	280	0.75	0.87	0	233	370	1e-148	--	putative sucrose synthase [Sorghum bicolor]
Unigene12350_All	1451	221	961	gi|224117146|ref|XP_002317490.1|	253	5	253	0.82	0.9	0	249	455	1e-126	--	predicted protein [Populus trichocarpa] >gi|222860555|gb|EEE98102.1| predicted protein [Populus trichocarpa]
Unigene12354_All	3346	2878	2	gi|225465811|ref|XP_002262850.1|	1126	1	979	0.73	0.86	0.02	981	1424	0	--	PREDICTED: hypothetical protein [Vitis vinifera]
Unigene12355_All	436	434	3	gi|255540299|ref|XP_002511214.1|	241	64	207	0.95	0.98	0	144	274	3e-73	--	adenylate kinase 1, putative [Ricinus communis] >gi|223550329|gb|EEF51816.1| adenylate kinase 1, putative [Ricinus communis]
Unigene12357_All	200	195	61	gi|8778484|gb|AAF79492.1|AC022492_36	575	109	151	0.62	0.77	0	45	62.8	2e-09	--	F1L3.2 [Arabidopsis thaliana]
Unigene12362_All	443	439	44	gi|224100283|ref|XP_002311814.1|	921	217	344	0.71	0.8	0	132	203	9e-52	--	predicted protein [Populus trichocarpa] >gi|222851634|gb|EEE89181.1| predicted protein [Populus trichocarpa]
Unigene12365_All	286	285	13	gi|224126449|ref|XP_002319841.1|	1075	215	299	0.4	0.6	0.01	92	60.1	1e-08	--	predicted protein [Populus trichocarpa] >gi|222858217|gb|EEE95764.1| predicted protein [Populus trichocarpa]
Unigene12367_All	611	484	5	gi|224058639|ref|XP_002299579.1|	493	3	165	0.55	0.72	0.03	165	187	1e-46	--	cytochrome P450 [Populus trichocarpa] >gi|222846837|gb|EEE84384.1| cytochrome P450 [Populus trichocarpa]
Unigene12368_All	557	309	1	gi|224133676|ref|XP_002327653.1|	1258	77	178	0.74	0.85	0	103	150	8e-51	--	histidine kinase osmosensor protein [Populus trichocarpa] >gi|222836738|gb|EEE75131.1| histidine kinase osmosensor protein [Populus trichocarpa]
Unigene12369_All	438	353	180	gi|46090793|dbj|BAD13534.1|	316	1	58	0.87	0.96	0	58	114	6e-49	--	soluble epoxide hydrolase [Citrus jambhiri]
Unigene12370_All	4050	153	2501	gi|224090097|ref|XP_002308937.1|	1891	717	1490	0.71	0.83	0	787	1108	0	--	ABC transporter family, cholesterol/phospholipid flippase [Populus trichocarpa] >gi|222854913|gb|EEE92460.1| ABC transporter family, cholesterol/phospholipid flippase [Populus trichocarpa]
Unigene12373_All	1611	1557	703	gi|225433191|ref|XP_002285326.1|	293	8	293	0.67	0.76	0.02	293	366	1e-100	--	PREDICTED: hypothetical protein [Vitis vinifera] >gi|270256906|emb|CBI23672.1| unnamed protein product [Vitis vinifera]
Unigene12374_All	359	145	354	gi|224125020|ref|XP_002329871.1|	737	236	305	0.71	0.85	0	70	101	4e-32	--	predicted protein [Populus trichocarpa] >gi|222871108|gb|EEF08239.1| predicted protein [Populus trichocarpa]
Unigene12376_All	1737	1333	509	gi|224129876|ref|XP_002328825.1|	363	22	298	0.71	0.83	0	277	405	1e-131	--	predicted protein [Populus trichocarpa] >gi|222839123|gb|EEE77474.1| predicted protein [Populus trichocarpa]
Unigene12379_All	3686	3395	246	gi|225454813|ref|XP_002275630.1|	1076	1	1050	0.93	0.97	0	1050	1976	0	--	PREDICTED: hypothetical protein [Vitis vinifera] >gi|147799770|emb|CAN61845.1| hypothetical protein [Vitis vinifera] >gi|270239300|emb|CBI26535.1| unnamed protein product [Vitis vinifera]
Unigene12380_All	904	483	1	gi|255636808|gb|ACU18737.1|	231	1	160	0.87	0.92	0	161	281	1e-74	--	unknown [Glycine max]
Unigene12381_All	486	153	485	gi|255574750|ref|XP_002528283.1|	602	96	206	0.65	0.81	0	111	158	2e-49	--	pentatricopeptide repeat-containing protein, putative [Ricinus communis] >gi|223532320|gb|EEF34121.1| pentatricopeptide repeat-containing protein, putative [Ricinus communis]
Unigene12382_All	628	3	296	gi|6683483|dbj|BAA89232.1|	806	653	750	0.93	0.96	0	98	198	7e-74	--	wsus [Citrullus lanatus]
Unigene12383_All	782	665	111	gi|255557799|ref|XP_002519929.1|	192	9	192	0.69	0.79	0.03	191	250	2e-65	--	heat-shock protein, putative [Ricinus communis] >gi|223540975|gb|EEF42533.1| heat-shock protein, putative [Ricinus communis]
Unigene12384_All	933	933	367	gi|255538650|ref|XP_002510390.1|	897	262	448	0.4	0.5	0.03	195	112	2e-49	--	lrr receptor protein kinase, putative [Ricinus communis] >gi|223551091|gb|EEF52577.1| lrr receptor protein kinase, putative [Ricinus communis]
Unigene12386_All	3288	2840	72	gi|270227859|emb|CBI25868.1|	1195	354	1195	0.64	0.73	0.01	936	1064	0	--	unnamed protein product [Vitis vinifera]
Unigene12389_All	623	172	621	gi|270243625|emb|CBI30565.1|	362	95	245	0.48	0.65	0.01	153	138	9e-37	--	unnamed protein product [Vitis vinifera]
Unigene12390_All	736	736	383	gi|225432654|ref|XP_002278361.1|	729	610	729	0.42	0.51	0.01	120	74.3	2e-12	--	PREDICTED: hypothetical protein [Vitis vinifera]
Unigene12391_All	438	1	420	gi|224054398|ref|XP_002298240.1|	1436	1295	1436	0.8	0.88	0.01	142	247	4e-65	--	ABC transporter family, pleiotropic drug resistance protein [Populus trichocarpa] >gi|222845498|gb|EEE83045.1| ABC transporter family, pleiotropic drug resistance protein [Populus trichocarpa]
Unigene12395_All	2134	241	1611	gi|255542273|ref|XP_002512200.1|	454	1	454	0.74	0.85	0	457	689	0	--	conserved hypothetical protein [Ricinus communis] >gi|223548744|gb|EEF50234.1| conserved hypothetical protein [Ricinus communis]
Unigene12397_All	632	158	631	gi|224115624|ref|XP_002332102.1|	833	576	733	0.76	0.87	0	158	245	9e-89	--	predicted protein [Populus trichocarpa] >gi|222874922|gb|EEF12053.1| predicted protein [Populus trichocarpa]
Unigene12399_All	2068	26	1510	gi|225436964|ref|XP_002276672.1|	504	1	487	0.74	0.82	0	497	682	0	--	PREDICTED: hypothetical protein [Vitis vinifera]
Unigene12400_All	2567	209	2278	gi|255540863|ref|XP_002511496.1|	698	1	695	0.72	0.83	0	696	1076	0	--	HIPL1 protein precursor, putative [Ricinus communis] >gi|223550611|gb|EEF52098.1| HIPL1 protein precursor, putative [Ricinus communis]
Unigene12401_All	347	83	289	gi|225448002|ref|XP_002270591.1|	131	1	69	0.59	0.76	0	69	86.7	1e-16	--	PREDICTED: hypothetical protein [Vitis vinifera]
Unigene12403_All	1349	156	1088	gi|225427254|ref|XP_002278688.1|	323	11	323	0.69	0.83	0	313	468	1e-130	--	PREDICTED: hypothetical protein [Vitis vinifera]
Unigene12404_All	556	502	233	gi|217075044|gb|ACJ85882.1|	92	1	92	0.77	0.91	0.02	92	152	4e-36	--	unknown [Medicago truncatula]
Unigene12406_All	294	161	283	gi|224093342|ref|XP_002309890.1|	1353	776	816	0.7	0.85	0	41	66.6	8e-17	--	predicted protein [Populus trichocarpa] >gi|222852793|gb|EEE90340.1| predicted protein [Populus trichocarpa]
Unigene12407_All	600	249	557	gi|270240062|emb|CBI27295.1|	353	33	132	0.42	0.57	0	104	66.6	3e-10	--	unnamed protein product [Vitis vinifera]
Unigene12409_All	1573	1480	272	gi|255551795|ref|XP_002516943.1|	450	6	449	0.55	0.62	0.13	465	401	1e-110	--	conserved hypothetical protein [Ricinus communis] >gi|223544031|gb|EEF45557.1| conserved hypothetical protein [Ricinus communis]
Unigene12410_All	724	314	613	gi|91075914|gb|ABD52008.2|	772	483	554	0.62	0.66	0	100	109	6e-23	--	alkaline alpha galactosidase [Cucumis sativus]
Unigene12412_All	1233	1111	494	gi|255630417|gb|ACU15565.1|	229	13	225	0.73	0.82	0.03	213	310	4e-83	--	unknown [Glycine max]
Unigene12416_All	884	438	85	gi|225465943|ref|XP_002272130.1|	305	188	305	0.96	0.98	0	118	242	1e-114	--	PREDICTED: hypothetical protein [Vitis vinifera] >gi|147807603|emb|CAN68850.1| hypothetical protein [Vitis vinifera] >gi|270251763|emb|CBI35133.1| unnamed protein product [Vitis vinifera]
Unigene12418_All	224	138	1	gi|240254051|ref|NP_172508.4|	227	22	67	0.78	0.95	0	46	80.5	9e-17	--	ERD9 (EARLY-RESPONSIVE TO DEHYDRATION 9); glutathione transferase [Arabidopsis thaliana] >gi|11096016|gb|AAG30140.1|AF288191_1 glutathione S-transferase [Arabidopsis thaliana] >gi|71143088|gb|AAZ23935.1| At1g10370 [Arabidopsis thaliana]
Unigene12419_All	696	282	64	gi|255647985|gb|ACU24449.1|	350	3	75	0.79	0.9	0	73	124	2e-27	--	unknown [Glycine max]
Unigene12420_All	2463	90	2339	gi|255573649|ref|XP_002527747.1|	847	55	811	0.7	0.8	0.01	761	1019	0	--	monovalent cation:proton antiporter, putative [Ricinus communis] >gi|223532888|gb|EEF34660.1| monovalent cation:proton antiporter, putative [Ricinus communis]
Unigene12421_All	1769	117	1586	gi|224094851|ref|XP_002310264.1|	453	1	453	0.54	0.7	0	491	520	1e-146	--	predicted protein [Populus trichocarpa] >gi|222853167|gb|EEE90714.1| predicted protein [Populus trichocarpa]
Unigene12422_All	1300	339	1298	gi|225448150|ref|XP_002263889.1|	1458	125	446	0.49	0.64	0.01	326	282	1e-103	--	PREDICTED: hypothetical protein [Vitis vinifera] >gi|270242781|emb|CBI29722.1| unnamed protein product [Vitis vinifera]
Unigene12423_All	2291	231	1706	gi|224145672|ref|XP_002325726.1|	503	8	499	0.85	0.93	0	492	872	0	--	calcium dependent protein kinase 12 [Populus trichocarpa] >gi|222862601|gb|EEF00108.1| calcium dependent protein kinase 12 [Populus trichocarpa]
Unigene12424_All	1309	236	1192	gi|255568816|ref|XP_002525379.1|	389	71	389	0.9	0.95	0	319	576	1e-171	--	alcohol dehydrogenase, putative [Ricinus communis] >gi|223535342|gb|EEF37017.1| alcohol dehydrogenase, putative [Ricinus communis]
Unigene12425_All	800	6	644	gi|255551048|ref|XP_002516572.1|	308	89	301	0.81	0.89	0	213	361	8e-99	--	conserved hypothetical protein [Ricinus communis] >gi|223544392|gb|EEF45913.1| conserved hypothetical protein [Ricinus communis]
Unigene12428_All	613	413	556	gi|224129080|ref|XP_002328885.1|	477	260	307	0.62	0.66	0	48	53.9	2e-06	--	predicted protein [Populus trichocarpa] >gi|222839315|gb|EEE77652.1| predicted protein [Populus trichocarpa]
Unigene12430_All	268	266	3	gi|224092657|ref|XP_002309694.1|	332	82	169	0.8	0.9	0	88	150	7e-36	--	predicted protein [Populus trichocarpa] >gi|222855670|gb|EEE93217.1| predicted protein [Populus trichocarpa]
Unigene12431_All	1159	133	936	gi|255581396|ref|XP_002531506.1|	367	97	364	0.8	0.9	0	268	469	1e-144	--	Pectinesterase-2 precursor, putative [Ricinus communis] >gi|223528859|gb|EEF30860.1| Pectinesterase-2 precursor, putative [Ricinus communis]
Unigene12432_All	670	508	648	gi|147817208|emb|CAN70867.1|	1177	667	713	0.53	0.59	0	47	52.4	8e-09	--	hypothetical protein [Vitis vinifera]
Unigene12434_All	279	279	1	gi|225442906|ref|XP_002264160.1|	689	201	292	0.39	0.54	0	93	77.8	6e-14	--	PREDICTED: hypothetical protein [Vitis vinifera]
Unigene12435_All	1560	52	1338	gi|270258465|emb|CBI40499.1|	435	1	435	0.65	0.8	0.01	436	579	1e-164	--	unnamed protein product [Vitis vinifera]
Unigene12437_All	301	130	5	gi|210160856|gb|ACJ09316.1|	482	21	64	0.63	0.75	0.04	44	53.5	3e-08	--	KNAT3-like transcription factor [Juglans nigra]
Unigene12439_All	640	226	483	gi|147857332|emb|CAN79190.1|	1935	1856	1934	0.37	0.5	0	86	57	1e-10	--	hypothetical protein [Vitis vinifera]
Unigene12442_All	2112	3	1868	gi|50896403|dbj|BAD34645.1|	764	143	764	0.84	0.88	0	627	1103	0	--	cucurbitadienol synthase [Cucurbita pepo]
Unigene12443_All	470	110	469	gi|224131818|ref|XP_002321186.1|	265	50	169	0.94	0.95	0	120	236	9e-62	--	light-harvesting complex II protein Lhcb2 [Populus trichocarpa] >gi|222861959|gb|EEE99501.1| light-harvesting complex II protein Lhcb2 [Populus trichocarpa]
Unigene12445_All	2675	623	2674	gi|225449102|ref|XP_002274774.1|	1740	1	718	0.52	0.65	0.06	730	657	0	--	PREDICTED: hypothetical protein [Vitis vinifera]
Unigene12446_All	971	73	705	gi|255541528|ref|XP_002511828.1|	210	1	210	0.76	0.84	0.02	217	330	3e-89	--	Pollen-specific protein SF3, putative [Ricinus communis] >gi|223549008|gb|EEF50497.1| Pollen-specific protein SF3, putative [Ricinus communis]
Unigene12447_All	262	1	132	gi|270256253|emb|CBI39073.1|	467	339	382	0.81	0.95	0	44	85.9	1e-23	--	unnamed protein product [Vitis vinifera]
Unigene12450_All	890	737	3	gi|224058639|ref|XP_002299579.1|	493	3	250	0.53	0.72	0.02	250	278	1e-73	--	cytochrome P450 [Populus trichocarpa] >gi|222846837|gb|EEE84384.1| cytochrome P450 [Populus trichocarpa]
Unigene12451_All	621	619	299	gi|225465306|ref|XP_002269195.1|	282	174	280	0.86	0.93	0	107	194	1e-48	--	PREDICTED: hypothetical protein [Vitis vinifera] >gi|270242676|emb|CBI29617.1| unnamed protein product [Vitis vinifera]
Unigene12452_All	936	818	102	gi|87241170|gb|ABD33028.1|	298	1	239	0.79	0.88	0	239	384	1e-105	--	UBA-like [Medicago truncatula]
Unigene12454_All	1154	523	1152	gi|225441674|ref|XP_002282707.1|	359	1	209	0.86	0.94	0	210	381	1e-104	--	PREDICTED: hypothetical protein [Vitis vinifera] >gi|147852945|emb|CAN81264.1| hypothetical protein [Vitis vinifera]
Unigene12456_All	285	1	132	gi|224121128|ref|XP_002318504.1|	462	186	229	0.86	0.95	0	44	84	1e-34	--	predicted protein [Populus trichocarpa] >gi|222859177|gb|EEE96724.1| predicted protein [Populus trichocarpa]
Unigene12458_All	1357	3	632	gi|270253733|emb|CBI36131.1|	550	341	550	0.83	0.91	0	210	366	1e-100	--	unnamed protein product [Vitis vinifera]
Unigene12461_All	733	273	638	gi|147820772|emb|CAN67480.1|	156	39	156	0.78	0.9	0	122	196	7e-59	--	hypothetical protein [Vitis vinifera]
Unigene12462_All	1839	1832	438	gi|225463378|ref|XP_002271605.1|	860	384	859	0.61	0.73	0.02	476	580	1e-164	--	PREDICTED: hypothetical protein [Vitis vinifera]
Unigene12464_All	2222	1768	431	gi|224090294|ref|XP_002308967.1|	793	347	793	0.8	0.91	0	447	782	0	--	predicted protein [Populus trichocarpa] >gi|222854943|gb|EEE92490.1| predicted protein [Populus trichocarpa]
Unigene12465_All	719	152	538	gi|224136514|ref|XP_002326879.1|	180	51	179	0.55	0.72	0	129	138	6e-34	--	predicted protein [Populus trichocarpa] >gi|222835194|gb|EEE73629.1| predicted protein [Populus trichocarpa]
Unigene12466_All	655	137	277	gi|124360275|gb|ABN08288.1|	276	1	47	0.82	0.87	0	47	80.1	3e-14	--	Ribosomal protein S7 [Medicago truncatula]
Unigene12467_All	281	3	131	gi|255540595|ref|XP_002511362.1|	440	316	356	0.58	0.79	0	43	53.9	3e-15	--	adenosine diphosphatase, putative [Ricinus communis] >gi|223550477|gb|EEF51964.1| adenosine diphosphatase, putative [Ricinus communis]
Unigene12469_All	3125	391	2709	gi|147863560|emb|CAN84040.1|	794	1	790	0.59	0.7	0.03	799	823	0	--	hypothetical protein [Vitis vinifera]
Unigene12471_All	369	2	136	gi|147784237|emb|CAN75040.1|	1776	1609	1653	0.51	0.62	0	45	52.4	5e-13	--	hypothetical protein [Vitis vinifera]
Unigene12473_All	4561	3333	1054	gi|270257188|emb|CBI24134.1|	1294	333	1124	0.79	0.88	0.04	793	1271	0	--	unnamed protein product [Vitis vinifera]
Unigene12475_All	3507	1294	3123	gi|225461122|ref|XP_002279886.1|	922	296	922	0.59	0.71	0.03	631	676	0	--	PREDICTED: hypothetical protein [Vitis vinifera]
Unigene12476_All	995	465	322	gi|217071656|gb|ACJ84188.1|	137	90	137	0.79	0.87	0	48	86.7	7e-16	--	unknown [Medicago truncatula]
Unigene12478_All	2011	1124	2011	gi|225440440|ref|XP_002271262.1|	2519	631	927	0.58	0.71	0.01	299	331	1e-156	--	PREDICTED: hypothetical protein [Vitis vinifera]
Unigene12480_All	1064	967	287	gi|255566666|ref|XP_002524317.1|	373	106	347	0.66	0.8	0.06	242	307	3e-82	--	molybdopterin cofactor synthesis protein A, putative [Ricinus communis] >gi|223536408|gb|EEF38057.1| molybdopterin cofactor synthesis protein A, putative [Ricinus communis]
Unigene12481_All	700	74	316	gi|224068552|ref|XP_002326143.1|	160	46	126	0.75	0.85	0	81	134	1e-30	--	SAUR family protein [Populus trichocarpa] >gi|222833336|gb|EEE71813.1| SAUR family protein [Populus trichocarpa]
Unigene12482_All	216	16	213	gi|255559867|ref|XP_002520952.1|	985	577	637	0.74	0.86	0	66	102	3e-21	--	cation-transporting atpase plant, putative [Ricinus communis] >gi|223539789|gb|EEF41369.1| cation-transporting atpase plant, putative [Ricinus communis]
Unigene12485_All	820	110	220	gi|270227345|emb|CBI16078.1|	252	156	192	0.83	0.89	0	37	70.1	5e-11	--	unnamed protein product [Vitis vinifera]
Unigene12486_All	619	3	491	gi|3334115|sp|O22342.1|ADT1_GOSHI	386	103	239	0.79	0.82	0	163	255	7e-83	--	RecName: Full=ADP,ATP carrier protein 1, mitochondrial; AltName: Full=ADP/ATP translocase 1; AltName: Full=Adenine nucleotide translocator 1; Short=ANT 1; Flags: Precursor >gi|2463664|gb|AAB72047.1| adenine nucleotide translocator 1 [Gossypium hirsutum]
Unigene12488_All	294	160	294	gi|270241330|emb|CBI28554.1|	1125	518	562	0.68	0.86	0	45	73.9	1e-26	--	unnamed protein product [Vitis vinifera]
Unigene12490_All	311	308	108	gi|224088126|ref|XP_002308333.1|	1048	980	1046	0.64	0.86	0	67	96.3	2e-19	--	predicted protein [Populus trichocarpa] >gi|222854309|gb|EEE91856.1| predicted protein [Populus trichocarpa]
Unigene12491_All	931	354	584	gi|255574954|ref|XP_002528383.1|	500	421	497	0.72	0.87	0	77	125	1e-27	--	set domain protein, putative [Ricinus communis] >gi|223532171|gb|EEF33976.1| set domain protein, putative [Ricinus communis]
Unigene12492_All	671	374	670	gi|255631316|gb|ACU16025.1|	177	1	100	0.78	0.86	0.01	100	152	6e-36	--	unknown [Glycine max]
Unigene12495_All	3446	2831	1368	gi|225427665|ref|XP_002270963.1|	893	405	893	0.66	0.8	0	489	669	0	--	PREDICTED: hypothetical protein [Vitis vinifera]
Unigene12499_All	284	3	191	gi|225429402|ref|XP_002275382.1|	293	236	293	0.71	0.8	0	63	87.8	6e-17	--	PREDICTED: hypothetical protein [Vitis vinifera] >gi|270231273|emb|CBI20598.1| unnamed protein product [Vitis vinifera]
Unigene12500_All	259	257	63	gi|247421835|gb|ACS96445.1|	152	88	152	0.9	0.92	0	65	123	1e-27	--	S18.A ribosomal protein [Jatropha curcas]
Unigene12503_All	737	324	1	gi|255541924|ref|XP_002512026.1|	810	391	498	0.62	0.84	0	108	148	2e-73	--	pentatricopeptide repeat-containing protein, putative [Ricinus communis] >gi|223549206|gb|EEF50695.1| pentatricopeptide repeat-containing protein, putative [Ricinus communis]
Unigene12505_All	5433	2235	4850	gi|225441914|ref|XP_002278785.1|	1563	657	1542	0.78	0.86	0.02	890	1376	0	--	PREDICTED: hypothetical protein [Vitis vinifera]
Unigene12506_All	324	324	109	gi|240256365|ref|NP_680299.4|	509	143	214	0.56	0.66	0	72	84	8e-16	--	protein dimerization [Arabidopsis thaliana]
Unigene12507_All	726	190	726	gi|225440636|ref|XP_002278921.1|	316	1	179	0.96	0.98	0	179	348	5e-95	--	PREDICTED: hypothetical protein [Vitis vinifera] >gi|270243479|emb|CBI30419.1| unnamed protein product [Vitis vinifera]
Unigene12508_All	242	2	130	gi|255571835|ref|XP_002526860.1|	477	343	385	0.83	0.93	0	43	77.8	3e-22	--	Anthocyanin 5-aromatic acyltransferase, putative [Ricinus communis] >gi|223533759|gb|EEF35491.1| Anthocyanin 5-aromatic acyltransferase, putative [Ricinus communis]
Unigene12509_All	1941	403	1791	gi|224065573|ref|XP_002301864.1|	487	1	464	0.82	0.92	0	464	760	0	--	predicted protein [Populus trichocarpa] >gi|222843590|gb|EEE81137.1| predicted protein [Populus trichocarpa]
Unigene12510_All	1958	1829	663	gi|224078428|ref|XP_002305539.1|	469	1	394	0.53	0.69	0.01	395	404	1e-111	--	f-box family protein [Populus trichocarpa] >gi|222848503|gb|EEE86050.1| f-box family protein [Populus trichocarpa]
Unigene12511_All	1730	253	1458	gi|255583492|ref|XP_002532504.1|	388	1	387	0.67	0.78	0.01	409	545	1e-153	--	protein phosphatase 2c, putative [Ricinus communis] >gi|223527779|gb|EEF29880.1| protein phosphatase 2c, putative [Ricinus communis]
Unigene12513_All	500	96	368	gi|225470066|ref|XP_002266635.1|	111	26	111	0.6	0.73	0	91	124	6e-28	--	PREDICTED: hypothetical protein [Vitis vinifera]
Unigene12514_All	3946	101	3709	gi|255583117|ref|XP_002532325.1|	2073	817	2029	0.58	0.73	0	1215	1372	0	--	ubiquitin ligase E3 alpha, putative [Ricinus communis] >gi|223527968|gb|EEF30052.1| ubiquitin ligase E3 alpha, putative [Ricinus communis]
Unigene12515_All	1505	1292	288	gi|225441561|ref|XP_002281267.1|	343	6	343	0.54	0.65	0.02	342	354	3e-96	--	PREDICTED: hypothetical protein [Vitis vinifera]
Unigene12517_All	247	246	1	gi|270226462|emb|CBI15196.1|	467	274	355	0.71	0.79	0	82	122	3e-27	--	unnamed protein product [Vitis vinifera]
Unigene12519_All	280	2	280	gi|147853119|emb|CAN80686.1|	370	132	233	0.39	0.5	0.1	104	66.2	2e-10	--	hypothetical protein [Vitis vinifera]
Unigene12520_All	2745	164	2143	gi|225447241|ref|XP_002272784.1|	1008	223	882	0.73	0.86	0	663	981	0	--	PREDICTED: hypothetical protein [Vitis vinifera]
Unigene12522_All	250	91	2	gi|224144163|ref|XP_002325206.1|	230	78	107	0.76	0.83	0	30	53.9	1e-13	--	predicted protein [Populus trichocarpa] >gi|222866640|gb|EEF03771.1| predicted protein [Populus trichocarpa]
Unigene12525_All	523	3	161	gi|224114105|ref|XP_002316668.1|	609	557	609	0.94	0.98	0	53	106	3e-22	--	predicted protein [Populus trichocarpa] >gi|222859733|gb|EEE97280.1| predicted protein [Populus trichocarpa]
Unigene12526_All	287	161	286	gi|151347477|gb|ABS01351.1|	457	394	435	0.8	0.9	0	42	70.5	5e-24	--	basic leucine zipper protein [Carica papaya]
Unigene12527_All	553	358	552	gi|147784443|emb|CAN72727.1|	1677	1501	1564	0.36	0.55	0	65	52	7e-06	--	hypothetical protein [Vitis vinifera]
Unigene12531_All	271	271	149	gi|224067896|ref|XP_002302587.1|	2219	525	565	0.8	0.85	0	41	68.6	2e-15	--	predicted protein [Populus trichocarpa] >gi|222844313|gb|EEE81860.1| predicted protein [Populus trichocarpa]
Unigene12532_All	655	177	623	gi|224137182|ref|XP_002327059.1|	756	598	747	0.36	0.57	0.01	152	89.7	4e-17	--	predicted protein [Populus trichocarpa] >gi|222835374|gb|EEE73809.1| predicted protein [Populus trichocarpa]
Unigene12533_All	2115	756	1895	gi|225456955|ref|XP_002278355.1|	463	86	463	0.83	0.92	0	380	693	0	--	PREDICTED: hypothetical protein [Vitis vinifera]
Unigene12534_All	268	6	266	gi|270247323|emb|CBI32698.1|	493	31	115	0.48	0.57	0	87	77.4	8e-14	--	unnamed protein product [Vitis vinifera]
Unigene12536_All	804	741	535	gi|147842155|emb|CAN69233.1|	1292	1192	1260	0.43	0.6	0	69	61.2	2e-08	--	hypothetical protein [Vitis vinifera]
Unigene12537_All	2199	141	1589	gi|270247465|emb|CBI32840.1|	502	13	499	0.61	0.75	0.02	496	598	1e-169	--	unnamed protein product [Vitis vinifera]
Unigene12538_All	959	830	33	gi|270250676|emb|CBI33854.1|	767	489	751	0.56	0.74	0	266	316	5e-92	--	unnamed protein product [Vitis vinifera]
Unigene12539_All	677	3	134	gi|224135175|ref|XP_002327584.1|	445	402	445	0.84	0.97	0	44	84.7	1e-15	--	predicted protein [Populus trichocarpa] >gi|222836138|gb|EEE74559.1| predicted protein [Populus trichocarpa]
Unigene12540_All	2651	2002	1136	gi|225425836|ref|XP_002266642.1|	700	304	592	0.82	0.89	0	289	480	0	--	PREDICTED: hypothetical protein [Vitis vinifera]
Unigene12541_All	1523	1522	71	gi|255554711|ref|XP_002518393.1|	3482	36	522	0.57	0.72	0.02	497	512	1e-143	--	vacuolar protein sorting-associated protein, putative [Ricinus communis] >gi|223542238|gb|EEF43780.1| vacuolar protein sorting-associated protein, putative [Ricinus communis]
Unigene12542_All	1983	551	1762	gi|147794989|emb|CAN67425.1|	1170	95	544	0.42	0.58	0.11	458	308	1e-121	--	hypothetical protein [Vitis vinifera]
Unigene12544_All	377	3	131	gi|30692343|ref|NP_683340.2|	118	47	89	0.74	0.88	0	43	73.9	5e-14	--	unknown protein [Arabidopsis thaliana] >gi|4512614|gb|AAD21683.1| F28K20.13 [Arabidopsis thaliana] >gi|116325966|gb|ABJ98584.1| At1g31175 [Arabidopsis thaliana]
Unigene12546_All	1884	613	1440	gi|255555439|ref|XP_002518756.1|	477	200	476	0.72	0.85	0	277	397	1e-150	--	conserved hypothetical protein [Ricinus communis] >gi|223542137|gb|EEF43681.1| conserved hypothetical protein [Ricinus communis]
Unigene12548_All	273	3	131	gi|147767785|emb|CAN66974.1|	967	634	676	0.79	0.83	0	43	74.7	2e-17	--	hypothetical protein [Vitis vinifera]
Unigene12551_All	646	449	3	gi|225459471|ref|XP_002284394.1|	489	65	205	0.53	0.71	0	149	143	3e-33	--	PREDICTED: hypothetical protein [Vitis vinifera]
Unigene12552_All	491	321	491	gi|255564174|ref|XP_002523084.1|	341	1	58	0.74	0.89	0.01	58	92.4	3e-18	--	Protein Peter pan, putative [Ricinus communis] >gi|223537646|gb|EEF39269.1| Protein Peter pan, putative [Ricinus communis]
Unigene12558_All	513	510	400	gi|224127694|ref|XP_002329341.1|	131	20	56	0.78	0.91	0	37	62	7e-18	--	predicted protein [Populus trichocarpa] >gi|222870795|gb|EEF07926.1| predicted protein [Populus trichocarpa]
Unigene12561_All	985	668	168	gi|225459659|ref|XP_002284607.1|	1006	340	478	0.38	0.53	0.01	169	97.8	1e-47	--	PREDICTED: hypothetical protein [Vitis vinifera]
Unigene12562_All	267	152	265	gi|270258115|emb|CBI40152.1|	1890	739	776	0.84	0.92	0	38	65.9	1e-21	--	unnamed protein product [Vitis vinifera]
Unigene12563_All	1425	62	1147	gi|255544288|ref|XP_002513206.1|	361	1	360	0.84	0.91	0	362	633	1e-180	--	conserved hypothetical protein [Ricinus communis] >gi|223547704|gb|EEF49197.1| conserved hypothetical protein [Ricinus communis]
Unigene12565_All	678	184	5	gi|124360978|gb|ABN08950.1|	259	88	147	0.71	0.86	0	60	87.8	1e-26	--	KDPG and KHG aldolase [Medicago truncatula]
Unigene12566_All	2246	1916	951	gi|224077862|ref|XP_002305441.1|	518	191	510	0.74	0.85	0	324	474	0	--	predicted protein [Populus trichocarpa] >gi|222848405|gb|EEE85952.1| predicted protein [Populus trichocarpa]
Unigene12568_All	1816	1815	1267	gi|225432488|ref|XP_002277355.1|	596	130	310	0.6	0.77	0	183	231	1e-132	--	PREDICTED: hypothetical protein [Vitis vinifera]
Unigene12571_All	1179	889	353	gi|225446821|ref|XP_002283420.1|	377	92	269	0.69	0.83	0	179	261	8e-99	--	PREDICTED: hypothetical protein [Vitis vinifera] >gi|270232780|emb|CBI22101.1| unnamed protein product [Vitis vinifera]
Unigene12573_All	957	1	651	gi|197209780|dbj|BAG68929.1|	493	229	446	0.56	0.77	0	218	265	1e-69	--	cytochrome P450 88D6 [Glycyrrhiza uralensis]
Unigene12575_All	263	130	2	gi|217071986|gb|ACJ84353.1|	465	306	348	1	1	0	43	94.4	1e-28	--	unknown [Medicago truncatula]
Unigene12576_All	2239	279	1616	gi|225462932|ref|XP_002266329.1|	435	7	435	0.86	0.9	0	449	792	0	--	PREDICTED: hypothetical protein isoform 1 [Vitis vinifera] >gi|270251674|emb|CBI35046.1| unnamed protein product [Vitis vinifera]
Unigene12578_All	335	335	141	gi|225452644|ref|XP_002281897.1|	372	251	315	0.33	0.56	0	65	44.3	4e-06	--	PREDICTED: hypothetical protein [Vitis vinifera] >gi|270251646|emb|CBI35019.1| unnamed protein product [Vitis vinifera]
Unigene12584_All	333	317	3	gi|242056489|ref|XP_002457390.1|	624	44	151	0.36	0.6	0.03	109	61.6	4e-09	--	hypothetical protein SORBIDRAFT_03g006560 [Sorghum bicolor] >gi|241929365|gb|EES02510.1| hypothetical protein SORBIDRAFT_03g006560 [Sorghum bicolor]
Unigene12587_All	1691	448	1122	gi|147865523|emb|CAN81560.1|	232	1	225	0.63	0.73	0.01	228	269	2e-70	--	hypothetical protein [Vitis vinifera]
Unigene12589_All	3367	466	3366	gi|225432140|ref|XP_002274707.1|	1725	31	1033	0.62	0.75	0.03	1003	1254	0	--	PREDICTED: hypothetical protein [Vitis vinifera]
Unigene12590_All	1011	838	206	gi|224081471|ref|XP_002306423.1|	395	1	212	0.68	0.8	0.01	215	292	9e-78	--	predicted protein [Populus trichocarpa] >gi|222855872|gb|EEE93419.1| predicted protein [Populus trichocarpa]
Unigene12592_All	268	5	133	gi|255552075|ref|XP_002517082.1|	356	60	102	0.83	0.95	0	43	86.7	4e-24	--	serine-threonine protein kinase, plant-type, putative [Ricinus communis] >gi|223543717|gb|EEF45245.1| serine-threonine protein kinase, plant-type, putative [Ricinus communis]
Unigene12593_All	431	67	237	gi|16550928|gb|AAL25647.1|AF197330_1	175	123	175	0.7	0.84	0	57	79.7	8e-19	--	calcineurin-like protein [Eucalyptus grandis] >gi|16550937|gb|AAL25650.1|AF197334_1 calcineurin-like protein [Eucalyptus camaldulensis]
Unigene12597_All	1143	986	348	gi|224131314|ref|XP_002328508.1|	299	5	212	0.78	0.92	0	213	368	1e-124	--	predicted protein [Populus trichocarpa] >gi|222838223|gb|EEE76588.1| predicted protein [Populus trichocarpa]
Unigene12599_All	536	424	287	gi|225428454|ref|XP_002284113.1|	456	272	317	0.95	0.97	0	46	90.9	3e-25	--	PREDICTED: hypothetical protein [Vitis vinifera]
Unigene12604_All	2254	3	1025	gi|225427576|ref|XP_002268530.1|	631	122	455	0.7	0.83	0	342	496	0	--	PREDICTED: hypothetical protein [Vitis vinifera]
Unigene12605_All	250	30	134	gi|255579013|ref|XP_002530358.1|	912	5	39	0.65	0.82	0	35	55.8	6e-11	--	conserved hypothetical protein [Ricinus communis] >gi|223530105|gb|EEF32019.1| conserved hypothetical protein [Ricinus communis]
Unigene12607_All	273	110	3	gi|15233437|ref|NP_195325.1|	301	2	37	0.63	0.77	0	36	50.8	8e-06	--	pathogenesis-related thaumatin family protein [Arabidopsis thaliana] >gi|79326326|ref|NP_001031792.1| pathogenesis-related thaumatin family protein [Arabidopsis thaliana] >gi|13430506|gb|AAK25875.1|AF360165_1 putative thaumatin protein [Arabidopsis thaliana] >gi|3036805|emb|CAA18495.1| thaumatin-like protein [Arabidopsis thaliana] >gi|7270553|emb|CAB81510.1| thaumatin-like protein [Arabidopsis th…
Unigene12608_All	563	563	3	gi|147789763|emb|CAN76317.1|	1409	840	1035	0.51	0.7	0.08	205	206	3e-52	--	hypothetical protein [Vitis vinifera]
Unigene12610_All	418	417	202	gi|225456224|ref|XP_002279168.1|	432	358	429	0.58	0.86	0	72	97.4	7e-20	--	PREDICTED: hypothetical protein [Vitis vinifera]
Unigene12612_All	1406	1342	11	gi|224131672|ref|XP_002321149.1|	526	84	526	0.8	0.89	0	444	773	0	--	glycosyl hydrolase family 9 [Populus trichocarpa] >gi|222861922|gb|EEE99464.1| glycosyl hydrolase family 9 [Populus trichocarpa]
Unigene12613_All	630	437	3	gi|224109752|ref|XP_002315300.1|	928	6	148	0.55	0.73	0	145	166	3e-40	--	p-aminobenzoate synthase [Populus trichocarpa] >gi|222864340|gb|EEF01471.1| p-aminobenzoate synthase [Populus trichocarpa]
Unigene12614_All	799	1	609	gi|225443843|ref|XP_002267261.1|	375	161	368	0.55	0.67	0.02	208	224	1e-57	--	PREDICTED: hypothetical protein [Vitis vinifera]
Unigene12616_All	1342	2	676	gi|225461518|ref|XP_002282613.1|	367	67	298	0.67	0.78	0.03	232	308	1e-107	--	PREDICTED: hypothetical protein [Vitis vinifera] >gi|270230939|emb|CBI20266.1| unnamed protein product [Vitis vinifera]
Unigene12617_All	228	133	2	gi|270257692|emb|CBI39734.1|	663	113	156	0.65	0.77	0	44	58.9	4e-09	--	unnamed protein product [Vitis vinifera]
Unigene12618_All	375	1	258	gi|225425120|ref|XP_002273291.1|	634	527	612	0.59	0.8	0	86	112	5e-26	--	PREDICTED: hypothetical protein [Vitis vinifera]
Unigene12619_All	276	38	271	gi|255540917|ref|XP_002511523.1|	1044	1	77	0.61	0.73	0	78	97.8	6e-20	--	conserved hypothetical protein [Ricinus communis] >gi|223550638|gb|EEF52125.1| conserved hypothetical protein [Ricinus communis]
Unigene12620_All	381	380	153	gi|255553729|ref|XP_002517905.1|	694	79	156	0.69	0.82	0.02	78	112	3e-39	--	kinase, putative [Ricinus communis] >gi|223542887|gb|EEF44423.1| kinase, putative [Ricinus communis]
Unigene12621_All	627	102	503	gi|145324176|ref|NP_001077677.1|	359	67	187	0.29	0.41	0	134	60.5	2e-08	--	unknown protein [Arabidopsis thaliana]
Unigene12622_All	1255	170	1255	gi|270227838|emb|CBI16571.1|	1685	16	379	0.58	0.73	0	365	400	1e-110	--	unnamed protein product [Vitis vinifera]
Unigene12625_All	1019	80	391	gi|224054390|ref|XP_002298236.1|	233	3	105	0.66	0.77	0	105	135	3e-57	--	AP2/ERF domain-containing transcription factor [Populus trichocarpa] >gi|134038600|gb|ABO48368.1| TINY-like protein 1 [Populus trichocarpa] >gi|222845494|gb|EEE83041.1| AP2/ERF domain-containing transcription factor [Populus trichocarpa]
Unigene12627_All	255	1	255	gi|147844568|emb|CAN80061.1|	960	679	764	0.7	0.82	0.02	87	116	1e-25	--	hypothetical protein [Vitis vinifera]
Unigene12629_All	411	323	3	gi|270257826|emb|CBI39868.1|	607	78	180	0.56	0.71	0	107	112	3e-26	--	unnamed protein product [Vitis vinifera]
Unigene12630_All	287	108	230	gi|2811025|sp|O04057.1|ASPR_CUCPE	513	416	456	0.9	0.97	0	41	82.8	2e-15	--	RecName: Full=Aspartic proteinase; Flags: Precursor >gi|1944181|dbj|BAA19607.1| aspartic endopeptidase [Cucurbita pepo]
Unigene12632_All	326	2	196	gi|224089188|ref|XP_002308654.1|	425	48	112	0.49	0.66	0	65	63.9	1e-18	--	predicted protein [Populus trichocarpa] >gi|222854630|gb|EEE92177.1| predicted protein [Populus trichocarpa]
Unigene12633_All	791	787	314	gi|270233791|emb|CBI22400.1|	759	567	720	0.39	0.61	0	158	115	8e-25	--	unnamed protein product [Vitis vinifera]
Unigene12636_All	697	178	606	gi|255566261|ref|XP_002524118.1|	300	38	181	0.46	0.6	0.03	148	114	1e-29	--	conserved hypothetical protein [Ricinus communis] >gi|223536686|gb|EEF38328.1| conserved hypothetical protein [Ricinus communis]
Unigene12637_All	1565	192	1334	gi|255544618|ref|XP_002513370.1|	384	1	384	0.6	0.75	0.01	386	450	1e-125	--	conserved hypothetical protein [Ricinus communis] >gi|223547278|gb|EEF48773.1| conserved hypothetical protein [Ricinus communis]
Unigene12638_All	1202	269	745	gi|225426010|ref|XP_002273198.1|	505	337	501	0.62	0.76	0.03	165	199	1e-53	--	PREDICTED: hypothetical protein [Vitis vinifera]
Unigene12639_All	1232	108	1232	gi|270240226|emb|CBI27457.1|	512	21	401	0.64	0.79	0.04	391	507	1e-142	--	unnamed protein product [Vitis vinifera]
Unigene12640_All	681	519	680	gi|255558924|ref|XP_002520485.1|	160	18	74	0.49	0.63	0.05	57	53.5	4e-06	--	conserved hypothetical protein [Ricinus communis] >gi|223540327|gb|EEF41898.1| conserved hypothetical protein [Ricinus communis]
Unigene12641_All	760	538	131	gi|224124158|ref|XP_002330119.1|	566	4	136	0.64	0.81	0	136	184	2e-45	--	predicted protein [Populus trichocarpa] >gi|222871253|gb|EEF08384.1| predicted protein [Populus trichocarpa]
Unigene12642_All	277	132	4	gi|147858101|emb|CAN78867.1|	962	281	323	0.93	0.97	0	43	88.6	1e-32	--	hypothetical protein [Vitis vinifera]
Unigene12643_All	1017	979	407	gi|147858037|emb|CAN80354.1|	347	24	238	0.58	0.71	0.11	215	231	3e-74	--	hypothetical protein [Vitis vinifera]
Unigene12644_All	1429	816	163	gi|270252637|emb|CBI19248.1|	358	1	212	0.27	0.43	0.07	236	58.9	1e-16	--	unnamed protein product [Vitis vinifera]
Unigene12645_All	472	3	278	gi|255549700|ref|XP_002515901.1|	884	768	858	0.51	0.72	0	92	105	2e-22	--	BRASSINOSTEROID INSENSITIVE 1-associated receptor kinase 1 precursor, putative [Ricinus communis] >gi|223544806|gb|EEF46321.1| BRASSINOSTEROID INSENSITIVE 1-associated receptor kinase 1 precursor, putative [Ricinus communis]
Unigene12649_All	819	3	269	gi|224063281|ref|XP_002301075.1|	377	289	377	0.75	0.88	0	89	140	3e-32	--	predicted protein [Populus trichocarpa] >gi|222842801|gb|EEE80348.1| predicted protein [Populus trichocarpa]
Unigene12650_All	1877	270	1586	gi|224100493|ref|XP_002311897.1|	434	1	434	0.64	0.75	0.01	445	544	1e-153	--	predicted protein [Populus trichocarpa] >gi|222851717|gb|EEE89264.1| predicted protein [Populus trichocarpa]
Unigene12652_All	509	307	62	gi|255539823|ref|XP_002510976.1|	436	1	78	0.51	0.59	0	82	72.8	3e-12	--	Oligosaccharide translocation protein rft1, putative [Ricinus communis] >gi|223550091|gb|EEF51578.1| Oligosaccharide translocation protein rft1, putative [Ricinus communis]
Unigene12654_All	1650	1350	184	gi|255572432|ref|XP_002527153.1|	430	42	430	0.74	0.86	0	389	595	1e-169	--	serine/threonine-protein kinase cx32, putative [Ricinus communis] >gi|223533492|gb|EEF35235.1| serine/threonine-protein kinase cx32, putative [Ricinus communis]
Unigene12656_All	856	610	347	gi|255547658|ref|XP_002514886.1|	388	289	377	0.55	0.67	0.01	89	95.5	1e-18	--	conserved hypothetical protein [Ricinus communis] >gi|223545937|gb|EEF47440.1| conserved hypothetical protein [Ricinus communis]
Unigene12657_All	1603	1404	445	gi|225459453|ref|XP_002284359.1|	323	4	315	0.64	0.76	0	320	414	1e-114	--	PREDICTED: hypothetical protein [Vitis vinifera]
Unigene12658_All	349	2	178	gi|225438871|ref|XP_002283502.1|	508	450	508	0.52	0.72	0	59	69.7	2e-11	--	PREDICTED: hypothetical protein [Vitis vinifera]
Unigene12659_All	919	182	550	gi|218201060|gb|EEC83487.1|	777	647	769	0.75	0.88	0	123	212	1e-79	--	hypothetical protein OsI_29016 [Oryza sativa Indica Group]
Unigene12662_All	1904	1903	395	gi|255541650|ref|XP_002511889.1|	803	306	801	0.65	0.78	0	506	679	0	--	conserved hypothetical protein [Ricinus communis] >gi|223549069|gb|EEF50558.1| conserved hypothetical protein [Ricinus communis]
Unigene12663_All	348	135	10	gi|147818286|emb|CAN73539.1|	943	842	883	0.5	0.64	0	42	50.8	1e-10	--	hypothetical protein [Vitis vinifera]
Unigene12666_All	4897	4755	256	gi|255564132|ref|XP_002523063.1|	1506	1	1506	0.72	0.84	0	1510	2201	0	--	multidrug resistance-associated protein 2, 6 (mrp2, 6), abc-transoprter, putative [Ricinus communis] >gi|223537625|gb|EEF39248.1| multidrug resistance-associated protein 2, 6 (mrp2, 6), abc-transoprter, putative [Ricinus communis]
Unigene12667_All	265	3	149	gi|147858296|emb|CAN81818.1|	1014	142	190	0.55	0.77	0	49	64.7	5e-10	--	hypothetical protein [Vitis vinifera]
Unigene12670_All	504	432	4	gi|225436920|ref|XP_002275003.1|	541	1	139	0.45	0.54	0.05	151	108	6e-23	--	PREDICTED: hypothetical protein isoform 2 [Vitis vinifera] >gi|225436922|ref|XP_002274973.1| PREDICTED: hypothetical protein isoform 1 [Vitis vinifera]
Unigene12671_All	2057	450	1733	gi|255547968|ref|XP_002515041.1|	427	1	427	0.91	0.97	0	428	818	0	--	protein binding protein, putative [Ricinus communis] >gi|223546092|gb|EEF47595.1| protein binding protein, putative [Ricinus communis]
Unigene12672_All	375	321	1	gi|224110752|ref|XP_002315624.1|	746	302	403	0.47	0.67	0	107	96.7	1e-19	--	predicted protein [Populus trichocarpa] >gi|222864664|gb|EEF01795.1| predicted protein [Populus trichocarpa]
Unigene12673_All	2903	1915	416	gi|270243606|emb|CBI30546.1|	720	220	719	0.82	0.93	0	500	844	0	--	unnamed protein product [Vitis vinifera]
Unigene12679_All	244	131	3	gi|15724009|gb|AAL06413.1|AF378049_1	254	62	104	0.76	0.81	0	43	73.6	3e-16	--	reverse transcriptase [Pisum sativum]
Unigene12680_All	336	6	335	gi|225425114|ref|XP_002273186.1|	1020	281	390	0.55	0.68	0	111	112	3e-24	--	PREDICTED: hypothetical protein [Vitis vinifera]
Unigene12681_All	6855	3143	6529	gi|225455294|ref|XP_002271655.1|	2426	1286	2424	0.58	0.73	0.01	1145	1283	0	--	PREDICTED: hypothetical protein [Vitis vinifera]
Unigene12686_All	681	61	438	gi|255627965|gb|ACU14327.1|	123	1	122	0.57	0.7	0.03	131	131	1e-29	--	unknown [Glycine max]
Unigene12687_All	541	1	540	gi|255563078|ref|XP_002522543.1|	530	245	417	0.49	0.6	0	181	153	2e-36	--	pentatricopeptide repeat-containing protein, putative [Ricinus communis] >gi|223538234|gb|EEF39843.1| pentatricopeptide repeat-containing protein, putative [Ricinus communis]
Unigene12692_All	226	131	3	gi|224131142|ref|XP_002321011.1|	1507	636	677	0.65	0.83	0	43	60.5	1e-14	--	multidrug resistance protein ABC transporter family [Populus trichocarpa] >gi|222861784|gb|EEE99326.1| multidrug resistance protein ABC transporter family [Populus trichocarpa]
Unigene12693_All	1601	1210	308	gi|225441274|ref|XP_002267789.1|	635	334	634	0.75	0.84	0	301	464	0	--	PREDICTED: hypothetical protein [Vitis vinifera]
Unigene12694_All	492	492	1	gi|225460540|ref|XP_002272860.1|	513	82	245	0.76	0.83	0	164	251	4e-66	--	PREDICTED: hypothetical protein [Vitis vinifera] >gi|270229601|emb|CBI18524.1| unnamed protein product [Vitis vinifera]
Unigene12697_All	460	459	151	gi|225425328|ref|XP_002268604.1|	923	78	174	0.62	0.65	0	103	108	3e-36	--	PREDICTED: hypothetical protein [Vitis vinifera]
Unigene12698_All	465	258	464	gi|255546622|ref|XP_002514370.1|	742	167	235	0.88	0.98	0	69	132	6e-52	--	peroxisomal membrane protein, putative [Ricinus communis] >gi|223546467|gb|EEF47966.1| peroxisomal membrane protein, putative [Ricinus communis]
Unigene12699_All	794	209	703	gi|255548309|ref|XP_002515211.1|	438	274	436	0.62	0.76	0	165	222	4e-67	--	conserved hypothetical protein [Ricinus communis] >gi|223545691|gb|EEF47195.1| conserved hypothetical protein [Ricinus communis]
Unigene12700_All	368	367	26	gi|115479491|ref|NP_001063339.1|	393	280	393	0.78	0.87	0	114	203	7e-52	--	Os09g0452900 [Oryza sativa (japonica cultivar-group)] >gi|51535939|dbj|BAD38021.1| putative Avr9 elicitor response protein [Oryza sativa Japonica Group] >gi|113631572|dbj|BAF25253.1| Os09g0452900 [Oryza sativa Japonica Group] >gi|215687039|dbj|BAG90885.1| unnamed protein product [Oryza sativa Japonica Group] >gi|218202260|gb|EEC84687.1| hypothetical protein OsI_31612 [Oryza sativa Indica Group] >…
Unigene12702_All	3088	3048	397	gi|255546253|ref|XP_002514186.1|	1195	312	1195	0.72	0.84	0	884	1371	0	--	conserved hypothetical protein [Ricinus communis] >gi|223546642|gb|EEF48140.1| conserved hypothetical protein [Ricinus communis]
Unigene12703_All	355	355	20	gi|224061288|ref|XP_002300409.1|	782	239	350	0.55	0.71	0	112	130	8e-30	--	glutamate-gated kainate-type ion channel receptor subunit GluR5 [Populus trichocarpa] >gi|222847667|gb|EEE85214.1| glutamate-gated kainate-type ion channel receptor subunit GluR5 [Populus trichocarpa]
Unigene12708_All	893	3	812	gi|225465716|ref|XP_002274185.1|	484	215	481	0.7	0.84	0	270	396	1e-109	--	PREDICTED: hypothetical protein [Vitis vinifera]
Unigene12709_All	1378	586	1002	gi|147776588|emb|CAN63022.1|	311	146	284	0.36	0.48	0.01	141	101	3e-26	--	hypothetical protein [Vitis vinifera]
Unigene12711_All	2797	2358	574	gi|224093718|ref|XP_002309960.1|	610	5	609	0.67	0.79	0.02	609	800	0	--	predicted protein [Populus trichocarpa] >gi|222852863|gb|EEE90410.1| predicted protein [Populus trichocarpa]
Unigene12712_All	386	150	386	gi|255552386|ref|XP_002517237.1|	630	542	620	0.84	0.89	0	79	155	9e-63	--	glycogenin, putative [Ricinus communis] >gi|223543608|gb|EEF45137.1| glycogenin, putative [Ricinus communis]
Unigene12713_All	483	4	366	gi|255553544|ref|XP_002517813.1|	797	466	583	0.7	0.82	0	121	167	4e-48	--	monovalent cation:proton antiporter, putative [Ricinus communis] >gi|223543085|gb|EEF44620.1| monovalent cation:proton antiporter, putative [Ricinus communis]
Unigene12717_All	771	650	3	gi|255560910|ref|XP_002521468.1|	682	199	414	0.66	0.81	0	216	299	4e-80	--	abc transporter, putative [Ricinus communis] >gi|223539367|gb|EEF40958.1| abc transporter, putative [Ricinus communis]
Unigene12719_All	342	3	341	gi|224063943|ref|XP_002301313.1|	291	89	201	0.69	0.84	0	113	166	1e-40	--	predicted protein [Populus trichocarpa] >gi|222843039|gb|EEE80586.1| predicted protein [Populus trichocarpa]
Unigene12720_All	1596	10	843	gi|225446845|ref|XP_002279656.1|	844	356	632	0.88	0.94	0	278	482	0	--	PREDICTED: hypothetical protein [Vitis vinifera]
Unigene12722_All	422	147	422	gi|270232557|emb|CBI21878.1|	552	134	222	0.52	0.65	0	92	92.8	2e-22	--	unnamed protein product [Vitis vinifera]
Unigene12723_All	712	1	318	gi|225445466|ref|XP_002285124.1|	357	250	355	0.72	0.85	0	106	169	4e-41	--	PREDICTED: hypothetical protein [Vitis vinifera]
Unigene12725_All	251	1	132	gi|270259851|emb|CBI38983.1|	227	132	175	0.77	0.93	0	44	73.9	2e-16	--	unnamed protein product [Vitis vinifera]
Unigene12726_All	1034	837	136	gi|255541510|ref|XP_002511819.1|	602	1	233	0.92	0.95	0	234	445	1e-124	--	malic enzyme, putative [Ricinus communis] >gi|223548999|gb|EEF50488.1| malic enzyme, putative [Ricinus communis]
Unigene12732_All	1520	890	1516	gi|57013948|ref|YP_173421.1|	216	9	216	0.94	0.96	0	209	385	1e-105	--	hypothetical protein NitaMp079 [Nicotiana tabacum] >gi|56806584|dbj|BAD83485.1| hypothetical protein [Nicotiana tabacum]
Unigene12735_All	267	133	2	gi|255537543|ref|XP_002509838.1|	164	87	130	0.7	0.84	0	44	76.6	9e-18	--	zinc finger protein, putative [Ricinus communis] >gi|223549737|gb|EEF51225.1| zinc finger protein, putative [Ricinus communis]
Unigene12736_All	695	693	109	gi|225468474|ref|XP_002266048.1|	779	539	737	0.56	0.78	0.02	199	231	1e-59	--	PREDICTED: hypothetical protein [Vitis vinifera]
Unigene12738_All	220	37	129	gi|115489498|ref|NP_001067236.1|	687	330	360	0.51	0.74	0	31	39.3	6e-06	--	Os12g0608500 [Oryza sativa (japonica cultivar-group)] >gi|77556475|gb|ABA99271.1| Protein kinase domain containing protein, expressed [Oryza sativa (japonica cultivar-group)] >gi|113649743|dbj|BAF30255.1| Os12g0608500 [Oryza sativa Japonica Group] >gi|125580022|gb|EAZ21168.1| hypothetical protein OsJ_36816 [Oryza sativa Japonica Group]
Unigene12739_All	549	445	2	gi|30699338|ref|NP_177980.2|	317	1	148	0.67	0.85	0	148	216	2e-55	--	NADK3 (NAD(H) KINASE 3); NAD+ kinase/ NADH kinase [Arabidopsis thaliana] >gi|75276303|sp|Q500Y9.1|NADHK_ARATH RecName: Full=NADH kinase; Short=AtNADK-3 >gi|63025184|gb|AAY27065.1| At1g78590 [Arabidopsis thaliana] >gi|193885167|gb|ACF28397.1| At1g78590 [Arabidopsis thaliana]
Unigene12740_All	1615	126	1571	gi|225451363|ref|XP_002263205.1|	683	180	660	0.61	0.75	0.01	489	602	1e-171	--	PREDICTED: hypothetical protein [Vitis vinifera] >gi|147772045|emb|CAN73422.1| hypothetical protein [Vitis vinifera] >gi|270248320|emb|CBI33452.1| unnamed protein product [Vitis vinifera]
Unigene12742_All	1412	3	1409	gi|225446012|ref|XP_002268471.1|	961	72	540	0.84	0.91	0	469	818	0	--	PREDICTED: hypothetical protein [Vitis vinifera] >gi|270228925|emb|CBI17857.1| unnamed protein product [Vitis vinifera]
Unigene12743_All	419	276	97	gi|15230729|ref|NP_187298.1|	278	202	259	0.71	0.81	0	60	92	2e-35	--	GNS1/SUR4 membrane family protein [Arabidopsis thaliana] >gi|6437542|gb|AAF08569.1|AC011623_2 unknown protein [Arabidopsis thaliana]
Unigene12744_All	318	3	317	gi|224140493|ref|XP_002323617.1|	826	338	441	0.66	0.79	0	105	145	3e-34	--	predicted protein [Populus trichocarpa] >gi|222868247|gb|EEF05378.1| predicted protein [Populus trichocarpa]
Unigene12745_All	382	109	207	gi|224071395|ref|XP_002303439.1|	615	564	596	0.63	0.9	0	33	50.8	8e-06	--	predicted protein [Populus trichocarpa] >gi|222840871|gb|EEE78418.1| predicted protein [Populus trichocarpa]
Unigene12746_All	237	132	1	gi|255576003|ref|XP_002528897.1|	705	373	416	0.65	0.79	0	44	60.8	4e-13	--	protein binding protein, putative [Ricinus communis] >gi|223531651|gb|EEF33477.1| protein binding protein, putative [Ricinus communis]
Unigene12747_All	649	241	366	gi|125554112|gb|EAY99717.1|	625	272	313	0.66	0.88	0	42	59.7	3e-12	--	hypothetical protein OsI_21700 [Oryza sativa Indica Group]
Unigene12749_All	758	449	3	gi|225445320|ref|XP_002281437.1|	364	90	234	0.66	0.81	0	150	212	2e-65	--	PREDICTED: hypothetical protein [Vitis vinifera] >gi|270240881|emb|CBI28110.1| unnamed protein product [Vitis vinifera]
Unigene12750_All	323	321	1	gi|225449681|ref|XP_002264924.1|	454	97	199	0.73	0.79	0	107	155	2e-37	--	PREDICTED: hypothetical protein [Vitis vinifera]
Unigene12754_All	322	84	263	gi|147810782|emb|CAN60722.1|	1291	764	829	0.56	0.68	0.09	66	67.8	3e-13	--	hypothetical protein [Vitis vinifera]
Unigene12755_All	437	291	67	gi|225435554|ref|XP_002283117.1|	624	152	226	0.64	0.8	0	75	106	2e-40	--	PREDICTED: hypothetical protein [Vitis vinifera]
Unigene12756_All	481	253	50	gi|255575514|ref|XP_002528658.1|	500	399	475	0.55	0.64	0.11	77	80.9	5e-31	--	conserved hypothetical protein [Ricinus communis] >gi|223531909|gb|EEF33724.1| conserved hypothetical protein [Ricinus communis]
Unigene12760_All	477	476	132	gi|255572824|ref|XP_002527344.1|	446	46	160	0.92	0.97	0	115	218	3e-56	--	CBL-interacting serine/threonine-protein kinase, putative [Ricinus communis] >gi|223533263|gb|EEF35016.1| CBL-interacting serine/threonine-protein kinase, putative [Ricinus communis]
Unigene12761_All	633	430	2	gi|225456053|ref|XP_002277625.1|	1157	273	415	0.92	0.97	0	143	264	1e-85	--	PREDICTED: hypothetical protein [Vitis vinifera]
Unigene12762_All	854	743	279	gi|225432470|ref|XP_002278973.1|	349	1	151	0.7	0.84	0	155	235	7e-96	--	PREDICTED: hypothetical protein [Vitis vinifera] >gi|147819544|emb|CAN76569.1| hypothetical protein [Vitis vinifera]
Unigene12764_All	828	771	382	gi|147767381|emb|CAN66724.1|	890	772	890	0.36	0.47	0.04	136	61.6	2e-08	--	hypothetical protein [Vitis vinifera]
Unigene12766_All	281	280	2	gi|224101389|ref|XP_002312258.1|	686	187	279	0.72	0.82	0	93	146	1e-34	--	glycosyltransferase family-37 [Populus trichocarpa] >gi|222852078|gb|EEE89625.1| glycosyltransferase family-37 [Populus trichocarpa]
Unigene12770_All	1460	225	1025	gi|255641790|gb|ACU21164.1|	270	3	270	0.75	0.88	0	268	424	1e-117	--	unknown [Glycine max]
Unigene12776_All	287	3	161	gi|255636870|gb|ACU18768.1|	269	215	267	0.83	0.9	0	53	90.9	7e-18	--	unknown [Glycine max]
Unigene12777_All	440	351	19	gi|27728729|gb|AAO18638.1|	123	10	119	0.63	0.77	0	112	136	1e-31	--	cystatin [Malus x domestica]
Unigene12781_All	300	298	2	gi|270252672|emb|CBI19283.1|	3077	1732	1830	0.67	0.78	0	99	135	2e-31	--	unnamed protein product [Vitis vinifera]
Unigene12782_All	1204	1005	55	gi|225445228|ref|XP_002280942.1|	1046	13	335	0.59	0.74	0.02	324	380	1e-104	--	PREDICTED: hypothetical protein [Vitis vinifera]
Unigene12783_All	1016	574	2	gi|225426979|ref|XP_002265557.1|	760	29	219	0.7	0.82	0	191	270	6e-76	--	PREDICTED: similar to oxysterol-binding family protein [Vitis vinifera]
Unigene12784_All	5240	2875	518	gi|225436361|ref|XP_002271257.1|	1692	915	1692	0.54	0.68	0.01	802	799	0	--	PREDICTED: hypothetical protein [Vitis vinifera]
Unigene12785_All	1170	1105	176	gi|224097036|ref|XP_002310819.1|	362	1	311	0.67	0.8	0	311	429	1e-131	--	predicted protein [Populus trichocarpa] >gi|222853722|gb|EEE91269.1| predicted protein [Populus trichocarpa]
Unigene12787_All	1516	790	1515	gi|225470656|ref|XP_002268213.1|	392	21	256	0.63	0.75	0.01	245	294	3e-78	--	PREDICTED: hypothetical protein [Vitis vinifera]
Unigene12788_All	1819	1818	394	gi|225463891|ref|XP_002264093.1|	1129	650	1120	0.66	0.77	0.01	481	585	1e-166	--	PREDICTED: hypothetical protein [Vitis vinifera]
Unigene12789_All	981	980	3	gi|225447814|ref|XP_002267672.1|	1028	388	717	0.67	0.78	0.01	330	442	1e-123	--	PREDICTED: hypothetical protein [Vitis vinifera]
Unigene12790_All	873	873	580	gi|255549160|ref|XP_002515635.1|	589	388	485	0.76	0.86	0	98	152	2e-71	--	calcium-dependent protein kinase, putative [Ricinus communis] >gi|223545273|gb|EEF46780.1| calcium-dependent protein kinase, putative [Ricinus communis]
Unigene12791_All	1593	374	1555	gi|12082085|dbj|BAB20760.1|	522	1	385	0.9	0.93	0	394	696	0	--	ferrochelatase [Cucumis sativus]
Unigene12793_All	278	276	1	gi|255571990|ref|XP_002526936.1|	543	319	441	0.42	0.48	0.26	125	71.2	6e-12	--	conserved hypothetical protein [Ricinus communis] >gi|223533688|gb|EEF35423.1| conserved hypothetical protein [Ricinus communis]
Unigene12795_All	1084	784	2	gi|255575853|ref|XP_002528824.1|	919	246	509	0.55	0.69	0.01	265	261	1e-68	--	conserved hypothetical protein [Ricinus communis] >gi|223531736|gb|EEF33558.1| conserved hypothetical protein [Ricinus communis]
Unigene12801_All	908	22	507	gi|224099985|ref|XP_002311698.1|	258	94	258	0.66	0.76	0.04	169	211	2e-53	--	predicted protein [Populus trichocarpa] >gi|222851518|gb|EEE89065.1| predicted protein [Populus trichocarpa]
Unigene12803_All	995	990	205	gi|255549700|ref|XP_002515901.1|	884	611	870	0.59	0.77	0	262	329	7e-89	--	BRASSINOSTEROID INSENSITIVE 1-associated receptor kinase 1 precursor, putative [Ricinus communis] >gi|223544806|gb|EEF46321.1| BRASSINOSTEROID INSENSITIVE 1-associated receptor kinase 1 precursor, putative [Ricinus communis]
Unigene12804_All	1423	286	843	gi|147780726|emb|CAN60322.1|	402	11	203	0.61	0.71	0.05	197	208	2e-52	--	hypothetical protein [Vitis vinifera]
Unigene12805_All	1160	343	1158	gi|224133956|ref|XP_002321701.1|	420	70	341	0.77	0.87	0	272	462	1e-146	--	predicted protein [Populus trichocarpa] >gi|222868697|gb|EEF05828.1| predicted protein [Populus trichocarpa]
Unigene12806_All	728	436	230	gi|147841235|emb|CAN75609.1|	1599	84	151	0.36	0.52	0	69	54.3	2e-06	--	hypothetical protein [Vitis vinifera]
Unigene12807_All	258	4	153	gi|270257994|emb|CBI40035.1|	2796	423	472	0.64	0.74	0	50	65.5	3e-10	--	unnamed protein product [Vitis vinifera]
Unigene12809_All	1522	263	1522	gi|270258835|emb|CBI40924.1|	1203	372	789	0.71	0.82	0	421	570	1e-173	--	unnamed protein product [Vitis vinifera]
Unigene12810_All	270	268	2	gi|224126739|ref|XP_002329461.1|	537	202	291	0.52	0.7	0.01	90	90.9	7e-18	--	predicted protein [Populus trichocarpa] >gi|222870141|gb|EEF07272.1| predicted protein [Populus trichocarpa]
Unigene12812_All	932	828	16	gi|118485488|gb|ABK94599.1|	268	1	268	0.72	0.82	0	271	422	1e-117	--	unknown [Populus trichocarpa]
Unigene12815_All	289	288	211	gi|149392493|gb|ABR26049.1|	43	18	43	1	1	0	26	58.5	4e-08	--	ribulose bisphosphate carboxylase small chain c [Oryza sativa Indica Group]
Unigene12819_All	1754	1631	255	gi|225457795|ref|XP_002265632.1|	459	1	459	0.75	0.84	0	459	728	0	--	PREDICTED: hypothetical protein [Vitis vinifera] >gi|270253347|emb|CBI19958.1| unnamed protein product [Vitis vinifera]
Unigene12820_All	380	62	379	gi|225457654|ref|XP_002275693.1|	319	1	107	0.77	0.85	0	107	167	7e-41	--	PREDICTED: similar to cinnamoyl-CoA reductase family [Vitis vinifera] >gi|270258671|emb|CBI40770.1| unnamed protein product [Vitis vinifera]
Unigene12821_All	447	157	279	gi|18420614|ref|NP_568425.1|	69	29	69	0.9	0.95	0	41	84.3	7e-16	--	unknown protein [Arabidopsis thaliana] >gi|79328391|ref|NP_001031924.1| unknown protein [Arabidopsis thaliana] >gi|21592531|gb|AAM64480.1| unknown [Arabidopsis thaliana] >gi|106879143|gb|ABF82601.1| At5g22875 [Arabidopsis thaliana]
Unigene12823_All	483	483	160	gi|225432432|ref|XP_002278197.1|	492	347	453	0.86	0.9	0	108	186	3e-56	--	PREDICTED: hypothetical protein [Vitis vinifera]
Unigene12824_All	1780	356	1780	gi|2642638|gb|AAB91467.1|	526	3	473	0.88	0.93	0	475	859	0	--	ADP-glucose pyrophosphorylase large subunit 1 [Citrullus lanatus subsp. vulgaris]
Unigene12826_All	775	755	318	gi|225424721|ref|XP_002265760.1|	346	190	339	0.65	0.74	0.04	153	184	2e-45	--	PREDICTED: hypothetical protein [Vitis vinifera]
Unigene12827_All	938	898	185	gi|225443654|ref|XP_002280261.1|	235	4	235	0.63	0.74	0.02	243	270	4e-71	--	PREDICTED: hypothetical protein [Vitis vinifera] >gi|147768317|emb|CAN78123.1| hypothetical protein [Vitis vinifera]
Unigene12829_All	323	305	3	gi|218184720|gb|EEC67147.1|	610	3	102	0.75	0.85	0.02	104	160	7e-39	--	hypothetical protein OsI_33990 [Oryza sativa Indica Group]
Unigene12830_All	1154	1152	268	gi|255550018|ref|XP_002516060.1|	309	14	306	0.74	0.84	0	296	439	1e-122	--	Mitochondrial carnitine/acylcarnitine carrier protein, putative [Ricinus communis] >gi|223544965|gb|EEF46480.1| Mitochondrial carnitine/acylcarnitine carrier protein, putative [Ricinus communis]
Unigene12832_All	293	3	293	gi|170514768|gb|ACB15016.1|	471	87	180	0.72	0.72	0	97	123	1e-27	--	cytochrome c oxidase [Equisetum diffusum]
Unigene12833_All	271	103	252	gi|225452370|ref|XP_002273380.1|	1122	292	335	0.48	0.66	0	50	53.1	2e-06	--	PREDICTED: hypothetical protein [Vitis vinifera]
Unigene12836_All	1384	1377	400	gi|224131386|ref|XP_002328526.1|	332	1	332	0.74	0.84	0.02	333	514	1e-144	--	predicted protein [Populus trichocarpa] >gi|222838241|gb|EEE76606.1| predicted protein [Populus trichocarpa]
Unigene12837_All	466	160	465	gi|134093244|ref|YP_001109545.1|	2285	1398	1499	0.95	0.96	0	102	193	7e-67	--	Ycf2 [Populus trichocarpa] >gi|134093274|ref|YP_001109575.1| Ycf2 [Populus trichocarpa] >gi|205413355|sp|A4GYV4.1|YCF2_POPTR RecName: Full=Protein ycf2 >gi|133712106|gb|ABO36749.1| Ycf2 [Populus trichocarpa] >gi|133712136|gb|ABO36779.1| Ycf2 [Populus trichocarpa]
Unigene12839_All	590	316	570	gi|270230817|emb|CBI20144.1|	101	4	87	0.47	0.61	0.03	88	74.7	1e-12	--	unnamed protein product [Vitis vinifera]
Unigene12840_All	1661	1453	530	gi|270252668|emb|CBI19279.1|	415	1	311	0.57	0.71	0.01	314	325	2e-87	--	unnamed protein product [Vitis vinifera]
Unigene12842_All	1596	112	1356	gi|225437824|ref|XP_002263239.1|	429	1	427	0.67	0.79	0.03	432	588	1e-166	--	PREDICTED: hypothetical protein [Vitis vinifera]
Unigene12844_All	411	135	317	gi|164605523|dbj|BAF98589.1|	164	42	102	0.81	0.9	0	61	100	4e-37	--	CM0216.550.nc [Lotus japonicus]
Unigene12845_All	508	139	426	gi|270243184|emb|CBI30124.1|	110	15	110	0.6	0.75	0	96	112	3e-24	--	unnamed protein product [Vitis vinifera]
Unigene12846_All	1851	161	1849	gi|225467327|ref|XP_002263837.1|	843	248	834	0.56	0.69	0.04	590	614	0	--	PREDICTED: hypothetical protein, partial [Vitis vinifera]
Unigene12847_All	1237	224	1237	gi|270226825|emb|CBI15559.1|	479	1	336	0.43	0.57	0.05	357	229	1e-58	--	unnamed protein product [Vitis vinifera]
Unigene12851_All	302	302	3	gi|255574155|ref|XP_002527993.1|	978	185	284	0.88	0.94	0	100	183	1e-45	--	galactokinase, putative [Ricinus communis] >gi|223532619|gb|EEF34405.1| galactokinase, putative [Ricinus communis]
Unigene12853_All	867	94	657	gi|255558846|ref|XP_002520446.1|	772	585	772	0.77	0.84	0	188	301	1e-80	--	ceramidase, putative [Ricinus communis] >gi|223540288|gb|EEF41859.1| ceramidase, putative [Ricinus communis]
Unigene12856_All	452	309	1	gi|240255320|ref|NP_187666.5|	840	294	395	0.85	0.89	0	103	178	3e-44	--	phosphatase/ protein tyrosine phosphatase [Arabidopsis thaliana]
Unigene12857_All	2443	2063	1038	gi|255537517|ref|XP_002509825.1|	999	357	697	0.77	0.87	0	342	541	0	--	nucleoside-triphosphatase, putative [Ricinus communis] >gi|223549724|gb|EEF51212.1| nucleoside-triphosphatase, putative [Ricinus communis]
Unigene12859_All	4217	4213	191	gi|224122118|ref|XP_002318757.1|	1713	371	1710	0.54	0.69	0	1351	1437	0	--	predicted protein [Populus trichocarpa] >gi|222859430|gb|EEE96977.1| predicted protein [Populus trichocarpa]
Unigene12860_All	1097	163	978	gi|21322711|emb|CAD22154.1|	1009	423	694	0.66	0.66	0	272	417	1e-115	--	pherophorin-dz1 protein [Volvox carteri f. nagariensis]
Unigene12861_All	231	1	78	gi|40456031|gb|AAR86105.1|	576	550	575	0.96	1	0	26	52	3e-06	--	phytoene desaturase [Momordica charantia var. abbreviata]
Unigene12862_All	944	206	99	gi|270239305|emb|CBI26540.1|	282	137	173	0.7	0.89	0.02	37	50.1	1e-09	--	unnamed protein product [Vitis vinifera]
Unigene12863_All	2860	5	1420	gi|270232924|emb|CBI22241.1|	1256	783	1249	0.55	0.71	0	472	504	1e-141	--	unnamed protein product [Vitis vinifera]
Unigene12867_All	271	132	1	gi|147772272|emb|CAN73982.1|	1927	1200	1243	0.47	0.7	0	44	48.1	3e-09	--	hypothetical protein [Vitis vinifera]
Unigene12868_All	4069	769	3612	gi|27450533|gb|AAO14628.1|AF467900_5	954	2	953	0.72	0.82	0	957	1352	0	--	hypothetical transcription factor [Prunus persica]
Unigene12870_All	4177	1453	380	gi|225456130|ref|XP_002278257.1|	1033	651	1030	0.8	0.87	0.06	382	620	0	--	PREDICTED: hypothetical protein [Vitis vinifera]
Unigene12871_All	2020	1536	592	gi|224063333|ref|XP_002301101.1|	528	76	390	0.89	0.94	0	315	580	0	--	predicted protein [Populus trichocarpa] >gi|222842827|gb|EEE80374.1| predicted protein [Populus trichocarpa]
Unigene12873_All	212	211	2	gi|51477394|gb|AAU04767.1|	561	341	410	0.81	0.9	0	70	122	3e-27	--	protein disulfide isomerase (PDI)-like protein 3 [Cucumis melo]
Unigene12875_All	484	154	342	gi|255636178|gb|ACU18431.1|	282	23	84	0.69	0.8	0	63	91.3	7e-23	--	unknown [Glycine max]
Unigene12877_All	1664	899	1447	gi|224124110|ref|XP_002330107.1|	453	267	449	0.8	0.91	0	183	335	0	--	predicted protein [Populus trichocarpa] >gi|222871241|gb|EEF08372.1| predicted protein [Populus trichocarpa]
Unigene12882_All	1612	1443	193	gi|225465789|ref|XP_002268877.1|	445	29	445	0.88	0.95	0	417	766	0	--	PREDICTED: hypothetical protein [Vitis vinifera] >gi|270250838|emb|CBI34015.1| unnamed protein product [Vitis vinifera]
Unigene12883_All	920	242	844	gi|224069464|ref|XP_002326355.1|	211	3	203	0.93	0.97	0	201	378	1e-104	--	predicted protein [Populus trichocarpa] >gi|222833548|gb|EEE72025.1| predicted protein [Populus trichocarpa]
Unigene12884_All	1126	285	923	gi|224055015|ref|XP_002298402.1|	221	1	218	0.71	0.83	0.02	218	316	7e-85	--	predicted protein [Populus trichocarpa] >gi|222845660|gb|EEE83207.1| predicted protein [Populus trichocarpa]
Unigene12885_All	518	9	317	gi|224122178|ref|XP_002330559.1|	1681	1373	1475	0.33	0.54	0	103	57.8	4e-16	--	predicted protein [Populus trichocarpa] >gi|222872117|gb|EEF09248.1| predicted protein [Populus trichocarpa]
Unigene12886_All	1760	1759	1184	gi|224065417|ref|XP_002301807.1|	325	134	325	0.8	0.88	0	192	316	9e-85	--	predicted protein [Populus trichocarpa] >gi|222843533|gb|EEE81080.1| predicted protein [Populus trichocarpa]
Unigene12887_All	1220	150	1040	gi|225465451|ref|XP_002266369.1|	277	6	276	0.56	0.7	0	297	310	4e-83	--	PREDICTED: hypothetical protein isoform 2 [Vitis vinifera] >gi|225465453|ref|XP_002266333.1| PREDICTED: hypothetical protein isoform 1 [Vitis vinifera]
Unigene12888_All	929	713	153	gi|225457456|ref|XP_002264379.1|	449	56	259	0.61	0.72	0.09	206	244	2e-81	--	PREDICTED: hypothetical protein [Vitis vinifera]
Unigene12889_All	1495	1494	529	gi|147841134|emb|CAN66261.1|	1100	22	328	0.45	0.62	0	322	239	2e-92	--	hypothetical protein [Vitis vinifera]
Unigene12890_All	819	1	714	gi|225434287|ref|XP_002275696.1|	883	626	883	0.48	0.65	0.08	260	225	1e-57	--	PREDICTED: similar to Os07g0681600 [Vitis vinifera]
Unigene12892_All	318	318	139	gi|46095226|gb|AAS80149.1|	518	454	513	0.8	0.88	0	60	103	8e-22	--	ACT11D09.3 [Cucumis melo]
Unigene12894_All	491	437	225	gi|224075056|ref|XP_002304539.1|	197	2	72	0.66	0.84	0	71	104	1e-34	--	predicted protein [Populus trichocarpa] >gi|222841971|gb|EEE79518.1| predicted protein [Populus trichocarpa]
Unigene12895_All	1199	185	1153	gi|225433884|ref|XP_002265131.1|	320	1	319	0.57	0.72	0.01	328	355	1e-96	--	PREDICTED: hypothetical protein [Vitis vinifera] >gi|270254274|emb|CBI36666.1| unnamed protein product [Vitis vinifera]
Unigene12897_All	641	639	154	gi|225468727|ref|XP_002271484.1|	558	400	556	0.67	0.77	0	162	224	8e-58	--	PREDICTED: hypothetical protein [Vitis vinifera]
Unigene12899_All	1073	650	21	gi|1841475|emb|CAA71992.1|	217	1	215	0.63	0.72	0.07	227	264	3e-69	--	Myb26 [Pisum sativum]
Unigene12900_All	331	328	116	gi|225459058|ref|XP_002283738.1|	340	258	340	0.53	0.67	0.14	83	83.2	1e-15	--	PREDICTED: hypothetical protein [Vitis vinifera]
Unigene12902_All	598	551	105	gi|255552491|ref|XP_002517289.1|	464	1	148	0.61	0.77	0	149	193	2e-48	--	serine carboxypeptidase, putative [Ricinus communis] >gi|223543552|gb|EEF45082.1| serine carboxypeptidase, putative [Ricinus communis]
Unigene12905_All	1279	572	820	gi|270258280|emb|CBI40314.1|	646	73	155	0.62	0.79	0	83	107	4e-22	--	unnamed protein product [Vitis vinifera]
Unigene12906_All	471	198	470	gi|270256253|emb|CBI39073.1|	467	250	340	0.72	0.85	0	91	143	7e-51	--	unnamed protein product [Vitis vinifera]
Unigene12907_All	275	273	133	gi|224035793|gb|ACN36972.1|	353	58	105	0.62	0.7	0.02	48	58.2	5e-08	--	unknown [Zea mays]
Unigene12913_All	433	174	425	gi|225434622|ref|XP_002279360.1|	743	660	743	0.8	0.94	0	84	154	8e-52	--	PREDICTED: hypothetical protein [Vitis vinifera]
Unigene12916_All	817	502	314	gi|151347492|gb|ABS01355.1|	403	1	63	0.74	0.9	0	63	98.2	7e-31	--	unknown [Carica papaya]
Unigene12920_All	1562	1081	44	gi|15240534|ref|NP_199780.1|	460	116	459	0.58	0.73	0	349	411	1e-146	--	UDP-glucoronosyl/UDP-glucosyl transferase family protein [Arabidopsis thaliana] >gi|8978266|dbj|BAA98157.1| anthocyanidin-3-glucoside rhamnosyltransferase-like [Arabidopsis thaliana] >gi|26449402|dbj|BAC41828.1| putative anthocyanidin-3-glucoside rhamnosyltransferase [Arabidopsis thaliana] >gi|28951061|gb|AAO63454.1| At5g49690 [Arabidopsis thaliana]
Unigene12921_All	1753	154	1353	gi|224145557|ref|XP_002325685.1|	404	17	404	0.69	0.75	0.01	407	508	1e-142	--	equilibrative nucleoside transporter [Populus trichocarpa] >gi|222862560|gb|EEF00067.1| equilibrative nucleoside transporter [Populus trichocarpa]
Unigene12922_All	686	111	443	gi|255575726|ref|XP_002528762.1|	373	232	342	0.71	0.85	0	111	168	8e-41	--	conserved hypothetical protein [Ricinus communis] >gi|223531765|gb|EEF33584.1| conserved hypothetical protein [Ricinus communis]
Unigene12925_All	444	442	173	gi|255570334|ref|XP_002526126.1|	1114	230	320	0.8	0.89	0.01	91	152	6e-59	--	Ran GTPase binding protein, putative [Ricinus communis] >gi|223534503|gb|EEF36202.1| Ran GTPase binding protein, putative [Ricinus communis]
Unigene12927_All	1970	155	997	gi|225455370|ref|XP_002277586.1|	431	1	280	0.61	0.74	0	281	329	2e-88	--	PREDICTED: hypothetical protein [Vitis vinifera]
Unigene12928_All	1497	72	665	gi|225424118|ref|XP_002283058.1|	426	40	240	0.86	0.91	0.01	201	369	0	--	PREDICTED: hypothetical protein [Vitis vinifera] >gi|270239715|emb|CBI26948.1| unnamed protein product [Vitis vinifera]
Unigene12931_All	1051	752	354	gi|224118802|ref|XP_002317910.1|	273	84	215	0.7	0.8	0.01	135	173	2e-70	--	predicted protein [Populus trichocarpa] >gi|222858583|gb|EEE96130.1| predicted protein [Populus trichocarpa]
Unigene12932_All	277	134	3	gi|255565234|ref|XP_002523609.1|	1526	717	760	0.86	0.97	0	44	83.6	6e-30	--	DNA polymerase alpha catalytic subunit, putative [Ricinus communis] >gi|223537171|gb|EEF38804.1| DNA polymerase alpha catalytic subunit, putative [Ricinus communis]
Unigene12936_All	973	3	968	gi|270244666|emb|CBI31599.1|	746	180	503	0.57	0.7	0.01	326	357	2e-97	--	unnamed protein product [Vitis vinifera]
Unigene12937_All	5348	4950	2764	gi|255552191|ref|XP_002517140.1|	1604	1	786	0.55	0.66	0.1	814	776	0	--	hypothetical protein RCOM_0912170 [Ricinus communis] >gi|223543775|gb|EEF45303.1| hypothetical protein RCOM_0912170 [Ricinus communis]
Unigene12940_All	274	146	274	gi|224112289|ref|XP_002316143.1|	669	121	163	0.9	0.9	0	43	84.7	3e-25	--	integral membrane single C2 domain protein [Populus trichocarpa] >gi|222865183|gb|EEF02314.1| integral membrane single C2 domain protein [Populus trichocarpa]
Unigene12942_All	4214	4106	720	gi|225425300|ref|XP_002268217.1|	1121	1	1121	0.82	0.91	0	1129	1863	0	--	PREDICTED: hypothetical protein [Vitis vinifera] >gi|270242062|emb|CBI29277.1| unnamed protein product [Vitis vinifera]
Unigene12945_All	1777	346	1752	gi|255560906|ref|XP_002521466.1|	484	1	482	0.61	0.75	0.02	483	561	1e-158	--	F-box/LRR-repeat protein, putative [Ricinus communis] >gi|223539365|gb|EEF40956.1| F-box/LRR-repeat protein, putative [Ricinus communis]
Unigene12946_All	698	696	136	gi|42795466|gb|AAS46243.1|	295	36	220	0.79	0.9	0	187	328	5e-98	--	xyloglucan endotransglucosylase-hydrolase XTH7 [Lycopersicon esculentum]
Unigene12948_All	664	662	510	gi|225428965|ref|XP_002263972.1|	639	545	595	0.64	0.82	0	51	63.2	2e-16	--	PREDICTED: hypothetical protein [Vitis vinifera]
Unigene12950_All	4933	4932	2173	gi|225428539|ref|XP_002284544.1|	2034	123	1038	0.68	0.81	0.01	933	1212	0	--	PREDICTED: hypothetical protein [Vitis vinifera]
Unigene12951_All	1453	1242	367	gi|224107129|ref|XP_002314384.1|	764	476	764	0.82	0.91	0	292	490	1e-165	--	predicted protein [Populus trichocarpa] >gi|222863424|gb|EEF00555.1| predicted protein [Populus trichocarpa]
Unigene12952_All	454	1	453	gi|224110076|ref|XP_002315406.1|	1122	625	775	0.78	0.86	0	151	227	5e-59	--	aminophospholipid ATPase [Populus trichocarpa] >gi|222864446|gb|EEF01577.1| aminophospholipid ATPase [Populus trichocarpa]
Unigene12955_All	991	163	522	gi|255558256|ref|XP_002520155.1|	621	5	137	0.51	0.71	0.09	133	137	5e-31	--	nitrate transporter, putative [Ricinus communis] >gi|223540647|gb|EEF42210.1| nitrate transporter, putative [Ricinus communis]
Unigene12956_All	800	111	518	gi|255567379|ref|XP_002524669.1|	958	806	958	0.51	0.64	0.15	160	140	3e-32	--	polyribonucleotide nucleotidyltransferase, putative [Ricinus communis] >gi|223536030|gb|EEF37688.1| polyribonucleotide nucleotidyltransferase, putative [Ricinus communis]
Unigene12957_All	323	143	3	gi|270228246|emb|CBI17056.1|	2723	2566	2612	0.8	0.91	0	47	89.4	7e-24	--	unnamed protein product [Vitis vinifera]
Unigene12959_All	1651	1651	167	gi|224063411|ref|XP_002301133.1|	1049	551	1048	0.83	0.92	0	498	889	0	--	predicted protein [Populus trichocarpa] >gi|222842859|gb|EEE80406.1| predicted protein [Populus trichocarpa]
Unigene12960_All	259	259	2	gi|270230688|emb|CBI20016.1|	2193	919	1005	0.87	0.9	0.01	87	152	2e-36	--	unnamed protein product [Vitis vinifera]
Unigene12961_All	275	2	250	gi|224067393|ref|XP_002302479.1|	506	422	504	0.63	0.79	0	83	115	3e-25	--	predicted protein [Populus trichocarpa] >gi|222844205|gb|EEE81752.1| predicted protein [Populus trichocarpa]
Unigene12962_All	277	158	6	gi|255546425|ref|XP_002514272.1|	595	230	280	0.62	0.76	0	51	72.8	5e-22	--	nitrate transporter, putative [Ricinus communis] >gi|223546728|gb|EEF48226.1| nitrate transporter, putative [Ricinus communis]
Unigene12965_All	417	1	312	gi|255646198|gb|ACU23584.1|	309	206	308	0.84	0.92	0	104	189	1e-47	--	unknown [Glycine max]
Unigene12967_All	1498	1239	121	gi|225455378|ref|XP_002272792.1|	583	1	377	0.75	0.85	0.01	378	555	1e-157	--	PREDICTED: hypothetical protein [Vitis vinifera]
Unigene12969_All	273	150	1	gi|270256526|emb|CBI39344.1|	312	67	114	0.76	0.86	0	50	70.5	9e-12	--	unnamed protein product [Vitis vinifera]
Unigene12978_All	2439	3	2093	gi|270257060|emb|CBI24009.1|	1176	466	1176	0.55	0.73	0.02	718	714	0	--	unnamed protein product [Vitis vinifera]
Unigene12979_All	788	680	24	gi|147853967|emb|CAN79553.1|	288	1	229	0.49	0.58	0.08	239	201	1e-50	--	hypothetical protein [Vitis vinifera]
Unigene12981_All	1310	166	1308	gi|225463970|ref|XP_002268421.1|	916	286	666	0.66	0.82	0	381	541	1e-159	--	PREDICTED: hypothetical protein [Vitis vinifera]
Unigene12984_All	245	2	160	gi|224087681|ref|XP_002308206.1|	1358	1253	1305	0.47	0.58	0	53	45.4	1e-05	--	predicted protein [Populus trichocarpa] >gi|222854182|gb|EEE91729.1| predicted protein [Populus trichocarpa]
Unigene12987_All	3985	3495	1	gi|224085197|ref|XP_002307516.1|	1171	3	1168	0.8	0.88	0	1167	1860	0	--	predicted protein [Populus trichocarpa] >gi|222856965|gb|EEE94512.1| predicted protein [Populus trichocarpa]
Unigene12988_All	536	128	535	gi|255562530|ref|XP_002522271.1|	331	50	184	0.81	0.83	0	137	219	2e-56	--	BRASSINAZOLE-RESISTANT 2 protein, putative [Ricinus communis] >gi|223538524|gb|EEF40129.1| BRASSINAZOLE-RESISTANT 2 protein, putative [Ricinus communis]
Unigene12989_All	609	461	240	gi|255581048|ref|XP_002531340.1|	200	127	200	0.79	0.93	0	74	133	4e-31	--	Frataxin, mitochondrial precursor, putative [Ricinus communis] >gi|223529062|gb|EEF31047.1| Frataxin, mitochondrial precursor, putative [Ricinus communis]
Unigene12991_All	375	371	3	gi|224109226|ref|XP_002315128.1|	500	106	229	0.66	0.78	0	124	161	3e-39	--	predicted protein [Populus trichocarpa] >gi|222864168|gb|EEF01299.1| predicted protein [Populus trichocarpa]
Unigene12992_All	1920	594	43	gi|147776086|emb|CAN69913.1|	863	430	616	0.32	0.49	0.04	192	77	1e-12	--	hypothetical protein [Vitis vinifera]
Unigene12994_All	233	165	233	gi|255628271|gb|ACU14480.1|	157	19	41	0.82	0.86	0	23	40.8	8e-07	--	unknown [Glycine max]
Unigene12999_All	2653	942	2327	gi|225425108|ref|XP_002274692.1|	662	29	488	0.75	0.84	0	463	690	0	--	PREDICTED: hypothetical protein [Vitis vinifera]
Unigene13000_All	1038	1034	219	gi|224094027|ref|XP_002310063.1|	687	413	675	0.55	0.69	0	272	289	6e-77	--	predicted protein [Populus trichocarpa] >gi|222852966|gb|EEE90513.1| predicted protein [Populus trichocarpa]
Unigene13001_All	4086	1	3627	gi|270232208|emb|CBI21531.1|	1588	387	1588	0.71	0.81	0	1214	1665	0	--	unnamed protein product [Vitis vinifera]
Unigene13002_All	301	146	301	gi|147800491|emb|CAN62043.1|	416	12	68	0.57	0.7	0.08	57	68.6	4e-11	--	hypothetical protein [Vitis vinifera]
Unigene13003_All	1119	118	1095	gi|255585432|ref|XP_002533410.1|	447	1	321	0.54	0.64	0.02	335	344	2e-93	--	conserved hypothetical protein [Ricinus communis] >gi|223526739|gb|EEF28968.1| conserved hypothetical protein [Ricinus communis]
Unigene13004_All	261	17	259	gi|217073002|gb|ACJ84861.1|	223	27	97	0.45	0.61	0	81	64.3	7e-10	--	unknown [Medicago truncatula]
Unigene13005_All	687	550	110	gi|255569090|ref|XP_002525514.1|	334	1	145	0.65	0.71	0.03	153	176	3e-43	--	conserved hypothetical protein [Ricinus communis] >gi|223535193|gb|EEF36872.1| conserved hypothetical protein [Ricinus communis]
Unigene13007_All	1940	416	1849	gi|270231542|emb|CBI20867.1|	1181	701	1181	0.58	0.77	0	481	589	1e-167	--	unnamed protein product [Vitis vinifera]
Unigene13011_All	3524	493	2391	gi|224135969|ref|XP_002322206.1|	724	22	650	0.75	0.86	0	636	960	0	--	predicted protein [Populus trichocarpa] >gi|222869202|gb|EEF06333.1| predicted protein [Populus trichocarpa]
Unigene13013_All	492	329	3	gi|224132028|ref|XP_002328167.1|	2221	264	369	0.78	0.83	0	109	179	9e-66	--	predicted protein [Populus trichocarpa] >gi|222837682|gb|EEE76047.1| predicted protein [Populus trichocarpa]
Unigene13014_All	1049	376	1047	gi|34485522|gb|AAQ73158.1|	620	1	232	0.49	0.68	0.03	232	229	8e-59	--	LysM domain-containing receptor-like kinase 7 [Medicago truncatula]
Unigene13016_All	2310	1565	225	gi|270226670|emb|CBI15404.1|	680	236	680	0.79	0.88	0	447	731	0	--	unnamed protein product [Vitis vinifera]
Unigene13017_All	330	1	288	gi|270231721|emb|CBI21046.1|	564	469	564	0.73	0.87	0	96	153	9e-37	--	unnamed protein product [Vitis vinifera]
Unigene13018_All	478	92	202	gi|15241463|ref|NP_196971.1|	188	147	183	0.81	0.86	0	37	63.5	1e-09	--	ATARFA1B (ADP-ribosylation factor A1B); GTP binding / phospholipase activator/ protein binding [Arabidopsis thaliana] >gi|7573316|emb|CAB87634.1| ADP-ribosylation factor-like protein [Arabidopsis thaliana]
Unigene13019_All	692	690	289	gi|224053559|ref|XP_002297872.1|	454	289	422	0.88	0.94	0	134	242	9e-76	--	predicted protein [Populus trichocarpa] >gi|222845130|gb|EEE82677.1| predicted protein [Populus trichocarpa]
Unigene13020_All	2513	146	2020	gi|225445140|ref|XP_002280611.1|	752	27	599	0.56	0.69	0	631	679	0	--	PREDICTED: hypothetical protein [Vitis vinifera]
Unigene13023_All	239	65	154	gi|255569682|ref|XP_002525806.1|	228	3	32	0.8	0.93	0	30	56.6	3e-13	--	catalytic, putative [Ricinus communis] >gi|223534893|gb|EEF36580.1| catalytic, putative [Ricinus communis]
Unigene13025_All	2488	2289	460	gi|224072192|ref|XP_002303645.1|	622	13	622	0.81	0.9	0	610	1066	0	--	glycosyl hydrolase family 9 [Populus trichocarpa] >gi|222841077|gb|EEE78624.1| glycosyl hydrolase family 9 [Populus trichocarpa]
Unigene13027_All	931	500	931	gi|225453973|ref|XP_002274330.1|	487	102	245	0.61	0.76	0	144	172	4e-67	--	PREDICTED: hypothetical protein [Vitis vinifera]
Unigene13030_All	1213	81	1142	gi|110559491|gb|ABG76000.1|	359	6	359	0.88	0.95	0	354	681	0	--	GRP-like protein 2 [Gossypium hirsutum]
Unigene13032_All	2784	2277	295	gi|224069764|ref|XP_002326408.1|	678	8	675	0.81	0.89	0.01	668	1068	0	--	predicted protein [Populus trichocarpa] >gi|222833601|gb|EEE72078.1| predicted protein [Populus trichocarpa]
Unigene13035_All	266	2	265	gi|242051591|ref|XP_002454941.1|	631	33	119	0.51	0.68	0	88	83.6	1e-15	--	hypothetical protein SORBIDRAFT_03g001780 [Sorghum bicolor] >gi|241926916|gb|EES00061.1| hypothetical protein SORBIDRAFT_03g001780 [Sorghum bicolor]
Unigene13038_All	274	32	274	gi|255639064|gb|ACU19832.1|	351	8	79	0.45	0.58	0	81	63.9	9e-10	--	unknown [Glycine max]
Unigene13039_All	354	352	170	gi|225438235|ref|XP_002264432.1|	498	85	145	0.8	0.9	0	61	110	8e-37	--	PREDICTED: hypothetical protein [Vitis vinifera]
Unigene13040_All	931	927	154	gi|225457987|ref|XP_002275922.1|	485	19	276	0.82	0.89	0	258	424	1e-117	--	PREDICTED: hypothetical protein [Vitis vinifera]
Unigene13043_All	1629	333	1580	gi|255540029|ref|XP_002511079.1|	417	1	417	0.91	0.94	0	417	799	0	--	catalytic, putative [Ricinus communis] >gi|223550194|gb|EEF51681.1| catalytic, putative [Ricinus communis]
Unigene13045_All	1642	68	1492	gi|255569018|ref|XP_002525479.1|	722	1	452	0.44	0.58	0.02	485	341	1e-113	--	conserved hypothetical protein [Ricinus communis] >gi|223535292|gb|EEF36969.1| conserved hypothetical protein [Ricinus communis]
Unigene13046_All	1622	333	1445	gi|270253898|emb|CBI36296.1|	443	70	443	0.81	0.89	0	374	629	0	--	unnamed protein product [Vitis vinifera]
Unigene13048_All	2238	905	453	gi|225470786|ref|XP_002269691.1|	693	118	272	0.33	0.42	0.05	160	63.5	1e-20	--	PREDICTED: hypothetical protein [Vitis vinifera]
Unigene13050_All	288	111	215	gi|242066926|ref|XP_002454752.1|	735	133	169	0.7	0.83	0.05	37	52.8	2e-06	--	hypothetical protein SORBIDRAFT_04g036670 [Sorghum bicolor] >gi|241934583|gb|EES07728.1| hypothetical protein SORBIDRAFT_04g036670 [Sorghum bicolor]
Unigene13053_All	297	207	16	gi|15230372|ref|NP_191328.1|	61	1	61	0.67	0.82	0	64	80.9	7e-15	--	AGP23 (ARABINOGALACTAN-PROTEIN 23) [Arabidopsis thaliana] >gi|119361079|sp|Q8S2W4.2|AGP23_ARATH RecName: Full=Arabinogalactan peptide 23; Short=AG-peptide 23; Flags: Precursor >gi|4678278|emb|CAB41186.1| putative protein [Arabidopsis thaliana] >gi|114050693|gb|ABI49496.1| At3g57690 [Arabidopsis thaliana]
Unigene13054_All	933	60	740	gi|225456757|ref|XP_002269024.1|	232	1	225	0.59	0.76	0	227	280	3e-74	--	PREDICTED: hypothetical protein [Vitis vinifera]
Unigene13058_All	1869	1494	301	gi|225454448|ref|XP_002276620.1|	407	1	399	0.75	0.85	0	399	609	1e-173	--	PREDICTED: hypothetical protein [Vitis vinifera]
Unigene13059_All	749	747	34	gi|224089078|ref|XP_002308627.1|	2467	94	313	0.4	0.56	0.02	244	139	5e-32	--	predicted protein [Populus trichocarpa] >gi|222854603|gb|EEE92150.1| predicted protein [Populus trichocarpa]
Unigene13063_All	1103	911	282	gi|82791812|gb|ABB90835.1|	672	1	208	0.74	0.82	0	210	308	1e-106	--	VHS and GAT domain protein [Glycine max]
Unigene13066_All	462	235	140	gi|118482461|gb|ABK93153.1|	173	136	167	0.87	0.9	0	32	56.6	2e-16	--	unknown [Populus trichocarpa]
Unigene13067_All	1131	719	186	gi|147794990|emb|CAN74067.1|	408	1	178	0.84	0.88	0	178	296	4e-79	--	hypothetical protein [Vitis vinifera]
Unigene13068_All	1129	161	895	gi|224111116|ref|XP_002315752.1|	318	73	315	0.73	0.86	0	245	379	1e-114	--	predicted protein [Populus trichocarpa] >gi|222864792|gb|EEF01923.1| predicted protein [Populus trichocarpa]
Unigene13069_All	505	150	401	gi|255558316|ref|XP_002520185.1|	104	19	104	0.51	0.66	0.03	87	77.4	1e-13	--	conserved hypothetical protein [Ricinus communis] >gi|223540677|gb|EEF42240.1| conserved hypothetical protein [Ricinus communis]
Unigene13071_All	1162	596	1159	gi|225447533|ref|XP_002268473.1|	215	1	188	0.84	0.89	0.02	193	315	2e-84	--	PREDICTED: hypothetical protein [Vitis vinifera]
Unigene13073_All	1376	108	1169	gi|255540949|ref|XP_002511539.1|	357	1	356	0.55	0.71	0.02	363	330	4e-89	--	conserved hypothetical protein [Ricinus communis] >gi|223550654|gb|EEF52141.1| conserved hypothetical protein [Ricinus communis]
Unigene13078_All	1188	779	135	gi|270232865|emb|CBI22182.1|	998	660	874	0.77	0.88	0	215	340	1e-92	--	unnamed protein product [Vitis vinifera]
Unigene13080_All	2645	1779	415	gi|225439556|ref|XP_002264741.1|	934	479	932	0.45	0.59	0.04	476	365	1e-175	--	PREDICTED: hypothetical protein [Vitis vinifera]
Unigene13082_All	1670	1169	273	gi|218196797|gb|EEC79224.1|	624	326	624	0.94	0.97	0	299	578	0	--	hypothetical protein OsI_19960 [Oryza sativa Indica Group]
Unigene13084_All	346	172	297	gi|147860956|emb|CAN78744.1|	1727	1311	1352	0.52	0.73	0	42	51.6	5e-06	--	hypothetical protein [Vitis vinifera]
Unigene13087_All	1099	1042	248	gi|225432552|ref|XP_002280838.1|	370	14	274	0.75	0.88	0	266	391	1e-107	--	PREDICTED: hypothetical protein [Vitis vinifera] >gi|270238959|emb|CBI26195.1| unnamed protein product [Vitis vinifera]
Unigene13088_All	777	565	416	gi|225470456|ref|XP_002262804.1|	250	202	250	0.8	0.84	0	50	84	3e-15	--	PREDICTED: hypothetical protein [Vitis vinifera]
Unigene13089_All	639	512	153	gi|118483992|gb|ABK93883.1|	121	1	121	0.82	0.95	0	121	202	3e-51	--	unknown [Populus trichocarpa]
Unigene13091_All	607	605	3	gi|255567011|ref|XP_002524488.1|	1270	704	904	0.81	0.91	0	201	338	3e-92	--	hypothetical protein RCOM_0223370 [Ricinus communis] >gi|223536276|gb|EEF37928.1| hypothetical protein RCOM_0223370 [Ricinus communis]
Unigene13096_All	825	147	824	gi|225469916|ref|XP_002269141.1|	579	35	259	0.73	0.83	0	226	337	2e-91	--	PREDICTED: similar to Protein kinase-like [Vitis vinifera]
Unigene13097_All	1885	1453	1205	gi|134286711|dbj|BAF50334.1|	111	32	111	0.92	0.92	0	83	145	5e-50	--	hypothetical protein [Crucihimalaya wallichii] >gi|134286725|dbj|BAF50348.1| hypothetical protein [Crucihimalaya wallichii] >gi|134286888|dbj|BAF50509.1| hypothetical protein [Lepidium virginicum] >gi|134286902|dbj|BAF50523.1| hypothetical protein [Lepidium virginicum] >gi|134286977|dbj|BAF50597.1| hypothetical protein [Lobularia maritima] >gi|134286991|dbj|BAF50611.1| hypothetical protein [Lobul…
Unigene13100_All	371	370	137	gi|255628865|gb|ACU14777.1|	165	43	120	0.82	0.93	0	78	132	1e-47	--	unknown [Glycine max]
Unigene13102_All	1721	1632	112	gi|225441042|ref|XP_002277826.1|	574	1	542	0.68	0.77	0.07	548	721	0	--	PREDICTED: hypothetical protein [Vitis vinifera]
Unigene13106_All	1524	1348	776	gi|255549712|ref|XP_002515907.1|	884	20	212	0.55	0.68	0.01	194	200	3e-86	--	BRASSINOSTEROID INSENSITIVE 1-associated receptor kinase 1 precursor, putative [Ricinus communis] >gi|223544812|gb|EEF46327.1| BRASSINOSTEROID INSENSITIVE 1-associated receptor kinase 1 precursor, putative [Ricinus communis]
Unigene13107_All	841	201	581	gi|255547832|ref|XP_002514973.1|	709	553	679	0.82	0.92	0	127	228	2e-86	--	oligopeptidase, putative [Ricinus communis] >gi|223546024|gb|EEF47527.1| oligopeptidase, putative [Ricinus communis]
Unigene13108_All	232	2	136	gi|225452398|ref|XP_002273777.1|	997	260	304	0.77	0.84	0	45	69.7	9e-23	--	PREDICTED: hypothetical protein [Vitis vinifera]
Unigene13111_All	364	363	151	gi|224074193|ref|XP_002304295.1|	352	106	176	0.85	0.9	0	71	129	2e-47	--	predicted protein [Populus trichocarpa] >gi|222841727|gb|EEE79274.1| predicted protein [Populus trichocarpa]
Unigene13112_All	1486	187	975	gi|225439580|ref|XP_002265491.1|	508	84	343	0.64	0.78	0	264	341	0	--	PREDICTED: hypothetical protein [Vitis vinifera]
Unigene13113_All	335	334	2	gi|270253059|emb|CBI19670.1|	496	62	172	0.95	0.98	0	111	241	3e-63	--	unnamed protein product [Vitis vinifera]
Unigene13114_All	1144	183	1100	gi|225451501|ref|XP_002271949.1|	296	1	295	0.84	0.88	0	309	503	1e-141	--	PREDICTED: hypothetical protein [Vitis vinifera]
Unigene13117_All	306	304	2	gi|224110372|ref|XP_002333098.1|	527	263	362	0.99	0.99	0	101	201	4e-51	--	predicted protein [Populus trichocarpa] >gi|222834876|gb|EEE73325.1| predicted protein [Populus trichocarpa]
Unigene13119_All	875	875	657	gi|255644471|gb|ACU22739.1|	281	209	281	0.86	0.93	0	73	134	3e-30	--	unknown [Glycine max]
Unigene13121_All	314	219	85	gi|255578953|ref|XP_002530329.1|	342	281	325	0.77	0.86	0	45	75.9	3e-21	--	pentatricopeptide repeat-containing protein, putative [Ricinus communis] >gi|223530133|gb|EEF32045.1| pentatricopeptide repeat-containing protein, putative [Ricinus communis]
Unigene13124_All	653	161	502	gi|147794665|emb|CAN78024.1|	706	360	473	0.74	0.9	0	114	191	4e-76	--	hypothetical protein [Vitis vinifera]
Unigene13125_All	1773	1648	641	gi|217073154|gb|ACJ84936.1|	387	1	337	0.82	0.89	0	337	554	1e-176	--	unknown [Medicago truncatula]
Unigene13127_All	1312	5	1180	gi|255559565|ref|XP_002520802.1|	497	106	496	0.65	0.8	0	392	546	1e-154	--	conserved hypothetical protein [Ricinus communis] >gi|223539933|gb|EEF41511.1| conserved hypothetical protein [Ricinus communis]
Unigene13130_All	1033	871	443	gi|255547616|ref|XP_002514865.1|	668	380	528	0.6	0.74	0.05	151	176	1e-115	--	protein binding protein, putative [Ricinus communis] >gi|223545916|gb|EEF47419.1| protein binding protein, putative [Ricinus communis]
Unigene13131_All	355	1	354	gi|224143613|ref|XP_002325016.1|	512	215	333	0.45	0.61	0	119	97.4	7e-20	--	predicted protein [Populus trichocarpa] >gi|222866450|gb|EEF03581.1| predicted protein [Populus trichocarpa]
Unigene13133_All	458	174	353	gi|118482290|gb|ABK93072.1|	168	106	165	0.66	0.85	0	60	91.3	2e-34	--	unknown [Populus trichocarpa]
Unigene13134_All	591	106	303	gi|270228518|emb|CBI17455.1|	492	417	482	0.83	0.92	0	66	118	9e-26	--	unnamed protein product [Vitis vinifera]
Unigene13136_All	2548	2419	299	gi|225463783|ref|XP_002269378.1|	719	12	716	0.79	0.89	0	707	1170	0	--	PREDICTED: hypothetical protein [Vitis vinifera]
Unigene13139_All	1731	125	1429	gi|255542706|ref|XP_002512416.1|	428	3	428	0.66	0.74	0.01	442	541	1e-152	--	serine protease htra2, putative [Ricinus communis] >gi|223548377|gb|EEF49868.1| serine protease htra2, putative [Ricinus communis]
Unigene13142_All	1514	1166	111	gi|225439717|ref|XP_002273012.1|	489	1	353	0.72	0.83	0	353	513	1e-144	--	PREDICTED: hypothetical protein [Vitis vinifera]
Unigene13145_All	225	2	136	gi|270242920|emb|CBI29860.1|	655	204	248	0.66	0.84	0	45	70.1	6e-19	--	unnamed protein product [Vitis vinifera]
Unigene13147_All	511	8	508	gi|134093264|ref|YP_001109565.1|	1822	353	517	0.74	0.87	0	167	263	9e-70	--	Ycf1-like [Populus trichocarpa] >gi|182702261|sp|A4GYX4.1|YCF1_POPTR RecName: Full=Putative membrane protein ycf1 >gi|133712126|gb|ABO36769.1| Ycf1-like [Populus trichocarpa]
Unigene13149_All	1591	459	1388	gi|225432906|ref|XP_002284181.1|	389	1	305	0.86	0.91	0	311	512	1e-143	--	PREDICTED: hypothetical protein isoform 1 [Vitis vinifera] >gi|270239124|emb|CBI26360.1| unnamed protein product [Vitis vinifera]
Unigene13150_All	221	138	221	gi|224132856|ref|XP_002327897.1|	155	75	102	0.67	0.85	0	28	43.5	8e-09	--	glutaredoxin [Populus trichocarpa] >gi|222837306|gb|EEE75685.1| glutaredoxin [Populus trichocarpa]
Unigene13152_All	2536	612	1697	gi|255544692|ref|XP_002513407.1|	413	44	405	0.71	0.84	0	362	525	1e-147	--	conserved hypothetical protein [Ricinus communis] >gi|223547315|gb|EEF48810.1| conserved hypothetical protein [Ricinus communis]
Unigene13153_All	275	2	274	gi|196122040|gb|ACG69494.1|	231	121	208	0.75	0.83	0	91	133	9e-31	--	germin-like protein 18 [Glycine max]
Unigene13156_All	861	74	586	gi|255576905|ref|XP_002529338.1|	173	1	171	0.78	0.87	0	171	271	2e-71	--	conserved hypothetical protein [Ricinus communis] >gi|223531209|gb|EEF33055.1| conserved hypothetical protein [Ricinus communis]
Unigene13157_All	238	3	236	gi|240254510|ref|NP_179839.5|	958	132	202	0.84	0.88	0	78	134	4e-31	--	catalytic/ transferase [Arabidopsis thaliana]
Unigene13158_All	212	90	7	gi|226529775|ref|NP_001143136.1|	205	176	203	0.67	0.89	0	28	51.2	3e-08	--	hypothetical protein LOC100275615 [Zea mays] >gi|195614870|gb|ACG29265.1| hypothetical protein [Zea mays]
Unigene13164_All	404	269	135	gi|255543887|ref|XP_002513006.1|	309	233	277	0.71	0.93	0	45	72	4e-18	--	aldo-keto reductase, putative [Ricinus communis] >gi|223548017|gb|EEF49509.1| aldo-keto reductase, putative [Ricinus communis]
Unigene13166_All	1378	202	1209	gi|225430093|ref|XP_002284572.1|	339	1	339	0.8	0.89	0.01	342	555	1e-157	--	PREDICTED: hypothetical protein [Vitis vinifera] >gi|270231609|emb|CBI20934.1| unnamed protein product [Vitis vinifera]
Unigene13168_All	294	152	30	gi|224089368|ref|XP_002308707.1|	642	340	380	0.85	0.92	0	41	73.2	9e-24	--	predicted protein [Populus trichocarpa] >gi|118485813|gb|ABK94754.1| unknown [Populus trichocarpa] >gi|222854683|gb|EEE92230.1| predicted protein [Populus trichocarpa]
Unigene13169_All	2020	1899	280	gi|224065999|ref|XP_002301995.1|	550	9	550	0.76	0.85	0.01	551	861	0	--	predicted protein [Populus trichocarpa] >gi|222843721|gb|EEE81268.1| predicted protein [Populus trichocarpa]
Unigene13170_All	252	252	25	gi|255538574|ref|XP_002510352.1|	770	700	770	0.77	0.86	0	76	122	3e-27	--	heat shock protein binding protein, putative [Ricinus communis] >gi|223551053|gb|EEF52539.1| heat shock protein binding protein, putative [Ricinus communis]
Unigene13173_All	783	106	555	gi|147783534|emb|CAN75121.1|	171	22	171	0.82	0.92	0	150	243	3e-63	--	hypothetical protein [Vitis vinifera]
Unigene13176_All	932	481	867	gi|225453606|ref|XP_002265121.1|	557	108	236	0.85	0.93	0	130	204	5e-68	--	PREDICTED: hypothetical protein [Vitis vinifera] >gi|270259570|emb|CBI38703.1| unnamed protein product [Vitis vinifera]
Unigene13180_All	257	141	1	gi|42568599|ref|NP_200582.3|	508	48	94	0.93	0.97	0	47	95.1	4e-31	--	XBAT32; protein binding / zinc ion binding [Arabidopsis thaliana] >gi|44917453|gb|AAS49051.1| At5g57740 [Arabidopsis thaliana] >gi|45773910|gb|AAS76759.1| At5g57740 [Arabidopsis thaliana]
Unigene13181_All	733	585	340	gi|225457339|ref|XP_002284698.1|	326	230	311	0.5	0.71	0	82	93.2	3e-22	--	PREDICTED: hypothetical protein [Vitis vinifera]
Unigene13183_All	1274	1128	520	gi|255560996|ref|XP_002521510.1|	192	1	192	0.62	0.73	0	203	234	3e-60	--	50S ribosomal protein L7/L12, putative [Ricinus communis] >gi|223539188|gb|EEF40781.1| 50S ribosomal protein L7/L12, putative [Ricinus communis]
Unigene13184_All	410	398	210	gi|270250554|emb|CBI33733.1|	67	5	67	0.69	0.76	0	63	105	2e-22	--	unnamed protein product [Vitis vinifera]
Unigene13185_All	3071	2814	238	gi|225446635|ref|XP_002281104.1|	869	1	869	0.7	0.8	0.01	869	1192	0	--	PREDICTED: hypothetical protein isoform 1 [Vitis vinifera]
Unigene13186_All	324	3	323	gi|224121930|ref|XP_002318708.1|	550	338	444	0.78	0.88	0	107	182	2e-45	--	acyl:coa ligase [Populus trichocarpa] >gi|222859381|gb|EEE96928.1| acyl:coa ligase [Populus trichocarpa]
Unigene13187_All	251	3	113	gi|224132090|ref|XP_002321253.1|	1476	1437	1473	0.7	0.89	0	37	60.5	1e-08	--	multidrug resistance protein ABC transporter family [Populus trichocarpa] >gi|222862026|gb|EEE99568.1| multidrug resistance protein ABC transporter family [Populus trichocarpa]
Unigene13189_All	276	171	275	gi|270240515|emb|CBI27744.1|	783	1	35	0.77	0.8	0	35	57.8	6e-08	--	unnamed protein product [Vitis vinifera]
Unigene13191_All	1494	2	1324	gi|208609060|dbj|BAG72152.1|	1369	925	1359	0.51	0.69	0	443	461	1e-128	--	hypothetical protein [Lotus japonicus]
Unigene13196_All	374	6	215	gi|147843817|emb|CAN83725.1|	1726	983	1049	0.34	0.54	0	70	45.1	1e-07	--	hypothetical protein [Vitis vinifera]
Unigene13198_All	2921	176	2125	gi|255581461|ref|XP_002531538.1|	663	21	663	0.63	0.75	0.03	674	827	0	--	conserved hypothetical protein [Ricinus communis] >gi|223528855|gb|EEF30857.1| conserved hypothetical protein [Ricinus communis]
Unigene13199_All	2849	2794	239	gi|255583160|ref|XP_002532346.1|	855	1	854	0.8	0.88	0	854	1367	0	--	gamma-tubulin complex component, putative [Ricinus communis] >gi|223527963|gb|EEF30048.1| gamma-tubulin complex component, putative [Ricinus communis]
Unigene13201_All	443	303	97	gi|225436492|ref|XP_002273308.1|	163	1	70	0.61	0.71	0.05	73	89.7	2e-17	--	PREDICTED: hypothetical protein [Vitis vinifera] >gi|270228344|emb|CBI17154.1| unnamed protein product [Vitis vinifera]
Unigene13202_All	279	37	120	gi|270235234|emb|CBI24364.1|	79	11	38	0.85	0.89	0	28	51.6	5e-06	--	unnamed protein product [Vitis vinifera]
Unigene13203_All	1097	414	1028	gi|58047529|gb|AAW65140.1|	508	142	344	0.64	0.76	0	205	256	1e-124	--	3-dehydroquinate dehydratase/shikimate 5-dehydrogenase [Juglans regia]
Unigene13204_All	1622	1318	5	gi|224137954|ref|XP_002322693.1|	445	3	444	0.73	0.85	0	442	691	0	--	predicted protein [Populus trichocarpa] >gi|222867323|gb|EEF04454.1| predicted protein [Populus trichocarpa]
Unigene13206_All	261	91	261	gi|124482180|gb|ABN11917.1|	284	93	149	0.85	0.89	0	57	102	2e-21	--	aquaporin [Cucurbita ficifolia]
Unigene13207_All	503	134	295	gi|270239834|emb|CBI27067.1|	495	442	495	0.75	0.92	0	54	92.8	3e-18	--	unnamed protein product [Vitis vinifera]
Unigene13208_All	988	1	813	gi|224103441|ref|XP_002313058.1|	2017	1749	2017	0.89	0.9	0	271	486	1e-136	--	predicted protein [Populus trichocarpa] >gi|222849466|gb|EEE87013.1| predicted protein [Populus trichocarpa]
Unigene13209_All	1039	632	255	gi|146141284|gb|ABQ01426.1|	166	38	165	0.53	0.67	0.01	128	141	3e-32	--	bimodular protein [Medicago sativa subsp. falcata]
Unigene13211_All	3084	5	2482	gi|225448875|ref|XP_002270269.1|	1028	202	1027	0.66	0.78	0.01	839	1127	0	--	PREDICTED: hypothetical protein [Vitis vinifera]
Unigene13212_All	2276	144	2069	gi|16904543|emb|CAD10740.1|	873	236	873	0.81	0.89	0	642	1087	0	--	lipoxygenase [Corylus avellana]
Unigene13213_All	1373	429	1187	gi|224077192|ref|XP_002305171.1|	978	709	974	0.53	0.68	0.04	266	275	2e-82	--	predicted protein [Populus trichocarpa] >gi|222848135|gb|EEE85682.1| predicted protein [Populus trichocarpa]
Unigene13215_All	1118	1043	150	gi|118484222|gb|ABK93991.1|	304	1	304	0.72	0.81	0.01	304	455	1e-127	--	unknown [Populus trichocarpa]
Unigene13216_All	287	159	287	gi|225468347|ref|XP_002270830.1|	1155	437	479	0.74	0.86	0	43	64.3	7e-10	--	PREDICTED: similar to intron maturase, type II family protein [Vitis vinifera]
Unigene13218_All	683	138	392	gi|164604986|dbj|BAF98289.1|	711	466	550	0.94	0.97	0	85	170	1e-108	--	1-deoxy-D-xylulose 5-phosphate synthase [Hevea brasiliensis]
Unigene13219_All	1222	813	316	gi|225442311|ref|XP_002276110.1|	587	114	285	0.52	0.7	0.03	172	188	2e-69	--	PREDICTED: hypothetical protein [Vitis vinifera]
Unigene13222_All	752	375	88	gi|225423422|ref|XP_002273558.1|	1242	1141	1236	0.64	0.74	0.01	97	117	5e-50	--	PREDICTED: hypothetical protein [Vitis vinifera]
Unigene13223_All	3975	3236	2772	gi|255589720|ref|XP_002535064.1|	285	132	284	0.52	0.76	0	155	174	2e-63	--	conserved hypothetical protein [Ricinus communis] >gi|223524116|gb|EEF27325.1| conserved hypothetical protein [Ricinus communis]
Unigene13225_All	381	12	248	gi|225441963|ref|XP_002263215.1|	304	216	290	0.5	0.61	0.02	81	63.5	1e-09	--	PREDICTED: hypothetical protein [Vitis vinifera]
Unigene13226_All	911	254	910	gi|270256621|emb|CBI39438.1|	528	85	310	0.76	0.86	0.03	226	359	4e-98	--	unnamed protein product [Vitis vinifera]
Unigene13227_All	239	2	136	gi|255543675|ref|XP_002512900.1|	818	643	687	0.66	0.8	0	45	64.3	1e-18	--	monovalent cation:proton antiporter, putative [Ricinus communis] >gi|223547911|gb|EEF49403.1| monovalent cation:proton antiporter, putative [Ricinus communis]
Unigene13229_All	605	169	603	gi|225424687|ref|XP_002264637.1|	694	93	237	0.6	0.75	0	145	182	3e-57	--	PREDICTED: hypothetical protein [Vitis vinifera]
Unigene13234_All	895	639	514	gi|225440566|ref|XP_002276610.1|	158	1	42	0.83	0.92	0	42	78.6	2e-13	--	PREDICTED: hypothetical protein [Vitis vinifera]
Unigene13237_All	906	851	144	gi|225461516|ref|XP_002285129.1|	233	3	230	0.64	0.81	0	236	322	7e-87	--	PREDICTED: hypothetical protein [Vitis vinifera]
Unigene13239_All	1249	1247	153	gi|270240781|emb|CBI28010.1|	929	564	928	0.56	0.7	0	367	399	1e-110	--	unnamed protein product [Vitis vinifera]
Unigene13241_All	307	1	93	gi|224134470|ref|XP_002327413.1|	307	92	122	0.83	0.93	0	31	60.8	8e-09	--	predicted protein [Populus trichocarpa] >gi|222835967|gb|EEE74388.1| predicted protein [Populus trichocarpa]
Unigene13244_All	2835	854	1900	gi|169219253|gb|ACA50447.1|	354	1	354	0.76	0.83	0.01	354	528	1e-148	--	putative transcription factor [Cucumis sativus]
Unigene13245_All	508	506	171	gi|255551038|ref|XP_002516567.1|	1046	165	284	0.6	0.69	0.07	121	122	4e-34	--	myb, putative [Ricinus communis] >gi|223544387|gb|EEF45908.1| myb, putative [Ricinus communis]
Unigene13246_All	275	150	275	gi|225451952|ref|XP_002279583.1|	752	447	488	0.52	0.69	0	42	50.1	5e-14	--	PREDICTED: hypothetical protein [Vitis vinifera]
Unigene13249_All	1991	1616	351	gi|224132196|ref|XP_002321279.1|	434	3	434	0.7	0.78	0.03	436	569	1e-161	--	predicted protein [Populus trichocarpa] >gi|222862052|gb|EEE99594.1| predicted protein [Populus trichocarpa]
Unigene13251_All	261	4	129	gi|224112953|ref|XP_002316344.1|	190	70	109	0.71	0.8	0	42	64.7	3e-22	--	predicted protein [Populus trichocarpa] >gi|222865384|gb|EEF02515.1| predicted protein [Populus trichocarpa]
Unigene13252_All	208	207	1	gi|168480807|gb|ACA24497.1|	253	28	96	0.85	0.89	0	69	127	7e-29	--	putative nucleic acid binding protein [Cucumis sativus]
Unigene13253_All	1017	112	549	gi|225451641|ref|XP_002277244.1|	289	139	285	0.77	0.9	0	147	232	4e-60	--	PREDICTED: hypothetical protein [Vitis vinifera] >gi|270231934|emb|CBI21258.1| unnamed protein product [Vitis vinifera]
Unigene13254_All	292	290	3	gi|270257614|emb|CBI39657.1|	1406	1099	1192	0.64	0.79	0	96	135	3e-31	--	unnamed protein product [Vitis vinifera]
Unigene13255_All	459	401	162	gi|75263005|sp|Q9FUQ6.1|MAN3_SOLLC	401	7	79	0.48	0.68	0	80	82	8e-31	--	RecName: Full=Mannan endo-1,4-beta-mannosidase 3; AltName: Full=Beta-mannanase 3; AltName: Full=Endo-beta-1,4-mannanase 3; AltName: Full=LeMAN3; Flags: Precursor >gi|10180974|gb|AAG14352.1| endo-beta-mannanase [Solanum lycopersicum]
Unigene13256_All	565	450	325	gi|242090757|ref|XP_002441211.1|	90	49	90	1	1	0	42	89.4	4e-17	--	hypothetical protein SORBIDRAFT_09g022390 [Sorghum bicolor] >gi|241946496|gb|EES19641.1| hypothetical protein SORBIDRAFT_09g022390 [Sorghum bicolor]
Unigene13259_All	1043	649	1026	gi|225457335|ref|XP_002281701.1|	686	1	124	0.51	0.6	0.04	132	108	1e-22	--	PREDICTED: hypothetical protein [Vitis vinifera] >gi|270226449|emb|CBI15183.1| unnamed protein product [Vitis vinifera]
Unigene13260_All	237	237	4	gi|224127276|ref|XP_002320033.1|	1020	826	901	0.84	0.87	0	78	127	9e-29	--	predicted protein [Populus trichocarpa] >gi|222860806|gb|EEE98348.1| predicted protein [Populus trichocarpa]
Unigene13262_All	682	1	384	gi|255537882|ref|XP_002510006.1|	199	45	172	0.52	0.74	0	128	138	1e-31	--	Transcription factor HBP-1b, putative [Ricinus communis] >gi|223550707|gb|EEF52193.1| Transcription factor HBP-1b, putative [Ricinus communis]
Unigene13266_All	704	698	525	gi|225462576|ref|XP_002268669.1|	2373	1079	1135	0.41	0.62	0	58	55.8	4e-12	--	PREDICTED: hypothetical protein [Vitis vinifera]
Unigene13268_All	854	682	524	gi|255552275|ref|XP_002517182.1|	244	9	61	0.54	0.71	0	53	61.2	3e-08	--	conserved hypothetical protein [Ricinus communis] >gi|223543817|gb|EEF45345.1| conserved hypothetical protein [Ricinus communis]
Unigene13269_All	366	11	364	gi|224096374|ref|XP_002310611.1|	1033	245	362	0.65	0.84	0	118	167	6e-41	--	predicted protein [Populus trichocarpa] >gi|222853514|gb|EEE91061.1| predicted protein [Populus trichocarpa]
Unigene13271_All	363	22	336	gi|255578092|ref|XP_002529916.1|	127	9	126	0.41	0.57	0.11	118	77.8	6e-14	--	conserved hypothetical protein [Ricinus communis] >gi|223530593|gb|EEF32470.1| conserved hypothetical protein [Ricinus communis]
Unigene13273_All	1074	695	3	gi|225427199|ref|XP_002278066.1|	1158	450	682	0.44	0.56	0.04	241	164	3e-39	--	PREDICTED: hypothetical protein [Vitis vinifera]
Unigene13274_All	518	2	142	gi|125546075|gb|EAY92214.1|	793	326	372	0.91	0.97	0	47	90.9	1e-17	--	hypothetical protein OsI_13933 [Oryza sativa Indica Group]
Unigene13277_All	987	1	906	gi|270260391|emb|CBI35579.1|	6458	6158	6458	0.57	0.72	0	305	345	9e-94	--	unnamed protein product [Vitis vinifera]
Unigene13278_All	1729	575	1717	gi|270253012|emb|CBI19623.1|	651	119	500	0.71	0.81	0	382	549	0	--	unnamed protein product [Vitis vinifera]
Unigene13280_All	1565	119	1420	gi|255544520|ref|XP_002513321.1|	549	3	452	0.72	0.81	0.04	455	631	1e-179	--	conserved hypothetical protein [Ricinus communis] >gi|223547229|gb|EEF48724.1| conserved hypothetical protein [Ricinus communis]
Unigene13281_All	781	283	780	gi|224066215|ref|XP_002302029.1|	381	1	174	0.51	0.66	0.06	177	152	7e-36	--	predicted protein [Populus trichocarpa] >gi|222843755|gb|EEE81302.1| predicted protein [Populus trichocarpa]
Unigene13282_All	1662	14	1399	gi|147787802|emb|CAN71755.1|	1517	936	1429	0.35	0.5	0.08	507	261	3e-68	--	hypothetical protein [Vitis vinifera]
Unigene13283_All	1912	1766	1062	gi|225438579|ref|XP_002280295.1|	333	1	226	0.78	0.86	0	235	387	1e-150	--	PREDICTED: hypothetical protein [Vitis vinifera] >gi|270232175|emb|CBI21498.1| unnamed protein product [Vitis vinifera]
Unigene13284_All	227	132	1	gi|224121814|ref|XP_002318679.1|	567	373	416	0.68	0.81	0	44	64.3	1e-15	--	predicted protein [Populus trichocarpa] >gi|222859352|gb|EEE96899.1| predicted protein [Populus trichocarpa]
Unigene13285_All	1249	1171	104	gi|225423905|ref|XP_002281785.1|	340	15	339	0.66	0.74	0	358	451	1e-125	--	PREDICTED: hypothetical protein [Vitis vinifera] >gi|270239824|emb|CBI27057.1| unnamed protein product [Vitis vinifera]
Unigene13286_All	936	145	801	gi|224055033|ref|XP_002298405.1|	472	252	470	0.67	0.83	0	219	311	1e-94	--	predicted protein [Populus trichocarpa] >gi|222845663|gb|EEE83210.1| predicted protein [Populus trichocarpa]
Unigene13290_All	825	820	143	gi|225464138|ref|XP_002265372.1|	503	178	402	0.75	0.86	0	226	354	1e-106	--	PREDICTED: hypothetical protein [Vitis vinifera] >gi|270251889|emb|CBI35257.1| unnamed protein product [Vitis vinifera]
Unigene13291_All	1192	956	240	gi|255580742|ref|XP_002531192.1|	228	1	228	0.64	0.73	0.01	243	296	6e-79	--	Ethylene-responsive transcription factor, putative [Ricinus communis] >gi|223529194|gb|EEF31169.1| Ethylene-responsive transcription factor, putative [Ricinus communis]
Unigene13292_All	379	122	376	gi|225441088|ref|XP_002263129.1|	481	10	95	0.55	0.74	0.01	86	94.7	5e-19	--	PREDICTED: hypothetical protein isoform 2 [Vitis vinifera]
Unigene13293_All	566	296	6	gi|147836314|emb|CAN59994.1|	768	39	130	0.48	0.65	0.01	98	83.6	2e-15	--	hypothetical protein [Vitis vinifera]
Unigene13295_All	1005	418	888	gi|255565607|ref|XP_002523793.1|	349	1	155	0.7	0.82	0	157	224	2e-57	--	catalytic, putative [Ricinus communis] >gi|223536881|gb|EEF38519.1| catalytic, putative [Ricinus communis]
Unigene13296_All	865	149	724	gi|225450411|ref|XP_002278736.1|	217	23	216	0.85	0.94	0.01	194	338	1e-91	--	PREDICTED: germin-like protein 2 [Vitis vinifera] >gi|111379986|gb|ABH09468.1| germin-like protein 2 [Vitis vinifera] >gi|147838426|emb|CAN76588.1| hypothetical protein [Vitis vinifera] >gi|270257644|emb|CBI39687.1| unnamed protein product [Vitis vinifera]
Unigene13300_All	669	669	232	gi|255544061|ref|XP_002513093.1|	452	301	447	0.66	0.81	0.03	151	195	6e-49	--	conserved hypothetical protein [Ricinus communis] >gi|223548104|gb|EEF49596.1| conserved hypothetical protein [Ricinus communis]
Unigene13302_All	3006	1677	2711	gi|147799470|emb|CAN70608.1|	1138	777	1137	0.54	0.64	0.05	365	350	9e-95	--	hypothetical protein [Vitis vinifera]
Unigene13303_All	2541	2353	857	gi|255544738|ref|XP_002513430.1|	674	17	443	0.48	0.6	0.01	509	368	1e-131	--	DNA binding protein, putative [Ricinus communis] >gi|223547338|gb|EEF48833.1| DNA binding protein, putative [Ricinus communis]
Unigene13304_All	598	146	331	gi|255536961|ref|XP_002509547.1|	769	705	767	0.82	0.88	0.01	63	99.8	5e-32	--	leucine-rich repeat protein, putative [Ricinus communis] >gi|223549446|gb|EEF50934.1| leucine-rich repeat protein, putative [Ricinus communis]
Unigene13307_All	569	518	90	gi|270260337|emb|CBI32170.1|	342	8	157	0.41	0.5	0.07	154	77.8	1e-13	--	unnamed protein product [Vitis vinifera]
Unigene13308_All	576	574	167	gi|270255944|emb|CBI38314.1|	2017	1873	2016	0.4	0.63	0.06	145	105	4e-22	--	unnamed protein product [Vitis vinifera]
Unigene13309_All	402	401	126	gi|225450103|ref|XP_002274889.1|	1009	921	985	0.31	0.4	0	92	44.3	8e-11	--	PREDICTED: hypothetical protein [Vitis vinifera]
Unigene13310_All	2122	1836	151	gi|225439191|ref|XP_002269447.1|	546	1	546	0.81	0.87	0	563	894	0	--	PREDICTED: hypothetical protein [Vitis vinifera] >gi|270244280|emb|CBI31216.1| unnamed protein product [Vitis vinifera]
Unigene13311_All	2797	2231	294	gi|255585740|ref|XP_002533551.1|	889	50	703	0.71	0.83	0.01	654	934	0	--	ubiquitin ligase protein cop1, putative [Ricinus communis] >gi|223526576|gb|EEF28831.1| ubiquitin ligase protein cop1, putative [Ricinus communis]
Unigene13315_All	295	178	2	gi|255566434|ref|XP_002524202.1|	265	12	70	0.52	0.67	0	59	70.5	1e-11	--	Zeamatin precursor, putative [Ricinus communis] >gi|223536479|gb|EEF38126.1| Zeamatin precursor, putative [Ricinus communis]
Unigene13316_All	1445	1083	802	gi|224120166|ref|XP_002331075.1|	517	130	224	0.38	0.61	0.01	95	79.3	1e-18	--	predicted protein [Populus trichocarpa] >gi|222873039|gb|EEF10170.1| predicted protein [Populus trichocarpa]
Unigene13319_All	1015	939	256	gi|21555734|gb|AAM63923.1|	240	1	229	0.67	0.83	0	229	313	3e-84	--	carnitine racemase like protein [Arabidopsis thaliana]
Unigene13322_All	3100	3099	880	gi|224123788|ref|XP_002319164.1|	989	250	989	0.72	0.86	0	740	1110	0	--	predicted protein [Populus trichocarpa] >gi|222857540|gb|EEE95087.1| predicted protein [Populus trichocarpa]
Unigene13323_All	265	117	1	gi|255557749|ref|XP_002519904.1|	447	19	57	0.74	0.82	0	39	63.2	2e-09	--	conserved hypothetical protein [Ricinus communis] >gi|223540950|gb|EEF42508.1| conserved hypothetical protein [Ricinus communis]
Unigene13325_All	897	895	113	gi|255550972|ref|XP_002516534.1|	754	96	357	0.91	0.96	0	262	499	1e-140	--	Poly(A) polymerase beta, putative [Ricinus communis] >gi|223544354|gb|EEF45875.1| Poly(A) polymerase beta, putative [Ricinus communis]
Unigene13327_All	808	614	796	gi|225470080|ref|XP_002269826.1|	541	315	375	0.52	0.78	0	61	80.9	4e-17	--	PREDICTED: hypothetical protein [Vitis vinifera]
Unigene13329_All	1330	279	1085	gi|255568177|ref|XP_002525064.1|	306	67	306	0.68	0.78	0	269	374	1e-102	--	glutathione-s-transferase omega, putative [Ricinus communis] >gi|223535645|gb|EEF37311.1| glutathione-s-transferase omega, putative [Ricinus communis]
Unigene13330_All	376	23	376	gi|147834258|emb|CAN72702.1|	268	116	231	0.62	0.76	0	118	158	3e-38	--	hypothetical protein [Vitis vinifera]
Unigene13332_All	243	5	136	gi|87240433|gb|ABD32291.1|	171	20	66	0.74	0.89	0.06	47	79	7e-19	--	Uncharacterized Cys-rich domain [Medicago truncatula]
Unigene13333_All	313	4	231	gi|225451187|ref|XP_002271063.1|	805	86	160	0.59	0.73	0	76	89.7	9e-19	--	PREDICTED: hypothetical protein [Vitis vinifera]
Unigene13337_All	661	571	116	gi|255585117|ref|XP_002533264.1|	327	1	152	0.74	0.84	0	152	248	7e-65	--	Flavonol synthase/flavanone 3-hydroxylase, putative [Ricinus communis] >gi|223526920|gb|EEF29126.1| Flavonol synthase/flavanone 3-hydroxylase, putative [Ricinus communis]
Unigene13339_All	1434	133	1161	gi|255585327|ref|XP_002533361.1|	346	1	343	0.89	0.97	0	343	646	0	--	o-sialoglycoprotein endopeptidase, putative [Ricinus communis] >gi|223526801|gb|EEF29023.1| o-sialoglycoprotein endopeptidase, putative [Ricinus communis]
Unigene13340_All	279	163	2	gi|224077396|ref|XP_002305244.1|	377	239	292	0.77	0.9	0	54	92	2e-28	--	predicted protein [Populus trichocarpa] >gi|222848208|gb|EEE85755.1| predicted protein [Populus trichocarpa]
Unigene13342_All	652	2	652	gi|225470910|ref|XP_002263610.1|	1149	452	674	0.33	0.51	0.05	229	103	3e-21	--	PREDICTED: hypothetical protein [Vitis vinifera]
Unigene13344_All	4721	1472	4708	gi|225449865|ref|XP_002265477.1|	1552	379	1461	0.88	0.94	0	1083	1956	0	--	PREDICTED: hypothetical protein [Vitis vinifera]
Unigene13345_All	827	3	149	gi|42573586|ref|NP_974889.1|	350	283	331	0.81	0.91	0	49	80.1	5e-14	--	26S proteasome regulatory subunit, putative (RPN9) [Arabidopsis thaliana]
Unigene13346_All	733	362	733	gi|255557267|ref|XP_002519664.1|	409	1	125	0.74	0.79	0.02	127	172	6e-42	--	pyruvate dehydrogenase, putative [Ricinus communis] >gi|223541081|gb|EEF42637.1| pyruvate dehydrogenase, putative [Ricinus communis]
Unigene13347_All	297	296	3	gi|255540529|ref|XP_002511329.1|	666	466	560	0.66	0.71	0	98	125	3e-28	--	carbohydrate binding protein, putative [Ricinus communis] >gi|223550444|gb|EEF51931.1| carbohydrate binding protein, putative [Ricinus communis]
Unigene13348_All	487	487	176	gi|225436204|ref|XP_002271177.1|	2134	31	134	0.89	0.97	0	104	207	3e-68	--	PREDICTED: hypothetical protein [Vitis vinifera]
Unigene13352_All	485	481	281	gi|116783034|gb|ABK22769.1|	174	1	68	0.63	0.73	0.01	68	84	4e-26	--	unknown [Picea sitchensis] >gi|224284891|gb|ACN40175.1| unknown [Picea sitchensis]
Unigene13353_All	264	3	263	gi|224128348|ref|XP_002320307.1|	1288	616	702	0.82	0.9	0	87	151	4e-36	--	predicted protein [Populus trichocarpa] >gi|222861080|gb|EEE98622.1| predicted protein [Populus trichocarpa]
Unigene13354_All	1980	1582	308	gi|255538576|ref|XP_002510353.1|	430	5	429	0.74	0.85	0	426	654	0	--	conserved hypothetical protein [Ricinus communis] >gi|223551054|gb|EEF52540.1| conserved hypothetical protein [Ricinus communis]
Unigene13356_All	2284	93	1853	gi|255552774|ref|XP_002517430.1|	602	13	602	0.74	0.85	0	591	907	0	--	BRASSINOSTEROID INSENSITIVE 1-associated receptor kinase 1 precursor, putative [Ricinus communis] >gi|223543441|gb|EEF44972.1| BRASSINOSTEROID INSENSITIVE 1-associated receptor kinase 1 precursor, putative [Ricinus communis]
Unigene13360_All	788	353	520	gi|10334497|emb|CAC10210.1|	262	201	262	0.45	0.61	0.09	62	53.5	1e-15	--	hypothetical protein [Cicer arietinum]
Unigene13362_All	1455	332	1360	gi|225426098|ref|XP_002276929.1|	347	4	347	0.65	0.79	0	346	457	1e-127	--	PREDICTED: hypothetical protein [Vitis vinifera] >gi|270251039|emb|CBI34413.1| unnamed protein product [Vitis vinifera]
Unigene13363_All	533	531	172	gi|118481586|gb|ABK92735.1|	210	57	188	0.56	0.68	0.12	137	140	1e-32	--	unknown [Populus trichocarpa] >gi|118482247|gb|ABK93051.1| unknown [Populus trichocarpa]
Unigene13364_All	1754	176	1339	gi|225430122|ref|XP_002284674.1|	411	19	406	0.53	0.63	0.03	400	345	1e-93	--	PREDICTED: hypothetical protein [Vitis vinifera]
Unigene13365_All	518	472	137	gi|225436930|ref|XP_002275196.1|	926	376	487	0.9	0.97	0	112	206	8e-61	--	PREDICTED: hypothetical protein [Vitis vinifera] >gi|270244959|emb|CBI32337.1| unnamed protein product [Vitis vinifera]
Unigene13366_All	931	2	622	gi|255578965|ref|XP_002530335.1|	1530	811	1016	0.67	0.77	0	207	276	6e-73	--	Bipolar kinesin KRP-130, putative [Ricinus communis] >gi|223530139|gb|EEF32051.1| Bipolar kinesin KRP-130, putative [Ricinus communis]
Unigene13367_All	388	387	163	gi|14589309|emb|CAC43237.1|	922	444	518	0.84	0.96	0	75	137	1e-51	--	lipoxygenase [Sesbania rostrata]
Unigene13369_All	1099	1099	2	gi|225433583|ref|XP_002271398.1|	1067	686	1049	0.62	0.77	0.01	370	453	1e-126	--	PREDICTED: hypothetical protein [Vitis vinifera]
Unigene13372_All	828	826	71	gi|270228720|emb|CBI17657.1|	557	280	537	0.57	0.73	0.03	260	278	8e-74	--	unnamed protein product [Vitis vinifera]
Unigene13373_All	275	4	273	gi|255580625|ref|XP_002531135.1|	317	81	177	0.8	0.87	0.07	97	157	6e-38	--	Peroxidase 64 precursor, putative [Ricinus communis] >gi|223529248|gb|EEF31220.1| Peroxidase 64 precursor, putative [Ricinus communis]
Unigene13374_All	2733	643	2	gi|224108171|ref|XP_002333424.1|	455	38	247	0.84	0.85	0	214	348	1e-106	--	predicted protein [Populus trichocarpa] >gi|222836554|gb|EEE74961.1| predicted protein [Populus trichocarpa]
Unigene13376_All	258	3	101	gi|225432852|ref|XP_002283821.1|	105	73	105	0.84	0.93	0	33	74.3	7e-13	--	PREDICTED: hypothetical protein [Vitis vinifera] >gi|270239099|emb|CBI26335.1| unnamed protein product [Vitis vinifera]
Unigene13379_All	422	1	411	gi|147807720|emb|CAN66553.1|	1448	75	215	0.46	0.64	0.02	141	132	2e-30	--	hypothetical protein [Vitis vinifera]
Unigene13383_All	977	222	719	gi|225424683|ref|XP_002263287.1|	417	7	175	0.65	0.78	0.01	169	222	1e-56	--	PREDICTED: hypothetical protein [Vitis vinifera]
Unigene13384_All	341	288	259	gi|239613199|gb|EEQ90186.1|	1750	1029	1038	1	1	0	10	31.6	2e-09	--	cytokinesis protein sepA [Ajellomyces dermatitidis ER-3]
Unigene13385_All	868	868	746	gi|224100289|ref|XP_002311817.1|	80	40	80	0.7	0.85	0	41	68.9	1e-10	--	predicted protein [Populus trichocarpa] >gi|222851637|gb|EEE89184.1| predicted protein [Populus trichocarpa]
Unigene13386_All	1691	2	718	gi|255559161|ref|XP_002520602.1|	671	381	619	0.78	0.86	0.01	242	371	1e-108	--	conserved hypothetical protein [Ricinus communis] >gi|223540201|gb|EEF41775.1| conserved hypothetical protein [Ricinus communis]
Unigene13387_All	5124	4664	6	gi|225436733|ref|XP_002269412.1|	1714	1	1611	0.46	0.62	0.04	1624	1218	0	--	PREDICTED: hypothetical protein [Vitis vinifera]
Unigene13389_All	281	3	281	gi|255541938|ref|XP_002512033.1|	319	107	195	0.58	0.68	0	93	110	1e-23	--	pentatricopeptide repeat-containing protein, putative [Ricinus communis] >gi|223549213|gb|EEF50702.1| pentatricopeptide repeat-containing protein, putative [Ricinus communis]
Unigene13390_All	4498	1981	548	gi|270243026|emb|CBI29966.1|	1862	1399	1862	0.67	0.81	0	479	633	0	--	unnamed protein product [Vitis vinifera]
Unigene13392_All	1830	1634	141	gi|225428661|ref|XP_002284886.1|	510	9	509	0.69	0.8	0.01	504	656	0	--	PREDICTED: hypothetical protein [Vitis vinifera] >gi|270246117|emb|CBI32494.1| unnamed protein product [Vitis vinifera]
Unigene13393_All	1020	563	24	gi|147776086|emb|CAN69913.1|	863	462	652	0.27	0.45	0.05	191	79.3	3e-25	--	hypothetical protein [Vitis vinifera]
Unigene13394_All	1339	183	851	gi|270228552|emb|CBI17489.1|	1455	685	907	0.3	0.54	0	224	101	4e-20	--	unnamed protein product [Vitis vinifera]
Unigene13400_All	283	135	1	gi|255540733|ref|XP_002511431.1|	983	67	111	0.66	0.91	0	45	72.4	7e-24	--	RNA-dependent RNA polymerase, putative [Ricinus communis] >gi|223550546|gb|EEF52033.1| RNA-dependent RNA polymerase, putative [Ricinus communis]
Unigene13402_All	762	615	253	gi|255575122|ref|XP_002528466.1|	130	11	130	0.95	0.96	0	121	230	3e-59	--	30S ribosomal protein S8, putative [Ricinus communis] >gi|223532142|gb|EEF33949.1| 30S ribosomal protein S8, putative [Ricinus communis]
Unigene13403_All	814	3	644	gi|255568432|ref|XP_002525190.1|	467	242	467	0.51	0.65	0.06	229	209	7e-53	--	Floral homeotic protein APETALA2, putative [Ricinus communis] >gi|223535487|gb|EEF37156.1| Floral homeotic protein APETALA2, putative [Ricinus communis]
Unigene13404_All	1896	1204	71	gi|225437162|ref|XP_002274761.1|	4546	4169	4546	0.69	0.84	0	378	568	0	--	PREDICTED: hypothetical protein [Vitis vinifera]
Unigene13405_All	285	112	282	gi|224122662|ref|XP_002330437.1|	465	352	408	0.77	0.89	0	57	101	4e-21	--	predicted protein [Populus trichocarpa] >gi|222871849|gb|EEF08980.1| predicted protein [Populus trichocarpa]
Unigene13406_All	729	729	163	gi|225447157|ref|XP_002271447.1|	910	578	765	0.81	0.91	0	189	313	1e-107	--	PREDICTED: hypothetical protein [Vitis vinifera]
Unigene13408_All	1237	90	1235	gi|225447243|ref|XP_002272819.1|	633	4	378	0.65	0.77	0	382	490	1e-137	--	PREDICTED: hypothetical protein [Vitis vinifera]
Unigene13411_All	280	164	3	gi|255638130|gb|ACU19379.1|	257	183	234	0.87	0.9	0	54	94	8e-19	--	unknown [Glycine max]
Unigene13412_All	2137	1402	173	gi|270252256|emb|CBI18867.1|	804	392	801	0.62	0.78	0	410	505	0	--	unnamed protein product [Vitis vinifera]
Unigene13414_All	922	561	866	gi|255540697|ref|XP_002511413.1|	214	110	198	0.48	0.58	0	102	82.8	9e-15	--	conserved hypothetical protein [Ricinus communis] >gi|223550528|gb|EEF52015.1| conserved hypothetical protein [Ricinus communis]
Unigene13416_All	2020	995	1684	gi|270228500|emb|CBI17437.1|	435	211	434	0.82	0.87	0	230	375	1e-102	--	unnamed protein product [Vitis vinifera]
Unigene13418_All	1706	710	3	gi|224125246|ref|XP_002319538.1|	577	198	433	0.72	0.84	0	236	344	1e-155	--	predicted protein [Populus trichocarpa] >gi|222857914|gb|EEE95461.1| predicted protein [Populus trichocarpa]
Unigene13419_All	627	2	187	gi|255544095|ref|XP_002513110.1|	669	116	177	0.9	0.96	0	62	123	4e-62	--	endonuclease, putative [Ricinus communis] >gi|223548121|gb|EEF49613.1| endonuclease, putative [Ricinus communis]
Unigene13421_All	463	3	455	gi|225428454|ref|XP_002284113.1|	456	37	192	0.37	0.48	0.14	177	91.3	6e-18	--	PREDICTED: hypothetical protein [Vitis vinifera]
Unigene13422_All	931	2	616	gi|224063277|ref|XP_002301073.1|	523	319	523	0.86	0.92	0	205	371	1e-101	--	predicted protein [Populus trichocarpa] >gi|222842799|gb|EEE80346.1| predicted protein [Populus trichocarpa]
Unigene13423_All	445	3	392	gi|255556390|ref|XP_002519229.1|	588	273	402	0.89	0.95	0	130	241	1e-69	--	ATP-citrate synthase, putative [Ricinus communis] >gi|223541544|gb|EEF43093.1| ATP-citrate synthase, putative [Ricinus communis]
Unigene13424_All	2801	220	2394	gi|225463789|ref|XP_002267971.1|	731	3	731	0.67	0.79	0	730	971	0	--	PREDICTED: hypothetical protein [Vitis vinifera] >gi|270251988|emb|CBI35353.1| unnamed protein product [Vitis vinifera]
Unigene13425_All	1428	1353	205	gi|255577689|ref|XP_002529721.1|	391	1	391	0.77	0.89	0.02	393	600	1e-170	--	bromodomain-containing protein, putative [Ricinus communis] >gi|223530823|gb|EEF32687.1| bromodomain-containing protein, putative [Ricinus communis]
Unigene13426_All	3207	3108	331	gi|225439374|ref|XP_002270470.1|	961	26	957	0.58	0.71	0.02	945	1062	0	--	PREDICTED: hypothetical protein [Vitis vinifera]
Unigene13427_All	427	426	82	gi|225425090|ref|XP_002272061.1|	1125	435	544	0.61	0.74	0	115	136	1e-31	--	PREDICTED: hypothetical protein [Vitis vinifera] >gi|270240230|emb|CBI27461.1| unnamed protein product [Vitis vinifera]
Unigene13428_All	670	86	424	gi|147790758|emb|CAN65938.1|	172	60	172	0.55	0.68	0	113	122	5e-27	--	hypothetical protein [Vitis vinifera]
Unigene13430_All	293	113	193	gi|259027688|gb|ACV91105.1|	808	358	384	0.88	0.96	0	27	58.9	3e-08	--	putative ARF4 protein [Petunia x hybrida]
Unigene13431_All	1271	21	845	gi|270251189|emb|CBI34563.1|	868	601	868	0.62	0.76	0	275	338	2e-91	--	unnamed protein product [Vitis vinifera]
Unigene13432_All	551	3	134	gi|224075545|ref|XP_002304676.1|	69	3	46	0.81	0.95	0	44	82.8	5e-16	--	predicted protein [Populus trichocarpa] >gi|222842108|gb|EEE79655.1| predicted protein [Populus trichocarpa]
Unigene13433_All	1404	1360	230	gi|255548948|ref|XP_002515530.1|	414	33	414	0.78	0.86	0.01	382	579	1e-164	--	Triose phosphate/phosphate translocator, non-green plastid, chloroplast precursor, putative [Ricinus communis] >gi|223545474|gb|EEF46979.1| Triose phosphate/phosphate translocator, non-green plastid, chloroplast precursor, putative [Ricinus communis]
Unigene13436_All	246	243	4	gi|218195095|gb|EEC77522.1|	569	150	229	0.33	0.51	0	80	51.6	5e-06	--	hypothetical protein OsI_16406 [Oryza sativa Indica Group] >gi|222629099|gb|EEE61231.1| hypothetical protein OsJ_15273 [Oryza sativa Japonica Group]
Unigene13437_All	375	375	1	gi|256538311|gb|ACU82515.1|	1451	1298	1421	0.92	0.95	0	125	249	9e-66	--	pleiotropic drug resistance protein [Cucumis sativus]
Unigene13442_All	664	378	662	gi|225435520|ref|XP_002285555.1|	475	115	209	0.77	0.86	0	95	152	1e-70	--	PREDICTED: hypothetical protein [Vitis vinifera]
Unigene13443_All	1618	1333	2	gi|225470660|ref|XP_002269210.1|	576	39	495	0.53	0.66	0.03	460	467	1e-130	--	PREDICTED: hypothetical protein [Vitis vinifera]
Unigene13446_All	202	2	202	gi|270234065|emb|CBI22672.1|	448	74	140	0.92	0.98	0	67	138	4e-32	--	unnamed protein product [Vitis vinifera]
Unigene13449_All	484	153	428	gi|224092278|ref|XP_002309540.1|	93	1	93	0.72	0.81	0.01	93	128	5e-29	--	predicted protein [Populus trichocarpa] >gi|222855516|gb|EEE93063.1| predicted protein [Populus trichocarpa]
Unigene13450_All	893	888	442	gi|224079077|ref|XP_002305740.1|	677	522	676	0.65	0.74	0.06	159	192	8e-48	--	predicted protein [Populus trichocarpa] >gi|222848704|gb|EEE86251.1| predicted protein [Populus trichocarpa]
Unigene13452_All	1856	28	1503	gi|255567927|ref|XP_002524941.1|	503	6	499	0.58	0.76	0	495	592	1e-167	--	cytochrome P450, putative [Ricinus communis] >gi|223535776|gb|EEF37438.1| cytochrome P450, putative [Ricinus communis]
Unigene13453_All	304	56	304	gi|125555380|gb|EAZ00986.1|	378	154	236	0.85	0.96	0	83	155	2e-37	--	hypothetical protein OsI_23021 [Oryza sativa Indica Group]
Unigene13457_All	3162	385	2352	gi|270236192|emb|CBI25461.1|	1931	1271	1924	0.71	0.82	0	658	960	0	--	unnamed protein product [Vitis vinifera]
Unigene13460_All	224	223	2	gi|224132618|ref|XP_002327840.1|	888	18	88	0.49	0.69	0.01	75	71.6	4e-12	--	predicted protein [Populus trichocarpa] >gi|222837249|gb|EEE75628.1| predicted protein [Populus trichocarpa]
Unigene13462_All	1248	827	3	gi|225461616|ref|XP_002283002.1|	597	9	307	0.4	0.5	0.1	308	166	1e-39	--	PREDICTED: hypothetical protein [Vitis vinifera]
Unigene13464_All	2717	317	2332	gi|224116876|ref|XP_002317416.1|	737	1	735	0.41	0.55	0.1	751	475	1e-132	--	predicted protein [Populus trichocarpa] >gi|222860481|gb|EEE98028.1| predicted protein [Populus trichocarpa]
Unigene13471_All	283	244	20	gi|255548447|ref|XP_002515280.1|	563	1	72	0.5	0.69	0.01	76	67.4	8e-11	--	conserved hypothetical protein [Ricinus communis] >gi|223545760|gb|EEF47264.1| conserved hypothetical protein [Ricinus communis]
Unigene13472_All	507	369	145	gi|255537039|ref|XP_002509586.1|	238	1	74	0.68	0.84	0.01	76	100	8e-36	--	conserved hypothetical protein [Ricinus communis] >gi|223549485|gb|EEF50973.1| conserved hypothetical protein [Ricinus communis]
Unigene13473_All	559	290	559	gi|225461816|ref|XP_002283695.1|	420	43	131	0.43	0.52	0	90	62.8	4e-09	--	PREDICTED: hypothetical protein [Vitis vinifera]
Unigene13475_All	376	91	375	gi|225428564|ref|XP_002281077.1|	557	7	106	0.45	0.61	0.06	102	74.3	7e-13	--	PREDICTED: hypothetical protein [Vitis vinifera] >gi|270246169|emb|CBI32546.1| unnamed protein product [Vitis vinifera]
Unigene13476_All	329	329	138	gi|225453226|ref|XP_002265630.1|	492	388	451	0.78	0.84	0	64	117	2e-40	--	PREDICTED: hypothetical protein [Vitis vinifera]
Unigene13477_All	434	3	140	gi|225439505|ref|XP_002271217.1|	166	119	164	0.8	0.95	0	46	83.2	1e-15	--	PREDICTED: hypothetical protein isoform 1 [Vitis vinifera] >gi|270229212|emb|CBI18141.1| unnamed protein product [Vitis vinifera]
Unigene13479_All	529	3	482	gi|125580622|gb|EAZ21553.1|	311	152	311	0.86	0.92	0	160	298	3e-80	--	hypothetical protein OsJ_05181 [Oryza sativa Japonica Group]
Unigene13480_All	2648	2428	875	gi|255539669|ref|XP_002510899.1|	530	13	529	0.73	0.86	0	519	787	0	--	acc synthase, putative [Ricinus communis] >gi|223550014|gb|EEF51501.1| acc synthase, putative [Ricinus communis]
Unigene13481_All	3000	237	2363	gi|255579183|ref|XP_002530438.1|	771	1	706	0.73	0.84	0	710	1021	0	--	conserved hypothetical protein [Ricinus communis] >gi|223530024|gb|EEF31948.1| conserved hypothetical protein [Ricinus communis]
Unigene13482_All	501	193	354	gi|147780656|emb|CAN66819.1|	364	311	364	0.98	0.98	0	54	122	8e-48	--	hypothetical protein [Vitis vinifera]
Unigene13483_All	397	180	395	gi|225428879|ref|XP_002285299.1|	469	28	97	0.56	0.8	0	72	91.7	4e-18	--	PREDICTED: hypothetical protein [Vitis vinifera]
Unigene13487_All	583	511	2	gi|270226893|emb|CBI15627.1|	523	7	179	0.54	0.74	0.01	173	193	2e-48	--	unnamed protein product [Vitis vinifera]
Unigene13488_All	273	234	1	gi|82697971|gb|ABB89020.1|	332	3	77	0.44	0.58	0	78	61.2	6e-09	--	CXE carboxylesterase [Actinidia deliciosa]
Unigene13495_All	611	334	2	gi|225465016|ref|XP_002264130.1|	1733	1033	1143	0.67	0.81	0	111	167	2e-49	--	PREDICTED: hypothetical protein [Vitis vinifera]
Unigene13496_All	277	3	140	gi|225461955|ref|XP_002266273.1|	736	163	210	0.54	0.7	0.04	48	59.3	9e-20	--	PREDICTED: hypothetical protein [Vitis vinifera]
Unigene13498_All	1492	1400	327	gi|225447338|ref|XP_002274324.1|	495	1	357	0.64	0.77	0	359	455	1e-135	--	PREDICTED: hypothetical protein [Vitis vinifera]
Unigene13499_All	2501	2322	190	gi|255537944|ref|XP_002510037.1|	731	1	691	0.66	0.81	0	711	980	0	--	conserved hypothetical protein [Ricinus communis] >gi|223550738|gb|EEF52224.1| conserved hypothetical protein [Ricinus communis]
Unigene13500_All	493	118	483	gi|224143483|ref|XP_002324971.1|	717	1	114	0.65	0.74	0	122	145	3e-34	--	predicted protein [Populus trichocarpa] >gi|222866405|gb|EEF03536.1| predicted protein [Populus trichocarpa]
Unigene13502_All	1131	193	774	gi|147851960|emb|CAN80166.1|	1306	927	1125	0.32	0.45	0.09	215	80.5	6e-14	--	hypothetical protein [Vitis vinifera]
Unigene13504_All	436	151	435	gi|224124932|ref|XP_002329849.1|	762	559	653	0.92	0.98	0	95	190	2e-66	--	predicted protein [Populus trichocarpa] >gi|222871086|gb|EEF08217.1| predicted protein [Populus trichocarpa]
Unigene13506_All	2073	1973	405	gi|225456491|ref|XP_002280902.1|	526	17	524	0.66	0.81	0	523	710	0	--	PREDICTED: hypothetical protein [Vitis vinifera] >gi|270227023|emb|CBI15757.1| unnamed protein product [Vitis vinifera]
Unigene13507_All	2653	22	2343	gi|225436347|ref|XP_002270926.1|	859	30	815	0.7	0.81	0.02	791	1156	0	--	PREDICTED: hypothetical protein [Vitis vinifera] >gi|270228276|emb|CBI17086.1| unnamed protein product [Vitis vinifera]
Unigene13509_All	2200	432	1790	gi|255543108|ref|XP_002512617.1|	548	98	548	0.67	0.83	0	453	644	0	--	cytochrome oxidase biogenesis protein, putative [Ricinus communis] >gi|223548578|gb|EEF50069.1| cytochrome oxidase biogenesis protein, putative [Ricinus communis]
Unigene13510_All	743	2	301	gi|224103239|ref|XP_002312979.1|	283	78	175	0.67	0.77	0	100	143	1e-53	--	predicted protein [Populus trichocarpa] >gi|222849387|gb|EEE86934.1| predicted protein [Populus trichocarpa]
Unigene13512_All	1384	1083	268	gi|255548449|ref|XP_002515281.1|	327	56	327	0.73	0.87	0	272	419	1e-133	--	conserved hypothetical protein [Ricinus communis] >gi|223545761|gb|EEF47265.1| conserved hypothetical protein [Ricinus communis]
Unigene13513_All	832	613	146	gi|255545106|ref|XP_002513614.1|	1047	657	809	0.65	0.79	0	157	206	6e-52	--	conserved hypothetical protein [Ricinus communis] >gi|223547522|gb|EEF49017.1| conserved hypothetical protein [Ricinus communis]
Unigene13514_All	678	3	413	gi|255555019|ref|XP_002518547.1|	247	109	245	0.79	0.89	0	137	231	1e-59	--	UDP-3-O-[3-hydroxymyristoyl] glucosamine N-acyltransferase, putative [Ricinus communis] >gi|223542392|gb|EEF43934.1| UDP-3-O-[3-hydroxymyristoyl] glucosamine N-acyltransferase, putative [Ricinus communis]
Unigene13515_All	1108	234	1103	gi|270244968|emb|CBI32346.1|	1388	69	352	0.65	0.76	0	290	373	1e-102	--	unnamed protein product [Vitis vinifera]
Unigene13517_All	1835	500	1477	gi|224124546|ref|XP_002330050.1|	344	1	325	0.78	0.88	0	327	487	1e-136	--	predicted protein [Populus trichocarpa] >gi|222871475|gb|EEF08606.1| predicted protein [Populus trichocarpa]
Unigene13518_All	1844	814	1566	gi|255582261|ref|XP_002531922.1|	508	251	502	0.78	0.91	0	252	429	0	--	Glucan endo-1,3-beta-glucosidase precursor, putative [Ricinus communis] >gi|223528432|gb|EEF30466.1| Glucan endo-1,3-beta-glucosidase precursor, putative [Ricinus communis]
Unigene13520_All	1716	1649	501	gi|147767812|emb|CAN77919.1|	396	16	396	0.71	0.85	0	383	556	1e-157	--	hypothetical protein [Vitis vinifera]
Unigene13522_All	3271	752	2026	gi|225447541|ref|XP_002268643.1|	437	1	426	0.71	0.83	0	426	665	0	--	PREDICTED: hypothetical protein [Vitis vinifera]
Unigene13525_All	884	882	172	gi|255538496|ref|XP_002510313.1|	528	292	528	0.61	0.79	0	238	308	1e-82	--	cytochrome P450, putative [Ricinus communis] >gi|223551014|gb|EEF52500.1| cytochrome P450, putative [Ricinus communis]
Unigene13528_All	1630	1361	252	gi|147778557|emb|CAN60665.1|	379	9	377	0.82	0.9	0	370	647	0	--	hypothetical protein [Vitis vinifera]
Unigene13530_All	3017	427	1941	gi|225433874|ref|XP_002264936.1|	926	161	667	0.79	0.88	0	507	841	0	--	PREDICTED: hypothetical protein [Vitis vinifera]
Unigene13531_All	2479	1211	114	gi|255557651|ref|XP_002519855.1|	727	256	624	0.86	0.93	0	369	671	0	--	lipid binding protein, putative [Ricinus communis] >gi|223540901|gb|EEF42459.1| lipid binding protein, putative [Ricinus communis]
Unigene13532_All	1822	1382	102	gi|225446761|ref|XP_002278350.1|	548	123	547	0.76	0.87	0	427	659	0	--	PREDICTED: hypothetical protein [Vitis vinifera] >gi|270232742|emb|CBI22063.1| unnamed protein product [Vitis vinifera]
Unigene13533_All	591	452	366	gi|224109070|ref|XP_002315071.1|	422	347	375	0.86	1	0	29	57.4	4e-16	--	predicted protein [Populus trichocarpa] >gi|222864111|gb|EEF01242.1| predicted protein [Populus trichocarpa]
Unigene13536_All	1296	1136	273	gi|225450356|ref|XP_002274890.1|	697	1	288	0.89	0.95	0	288	534	1e-166	--	PREDICTED: similar to protein kinase family protein [Vitis vinifera]
Unigene13538_All	620	296	21	gi|1710615|sp|P80022.2|RNLE_SOLLC	230	122	213	0.35	0.54	0.01	93	57.4	6e-10	--	RecName: Full=Extracellular ribonuclease LE; Short=RNase LE; Flags: Precursor >gi|895855|emb|CAA55895.1| ribonuclease [Solanum lycopersicum] >gi|4582638|emb|CAB40353.1| ribonuclease T2 [Solanum lycopersicum] >gi|31338465|emb|CAD60451.1| ribonuclease T2 [Solanum lycopersicum]
Unigene13539_All	439	207	97	gi|270244867|emb|CBI32245.1|	520	436	472	0.67	0.83	0	37	53.5	1e-06	--	unnamed protein product [Vitis vinifera]
Unigene13541_All	284	3	137	gi|224071603|ref|XP_002303536.1|	596	180	224	0.73	0.93	0	45	74.7	1e-27	--	predicted protein [Populus trichocarpa] >gi|222840968|gb|EEE78515.1| predicted protein [Populus trichocarpa]
Unigene13544_All	796	795	475	gi|225467339|ref|XP_002265184.1|	385	279	385	0.85	0.9	0	108	168	1e-40	--	PREDICTED: hypothetical protein, partial [Vitis vinifera]
Unigene13547_All	276	176	274	gi|270226741|emb|CBI15475.1|	233	36	68	0.75	0.87	0	33	53.9	9e-07	--	unnamed protein product [Vitis vinifera]
Unigene13549_All	569	137	9	gi|255578890|ref|XP_002530298.1|	985	39	79	0.48	0.65	0	43	42.4	1e-09	--	transcription factor, putative [Ricinus communis] >gi|223530154|gb|EEF32065.1| transcription factor, putative [Ricinus communis]
Unigene13550_All	1227	394	990	gi|255580592|ref|XP_002531120.1|	244	41	234	0.63	0.75	0.02	204	246	8e-64	--	r2r3-myb transcription factor, putative [Ricinus communis] >gi|223529316|gb|EEF31285.1| r2r3-myb transcription factor, putative [Ricinus communis]
Unigene13554_All	662	662	165	gi|270244764|emb|CBI31697.1|	611	443	611	0.73	0.84	0.01	169	234	1e-60	--	unnamed protein product [Vitis vinifera]
Unigene13558_All	1314	1180	2	gi|224104099|ref|XP_002313318.1|	414	4	399	0.9	0.94	0	396	756	0	--	predicted protein [Populus trichocarpa] >gi|222849726|gb|EEE87273.1| predicted protein [Populus trichocarpa]
Unigene13559_All	657	443	655	gi|57013929|ref|YP_173402.1|	142	1	71	0.95	0.95	0	71	142	7e-33	--	hypothetical protein NitaMp056 [Nicotiana tabacum] >gi|56806565|dbj|BAD83466.1| hypothetical protein [Nicotiana tabacum]
Unigene13560_All	1461	1122	115	gi|224085469|ref|XP_002307585.1|	378	1	310	0.71	0.8	0	336	469	1e-131	--	predicted protein [Populus trichocarpa] >gi|222857034|gb|EEE94581.1| predicted protein [Populus trichocarpa]
Unigene13561_All	279	278	159	gi|29824365|gb|AAP04143.1|	533	477	516	0.55	0.72	0	40	52.4	3e-06	--	unknown protein [Arabidopsis thaliana] >gi|110739083|dbj|BAF01458.1| hypothetical protein [Arabidopsis thaliana]
Unigene13564_All	2634	502	2412	gi|255573635|ref|XP_002527740.1|	819	181	819	0.45	0.64	0.01	644	531	0	--	hypothetical protein RCOM_1248440 [Ricinus communis] >gi|223532881|gb|EEF34653.1| hypothetical protein RCOM_1248440 [Ricinus communis]
Unigene13565_All	464	267	1	gi|255543881|ref|XP_002513003.1|	356	34	122	0.8	0.92	0	89	164	7e-40	--	ubiquitin fusion degradaton protein, putative [Ricinus communis] >gi|223548014|gb|EEF49506.1| ubiquitin fusion degradaton protein, putative [Ricinus communis]
Unigene13567_All	783	451	666	gi|224129498|ref|XP_002320601.1|	629	1	68	0.48	0.66	0	72	67.8	2e-14	--	predicted protein [Populus trichocarpa] >gi|222861374|gb|EEE98916.1| predicted protein [Populus trichocarpa]
Unigene13568_All	203	202	107	gi|270255063|emb|CBI37450.1|	452	275	306	0.78	0.87	0	32	60.5	1e-08	--	unnamed protein product [Vitis vinifera]
Unigene13570_All	297	2	85	gi|225449162|ref|XP_002278351.1|	54	27	54	0.82	0.96	0	28	56.2	2e-07	--	PREDICTED: hypothetical protein [Vitis vinifera]
Unigene13572_All	442	441	148	gi|224107257|ref|XP_002314424.1|	826	410	503	0.66	0.71	0	98	127	2e-48	--	predicted protein [Populus trichocarpa] >gi|222863464|gb|EEF00595.1| predicted protein [Populus trichocarpa]
Unigene13573_All	666	336	1	gi|255563114|ref|XP_002522561.1|	471	178	289	0.9	0.93	0	112	204	5e-79	--	conserved hypothetical protein [Ricinus communis] >gi|223538252|gb|EEF39861.1| conserved hypothetical protein [Ricinus communis]
Unigene13574_All	300	229	2	gi|255630800|gb|ACU15761.1|	93	1	72	0.53	0.64	0.01	77	63.9	9e-10	--	unknown [Glycine max]
Unigene13575_All	682	5	679	gi|124360779|gb|ABN08751.1|	986	97	323	0.41	0.54	0.03	232	157	1e-37	--	Protein kinase [Medicago truncatula]
Unigene13577_All	1427	520	2	gi|255554957|ref|XP_002518516.1|	511	284	456	0.61	0.78	0	173	238	1e-173	--	beta-glucosidase, putative [Ricinus communis] >gi|223542361|gb|EEF43903.1| beta-glucosidase, putative [Ricinus communis]
Unigene13578_All	1689	1653	184	gi|255546077|ref|XP_002514098.1|	541	1	540	0.63	0.73	0.09	541	677	0	--	conserved hypothetical protein [Ricinus communis] >gi|223546554|gb|EEF48052.1| conserved hypothetical protein [Ricinus communis]
Unigene13581_All	1020	401	808	gi|225435780|ref|XP_002285740.1|	134	1	134	0.54	0.66	0	137	142	9e-33	--	PREDICTED: hypothetical protein [Vitis vinifera] >gi|270227811|emb|CBI16544.1| unnamed protein product [Vitis vinifera]
Unigene13582_All	738	736	59	gi|147771784|emb|CAN60260.1|	273	47	272	0.84	0.91	0	226	378	1e-104	--	hypothetical protein [Vitis vinifera]
Unigene13584_All	2950	2184	310	gi|225428969|ref|XP_002264153.1|	626	1	626	0.76	0.86	0	627	945	0	--	PREDICTED: hypothetical protein [Vitis vinifera]
Unigene13585_All	252	83	208	gi|225425222|ref|XP_002266814.1|	537	244	285	0.8	0.92	0	42	69.3	1e-17	--	PREDICTED: hypothetical protein [Vitis vinifera] >gi|270260478|emb|CBI35659.1| unnamed protein product [Vitis vinifera]
Unigene13586_All	506	143	505	gi|224112939|ref|XP_002332682.1|	528	38	158	0.64	0.82	0	121	178	4e-44	--	cytochrome P450 [Populus trichocarpa] >gi|222838808|gb|EEE77159.1| cytochrome P450 [Populus trichocarpa]
Unigene13587_All	1003	874	137	gi|255367590|gb|ACU11587.1|	394	81	326	0.73	0.86	0	246	355	9e-97	--	extracellular calcium sensing receptor [Liquidambar formosana]
Unigene13589_All	2347	1692	436	gi|255538218|ref|XP_002510174.1|	437	5	435	0.68	0.8	0.03	435	594	1e-168	--	serine-threonine protein kinase, plant-type, putative [Ricinus communis] >gi|223550875|gb|EEF52361.1| serine-threonine protein kinase, plant-type, putative [Ricinus communis]
Unigene13591_All	453	308	3	gi|225445148|ref|XP_002280650.1|	1083	90	188	0.84	0.89	0	102	187	3e-50	--	PREDICTED: hypothetical protein [Vitis vinifera] >gi|270240797|emb|CBI28026.1| unnamed protein product [Vitis vinifera]
Unigene13593_All	2969	385	2775	gi|255571608|ref|XP_002526750.1|	796	1	793	0.61	0.76	0.01	809	962	0	--	conserved hypothetical protein [Ricinus communis] >gi|223533939|gb|EEF35664.1| conserved hypothetical protein [Ricinus communis]
Unigene13594_All	3682	45	2990	gi|225458535|ref|XP_002282350.1|	1071	30	1012	0.83	0.91	0	983	1759	0	--	PREDICTED: hypothetical protein [Vitis vinifera]
Unigene13596_All	667	516	148	gi|255640800|gb|ACU20683.1|	230	47	170	0.59	0.76	0.02	126	142	9e-44	--	unknown [Glycine max]
Unigene13597_All	348	141	347	gi|240255665|ref|NP_191316.4|	1068	23	89	0.57	0.73	0	69	76.3	2e-14	--	binding [Arabidopsis thaliana]
Unigene13598_All	2328	1685	186	gi|255546475|ref|XP_002514297.1|	670	159	670	0.78	0.86	0.02	515	804	0	--	ATP binding protein, putative [Ricinus communis] >gi|223546753|gb|EEF48251.1| ATP binding protein, putative [Ricinus communis]
Unigene13600_All	1785	2	1669	gi|33391721|gb|AAQ17461.1|	628	70	624	0.84	0.92	0	556	979	0	--	beta-D-glucosidase [Gossypium hirsutum]
Unigene13602_All	926	872	153	gi|224135871|ref|XP_002327324.1|	250	3	249	0.65	0.81	0.02	247	308	1e-82	--	predicted protein [Populus trichocarpa] >gi|222835694|gb|EEE74129.1| predicted protein [Populus trichocarpa]
Unigene13605_All	954	885	79	gi|270255253|emb|CBI37639.1|	1230	1	267	0.72	0.84	0	269	397	1e-109	--	unnamed protein product [Vitis vinifera]
Unigene13608_All	2162	989	1825	gi|224131712|ref|XP_002321159.1|	492	234	483	0.46	0.63	0	279	250	1e-128	--	predicted protein [Populus trichocarpa] >gi|222861932|gb|EEE99474.1| predicted protein [Populus trichocarpa]
Unigene13612_All	457	365	273	gi|124360619|gb|ABD33394.2|	657	407	438	0.62	0.81	0.03	32	43.1	6e-07	--	FAR1; Polynucleotidyl transferase, Ribonuclease H fold [Medicago truncatula]
Unigene13613_All	493	2	343	gi|224131750|ref|XP_002328099.1|	966	279	392	0.8	0.92	0	114	185	8e-50	--	predicted protein [Populus trichocarpa] >gi|222837614|gb|EEE75979.1| predicted protein [Populus trichocarpa]
Unigene13614_All	400	397	152	gi|224146065|ref|XP_002325867.1|	341	74	152	0.7	0.7	0	82	110	7e-38	--	predicted protein [Populus trichocarpa] >gi|222862742|gb|EEF00249.1| predicted protein [Populus trichocarpa]
Unigene13615_All	2938	2225	1311	gi|224123484|ref|XP_002319089.1|	605	9	312	0.77	0.9	0	305	486	0	--	predicted protein [Populus trichocarpa] >gi|222857465|gb|EEE95012.1| predicted protein [Populus trichocarpa]
Unigene13616_All	2812	1825	29	gi|225433534|ref|XP_002266466.1|	791	169	791	0.4	0.57	0.06	639	380	1e-104	--	PREDICTED: hypothetical protein [Vitis vinifera]
Unigene13617_All	1514	1296	217	gi|225431122|ref|XP_002265774.1|	362	1	362	0.89	0.94	0.01	365	655	0	--	PREDICTED: hypothetical protein isoform 1 [Vitis vinifera] >gi|270228433|emb|CBI17370.1| unnamed protein product [Vitis vinifera]
Unigene13618_All	1392	1365	475	gi|224103617|ref|XP_002313124.1|	413	1	295	0.76	0.89	0	297	454	1e-171	--	predicted protein [Populus trichocarpa] >gi|118483121|gb|ABK93469.1| unknown [Populus trichocarpa] >gi|222849532|gb|EEE87079.1| predicted protein [Populus trichocarpa]
Unigene13621_All	2119	1418	3	gi|255571408|ref|XP_002526652.1|	509	2	474	0.8	0.88	0	476	766	0	--	ATP binding protein, putative [Ricinus communis] >gi|223534019|gb|EEF35740.1| ATP binding protein, putative [Ricinus communis]
Unigene13622_All	3076	1423	2757	gi|270239666|emb|CBI26899.1|	981	509	980	0.81	0.88	0.06	475	741	0	--	unnamed protein product [Vitis vinifera]
Unigene13624_All	249	118	234	gi|224056767|ref|XP_002299013.1|	68	3	42	0.7	0.85	0.02	40	63.5	7e-11	--	predicted protein [Populus trichocarpa] >gi|118483355|gb|ABK93579.1| unknown [Populus trichocarpa] >gi|118483432|gb|ABK93616.1| unknown [Populus trichocarpa] >gi|118483661|gb|ABK93724.1| unknown [Populus trichocarpa] >gi|222846271|gb|EEE83818.1| predicted protein [Populus trichocarpa]
Unigene13626_All	3675	3496	311	gi|225448333|ref|XP_002270804.1|	1099	1	1095	0.45	0.6	0.05	1123	810	0	--	PREDICTED: hypothetical protein [Vitis vinifera]
Unigene13627_All	637	43	477	gi|255540503|ref|XP_002511316.1|	151	3	144	0.54	0.67	0	146	139	4e-32	--	conserved hypothetical protein [Ricinus communis] >gi|223550431|gb|EEF51918.1| conserved hypothetical protein [Ricinus communis]
Unigene13628_All	924	766	167	gi|255569912|ref|XP_002525919.1|	478	1	202	0.81	0.91	0	202	353	1e-115	--	Protein pim1, putative [Ricinus communis] >gi|223534748|gb|EEF36439.1| Protein pim1, putative [Ricinus communis]
Unigene13630_All	205	199	5	gi|151347492|gb|ABS01355.1|	403	215	279	0.72	0.83	0	65	89.4	2e-17	--	unknown [Carica papaya]
Unigene13631_All	823	627	334	gi|168055812|ref|XP_001779917.1|	109	1	98	0.98	1	0	98	192	7e-48	--	predicted protein [Physcomitrella patens subsp. patens] >gi|162668631|gb|EDQ55234.1| predicted protein [Physcomitrella patens subsp. patens]
Unigene13633_All	1376	5	1105	gi|225434177|ref|XP_002275387.1|	447	81	442	0.45	0.63	0	368	317	4e-85	--	PREDICTED: hypothetical protein [Vitis vinifera]
Unigene13640_All	2353	514	2352	gi|225438009|ref|XP_002273521.1|	1044	201	812	0.92	0.96	0	613	1204	0	--	PREDICTED: hypothetical protein [Vitis vinifera]
Unigene13644_All	2383	228	1676	gi|270235573|emb|CBI24700.1|	649	1	494	0.46	0.6	0.04	508	394	1e-108	--	unnamed protein product [Vitis vinifera]
Unigene13646_All	206	116	3	gi|224132652|ref|XP_002321375.1|	261	24	61	0.68	0.84	0	38	53.9	9e-07	--	predicted protein [Populus trichocarpa] >gi|222868371|gb|EEF05502.1| predicted protein [Populus trichocarpa]
Unigene13648_All	1574	1113	1	gi|225440085|ref|XP_002282577.1|	575	1	371	0.85	0.93	0	371	659	0	--	PREDICTED: hypothetical protein [Vitis vinifera]
Unigene13651_All	1025	374	697	gi|1125691|emb|CAA63965.1|	419	312	419	0.77	0.86	0	108	174	3e-42	--	DnaJ protein [Solanum tuberosum]
Unigene13652_All	774	772	542	gi|224082670|ref|XP_002306787.1|	166	87	166	0.76	0.85	0.03	80	120	2e-26	--	predicted protein [Populus trichocarpa] >gi|222856236|gb|EEE93783.1| predicted protein [Populus trichocarpa]
Unigene13653_All	1000	129	995	gi|147814824|emb|CAN65806.1|	449	6	286	0.46	0.61	0	290	249	2e-65	--	hypothetical protein [Vitis vinifera]
Unigene13654_All	1490	2	1426	gi|255571519|ref|XP_002526707.1|	1471	258	750	0.34	0.51	0.05	502	218	3e-55	--	Protein SCAR2, putative [Ricinus communis] >gi|223534007|gb|EEF35729.1| Protein SCAR2, putative [Ricinus communis]
Unigene13655_All	576	461	150	gi|15235763|ref|NP_194821.1|	583	79	182	0.67	0.8	0	104	140	2e-35	--	cytosol aminopeptidase family protein [Arabidopsis thaliana] >gi|85700452|sp|Q944P7.2|AMPL3_ARATH RecName: Full=Leucine aminopeptidase 3, chloroplastic; AltName: Full=Leucyl aminopeptidase 3; Short=LAP 3; AltName: Full=Proline aminopeptidase 3; AltName: Full=Prolyl aminopeptidase 3; Flags: Precursor
Unigene13656_All	955	380	102	gi|115334950|gb|ABI94061.1|	290	5	97	0.83	0.94	0	93	166	5e-40	--	xyloglucan endotransglucosylase/hydrolase 1 [Cucumis melo]
Unigene13659_All	461	1	273	gi|255575210|ref|XP_002528509.1|	551	458	551	0.67	0.8	0.03	94	124	6e-28	--	nnp-1 protein, putative [Ricinus communis] >gi|223532069|gb|EEF33878.1| nnp-1 protein, putative [Ricinus communis]
Unigene13661_All	2691	102	1721	gi|225460430|ref|XP_002265921.1|	1104	12	548	0.65	0.8	0	540	728	0	--	PREDICTED: similar to oligopeptide transporter, putative [Vitis vinifera]
Unigene13662_All	275	273	46	gi|147834100|emb|CAN64334.1|	1098	131	211	0.51	0.59	0.08	83	65.5	3e-10	--	hypothetical protein [Vitis vinifera]
Unigene13665_All	1007	1006	212	gi|225443738|ref|XP_002265546.1|	605	341	605	0.9	0.95	0	265	496	1e-139	--	PREDICTED: hypothetical protein [Vitis vinifera] >gi|270243780|emb|CBI30719.1| unnamed protein product [Vitis vinifera]
Unigene13666_All	385	6	272	gi|255575507|ref|XP_002528655.1|	576	481	576	0.46	0.68	0.09	98	85.5	3e-16	--	hypothetical protein RCOM_0841800 [Ricinus communis] >gi|223531944|gb|EEF33758.1| hypothetical protein RCOM_0841800 [Ricinus communis]
Unigene13667_All	1318	198	764	gi|255549826|ref|XP_002515964.1|	672	16	178	0.29	0.35	0.01	192	64.7	4e-09	--	conserved hypothetical protein [Ricinus communis] >gi|223544869|gb|EEF46384.1| conserved hypothetical protein [Ricinus communis]
Unigene13670_All	267	266	6	gi|255572152|ref|XP_002527016.1|	628	530	616	0.67	0.79	0	87	117	5e-26	--	wall-associated kinase, putative [Ricinus communis] >gi|223533651|gb|EEF35388.1| wall-associated kinase, putative [Ricinus communis]
Unigene13672_All	454	1	453	gi|225431096|ref|XP_002265360.1|	1006	625	775	0.74	0.84	0	152	237	6e-62	--	PREDICTED: hypothetical protein [Vitis vinifera] >gi|270228416|emb|CBI17353.1| unnamed protein product [Vitis vinifera]
Unigene13673_All	400	139	315	gi|255634861|gb|ACU17789.1|	222	120	176	0.55	0.72	0	59	60.5	1e-08	--	unknown [Glycine max]
Unigene13674_All	300	62	148	gi|255561242|ref|XP_002521632.1|	697	538	566	0.89	0.93	0	29	65.9	2e-10	--	hypothetical protein RCOM_1110360 [Ricinus communis] >gi|223539144|gb|EEF40739.1| hypothetical protein RCOM_1110360 [Ricinus communis]
Unigene13675_All	250	8	250	gi|270240258|emb|CBI27489.1|	2562	1607	1683	0.5	0.65	0	81	83.6	1e-15	--	unnamed protein product [Vitis vinifera]
Unigene13676_All	269	237	103	gi|255540003|ref|XP_002511066.1|	542	455	498	0.71	0.91	0	45	67.8	6e-11	--	calnexin, putative [Ricinus communis] >gi|223550181|gb|EEF51668.1| calnexin, putative [Ricinus communis]
Unigene13677_All	485	113	382	gi|224095521|ref|XP_002310405.1|	364	129	218	0.74	0.82	0	90	143	2e-33	--	predicted protein [Populus trichocarpa] >gi|222853308|gb|EEE90855.1| predicted protein [Populus trichocarpa]
Unigene13678_All	280	138	1	gi|224092206|ref|XP_002309508.1|	528	99	144	0.54	0.71	0	46	50.4	1e-11	--	predicted protein [Populus trichocarpa] >gi|222855484|gb|EEE93031.1| predicted protein [Populus trichocarpa]
Unigene13679_All	207	203	99	gi|255538132|ref|XP_002510131.1|	509	472	506	0.68	0.8	0	35	55.5	3e-07	--	cytochrome P450, putative [Ricinus communis] >gi|223550832|gb|EEF52318.1| cytochrome P450, putative [Ricinus communis]
Unigene13680_All	427	105	344	gi|148906598|gb|ABR16451.1|	528	400	479	0.62	0.7	0	80	108	6e-36	--	unknown [Picea sitchensis]
Unigene13681_All	259	12	140	gi|146454926|gb|ABQ42129.1|	82	1	44	0.81	0.88	0.02	44	73.6	2e-20	--	hypothetical protein [Sonneratia caseolaris]
Unigene13683_All	453	385	185	gi|147778951|emb|CAN71402.1|	634	1	70	0.5	0.67	0.04	70	70.9	1e-12	--	hypothetical protein [Vitis vinifera]
Unigene13684_All	790	790	269	gi|224086847|ref|XP_002307983.1|	233	92	233	0.59	0.68	0	174	183	3e-45	--	type-a response regulator [Populus trichocarpa] >gi|222853959|gb|EEE91506.1| type-a response regulator [Populus trichocarpa]
Unigene13685_All	283	141	281	gi|255580365|ref|XP_002531010.1|	282	37	83	0.65	0.78	0	47	66.6	2e-12	--	DUF26 domain-containing protein 1 precursor, putative [Ricinus communis] >gi|223529408|gb|EEF31370.1| DUF26 domain-containing protein 1 precursor, putative [Ricinus communis]
Unigene13688_All	510	406	140	gi|255541314|ref|XP_002511721.1|	225	11	95	0.74	0.83	0	89	134	8e-39	--	glutathione-s-transferase theta, gst, putative [Ricinus communis] >gi|223548901|gb|EEF50390.1| glutathione-s-transferase theta, gst, putative [Ricinus communis]
Unigene13691_All	1156	1142	189	gi|224062353|ref|XP_002300821.1|	628	312	628	0.78	0.92	0	318	521	1e-146	--	sulfate/bicarbonate/oxalate exchanger and transporter sat-1 [Populus trichocarpa] >gi|222842547|gb|EEE80094.1| sulfate/bicarbonate/oxalate exchanger and transporter sat-1 [Populus trichocarpa]
Unigene13693_All	1436	839	3	gi|255554000|ref|XP_002518040.1|	946	1	293	0.78	0.88	0.04	293	472	1e-132	--	conserved hypothetical protein [Ricinus communis] >gi|223542636|gb|EEF44173.1| conserved hypothetical protein [Ricinus communis]
Unigene13696_All	1046	621	172	gi|225459752|ref|XP_002285899.1|	154	4	153	0.7	0.82	0	150	217	4e-55	--	PREDICTED: similar to T4O12.26 [Vitis vinifera]
Unigene13699_All	1108	1005	124	gi|118482143|gb|ABK93002.1|	299	5	299	0.72	0.85	0	295	442	1e-123	--	unknown [Populus trichocarpa]
Unigene13702_All	1912	1912	1535	gi|255575224|ref|XP_002528516.1|	548	162	287	0.65	0.81	0	126	170	9e-41	--	Ubiquinone biosynthesis protein coq-8, putative [Ricinus communis] >gi|223532076|gb|EEF33885.1| Ubiquinone biosynthesis protein coq-8, putative [Ricinus communis]
Unigene13706_All	1767	1018	257	gi|255537131|ref|XP_002509632.1|	442	188	442	0.83	0.9	0	255	423	0	--	amino acid binding protein, putative [Ricinus communis] >gi|223549531|gb|EEF51019.1| amino acid binding protein, putative [Ricinus communis]
Unigene13708_All	2199	1908	43	gi|255560015|ref|XP_002521026.1|	875	1	584	0.84	0.89	0	622	1029	0	--	AP-1 complex subunit gamma-2, putative [Ricinus communis] >gi|223539863|gb|EEF41443.1| AP-1 complex subunit gamma-2, putative [Ricinus communis]
Unigene13711_All	534	196	113	gi|270228350|emb|CBI17160.1|	221	123	150	1	1	0	28	58.2	8e-08	--	unnamed protein product [Vitis vinifera]
Unigene13713_All	334	332	180	gi|4567091|gb|AAD23582.1|AF128443_1	514	80	130	0.82	0.94	0	51	90.5	1e-38	--	SNF-1-like serine/threonine protein kinase [Glycine max]
Unigene13715_All	879	7	762	gi|225468899|ref|XP_002268163.1|	723	183	437	0.5	0.63	0.01	256	239	6e-66	--	PREDICTED: hypothetical protein [Vitis vinifera]
Unigene13716_All	363	276	1	gi|224131278|ref|XP_002328499.1|	385	251	364	0.4	0.46	0.19	114	58.5	4e-08	--	predicted protein [Populus trichocarpa] >gi|222838214|gb|EEE76579.1| predicted protein [Populus trichocarpa]
Unigene13717_All	1864	707	1741	gi|270227959|emb|CBI16672.1|	1071	727	1071	0.74	0.9	0	345	519	0	--	unnamed protein product [Vitis vinifera]
Unigene13718_All	1647	1647	265	gi|225450263|ref|XP_002266897.1|	576	112	572	0.81	0.91	0	461	815	0	--	PREDICTED: hypothetical protein [Vitis vinifera]
Unigene13720_All	1131	1049	237	gi|225445732|ref|XP_002271684.1|	272	1	271	0.74	0.86	0	272	439	1e-122	--	PREDICTED: hypothetical protein [Vitis vinifera]
Unigene13722_All	437	320	147	gi|225425021|ref|XP_002269341.1|	676	161	218	0.82	0.89	0	58	102	5e-49	--	PREDICTED: hypothetical protein [Vitis vinifera]
Unigene13723_All	1462	290	1054	gi|255564619|ref|XP_002523304.1|	258	1	252	0.82	0.89	0	255	421	1e-116	--	conserved hypothetical protein [Ricinus communis] >gi|223537392|gb|EEF39020.1| conserved hypothetical protein [Ricinus communis]
Unigene13725_All	1195	67	942	gi|255552543|ref|XP_002517315.1|	285	8	285	0.74	0.83	0	292	430	1e-119	--	2,4-dienoyl-CoA reductase, putative [Ricinus communis] >gi|223543578|gb|EEF45108.1| 2,4-dienoyl-CoA reductase, putative [Ricinus communis]
Unigene13726_All	830	660	472	gi|13560977|gb|AAK30294.1|AF353207_1	514	452	514	0.5	0.71	0	63	72.4	1e-15	--	beta-amylase [Castanea crenata]
Unigene13729_All	311	308	189	gi|225447661|ref|XP_002275421.1|	88	47	88	0.78	0.85	0.04	42	64.3	7e-10	--	PREDICTED: hypothetical protein [Vitis vinifera]
Unigene13730_All	688	657	1	gi|224136043|ref|XP_002322225.1|	563	1	218	0.93	0.97	0	219	412	1e-114	--	histone acetyltransferase [Populus trichocarpa] >gi|222869221|gb|EEF06352.1| histone acetyltransferase [Populus trichocarpa]
Unigene13731_All	3286	218	2926	gi|224054242|ref|XP_002298162.1|	904	3	904	0.7	0.83	0	910	1308	0	--	argonaute protein group [Populus trichocarpa] >gi|222845420|gb|EEE82967.1| argonaute protein group [Populus trichocarpa]
Unigene13732_All	3136	3134	291	gi|225440984|ref|XP_002277320.1|	1084	113	1080	0.52	0.65	0.04	988	869	0	--	PREDICTED: hypothetical protein [Vitis vinifera]
Unigene13733_All	964	817	398	gi|225436452|ref|XP_002272611.1|	1226	531	670	0.81	0.85	0	140	236	1e-79	--	PREDICTED: hypothetical protein [Vitis vinifera]
Unigene13734_All	856	856	203	gi|3810890|dbj|BAA34064.1|	261	5	261	0.58	0.62	0.2	275	276	5e-73	--	glycine-rich protein-2 [Cucumis sativus]
Unigene13738_All	1743	1595	906	gi|270251189|emb|CBI34563.1|	868	1	232	0.43	0.6	0.04	241	188	4e-46	--	unnamed protein product [Vitis vinifera]
Unigene13739_All	255	255	1	gi|224132028|ref|XP_002328167.1|	2221	2131	2215	0.67	0.77	0	85	122	2e-27	--	predicted protein [Populus trichocarpa] >gi|222837682|gb|EEE76047.1| predicted protein [Populus trichocarpa]
Unigene13740_All	1510	1210	881	gi|116734397|gb|ABK20187.1|	138	9	118	0.62	0.74	0	110	140	8e-32	--	cysteine protease inhibitor [Populus tomentosa]
Unigene13743_All	305	155	283	gi|87241420|gb|ABD33278.1|	91	49	91	0.81	0.88	0	43	92.8	8e-22	--	Gibberellin regulated protein [Medicago truncatula] >gi|217075656|gb|ACJ86188.1| unknown [Medicago truncatula]
Unigene13744_All	571	440	165	gi|255579956|ref|XP_002530813.1|	124	27	123	0.5	0.61	0.05	97	79.3	4e-14	--	conserved hypothetical protein [Ricinus communis] >gi|223529634|gb|EEF31581.1| conserved hypothetical protein [Ricinus communis]
Unigene13745_All	457	165	296	gi|225424760|ref|XP_002266599.1|	481	433	476	0.81	0.95	0	44	82	5e-32	--	PREDICTED: hypothetical protein [Vitis vinifera]
Unigene13747_All	285	137	39	gi|255591362|ref|XP_002535496.1|	59	27	59	0.87	0.93	0	33	60.8	2e-13	--	conserved hypothetical protein [Ricinus communis] >gi|255596832|ref|XP_002536626.1| conserved hypothetical protein [Ricinus communis] >gi|223519048|gb|EEF25756.1| conserved hypothetical protein [Ricinus communis] >gi|223522900|gb|EEF26887.1| conserved hypothetical protein [Ricinus communis]
Unigene13748_All	404	21	404	gi|224137294|ref|XP_002327090.1|	525	16	143	0.58	0.82	0	128	165	3e-40	--	cytochrome P450 [Populus trichocarpa] >gi|222835405|gb|EEE73840.1| cytochrome P450 [Populus trichocarpa]
Unigene13749_All	1577	1554	76	gi|255555803|ref|XP_002518937.1|	778	124	595	0.56	0.7	0.01	503	543	1e-153	--	Cucumisin precursor, putative [Ricinus communis] >gi|223541924|gb|EEF43470.1| Cucumisin precursor, putative [Ricinus communis]
Unigene13750_All	3105	3004	644	gi|270252708|emb|CBI19319.1|	1063	255	1043	0.62	0.75	0	792	930	0	--	unnamed protein product [Vitis vinifera]
Unigene13751_All	4226	2181	3977	gi|270228552|emb|CBI17489.1|	1455	829	1455	0.4	0.58	0.05	635	417	1e-115	--	unnamed protein product [Vitis vinifera]
Unigene13753_All	511	62	340	gi|18402623|ref|NP_565720.1|	107	1	91	0.7	0.84	0.01	94	132	3e-30	--	INH3 (INHIBITOR-3) [Arabidopsis thaliana] >gi|20197895|gb|AAM15305.1| Expressed protein [Arabidopsis thaliana] >gi|21555013|gb|AAM63754.1| unknown [Arabidopsis thaliana] >gi|106879151|gb|ABF82605.1| At2g31305 [Arabidopsis thaliana]
Unigene13756_All	281	2	280	gi|225457140|ref|XP_002283638.1|	523	377	469	0.72	0.8	0	93	133	1e-30	--	PREDICTED: hypothetical protein [Vitis vinifera]
Unigene13757_All	296	141	1	gi|255556588|ref|XP_002519328.1|	436	360	406	0.72	0.85	0	47	68.2	8e-17	--	CBL-interacting serine/threonine-protein kinase, putative [Ricinus communis] >gi|223541643|gb|EEF43192.1| CBL-interacting serine/threonine-protein kinase, putative [Ricinus communis]
Unigene13761_All	2303	1912	410	gi|270232786|emb|CBI22107.1|	633	129	617	0.83	0.91	0	501	822	0	--	unnamed protein product [Vitis vinifera]
Unigene13762_All	1488	1135	356	gi|270226418|emb|CBI15152.1|	261	1	260	0.85	0.91	0	260	446	1e-124	--	unnamed protein product [Vitis vinifera]
Unigene13765_All	442	321	1	gi|222136861|gb|ACM45080.1|	532	1	108	0.61	0.73	0.02	110	119	1e-26	--	3-deoxy-D-arabino-heptulosonate-7-phosphate synthase [Vitis vinifera]
Unigene13767_All	453	134	3	gi|270241665|emb|CBI28885.1|	432	29	72	0.84	0.9	0	44	80.1	1e-18	--	unnamed protein product [Vitis vinifera]
Unigene13768_All	206	55	162	gi|242048788|ref|XP_002462140.1|	510	326	361	0.72	0.8	0	36	54.7	6e-07	--	hypothetical protein SORBIDRAFT_02g020410 [Sorghum bicolor] >gi|241925517|gb|EER98661.1| hypothetical protein SORBIDRAFT_02g020410 [Sorghum bicolor]
Unigene13771_All	2084	1994	1029	gi|255542064|ref|XP_002512096.1|	413	1	318	0.8	0.88	0	323	508	1e-142	--	protein with unknown function [Ricinus communis] >gi|223549276|gb|EEF50765.1| protein with unknown function [Ricinus communis]
Unigene13773_All	482	100	207	gi|121083|sp|P26969.1|GCSP_PEA	1057	1022	1057	0.75	0.8	0	36	57	6e-08	--	RecName: Full=Glycine dehydrogenase [decarboxylating], mitochondrial; AltName: Full=Glycine decarboxylase; AltName: Full=Glycine cleavage system P-protein; Flags: Precursor >gi|20741|emb|CAA42443.1| P protein; component of aminomethyltransferase [Pisum sativum]
Unigene13774_All	265	194	111	gi|225444335|ref|XP_002264370.1|	186	138	165	0.92	1	0	28	58.9	3e-08	--	PREDICTED: hypothetical protein [Vitis vinifera] >gi|270234593|emb|CBI23195.1| unnamed protein product [Vitis vinifera]
Unigene13775_All	1692	1546	803	gi|147790305|emb|CAN63320.1|	722	417	663	0.51	0.68	0	248	246	9e-67	--	hypothetical protein [Vitis vinifera]
Unigene13776_All	665	665	201	gi|224094737|ref|XP_002310214.1|	367	209	363	0.86	0.93	0	155	288	6e-77	--	predicted protein [Populus trichocarpa] >gi|222853117|gb|EEE90664.1| predicted protein [Populus trichocarpa]
Unigene13783_All	262	1	135	gi|225468480|ref|XP_002266376.1|	430	374	418	0.75	0.86	0	45	65.5	3e-10	--	PREDICTED: hypothetical protein [Vitis vinifera]
Unigene13784_All	1292	1288	413	gi|255567441|ref|XP_002524700.1|	1033	725	1032	0.51	0.66	0.05	309	271	3e-71	--	conserved hypothetical protein [Ricinus communis] >gi|223536061|gb|EEF37719.1| conserved hypothetical protein [Ricinus communis]
Unigene13785_All	2219	2102	171	gi|224075499|ref|XP_002304655.1|	651	6	651	0.7	0.81	0	646	925	0	--	predicted protein [Populus trichocarpa] >gi|222842087|gb|EEE79634.1| predicted protein [Populus trichocarpa]
Unigene13789_All	456	111	455	gi|270239226|emb|CBI26461.1|	960	687	801	0.77	0.88	0	115	177	6e-44	--	unnamed protein product [Vitis vinifera]
Unigene13790_All	333	1	333	gi|255635419|gb|ACU18062.1|	420	291	401	0.87	0.9	0	111	207	5e-53	--	unknown [Glycine max]
Unigene13791_All	697	597	1	gi|255555803|ref|XP_002518937.1|	778	97	293	0.69	0.84	0	200	287	8e-83	--	Cucumisin precursor, putative [Ricinus communis] >gi|223541924|gb|EEF43470.1| Cucumisin precursor, putative [Ricinus communis]
Unigene13792_All	463	1	327	gi|225428683|ref|XP_002284944.1|	265	141	250	0.5	0.63	0	110	110	7e-24	--	PREDICTED: hypothetical protein [Vitis vinifera] >gi|270246098|emb|CBI32475.1| unnamed protein product [Vitis vinifera]
Unigene13794_All	306	299	6	gi|224053641|ref|XP_002297907.1|	913	1	98	0.72	0.84	0	98	145	2e-34	--	predicted protein [Populus trichocarpa] >gi|222845165|gb|EEE82712.1| predicted protein [Populus trichocarpa]
Unigene13796_All	1561	1393	428	gi|255556632|ref|XP_002519350.1|	325	11	324	0.69	0.8	0	323	437	1e-121	--	conserved hypothetical protein [Ricinus communis] >gi|223541665|gb|EEF43214.1| conserved hypothetical protein [Ricinus communis]
Unigene13797_All	2145	535	1935	gi|255577864|ref|XP_002529805.1|	643	172	638	0.74	0.85	0	467	705	0	--	ubiquitin-protein ligase, putative [Ricinus communis] >gi|223530716|gb|EEF32587.1| ubiquitin-protein ligase, putative [Ricinus communis]
Unigene13798_All	1031	292	990	gi|224128496|ref|XP_002329018.1|	591	359	591	0.8	0.92	0	233	399	1e-145	--	predicted protein [Populus trichocarpa] >gi|222839689|gb|EEE78012.1| predicted protein [Populus trichocarpa]
Unigene13800_All	2972	446	2659	gi|255540685|ref|XP_002511407.1|	767	1	766	0.74	0.82	0.03	768	1087	0	--	kinesin light chain, putative [Ricinus communis] >gi|223550522|gb|EEF52009.1| kinesin light chain, putative [Ricinus communis]
Unigene13802_All	277	1	228	gi|270241099|emb|CBI28327.1|	500	102	178	0.38	0.51	0.06	81	42.7	7e-08	--	unnamed protein product [Vitis vinifera]
Unigene13804_All	1981	3	1637	gi|270246075|emb|CBI32452.1|	584	45	582	0.84	0.89	0	550	901	0	--	unnamed protein product [Vitis vinifera]
Unigene13805_All	2571	1149	1	gi|49659964|gb|AAT68271.1|	997	585	966	0.89	0.95	0	383	686	0	--	ECA3 [Arabidopsis thaliana]
Unigene13806_All	270	139	17	gi|255590096|ref|XP_002535170.1|	122	82	122	0.87	0.9	0	41	72.4	3e-12	--	conserved hypothetical protein [Ricinus communis] >gi|255598352|ref|XP_002536987.1| conserved hypothetical protein [Ricinus communis] >gi|223517891|gb|EEF25396.1| conserved hypothetical protein [Ricinus communis] >gi|223523842|gb|EEF27215.1| conserved hypothetical protein [Ricinus communis]
Unigene13809_All	652	652	362	gi|15236712|ref|NP_191922.1|	430	333	429	0.89	0.94	0	97	179	5e-44	--	GAE3 (UDP-D-GLUCURONATE 4-EPIMERASE 3); UDP-glucuronate 4-epimerase/ catalytic [Arabidopsis thaliana] >gi|75100157|sp|O81312.1|GAE3_ARATH RecName: Full=UDP-glucuronate 4-epimerase 3; AltName: Full=UDP-glucuronic acid epimerase 3 >gi|3193316|gb|AAC19298.1| contains similarity to nucleotide sugar epimerases [Arabidopsis thaliana] >gi|7267098|emb|CAB80769.1| putative nucleotide sugar epimerase [Arab…
Unigene13812_All	1379	392	1255	gi|147776086|emb|CAN69913.1|	863	393	666	0.3	0.46	0.03	298	122	4e-42	--	hypothetical protein [Vitis vinifera]
Unigene13813_All	2160	83	1789	gi|225464416|ref|XP_002269556.1|	586	1	574	0.74	0.82	0.01	576	837	0	--	PREDICTED: hypothetical protein [Vitis vinifera]
Unigene13815_All	652	494	36	gi|224087689|ref|XP_002308207.1|	686	544	686	0.64	0.74	0.01	156	182	9e-53	--	predicted protein [Populus trichocarpa] >gi|222854183|gb|EEE91730.1| predicted protein [Populus trichocarpa]
Unigene13818_All	1322	1	930	gi|225431255|ref|XP_002267958.1|	486	170	481	0.7	0.85	0	312	462	1e-129	--	PREDICTED: hypothetical protein [Vitis vinifera] >gi|270228498|emb|CBI17435.1| unnamed protein product [Vitis vinifera]
Unigene13821_All	598	160	291	gi|222624618|gb|EEE58750.1|	724	678	721	0.52	0.65	0	44	49.7	3e-12	--	hypothetical protein OsJ_10240 [Oryza sativa Japonica Group]
Unigene13824_All	347	144	347	gi|225423549|ref|XP_002274857.1|	875	189	256	0.64	0.77	0	68	88.2	3e-28	--	PREDICTED: hypothetical protein [Vitis vinifera]
Unigene13825_All	988	972	337	gi|255547045|ref|XP_002514580.1|	319	111	319	0.82	0.92	0	212	374	1e-102	--	DNA-3-methyladenine glycosylase, putative [Ricinus communis] >gi|223546184|gb|EEF47686.1| DNA-3-methyladenine glycosylase, putative [Ricinus communis]
Unigene13826_All	1481	1400	333	gi|270232661|emb|CBI21982.1|	393	38	391	0.57	0.74	0	358	407	1e-112	--	unnamed protein product [Vitis vinifera]
Unigene13827_All	2146	196	1629	gi|255586441|ref|XP_002533865.1|	918	3	490	0.59	0.74	0.02	489	568	1e-160	--	conserved hypothetical protein [Ricinus communis] >gi|223526187|gb|EEF28515.1| conserved hypothetical protein [Ricinus communis]
Unigene13828_All	2236	1129	1980	gi|225426862|ref|XP_002276931.1|	773	492	773	0.75	0.87	0	285	420	0	--	PREDICTED: hypothetical protein [Vitis vinifera]
Unigene13829_All	1444	486	878	gi|2160175|gb|AAB60738.1|	416	284	414	0.73	0.87	0	131	243	1e-129	--	Strong similarity to Dianthus cysteine proteinase (gb|U17135) [Arabidopsis thaliana]
Unigene13830_All	215	215	3	gi|270255498|emb|CBI37882.1|	215	33	103	1	1	0	71	154	5e-37	--	unnamed protein product [Vitis vinifera]
Unigene13831_All	872	726	457	gi|225443116|ref|XP_002273285.1|	575	1	89	0.52	0.65	0.01	91	86.3	2e-42	--	PREDICTED: hypothetical protein [Vitis vinifera]
Unigene13832_All	1538	1053	502	gi|225462745|ref|XP_002270037.1|	185	2	185	0.87	0.94	0	184	331	2e-89	--	PREDICTED: hypothetical protein [Vitis vinifera] >gi|270233929|emb|CBI22536.1| unnamed protein product [Vitis vinifera]
Unigene13834_All	416	414	280	gi|147802490|emb|CAN75156.1|	721	567	611	0.53	0.68	0	45	58.2	6e-14	--	hypothetical protein [Vitis vinifera]
Unigene13835_All	950	873	115	gi|270227121|emb|CBI15854.1|	355	1	245	0.61	0.76	0	255	282	9e-75	--	unnamed protein product [Vitis vinifera]
Unigene13836_All	246	138	1	gi|255553021|ref|XP_002517553.1|	653	308	353	0.71	0.93	0	46	73.9	2e-20	--	pentatricopeptide repeat-containing protein, putative [Ricinus communis] >gi|223543185|gb|EEF44717.1| pentatricopeptide repeat-containing protein, putative [Ricinus communis]
Unigene13837_All	4662	4191	2764	gi|255566821|ref|XP_002524394.1|	998	1	488	0.77	0.85	0.02	489	707	0	--	conserved hypothetical protein [Ricinus communis] >gi|223536355|gb|EEF38005.1| conserved hypothetical protein [Ricinus communis]
Unigene13838_All	970	283	618	gi|255577665|ref|XP_002529709.1|	461	330	441	0.56	0.69	0	112	120	1e-47	--	conserved hypothetical protein [Ricinus communis] >gi|223530811|gb|EEF32675.1| conserved hypothetical protein [Ricinus communis]
Unigene13840_All	1260	401	973	gi|224130696|ref|XP_002320905.1|	673	476	667	0.54	0.68	0	192	191	1e-72	--	predicted protein [Populus trichocarpa] >gi|222861678|gb|EEE99220.1| predicted protein [Populus trichocarpa]
Unigene13841_All	302	300	139	gi|164668308|gb|ABK60195.2|	285	92	145	0.92	0.98	0	54	108	8e-40	--	PIP2 protein [Gossypium hirsutum]
Unigene13845_All	3546	1842	3224	gi|255566213|ref|XP_002524094.1|	462	1	460	0.8	0.88	0	462	739	0	--	conserved hypothetical protein [Ricinus communis] >gi|223536662|gb|EEF38304.1| conserved hypothetical protein [Ricinus communis]
Unigene13846_All	466	296	114	gi|225438323|ref|XP_002273073.1|	420	23	83	0.75	0.83	0	61	101	6e-21	--	PREDICTED: hypothetical protein [Vitis vinifera] >gi|270232312|emb|CBI21635.1| unnamed protein product [Vitis vinifera]
Unigene13847_All	1654	472	1422	gi|270251939|emb|CBI35306.1|	777	455	772	0.76	0.85	0.01	321	484	0	--	unnamed protein product [Vitis vinifera]
Unigene13849_All	2484	432	2294	gi|152926154|gb|ABS32228.1|	624	4	624	0.95	0.97	0	621	1205	0	--	somatic embryogenesis receptor kinase [Carica papaya] >gi|164522080|gb|ABY60779.1| somatic embryogenesis receptor kinase [Carica papaya]
Unigene13854_All	1251	163	1041	gi|225466725|ref|XP_002267600.1|	285	1	285	0.43	0.53	0.03	305	170	7e-41	--	PREDICTED: hypothetical protein [Vitis vinifera]
Unigene13855_All	385	182	385	gi|255552612|ref|XP_002517349.1|	2145	95	165	0.64	0.76	0.04	71	100	4e-27	--	DNA binding protein, putative [Ricinus communis] >gi|223543360|gb|EEF44891.1| DNA binding protein, putative [Ricinus communis]
Unigene13860_All	447	439	65	gi|225451344|ref|XP_002274803.1|	471	346	471	0.46	0.53	0.03	129	95.5	3e-19	--	PREDICTED: hypothetical protein [Vitis vinifera] >gi|270306656|emb|CBI34160.1| unnamed protein product [Vitis vinifera]
Unigene13861_All	1337	1156	497	gi|255562922|ref|XP_002522466.1|	281	1	222	0.78	0.88	0.02	225	373	1e-102	--	NAC domain-containing protein, putative [Ricinus communis] >gi|223538351|gb|EEF39958.1| NAC domain-containing protein, putative [Ricinus communis]
Unigene13862_All	287	2	139	gi|147856499|emb|CAN78640.1|	954	232	277	0.73	0.84	0	46	72.8	5e-23	--	hypothetical protein [Vitis vinifera]
Unigene13863_All	1174	1092	412	gi|255558724|ref|XP_002520386.1|	355	27	257	0.53	0.7	0.01	231	245	2e-63	--	catalytic, putative [Ricinus communis] >gi|223540433|gb|EEF42002.1| catalytic, putative [Ricinus communis]
Unigene13865_All	2942	2440	632	gi|255580696|ref|XP_002531170.1|	603	1	603	0.85	0.93	0	603	1072	0	--	carbon catabolite repressor protein, putative [Ricinus communis] >gi|223529240|gb|EEF31213.1| carbon catabolite repressor protein, putative [Ricinus communis]
Unigene13867_All	480	411	1	gi|270242058|emb|CBI29273.1|	606	1	133	0.72	0.8	0	137	185	3e-46	--	unnamed protein product [Vitis vinifera]
Unigene13869_All	1890	1888	638	gi|270255862|emb|CBI38239.1|	923	494	910	0.81	0.9	0	419	677	0	--	unnamed protein product [Vitis vinifera]
Unigene13870_All	598	98	598	gi|270226206|emb|CBI14940.1|	270	25	163	0.38	0.46	0.02	171	60.5	2e-08	--	unnamed protein product [Vitis vinifera]
Unigene13873_All	211	1	210	gi|225469272|ref|XP_002267894.1|	396	57	126	0.6	0.75	0	70	86.7	1e-16	--	PREDICTED: hypothetical protein [Vitis vinifera]
Unigene13876_All	691	3	581	gi|255579755|ref|XP_002530716.1|	652	443	635	0.61	0.78	0	193	254	8e-67	--	ATP binding protein, putative [Ricinus communis] >gi|223529730|gb|EEF31670.1| ATP binding protein, putative [Ricinus communis]
Unigene13878_All	441	338	114	gi|224139940|ref|XP_002323350.1|	131	1	76	0.84	0.88	0.01	76	136	1e-31	--	predicted protein [Populus trichocarpa] >gi|222867980|gb|EEF05111.1| predicted protein [Populus trichocarpa]
Unigene13880_All	702	149	505	gi|224131208|ref|XP_002321027.1|	400	278	396	0.67	0.85	0	119	174	7e-57	--	predicted protein [Populus trichocarpa] >gi|222861800|gb|EEE99342.1| predicted protein [Populus trichocarpa]
Unigene13881_All	287	5	283	gi|255536929|ref|XP_002509531.1|	787	236	325	0.89	0.95	0	93	176	1e-43	--	chloride channel clc, putative [Ricinus communis] >gi|223549430|gb|EEF50918.1| chloride channel clc, putative [Ricinus communis]
Unigene13882_All	1106	86	442	gi|57013924|ref|YP_173397.1|	315	138	251	0.38	0.55	0	119	71.6	3e-11	--	hypothetical protein NitaMp051 [Nicotiana tabacum] >gi|56806560|dbj|BAD83461.1| hypothetical protein [Nicotiana tabacum]
Unigene13883_All	1739	1424	171	gi|224110788|ref|XP_002315636.1|	449	30	449	0.65	0.76	0.01	424	559	1e-165	--	predicted protein [Populus trichocarpa] >gi|222864676|gb|EEF01807.1| predicted protein [Populus trichocarpa]
Unigene13884_All	461	326	3	gi|225451493|ref|XP_002274500.1|	284	40	147	0.69	0.81	0	108	152	3e-36	--	PREDICTED: hypothetical protein [Vitis vinifera] >gi|270232003|emb|CBI21327.1| unnamed protein product [Vitis vinifera]
Unigene13886_All	421	5	421	gi|270226559|emb|CBI15293.1|	601	107	245	0.66	0.81	0	139	193	8e-49	--	unnamed protein product [Vitis vinifera]
Unigene13887_All	805	805	191	gi|255571576|ref|XP_002526734.1|	1686	634	805	0.53	0.65	0	205	199	9e-69	--	DNA-directed RNA polymerase I largest subunit, putative [Ricinus communis] >gi|223533923|gb|EEF35648.1| DNA-directed RNA polymerase I largest subunit, putative [Ricinus communis]
Unigene13890_All	2648	800	2521	gi|255537393|ref|XP_002509763.1|	1087	519	1086	0.74	0.85	0	576	862	0	--	Leucine-rich repeat receptor protein kinase EXS precursor, putative [Ricinus communis] >gi|223549662|gb|EEF51150.1| Leucine-rich repeat receptor protein kinase EXS precursor, putative [Ricinus communis]
Unigene13892_All	339	157	333	gi|6566514|dbj|BAA88294.1|	293	57	117	0.44	0.61	0.06	63	48.1	2e-06	--	XSP30 [Cucumis sativus]
Unigene13893_All	248	185	3	gi|147796513|emb|CAN68153.1|	1323	900	961	0.4	0.58	0.01	62	51.2	6e-06	--	hypothetical protein [Vitis vinifera]
Unigene13894_All	738	155	697	gi|225442561|ref|XP_002279059.1|	286	99	276	0.61	0.78	0.01	183	214	3e-57	--	PREDICTED: hypothetical protein [Vitis vinifera]
Unigene13895_All	3417	3137	201	gi|15231461|ref|NP_187396.1|	1003	38	1003	0.63	0.76	0.01	990	1196	0	--	lipase class 3 family protein [Arabidopsis thaliana] >gi|6041840|gb|AAF02149.1|AC009853_9 hypothetical protein [Arabidopsis thaliana]
Unigene13896_All	1199	74	943	gi|270260213|emb|CBI32047.1|	369	80	368	0.63	0.78	0	291	399	1e-110	--	unnamed protein product [Vitis vinifera]
Unigene13897_All	582	208	555	gi|224065569|ref|XP_002301862.1|	144	3	144	0.43	0.53	0.2	145	96.7	3e-19	--	predicted protein [Populus trichocarpa] >gi|222843588|gb|EEE81135.1| predicted protein [Populus trichocarpa]
Unigene13898_All	284	10	282	gi|255571736|ref|XP_002526811.1|	1351	371	457	0.67	0.78	0	91	118	4e-26	--	protein with unknown function [Ricinus communis] >gi|223533815|gb|EEF35546.1| protein with unknown function [Ricinus communis]
Unigene13900_All	1275	154	1074	gi|225460859|ref|XP_002277588.1|	324	19	320	0.64	0.75	0.01	312	357	4e-97	--	PREDICTED: hypothetical protein [Vitis vinifera]
Unigene13901_All	827	3	827	gi|270228283|emb|CBI17093.1|	1025	556	830	0.86	0.93	0	275	511	1e-144	--	unnamed protein product [Vitis vinifera]
Unigene13904_All	1919	1782	541	gi|224123512|ref|XP_002319096.1|	404	1	404	0.66	0.77	0	415	528	1e-148	--	predicted protein [Populus trichocarpa] >gi|222857472|gb|EEE95019.1| predicted protein [Populus trichocarpa]
Unigene13905_All	2066	703	251	gi|147784784|emb|CAN66283.1|	510	347	497	0.55	0.69	0	151	167	1e-39	--	hypothetical protein [Vitis vinifera]
Unigene13907_All	892	250	2	gi|255548748|ref|XP_002515430.1|	377	246	328	0.48	0.66	0.01	84	70.1	6e-11	--	transcription factor, putative [Ricinus communis] >gi|223545374|gb|EEF46879.1| transcription factor, putative [Ricinus communis]
Unigene13908_All	1032	1030	593	gi|225440739|ref|XP_002275458.1|	466	269	410	0.73	0.8	0	146	206	3e-54	--	PREDICTED: hypothetical protein [Vitis vinifera] >gi|270243428|emb|CBI30368.1| unnamed protein product [Vitis vinifera]
Unigene13909_All	2061	2045	195	gi|225430484|ref|XP_002285523.1|	624	1	624	0.72	0.83	0.01	628	890	0	--	PREDICTED: hypothetical protein isoform 2 [Vitis vinifera]
Unigene13911_All	274	164	274	gi|255561022|ref|XP_002521523.1|	493	15	51	0.81	0.97	0	37	73.2	1e-12	--	dolichyl glycosyltransferase, putative [Ricinus communis] >gi|223539201|gb|EEF40794.1| dolichyl glycosyltransferase, putative [Ricinus communis]
Unigene13912_All	378	1	378	gi|255541600|ref|XP_002511864.1|	999	57	183	0.5	0.71	0.01	128	124	7e-28	--	conserved hypothetical protein [Ricinus communis] >gi|223549044|gb|EEF50533.1| conserved hypothetical protein [Ricinus communis]
Unigene13914_All	1171	1043	348	gi|18406056|ref|NP_565983.1|	232	1	232	0.62	0.77	0.01	236	301	1e-80	--	peroxisomal membrane 22 kDa family protein [Arabidopsis thaliana] >gi|15450882|gb|AAK96712.1| Unknown protein [Arabidopsis thaliana] >gi|20197967|gb|AAD21742.2| expressed protein [Arabidopsis thaliana] >gi|20259846|gb|AAM13270.1| unknown protein [Arabidopsis thaliana]
Unigene13915_All	350	283	2	gi|3334333|sp|O49044.1|SODC2_MESCR	156	1	93	0.77	0.9	0	94	164	5e-40	--	RecName: Full=Superoxide dismutase [Cu-Zn] 2 >gi|2660798|gb|AAC04614.1| cytosolic copper/zinc superoxide dismutase [Mesembryanthemum crystallinum]
Unigene13921_All	1032	652	353	gi|255632135|gb|ACU16420.1|	183	39	135	0.71	0.86	0	100	159	9e-38	--	unknown [Glycine max]
Unigene13922_All	1526	369	929	gi|270240185|emb|CBI27416.1|	496	302	490	0.69	0.76	0.01	189	247	1e-87	--	unnamed protein product [Vitis vinifera]
Unigene13923_All	887	135	743	gi|147843538|emb|CAN79019.1|	1070	735	962	0.26	0.39	0.1	228	60.1	7e-14	--	hypothetical protein [Vitis vinifera]
Unigene13929_All	398	398	177	gi|224111834|ref|XP_002315995.1|	935	17	90	0.54	0.67	0	74	72.8	2e-12	--	predicted protein [Populus trichocarpa] >gi|222865035|gb|EEF02166.1| predicted protein [Populus trichocarpa]
Unigene13934_All	590	432	181	gi|255538734|ref|XP_002510432.1|	455	366	446	0.52	0.7	0	84	84	5e-19	--	Taxadien-5-alpha-ol O-acetyltransferase, putative [Ricinus communis] >gi|223551133|gb|EEF52619.1| Taxadien-5-alpha-ol O-acetyltransferase, putative [Ricinus communis]
Unigene13937_All	454	140	3	gi|225455908|ref|XP_002276388.1|	203	97	142	0.82	0.95	0	46	86.7	1e-16	--	PREDICTED: hypothetical protein [Vitis vinifera] >gi|270226707|emb|CBI15441.1| unnamed protein product [Vitis vinifera]
Unigene13940_All	1118	650	393	gi|147776588|emb|CAN63022.1|	311	154	244	0.36	0.51	0.05	91	60.1	4e-09	--	hypothetical protein [Vitis vinifera]
Unigene13941_All	738	625	738	gi|255580616|ref|XP_002531131.1|	248	97	134	0.71	0.84	0	38	64.7	2e-09	--	conserved hypothetical protein [Ricinus communis] >gi|223529280|gb|EEF31251.1| conserved hypothetical protein [Ricinus communis]
Unigene13942_All	1154	1115	156	gi|225428306|ref|XP_002282895.1|	344	29	344	0.88	0.93	0	320	584	1e-165	--	PREDICTED: hypothetical protein [Vitis vinifera]
Unigene13947_All	313	115	189	gi|270254464|emb|CBI36854.1|	840	766	790	0.92	0.96	0	25	51.2	1e-06	--	unnamed protein product [Vitis vinifera]
Unigene13949_All	1990	3	1538	gi|225438495|ref|XP_002275413.1|	581	74	581	0.58	0.72	0	517	553	1e-156	--	PREDICTED: hypothetical protein [Vitis vinifera]
Unigene13951_All	1724	1030	503	gi|255559484|ref|XP_002520762.1|	373	60	236	0.8	0.89	0	177	305	1e-164	--	hypothetical protein RCOM_0558700 [Ricinus communis] >gi|223540147|gb|EEF41724.1| hypothetical protein RCOM_0558700 [Ricinus communis]
Unigene13953_All	790	2	577	gi|225425873|ref|XP_002266342.1|	443	250	441	0.79	0.88	0	192	306	2e-82	--	PREDICTED: hypothetical protein [Vitis vinifera] >gi|270240325|emb|CBI27556.1| unnamed protein product [Vitis vinifera]
Unigene13954_All	318	318	217	gi|192910906|gb|ACF06561.1|	178	145	178	0.97	1	0	34	73.2	2e-12	--	ribosomal protein L18a [Elaeis guineensis]
Unigene13955_All	558	342	557	gi|28558781|gb|AAO45752.1|	923	669	740	0.72	0.84	0	72	110	2e-55	--	pol protein [Cucumis melo]
Unigene13956_All	774	146	541	gi|240255294|ref|NP_187305.4|	2152	85	216	0.69	0.89	0	132	199	2e-74	--	binding [Arabidopsis thaliana]
Unigene13957_All	1238	656	282	gi|225446199|ref|XP_002263004.1|	201	74	200	0.72	0.83	0.01	127	184	3e-63	--	PREDICTED: hypothetical protein [Vitis vinifera]
Unigene13958_All	1255	218	1255	gi|225432402|ref|XP_002276882.1|	1368	1	347	0.8	0.88	0	347	579	1e-164	--	PREDICTED: hypothetical protein [Vitis vinifera]
Unigene13959_All	2099	134	1858	gi|270232551|emb|CBI21872.1|	806	257	806	0.49	0.65	0.02	587	532	1e-153	--	unnamed protein product [Vitis vinifera]
Unigene13960_All	2741	2390	243	gi|270226726|emb|CBI15460.1|	815	107	805	0.74	0.84	0	717	1064	0	--	unnamed protein product [Vitis vinifera]
Unigene13961_All	230	224	6	gi|255579216|ref|XP_002530454.1|	531	53	122	0.35	0.61	0	73	52.8	2e-06	--	conserved hypothetical protein [Ricinus communis] >gi|223529999|gb|EEF31924.1| conserved hypothetical protein [Ricinus communis]
Unigene13966_All	384	118	2	gi|255543521|ref|XP_002512823.1|	487	296	334	0.87	0.89	0	39	71.6	4e-12	--	conserved hypothetical protein [Ricinus communis] >gi|223547834|gb|EEF49326.1| conserved hypothetical protein [Ricinus communis]
Unigene13967_All	232	127	2	gi|145334974|ref|NP_563643.4|	673	25	66	0.71	0.83	0	42	64.7	5e-10	--	SEC1A (SIMILAR TO ELECTRON CAREER 1A); protein transporter [Arabidopsis thaliana] >gi|229470545|sp|Q9C5P7.3|SEC1A_ARATH RecName: Full=Protein transport Sec1a; Short=AtSec1a
Unigene13968_All	1916	1682	411	gi|224062866|ref|XP_002300909.1|	424	1	424	0.81	0.88	0	424	726	0	--	predicted protein [Populus trichocarpa] >gi|222842635|gb|EEE80182.1| predicted protein [Populus trichocarpa]
Unigene13969_All	603	521	114	gi|255542602|ref|XP_002512364.1|	500	68	202	0.8	0.88	0	136	223	2e-57	--	amidase, putative [Ricinus communis] >gi|223548325|gb|EEF49816.1| amidase, putative [Ricinus communis]
Unigene13971_All	713	563	709	gi|147780456|emb|CAN72633.1|	747	593	647	0.45	0.63	0.1	55	43.9	2e-07	--	hypothetical protein [Vitis vinifera]
Unigene13975_All	1555	162	1553	gi|255543421|ref|XP_002512773.1|	540	1	480	0.7	0.78	0.05	490	653	0	--	dead box ATP-dependent RNA helicase, putative [Ricinus communis] >gi|223547784|gb|EEF49276.1| dead box ATP-dependent RNA helicase, putative [Ricinus communis]
Unigene13976_All	1652	149	1366	gi|114325974|gb|ABI64127.1|	407	2	407	0.72	0.87	0	406	625	1e-178	--	putative F-box and leucine-rich repeat protein [Jatropha curcas]
Unigene13978_All	804	438	40	gi|255563677|ref|XP_002522840.1|	1217	1082	1214	0.77	0.87	0	133	200	1e-101	--	multidrug resistance protein 1, 2, putative [Ricinus communis] >gi|223537924|gb|EEF39538.1| multidrug resistance protein 1, 2, putative [Ricinus communis]
Unigene13979_All	1591	109	1056	gi|150036255|gb|ABR67418.1|	317	1	316	0.92	0.97	0	316	572	1e-162	--	mitochondrial FAD carrier [Cucumis melo]
Unigene13980_All	563	416	6	gi|224135891|ref|XP_002327329.1|	429	1	126	0.56	0.71	0	138	149	4e-35	--	predicted protein [Populus trichocarpa] >gi|222835699|gb|EEE74134.1| predicted protein [Populus trichocarpa]
Unigene13982_All	546	117	344	gi|30696943|ref|NP_176582.2|	383	100	175	0.85	0.93	0	76	134	1e-30	--	SPO11-2 (SPORULATION 11-2); ATP binding / DNA binding / DNA topoisomerase (ATP-hydrolyzing)/ catalytic [Arabidopsis thaliana] >gi|75335899|sp|Q9M4A1.1|SPO12_ARATH RecName: Full=Meiotic recombination protein SPO11-2; Short=AtSPO11-2 >gi|7270977|emb|CAB81545.1| putative topoisomerase VIA [Arabidopsis thaliana] >gi|91806019|gb|ABE65738.1| DNA topoisomerase VIA [Arabidopsis thaliana]
Unigene13983_All	965	172	714	gi|225431867|ref|XP_002271531.1|	196	18	192	0.6	0.68	0.02	186	216	6e-55	--	PREDICTED: hypothetical protein [Vitis vinifera]
Unigene13984_All	1661	1528	353	gi|255544908|ref|XP_002513515.1|	392	5	382	0.71	0.78	0	395	516	1e-145	--	conserved hypothetical protein [Ricinus communis] >gi|223547423|gb|EEF48918.1| conserved hypothetical protein [Ricinus communis]
Unigene13985_All	977	552	115	gi|19698365|gb|AAL93108.1|AF414937_1	367	2	150	0.52	0.71	0.02	149	149	9e-35	--	holocarboxylase synthetase 1 [Arabidopsis thaliana]
Unigene13987_All	857	855	193	gi|225470173|ref|XP_002268024.1|	1003	325	540	0.42	0.63	0	222	157	9e-48	--	PREDICTED: hypothetical protein [Vitis vinifera]
Unigene13989_All	583	125	250	gi|255647046|gb|ACU23991.1|	298	247	288	0.83	0.95	0	42	79	6e-14	--	unknown [Glycine max]
Unigene13990_All	236	3	233	gi|270226373|emb|CBI15107.1|	521	40	117	0.69	0.79	0.01	78	105	2e-22	--	unnamed protein product [Vitis vinifera]
Unigene13991_All	280	149	3	gi|164449272|gb|ABY56100.1|	288	12	60	0.87	0.95	0	49	96.7	1e-19	--	hypothetical protein [Cucumis sativus]
Unigene13992_All	1028	8	673	gi|224063239|ref|XP_002301056.1|	318	90	279	0.58	0.71	0	222	258	4e-69	--	predicted protein [Populus trichocarpa] >gi|222842782|gb|EEE80329.1| predicted protein [Populus trichocarpa]
Unigene13995_All	470	88	468	gi|225431543|ref|XP_002281970.1|	412	1	126	0.63	0.77	0	128	163	1e-39	--	PREDICTED: hypothetical protein [Vitis vinifera]
Unigene13996_All	676	391	95	gi|255539503|ref|XP_002510816.1|	323	1	100	0.67	0.75	0.01	100	133	4e-30	--	Heat shock factor protein, putative [Ricinus communis] >gi|223549931|gb|EEF51418.1| Heat shock factor protein, putative [Ricinus communis]
Unigene13997_All	1040	650	117	gi|225451126|ref|XP_002269068.1|	310	45	223	0.6	0.79	0	179	247	3e-64	--	PREDICTED: hypothetical protein [Vitis vinifera]
Unigene13998_All	3793	2675	408	gi|147810715|emb|CAN76368.1|	1005	247	1004	0.8	0.89	0	762	1200	0	--	hypothetical protein [Vitis vinifera]
Unigene13999_All	1741	207	1421	gi|255565307|ref|XP_002523645.1|	452	49	448	0.69	0.84	0	405	593	1e-175	--	catalytic, putative [Ricinus communis] >gi|223537097|gb|EEF38731.1| catalytic, putative [Ricinus communis]
Unigene14000_All	1249	1084	653	gi|270251448|emb|CBI34821.1|	1487	953	1096	0.77	0.86	0	144	221	2e-94	--	unnamed protein product [Vitis vinifera]
Unigene14003_All	611	247	95	gi|270239551|emb|CBI26784.1|	370	20	72	0.47	0.6	0.03	53	53.5	3e-06	--	unnamed protein product [Vitis vinifera]
Unigene14004_All	3705	1256	3463	gi|225432414|ref|XP_002276974.1|	1286	452	1281	0.42	0.56	0.11	834	531	0	--	PREDICTED: hypothetical protein [Vitis vinifera]
Unigene14005_All	282	172	279	gi|15148918|gb|AAK84886.1|AF402605_1	327	55	90	0.47	0.69	0	36	40.4	7e-07	--	homeodomain leucine zipper protein HDZ2 [Phaseolus vulgaris]
Unigene14006_All	538	6	146	gi|242061008|ref|XP_002451793.1|	975	929	975	0.65	0.74	0	47	63.5	2e-09	--	hypothetical protein SORBIDRAFT_04g007853 [Sorghum bicolor] >gi|241931624|gb|EES04769.1| hypothetical protein SORBIDRAFT_04g007853 [Sorghum bicolor]
Unigene14007_All	1786	1345	2	gi|225468723|ref|XP_002273343.1|	542	1	454	0.69	0.8	0.01	456	624	1e-177	--	PREDICTED: hypothetical protein [Vitis vinifera] >gi|147795773|emb|CAN76534.1| hypothetical protein [Vitis vinifera]
Unigene14008_All	388	386	159	gi|255576747|ref|XP_002529261.1|	430	281	356	0.63	0.78	0	76	110	1e-42	--	Protein COBRA precursor, putative [Ricinus communis] >gi|223531297|gb|EEF33139.1| Protein COBRA precursor, putative [Ricinus communis]
Unigene14012_All	1095	991	35	gi|225445968|ref|XP_002265761.1|	388	4	324	0.71	0.82	0	321	446	1e-124	--	PREDICTED: hypothetical protein [Vitis vinifera]
Unigene14013_All	820	1	306	gi|255555623|ref|XP_002518847.1|	396	294	395	0.89	0.95	0	102	191	2e-47	--	n-rich protein, putative [Ricinus communis] >gi|223541834|gb|EEF43380.1| n-rich protein, putative [Ricinus communis]
Unigene14014_All	2498	2151	1	gi|255576609|ref|XP_002529195.1|	1374	1	702	0.61	0.74	0	722	824	0	--	DNA binding protein, putative [Ricinus communis] >gi|223531373|gb|EEF33209.1| DNA binding protein, putative [Ricinus communis]
Unigene14016_All	1439	1027	122	gi|255556614|ref|XP_002519341.1|	674	212	513	0.83	0.93	0	302	516	1e-145	--	Chromatin remodelling complex ATPase chain isw-1, putative [Ricinus communis] >gi|223541656|gb|EEF43205.1| Chromatin remodelling complex ATPase chain isw-1, putative [Ricinus communis]
Unigene14018_All	2758	20	2134	gi|255537597|ref|XP_002509865.1|	1525	798	1525	0.65	0.77	0.03	730	923	0	--	hypothetical protein RCOM_1689130 [Ricinus communis] >gi|223549764|gb|EEF51252.1| hypothetical protein RCOM_1689130 [Ricinus communis]
Unigene14019_All	282	125	3	gi|225454111|ref|XP_002272417.1|	401	7	47	0.9	0.97	0	41	78.6	4e-14	--	PREDICTED: hypothetical protein [Vitis vinifera]
Unigene14021_All	499	211	498	gi|255572621|ref|XP_002527244.1|	282	1	96	0.83	0.94	0	96	179	2e-44	--	conserved hypothetical protein [Ricinus communis] >gi|223533420|gb|EEF35170.1| conserved hypothetical protein [Ricinus communis]
Unigene14023_All	233	178	11	gi|224121190|ref|XP_002318521.1|	258	1	52	0.5	0.58	0	56	56.6	1e-07	--	predicted protein [Populus trichocarpa] >gi|222859194|gb|EEE96741.1| predicted protein [Populus trichocarpa]
Unigene14026_All	647	1	645	gi|225424960|ref|XP_002264952.1|	988	281	495	0.75	0.83	0	215	316	3e-85	--	PREDICTED: hypothetical protein [Vitis vinifera]
Unigene14029_All	4667	1929	4295	gi|255558832|ref|XP_002520439.1|	1335	553	1335	0.79	0.88	0	791	1246	0	--	helicase, putative [Ricinus communis] >gi|223540281|gb|EEF41852.1| helicase, putative [Ricinus communis]
Unigene14030_All	1363	130	1362	gi|255575898|ref|XP_002528846.1|	952	1	408	0.73	0.81	0	411	611	1e-173	--	conserved hypothetical protein [Ricinus communis] >gi|223531697|gb|EEF33520.1| conserved hypothetical protein [Ricinus communis]
Unigene14031_All	1376	406	1374	gi|118489064|gb|ABK96339.1|	384	27	349	0.67	0.8	0.02	330	432	1e-120	--	unknown [Populus trichocarpa x Populus deltoides]
Unigene14033_All	535	516	1	gi|147840633|emb|CAN68320.1|	416	1	171	0.72	0.87	0	172	249	3e-65	--	hypothetical protein [Vitis vinifera]
Unigene14035_All	900	217	834	gi|225439530|ref|XP_002264158.1|	227	1	218	0.7	0.81	0.06	220	308	1e-82	--	PREDICTED: hypothetical protein [Vitis vinifera]
Unigene14037_All	1383	278	1165	gi|56605378|emb|CAI30890.1|	295	1	295	0.88	0.93	0	296	542	1e-153	--	putative MYB transcription factor [Cucumis sativus]
Unigene14039_All	1299	992	180	gi|225456594|ref|XP_002267234.1|	378	107	377	0.74	0.86	0	271	421	1e-154	--	PREDICTED: hypothetical protein [Vitis vinifera] >gi|270226575|emb|CBI15309.1| unnamed protein product [Vitis vinifera]
Unigene14047_All	388	177	16	gi|21593729|gb|AAM65696.1|	379	2	55	0.51	0.66	0	54	60.5	1e-08	--	ADP,ATP carrier-like protein [Arabidopsis thaliana]
Unigene14048_All	1359	1028	117	gi|255564440|ref|XP_002523216.1|	388	1	293	0.76	0.82	0	305	445	1e-123	--	4-diphosphocytidyl-2-C-methyl-d-erythritol kinase, putative [Ricinus communis] >gi|223537512|gb|EEF39137.1| 4-diphosphocytidyl-2-C-methyl-d-erythritol kinase, putative [Ricinus communis]
Unigene14050_All	1873	739	1851	gi|225446619|ref|XP_002280724.1|	817	89	462	0.81	0.9	0	374	592	0	--	PREDICTED: hypothetical protein [Vitis vinifera] >gi|270232667|emb|CBI21988.1| unnamed protein product [Vitis vinifera]
Unigene14052_All	348	184	348	gi|224138798|ref|XP_002322904.1|	237	43	97	0.61	0.67	0	55	63.2	2e-09	--	predicted protein [Populus trichocarpa] >gi|222867534|gb|EEF04665.1| predicted protein [Populus trichocarpa]
Unigene14053_All	728	574	143	gi|255566642|ref|XP_002524305.1|	264	1	149	0.81	0.92	0.03	149	258	1e-67	--	conserved hypothetical protein [Ricinus communis] >gi|223536396|gb|EEF38045.1| conserved hypothetical protein [Ricinus communis]
Unigene14055_All	277	272	171	gi|224130076|ref|XP_002328648.1|	663	622	655	0.85	0.97	0	34	64.3	7e-10	--	predicted protein [Populus trichocarpa] >gi|222838824|gb|EEE77175.1| predicted protein [Populus trichocarpa]
Unigene14056_All	318	198	1	gi|255569305|ref|XP_002525620.1|	408	1	105	0.48	0.54	0.37	105	95.9	2e-19	--	alpha-1,3-mannosyltransferase, putative [Ricinus communis] >gi|223535056|gb|EEF36738.1| alpha-1,3-mannosyltransferase, putative [Ricinus communis]
Unigene14058_All	829	102	824	gi|224093158|ref|XP_002309813.1|	244	1	241	0.82	0.93	0	241	412	1e-114	--	predicted protein [Populus trichocarpa] >gi|222852716|gb|EEE90263.1| predicted protein [Populus trichocarpa]
Unigene14060_All	363	275	114	gi|270227021|emb|CBI15755.1|	136	7	60	0.66	0.87	0	54	79.3	2e-14	--	unnamed protein product [Vitis vinifera]
Unigene14062_All	1239	5	1237	gi|255560453|ref|XP_002521241.1|	662	93	505	0.7	0.85	0	413	600	1e-170	--	pentatricopeptide repeat-containing protein, putative [Ricinus communis] >gi|223539509|gb|EEF41097.1| pentatricopeptide repeat-containing protein, putative [Ricinus communis]
Unigene14063_All	659	659	345	gi|270242026|emb|CBI29242.1|	710	603	709	0.59	0.77	0.01	107	118	9e-26	--	unnamed protein product [Vitis vinifera]
Unigene14064_All	3467	3465	790	gi|225429230|ref|XP_002263595.1|	1280	383	1276	0.7	0.82	0.01	905	1226	0	--	PREDICTED: hypothetical protein [Vitis vinifera]
Unigene14065_All	678	434	258	gi|225463946|ref|XP_002268010.1|	467	369	427	0.79	0.89	0	59	105	2e-34	--	PREDICTED: hypothetical protein [Vitis vinifera]
Unigene14066_All	552	236	544	gi|46095229|gb|AAS80152.1|	1073	947	1050	0.49	0.58	0.02	106	83.2	4e-28	--	FOM-2 [Cucumis melo]
Unigene14067_All	855	854	411	gi|224125644|ref|XP_002319640.1|	468	293	435	0.47	0.61	0	148	129	2e-32	--	predicted protein [Populus trichocarpa] >gi|222858016|gb|EEE95563.1| predicted protein [Populus trichocarpa]
Unigene14068_All	1585	143	1309	gi|224130036|ref|XP_002328638.1|	399	12	399	0.76	0.87	0	389	632	1e-180	--	predicted protein [Populus trichocarpa] >gi|222838814|gb|EEE77165.1| predicted protein [Populus trichocarpa]
Unigene14069_All	1781	226	1122	gi|270238821|emb|CBI26057.1|	637	145	445	0.35	0.53	0.05	315	161	2e-68	--	unnamed protein product [Vitis vinifera]
Unigene14074_All	760	115	759	gi|224063947|ref|XP_002301315.1|	366	73	287	0.74	0.9	0	215	353	2e-96	--	gibberellin 20-oxidase [Populus trichocarpa] >gi|222843041|gb|EEE80588.1| gibberellin 20-oxidase [Populus trichocarpa]
Unigene14077_All	390	2	388	gi|225461840|ref|XP_002285658.1|	350	1	121	0.4	0.54	0.02	132	90.1	1e-17	--	PREDICTED: hypothetical protein [Vitis vinifera]
Unigene14079_All	1243	74	1243	gi|224067974|ref|XP_002302626.1|	516	7	395	0.76	0.86	0	392	594	1e-168	--	predicted protein [Populus trichocarpa] >gi|222844352|gb|EEE81899.1| predicted protein [Populus trichocarpa]
Unigene14080_All	707	112	705	gi|225430095|ref|XP_002281893.1|	701	132	329	0.55	0.7	0	198	224	1e-57	--	PREDICTED: hypothetical protein [Vitis vinifera]
Unigene14081_All	3133	2980	518	gi|270226725|emb|CBI15459.1|	830	1	824	0.67	0.78	0.02	842	1075	0	--	unnamed protein product [Vitis vinifera]
Unigene14082_All	2581	2439	1177	gi|225430376|ref|XP_002282928.1|	693	1	428	0.7	0.81	0.02	430	589	0	--	PREDICTED: hypothetical protein [Vitis vinifera]
Unigene14085_All	389	257	388	gi|255555629|ref|XP_002518850.1|	694	10	53	0.72	0.84	0	44	74.7	5e-13	--	hypothetical protein RCOM_1311830 [Ricinus communis] >gi|223541837|gb|EEF43383.1| hypothetical protein RCOM_1311830 [Ricinus communis]
Unigene14087_All	2687	1250	2404	gi|270247620|emb|CBI32991.1|	729	343	729	0.84	0.89	0	387	639	0	--	unnamed protein product [Vitis vinifera]
Unigene14090_All	547	1	375	gi|224112417|ref|XP_002316182.1|	435	311	435	0.71	0.85	0	125	182	3e-45	--	amino acid transporter [Populus trichocarpa] >gi|222865222|gb|EEF02353.1| amino acid transporter [Populus trichocarpa]
Unigene14092_All	973	2	556	gi|255551547|ref|XP_002516819.1|	433	242	418	0.63	0.72	0	185	220	4e-56	--	protein phosphatase 2c, putative [Ricinus communis] >gi|223543907|gb|EEF45433.1| protein phosphatase 2c, putative [Ricinus communis]
Unigene14095_All	409	409	2	gi|109729905|tpg|DAA05766.1|	841	364	499	0.83	0.92	0	136	239	1e-62	--	TPA: TPA_inf: class III HD-Zip protein REV1 [Lotus japonicus]
Unigene14098_All	613	340	612	gi|224124330|ref|XP_002329996.1|	725	433	522	0.4	0.57	0	91	69.3	6e-29	--	predicted protein [Populus trichocarpa] >gi|222871421|gb|EEF08552.1| predicted protein [Populus trichocarpa]
Unigene14099_All	651	25	639	gi|147805678|emb|CAN65022.1|	203	1	202	0.63	0.77	0	205	271	1e-71	--	hypothetical protein [Vitis vinifera]
Unigene14102_All	1643	504	1289	gi|224146389|ref|XP_002325990.1|	262	1	262	0.85	0.93	0	262	459	1e-128	--	predicted protein [Populus trichocarpa] >gi|222862865|gb|EEF00372.1| predicted protein [Populus trichocarpa]
Unigene14104_All	1538	1421	210	gi|224112765|ref|XP_002316286.1|	415	1	413	0.74	0.84	0.02	413	617	1e-175	--	predicted protein [Populus trichocarpa] >gi|222865326|gb|EEF02457.1| predicted protein [Populus trichocarpa]
Unigene14106_All	545	544	167	gi|83630943|gb|ABC26920.1|	323	104	230	0.71	0.81	0.04	132	190	1e-47	--	WRKY54 [Glycine max]
Unigene14109_All	258	257	117	gi|270226551|emb|CBI15285.1|	1053	97	143	0.87	0.93	0	47	86.7	1e-16	--	unnamed protein product [Vitis vinifera]
Unigene14113_All	340	145	339	gi|152926156|gb|ABS32230.1|	408	1	63	0.66	0.75	0	65	87.8	6e-17	--	transducin family protein [Carica papaya] >gi|164522082|gb|ABY60781.1| transducin family protein [Carica papaya]
Unigene14116_All	1451	1357	185	gi|255547277|ref|XP_002514696.1|	539	145	538	0.74	0.87	0	394	617	0	--	Heparanase-2, putative [Ricinus communis] >gi|223546300|gb|EEF47802.1| Heparanase-2, putative [Ricinus communis]
Unigene14117_All	362	358	2	gi|225458452|ref|XP_002282085.1|	526	241	358	0.56	0.73	0	119	134	7e-31	--	PREDICTED: hypothetical protein [Vitis vinifera]
Unigene14118_All	1053	1052	453	gi|225447931|ref|XP_002268252.1|	320	122	319	0.63	0.76	0.01	203	234	2e-60	--	PREDICTED: hypothetical protein [Vitis vinifera] >gi|270306284|emb|CBI23760.1| unnamed protein product [Vitis vinifera]
Unigene14123_All	3396	2463	307	gi|212960378|gb|ACJ38665.1|	1041	322	1041	0.91	0.95	0	722	1380	0	--	cellulose synthase [Betula luminifera]
Unigene14125_All	1714	1502	123	gi|225428370|ref|XP_002283371.1|	502	1	465	0.89	0.93	0.01	465	866	0	--	PREDICTED: hypothetical protein [Vitis vinifera]
Unigene14126_All	1353	1212	4	gi|255546517|ref|XP_002514318.1|	729	1	396	0.51	0.64	0	407	336	8e-91	--	conserved hypothetical protein [Ricinus communis] >gi|223546774|gb|EEF48272.1| conserved hypothetical protein [Ricinus communis]
Unigene14127_All	1237	1044	649	gi|224133092|ref|XP_002327959.1|	151	18	151	0.74	0.85	0.01	134	212	1e-53	--	predicted protein [Populus trichocarpa] >gi|222837368|gb|EEE75747.1| predicted protein [Populus trichocarpa]
Unigene14128_All	2786	1391	45	gi|224100295|ref|XP_002311819.1|	750	304	746	0.64	0.79	0	449	607	1e-172	--	predicted protein [Populus trichocarpa] >gi|222851639|gb|EEE89186.1| predicted protein [Populus trichocarpa]
Unigene14130_All	808	1	531	gi|224139072|ref|XP_002322973.1|	970	812	956	0.45	0.58	0	177	139	7e-32	--	predicted protein [Populus trichocarpa] >gi|222867603|gb|EEF04734.1| predicted protein [Populus trichocarpa]
Unigene14131_All	2601	1756	2	gi|270257253|emb|CBI24199.1|	1386	259	841	0.56	0.71	0.02	599	630	0	--	unnamed protein product [Vitis vinifera]
Unigene14132_All	3648	3648	1108	gi|147789780|emb|CAN76309.1|	1400	478	1316	0.76	0.84	0	848	1249	0	--	hypothetical protein [Vitis vinifera]
Unigene14135_All	1378	148	1215	gi|225447165|ref|XP_002276007.1|	402	48	402	0.75	0.86	0	356	570	1e-164	--	PREDICTED: hypothetical protein [Vitis vinifera] >gi|270241654|emb|CBI28874.1| unnamed protein product [Vitis vinifera]
Unigene14136_All	1141	874	242	gi|225448441|ref|XP_002273682.1|	318	10	223	0.67	0.79	0.01	214	282	1e-74	--	PREDICTED: hypothetical protein isoform 1 [Vitis vinifera] >gi|270236205|emb|CBI25474.1| unnamed protein product [Vitis vinifera]
Unigene14137_All	1348	393	842	gi|270240591|emb|CBI27820.1|	387	35	231	0.46	0.54	0.23	197	140	6e-66	--	unnamed protein product [Vitis vinifera]
Unigene14138_All	900	180	899	gi|224121984|ref|XP_002330702.1|	523	82	325	0.61	0.78	0.01	244	297	2e-79	--	predicted protein [Populus trichocarpa] >gi|222872306|gb|EEF09437.1| predicted protein [Populus trichocarpa]
Unigene14141_All	1842	1841	921	gi|224075393|ref|XP_002304615.1|	988	509	816	0.71	0.83	0	310	446	0	--	predicted protein [Populus trichocarpa] >gi|222842047|gb|EEE79594.1| predicted protein [Populus trichocarpa]
Unigene14143_All	323	318	115	gi|225437362|ref|XP_002268258.1|	561	198	265	0.7	0.77	0	68	108	3e-23	--	PREDICTED: hypothetical protein isoform 3 [Vitis vinifera]
Unigene14145_All	345	1	345	gi|255568877|ref|XP_002525409.1|	598	44	158	0.67	0.87	0	115	176	1e-43	--	ATP binding protein, putative [Ricinus communis] >gi|223535300|gb|EEF36976.1| ATP binding protein, putative [Ricinus communis]
Unigene14148_All	290	289	2	gi|6996255|emb|CAB75481.1|	1363	1161	1247	0.37	0.44	0	96	62	3e-09	--	copia-like polyprotein [Arabidopsis thaliana]
Unigene14151_All	1469	1329	223	gi|224115534|ref|XP_002332158.1|	373	1	373	0.79	0.86	0.01	373	582	1e-164	--	predicted protein [Populus trichocarpa] >gi|222875208|gb|EEF12339.1| predicted protein [Populus trichocarpa]
Unigene14154_All	825	111	824	gi|225442121|ref|XP_002273108.1|	545	178	399	0.67	0.75	0.03	246	313	3e-93	--	PREDICTED: hypothetical protein [Vitis vinifera]
Unigene14155_All	580	580	239	gi|47496696|dbj|BAD19063.1|	916	735	850	0.74	0.78	0.04	119	163	2e-39	--	auxin response factor 3 [Cucumis sativus]
Unigene14156_All	630	59	628	gi|255563935|ref|XP_002522967.1|	409	64	251	0.68	0.81	0.01	192	268	8e-71	--	conserved hypothetical protein [Ricinus communis] >gi|223537779|gb|EEF39397.1| conserved hypothetical protein [Ricinus communis]
Unigene14157_All	808	221	3	gi|255551030|ref|XP_002516563.1|	530	1	73	0.67	0.83	0	73	107	3e-22	--	conserved hypothetical protein [Ricinus communis] >gi|223544383|gb|EEF45904.1| conserved hypothetical protein [Ricinus communis]
Unigene14160_All	674	113	673	gi|225428444|ref|XP_002284074.1|	310	104	290	0.77	0.9	0	187	308	5e-83	--	PREDICTED: hypothetical protein [Vitis vinifera] >gi|270255277|emb|CBI37661.1| unnamed protein product [Vitis vinifera]
Unigene14162_All	935	158	571	gi|255566575|ref|XP_002524272.1|	368	237	368	0.56	0.73	0	138	151	6e-55	--	ATP binding protein, putative [Ricinus communis] >gi|223536463|gb|EEF38111.1| ATP binding protein, putative [Ricinus communis]
Unigene14163_All	5623	29	4129	gi|255545642|ref|XP_002513881.1|	2259	531	1897	0.82	0.89	0	1371	2245	0	--	Homomeric Acetyl-CoA Carboxylase (Hom-ACCase) [Ricinus communis] >gi|223546967|gb|EEF48464.1| Homomeric Acetyl-CoA Carboxylase (Hom-ACCase) [Ricinus communis]
Unigene14164_All	295	287	156	gi|225459983|ref|XP_002267634.1|	325	35	78	0.79	0.9	0	44	84	5e-32	--	PREDICTED: hypothetical protein [Vitis vinifera] >gi|270228193|emb|CBI17004.1| unnamed protein product [Vitis vinifera]
Unigene14166_All	1671	923	324	gi|147783660|emb|CAN74795.1|	906	598	811	0.32	0.44	0.06	215	81.3	3e-38	--	hypothetical protein [Vitis vinifera]
Unigene14168_All	1386	157	1245	gi|225453529|ref|XP_002278670.1|	359	1	359	0.62	0.73	0.03	375	444	1e-123	--	PREDICTED: hypothetical protein isoform 1 [Vitis vinifera]
Unigene14170_All	292	4	114	gi|255577524|ref|XP_002529640.1|	338	299	335	0.75	0.83	0	37	61.2	6e-09	--	conserved hypothetical protein [Ricinus communis] >gi|223530866|gb|EEF32727.1| conserved hypothetical protein [Ricinus communis]
Unigene14171_All	1815	445	1476	gi|255559953|ref|XP_002520995.1|	353	1	353	0.62	0.71	0.07	373	405	1e-111	--	WRKY transcription factor, putative [Ricinus communis] >gi|223539832|gb|EEF41412.1| WRKY transcription factor, putative [Ricinus communis]
Unigene14172_All	3108	655	2586	gi|224094813|ref|XP_002310247.1|	924	168	796	0.45	0.63	0.03	668	537	0	--	predicted protein [Populus trichocarpa] >gi|222853150|gb|EEE90697.1| predicted protein [Populus trichocarpa]
Unigene14174_All	470	337	182	gi|224058749|ref|XP_002299624.1|	52	3	52	0.73	0.82	0	52	99	3e-20	--	predicted protein [Populus trichocarpa] >gi|222846882|gb|EEE84429.1| predicted protein [Populus trichocarpa]
Unigene14175_All	3138	2609	513	gi|224131834|ref|XP_002321190.1|	700	1	697	0.66	0.78	0.01	708	952	0	--	predicted protein [Populus trichocarpa] >gi|222861963|gb|EEE99505.1| predicted protein [Populus trichocarpa]
Unigene14177_All	357	261	130	gi|147798853|emb|CAN61340.1|	973	910	953	0.5	0.77	0	44	53.9	4e-16	--	hypothetical protein [Vitis vinifera]
Unigene14178_All	248	1	186	gi|224115920|ref|XP_002332045.1|	587	526	587	0.9	0.93	0	62	110	8e-24	--	predicted protein [Populus trichocarpa] >gi|222875342|gb|EEF12473.1| predicted protein [Populus trichocarpa]
Unigene14180_All	1167	608	1159	gi|225424938|ref|XP_002263548.1|	328	69	254	0.51	0.7	0.01	186	202	8e-52	--	PREDICTED: hypothetical protein [Vitis vinifera]
Unigene14181_All	1558	160	1557	gi|255545040|ref|XP_002513581.1|	821	16	450	0.64	0.71	0	466	542	1e-154	--	ATP-dependent peptidase, putative [Ricinus communis] >gi|223547489|gb|EEF48984.1| ATP-dependent peptidase, putative [Ricinus communis]
Unigene14182_All	1701	1006	1479	gi|255581951|ref|XP_002531774.1|	168	10	164	0.55	0.73	0	158	188	4e-46	--	conserved hypothetical protein [Ricinus communis] >gi|223528610|gb|EEF30630.1| conserved hypothetical protein [Ricinus communis]
Unigene14183_All	584	564	1	gi|270258753|emb|CBI40848.1|	1306	967	1148	0.55	0.67	0	188	194	7e-49	--	unnamed protein product [Vitis vinifera]
Unigene14184_All	1778	75	1082	gi|225459366|ref|XP_002285809.1|	571	1	347	0.68	0.77	0.04	351	432	0	--	PREDICTED: hypothetical protein [Vitis vinifera] >gi|270252516|emb|CBI19127.1| unnamed protein product [Vitis vinifera]
Unigene14185_All	360	359	201	gi|224069565|ref|XP_002303000.1|	642	537	589	0.6	0.75	0	53	68.6	4e-14	--	predicted protein [Populus trichocarpa] >gi|222844726|gb|EEE82273.1| predicted protein [Populus trichocarpa]
Unigene14187_All	1287	96	797	gi|90017355|emb|CAI68019.1|	620	379	620	0.74	0.83	0.03	242	370	1e-101	--	endo-beta-1,4-glucanase [Prunus persica]
Unigene14188_All	5306	288	5306	gi|270240506|emb|CBI27735.1|	1778	5	1689	0.79	0.86	0.01	1700	2601	0	--	unnamed protein product [Vitis vinifera]
Unigene14190_All	1175	919	440	gi|168017959|ref|XP_001761514.1|	514	53	212	0.75	0.83	0.01	162	244	1e-127	--	predicted protein [Physcomitrella patens subsp. patens] >gi|162687198|gb|EDQ73582.1| predicted protein [Physcomitrella patens subsp. patens]
Unigene14191_All	234	45	233	gi|255585729|ref|XP_002533546.1|	740	1	61	0.52	0.69	0	63	64.3	7e-10	--	Xylem serine proteinase 1 precursor, putative [Ricinus communis] >gi|223526582|gb|EEF28836.1| Xylem serine proteinase 1 precursor, putative [Ricinus communis]
Unigene14193_All	2150	1833	1075	gi|255552640|ref|XP_002517363.1|	494	1	253	0.73	0.85	0	253	387	0	--	conserved hypothetical protein [Ricinus communis] >gi|223543374|gb|EEF44905.1| conserved hypothetical protein [Ricinus communis]
Unigene14194_All	3682	61	990	gi|225444993|ref|XP_002279892.1|	1179	1	315	0.57	0.73	0.03	320	355	1e-160	--	PREDICTED: hypothetical protein [Vitis vinifera] >gi|270240718|emb|CBI27947.1| unnamed protein product [Vitis vinifera]
Unigene14195_All	3086	529	2754	gi|225433998|ref|XP_002272038.1|	739	1	739	0.68	0.79	0	747	937	0	--	PREDICTED: hypothetical protein [Vitis vinifera] >gi|147772904|emb|CAN75715.1| hypothetical protein [Vitis vinifera] >gi|270254336|emb|CBI36728.1| unnamed protein product [Vitis vinifera]
Unigene14199_All	1096	3	731	gi|82568706|dbj|BAE48666.1|	506	162	404	0.74	0.89	0	243	404	1e-157	--	Serine carboxypeptidase [Prunus mume]
Unigene14202_All	529	528	1	gi|255586972|ref|XP_002534083.1|	673	161	346	0.73	0.82	0.06	188	279	2e-74	--	Rop guanine nucleotide exchange factor, putative [Ricinus communis] >gi|223525876|gb|EEF28299.1| Rop guanine nucleotide exchange factor, putative [Ricinus communis]
Unigene14203_All	348	144	1	gi|270240495|emb|CBI27725.1|	232	13	60	0.54	0.79	0	48	60.5	1e-08	--	unnamed protein product [Vitis vinifera]
Unigene14204_All	440	438	1	gi|255571077|ref|XP_002526489.1|	1753	1161	1309	0.84	0.9	0.02	149	257	4e-68	--	eukaryotic translation initiation factor 4g, putative [Ricinus communis] >gi|223534164|gb|EEF35880.1| eukaryotic translation initiation factor 4g, putative [Ricinus communis]
Unigene14205_All	2458	1644	1	gi|225449776|ref|XP_002273944.1|	1130	202	749	0.76	0.84	0	549	855	0	--	PREDICTED: hypothetical protein [Vitis vinifera]
Unigene14206_All	435	1	429	gi|260401292|gb|ACX37123.1|	1107	187	355	0.36	0.53	0.15	169	110	8e-24	--	gag-pro [Pisum sativum]
Unigene14207_All	1254	736	209	gi|13661195|gb|AAK37823.1|	586	412	586	0.51	0.7	0	177	208	7e-94	--	laccase [Pinus taeda]
Unigene14208_All	832	227	397	gi|224106405|ref|XP_002314155.1|	213	97	153	0.52	0.63	0	57	59.7	1e-15	--	predicted protein [Populus trichocarpa] >gi|222850563|gb|EEE88110.1| predicted protein [Populus trichocarpa]
Unigene14209_All	405	196	405	gi|147838572|emb|CAN74312.1|	1915	1062	1127	0.32	0.52	0	70	41.6	2e-06	--	hypothetical protein [Vitis vinifera]
Unigene14213_All	473	449	3	gi|255632270|gb|ACU16493.1|	183	7	155	0.69	0.82	0	149	209	2e-53	--	unknown [Glycine max]
Unigene14215_All	1676	1676	381	gi|255555517|ref|XP_002518795.1|	575	145	575	0.73	0.85	0	432	644	0	--	cationic amino acid transporter, putative [Ricinus communis] >gi|223542176|gb|EEF43720.1| cationic amino acid transporter, putative [Ricinus communis]
Unigene14216_All	218	5	217	gi|224107651|ref|XP_002314550.1|	441	339	410	0.47	0.68	0.01	72	74.7	5e-13	--	predicted protein [Populus trichocarpa] >gi|222863590|gb|EEF00721.1| predicted protein [Populus trichocarpa]
Unigene14218_All	709	457	681	gi|270257595|emb|CBI39638.1|	591	483	557	0.98	0.98	0	75	152	1e-37	--	unnamed protein product [Vitis vinifera]
Unigene14219_All	898	896	180	gi|10241603|emb|CAC09580.1|	480	181	416	0.84	0.89	0	239	411	1e-122	--	protein kinase (PK) [Fagus sylvatica]
Unigene14221_All	1044	879	1	gi|215983520|gb|ACJ71776.1|	380	1	297	0.7	0.81	0.04	307	410	1e-113	--	leaf dorsal-ventral development protein mutant [Morus alba]
Unigene14222_All	358	351	22	gi|147844192|emb|CAN82685.1|	1563	627	735	0.36	0.53	0.02	113	67.8	6e-11	--	hypothetical protein [Vitis vinifera]
Unigene14224_All	875	874	170	gi|224130382|ref|XP_002320823.1|	356	103	344	0.61	0.76	0.02	242	301	2e-80	--	predicted protein [Populus trichocarpa] >gi|222861596|gb|EEE99138.1| predicted protein [Populus trichocarpa]
Unigene14227_All	269	2	247	gi|147786963|emb|CAN66596.1|	1430	1113	1194	0.65	0.81	0	82	114	8e-25	--	hypothetical protein [Vitis vinifera]
Unigene14232_All	382	296	117	gi|223029784|gb|ACM78591.1|	615	482	534	0.51	0.65	0	60	59.3	2e-08	--	granule-bound starch synthase [Nelumbo nucifera]
Unigene14234_All	524	378	1	gi|255551759|ref|XP_002516925.1|	901	413	537	0.76	0.9	0	126	206	3e-66	--	pentatricopeptide repeat-containing protein, putative [Ricinus communis] >gi|223544013|gb|EEF45539.1| pentatricopeptide repeat-containing protein, putative [Ricinus communis]
Unigene14235_All	1185	252	662	gi|224099213|ref|XP_002311406.1|	306	84	220	0.74	0.86	0	137	213	7e-88	--	predicted protein [Populus trichocarpa] >gi|222851226|gb|EEE88773.1| predicted protein [Populus trichocarpa]
Unigene14237_All	341	210	341	gi|255572852|ref|XP_002527358.1|	646	171	214	0.84	0.9	0	44	80.5	8e-32	--	lyase, putative [Ricinus communis] >gi|223533277|gb|EEF35030.1| lyase, putative [Ricinus communis]
Unigene14240_All	1719	106	1716	gi|255544856|ref|XP_002513489.1|	844	28	579	0.67	0.78	0.03	557	740	0	--	origin recognition complex subunit, putative [Ricinus communis] >gi|223547397|gb|EEF48892.1| origin recognition complex subunit, putative [Ricinus communis]
Unigene14241_All	1882	1627	326	gi|15242326|ref|NP_197059.1|	433	1	433	0.73	0.88	0	435	695	0	--	transducin family protein / WD-40 repeat family protein [Arabidopsis thaliana] >gi|9755810|emb|CAC01754.1| putative protein [Arabidopsis thaliana] >gi|17381110|gb|AAL36367.1| unknown protein [Arabidopsis thaliana] >gi|20258961|gb|AAM14196.1| unknown protein [Arabidopsis thaliana]
Unigene14243_All	1892	582	421	gi|146261199|gb|ABQ14823.1|	2303	1131	1203	0.54	0.58	0.26	73	67	1e-09	--	Ycf2 [Daphniphyllum sp. 205-82]
Unigene14244_All	541	540	232	gi|224120342|ref|XP_002331024.1|	775	543	645	0.76	0.86	0	103	164	1e-55	--	Cl-channel clc-7 [Populus trichocarpa] >gi|222872954|gb|EEF10085.1| Cl-channel clc-7 [Populus trichocarpa]
Unigene14246_All	274	1	141	gi|255571147|ref|XP_002526524.1|	492	198	244	0.87	0.95	0	47	84.3	8e-21	--	Ent-kaurenoic acid oxidase, putative [Ricinus communis] >gi|223534199|gb|EEF35915.1| Ent-kaurenoic acid oxidase, putative [Ricinus communis]
Unigene14249_All	842	193	591	gi|224067027|ref|XP_002302333.1|	141	1	140	0.7	0.79	0.05	140	212	9e-54	--	predicted protein [Populus trichocarpa] >gi|222844059|gb|EEE81606.1| predicted protein [Populus trichocarpa]
Unigene14250_All	461	160	11	gi|255546493|ref|XP_002514306.1|	338	30	78	0.4	0.6	0	50	45.4	9e-09	--	mads box protein, putative [Ricinus communis] >gi|223546762|gb|EEF48260.1| mads box protein, putative [Ricinus communis]
Unigene14251_All	297	295	2	gi|224118188|ref|XP_002331579.1|	422	112	209	0.94	0.95	0	98	194	4e-49	--	predicted protein [Populus trichocarpa] >gi|222873803|gb|EEF10934.1| predicted protein [Populus trichocarpa]
Unigene14252_All	2673	910	2529	gi|147810884|emb|CAN67279.1|	1318	777	1316	0.67	0.82	0	540	753	0	--	hypothetical protein [Vitis vinifera]
Unigene14253_All	1192	437	246	gi|255627265|gb|ACU13977.1|	148	73	148	0.64	0.69	0.15	76	89.7	1e-16	--	unknown [Glycine max]
Unigene14254_All	2363	148	1737	gi|255556864|ref|XP_002519465.1|	624	45	577	0.65	0.79	0.02	541	731	0	--	conserved hypothetical protein [Ricinus communis] >gi|223541328|gb|EEF42879.1| conserved hypothetical protein [Ricinus communis]
Unigene14255_All	449	389	237	gi|255570069|ref|XP_002525997.1|	728	339	390	0.69	0.76	0.01	52	63.5	1e-09	--	conserved hypothetical protein [Ricinus communis] >gi|223534729|gb|EEF36421.1| conserved hypothetical protein [Ricinus communis]
Unigene14256_All	441	441	1	gi|255538012|ref|XP_002510071.1|	451	174	316	0.68	0.83	0	147	196	9e-50	--	E3 ubiquitin ligase PUB14, putative [Ricinus communis] >gi|223550772|gb|EEF52258.1| E3 ubiquitin ligase PUB14, putative [Ricinus communis]
Unigene14257_All	676	3	674	gi|224107110|ref|XP_002314378.1|	389	9	250	0.49	0.61	0.1	250	171	1e-41	--	predicted protein [Populus trichocarpa] >gi|222863418|gb|EEF00549.1| predicted protein [Populus trichocarpa]
Unigene14258_All	2365	344	1906	gi|270242124|emb|CBI29337.1|	562	1	562	0.58	0.69	0.07	566	565	1e-159	--	unnamed protein product [Vitis vinifera]
Unigene14259_All	1086	838	167	gi|225444784|ref|XP_002278273.1|	622	1	223	0.63	0.75	0.01	228	270	6e-92	--	PREDICTED: hypothetical protein [Vitis vinifera] >gi|270240605|emb|CBI27834.1| unnamed protein product [Vitis vinifera]
Unigene14263_All	289	1	288	gi|89257677|gb|ABD65164.1|	297	21	113	0.66	0.71	0	96	124	6e-28	--	hypothetical protein 40.t00049 [Brassica oleracea]
Unigene14264_All	1167	765	328	gi|255551106|ref|XP_002516601.1|	686	536	682	0.62	0.76	0	147	191	5e-73	--	conserved hypothetical protein [Ricinus communis] >gi|223544421|gb|EEF45942.1| conserved hypothetical protein [Ricinus communis]
Unigene14266_All	817	816	529	gi|209978710|gb|ACJ04700.1|	503	408	503	0.95	0.95	0	96	177	3e-43	--	sucrose transporter [Cucumis melo]
Unigene14267_All	926	805	332	gi|225455838|ref|XP_002273242.1|	161	1	161	0.68	0.77	0.01	161	224	2e-57	--	PREDICTED: hypothetical protein [Vitis vinifera]
Unigene14268_All	904	367	885	gi|147852083|emb|CAN80173.1|	928	258	430	0.63	0.76	0	173	222	7e-95	--	hypothetical protein [Vitis vinifera]
Unigene14269_All	1327	324	1313	gi|255561074|ref|XP_002521549.1|	475	1	342	0.57	0.66	0.04	344	345	2e-93	--	conserved hypothetical protein [Ricinus communis] >gi|223539227|gb|EEF40820.1| conserved hypothetical protein [Ricinus communis]
Unigene14270_All	1203	459	4	gi|225436583|ref|XP_002274972.1|	336	134	285	0.9	0.96	0	152	288	2e-76	--	PREDICTED: hypothetical protein [Vitis vinifera] >gi|270235080|emb|CBI24210.1| unnamed protein product [Vitis vinifera]
Unigene14271_All	610	610	308	gi|3320462|gb|AAC26512.1|	461	358	460	0.81	0.92	0.01	103	175	7e-43	--	polygalacturonase precursor [Cucumis melo]
Unigene14272_All	1541	1540	350	gi|255585154|ref|XP_002533282.1|	525	131	524	0.85	0.92	0	397	730	0	--	zinc ion binding protein, putative [Ricinus communis] >gi|223526907|gb|EEF29114.1| zinc ion binding protein, putative [Ricinus communis]
Unigene14273_All	957	246	1	gi|255574802|ref|XP_002528308.1|	1703	191	272	0.71	0.85	0	82	129	1e-76	--	meiotic checkpoint regulator cut4, putative [Ricinus communis] >gi|223532263|gb|EEF34066.1| meiotic checkpoint regulator cut4, putative [Ricinus communis]
Unigene14274_All	825	280	822	gi|225450007|ref|XP_002272339.1|	644	60	237	0.42	0.59	0.06	194	137	3e-31	--	PREDICTED: hypothetical protein [Vitis vinifera]
Unigene14275_All	3075	274	2556	gi|255555865|ref|XP_002518968.1|	741	9	741	0.49	0.62	0.04	795	637	0	--	transcription factor, putative [Ricinus communis] >gi|223541955|gb|EEF43501.1| transcription factor, putative [Ricinus communis]
Unigene14277_All	415	118	279	gi|224058427|ref|XP_002299504.1|	254	199	252	0.77	0.81	0	54	82.4	2e-15	--	predicted protein [Populus trichocarpa] >gi|118482989|gb|ABK93406.1| unknown [Populus trichocarpa] >gi|222846762|gb|EEE84309.1| predicted protein [Populus trichocarpa]
Unigene14279_All	727	531	4	gi|270244462|emb|CBI31395.1|	956	52	225	0.63	0.76	0	176	222	5e-57	--	unnamed protein product [Vitis vinifera]
Unigene14281_All	270	1	270	gi|224056865|ref|XP_002299062.1|	772	254	340	0.7	0.78	0	90	125	2e-28	--	predicted protein [Populus trichocarpa] >gi|222846320|gb|EEE83867.1| predicted protein [Populus trichocarpa]
Unigene14282_All	505	433	296	gi|270230767|emb|CBI20094.1|	149	8	53	0.76	0.86	0	46	75.5	4e-13	--	unnamed protein product [Vitis vinifera]
Unigene14283_All	930	928	395	gi|225438579|ref|XP_002280295.1|	333	156	333	0.89	0.96	0	178	332	9e-90	--	PREDICTED: hypothetical protein [Vitis vinifera] >gi|270232175|emb|CBI21498.1| unnamed protein product [Vitis vinifera]
Unigene14284_All	1631	1622	834	gi|270243879|emb|CBI30818.1|	500	45	280	0.58	0.71	0	264	281	1e-115	--	unnamed protein product [Vitis vinifera]
Unigene14285_All	1269	92	655	gi|224115338|ref|XP_002317007.1|	255	1	187	0.47	0.61	0	188	179	3e-46	--	predicted protein [Populus trichocarpa] >gi|222860072|gb|EEE97619.1| predicted protein [Populus trichocarpa]
Unigene14288_All	1608	1457	702	gi|255543415|ref|XP_002512770.1|	359	1	224	0.72	0.79	0	253	349	1e-140	--	uv excision repair protein rad23, putative [Ricinus communis] >gi|223547781|gb|EEF49273.1| uv excision repair protein rad23, putative [Ricinus communis]
Unigene14289_All	450	224	301	gi|224083634|ref|XP_002307077.1|	317	1	26	0.76	0.92	0	26	48.1	4e-11	--	predicted protein [Populus trichocarpa] >gi|222856526|gb|EEE94073.1| predicted protein [Populus trichocarpa]
Unigene14290_All	1355	988	344	gi|270228728|emb|CBI17665.1|	216	8	216	0.73	0.85	0	215	335	1e-90	--	unnamed protein product [Vitis vinifera]
Unigene14294_All	1038	373	588	gi|116830075|gb|ABK27995.1|	88	1	83	0.39	0.5	0.13	83	59.3	1e-07	--	unknown [Arabidopsis thaliana]
Unigene14295_All	2025	2025	340	gi|225452112|ref|XP_002281005.1|	1184	622	1182	0.8	0.9	0	562	921	0	--	PREDICTED: hypothetical protein [Vitis vinifera]
Unigene14296_All	439	114	353	gi|147772452|emb|CAN63004.1|	174	14	93	0.45	0.66	0	80	75.1	4e-13	--	hypothetical protein [Vitis vinifera]
Unigene14297_All	1437	1	1224	gi|225434317|ref|XP_002276162.1|	656	243	656	0.82	0.89	0.01	414	681	0	--	PREDICTED: hypothetical protein [Vitis vinifera] >gi|270227071|emb|CBI15804.1| unnamed protein product [Vitis vinifera]
Unigene14298_All	992	345	1	gi|225426815|ref|XP_002276531.1|	557	121	235	0.76	0.87	0	115	175	2e-63	--	PREDICTED: hypothetical protein [Vitis vinifera] >gi|147852111|emb|CAN82264.1| hypothetical protein [Vitis vinifera]
Unigene14300_All	494	128	295	gi|255630260|gb|ACU15485.1|	51	1	51	0.6	0.76	0	56	70.5	1e-11	--	unknown [Glycine max]
Unigene14301_All	396	200	33	gi|255586321|ref|XP_002533811.1|	366	311	366	0.78	0.91	0	56	98.2	4e-20	--	methylenetetrahydrofolate dehydrogenase, putative [Ricinus communis] >gi|223526248|gb|EEF28564.1| methylenetetrahydrofolate dehydrogenase, putative [Ricinus communis]
Unigene14302_All	1177	264	782	gi|225463508|ref|XP_002263911.1|	479	1	165	0.68	0.77	0	174	232	1e-59	--	PREDICTED: hypothetical protein [Vitis vinifera] >gi|270257810|emb|CBI39852.1| unnamed protein product [Vitis vinifera]
Unigene14303_All	526	290	3	gi|255538774|ref|XP_002510452.1|	1218	57	150	0.55	0.76	0	96	112	7e-30	--	pentatricopeptide repeat-containing protein, putative [Ricinus communis] >gi|223551153|gb|EEF52639.1| pentatricopeptide repeat-containing protein, putative [Ricinus communis]
Unigene14305_All	346	151	345	gi|224069900|ref|XP_002303078.1|	626	169	233	0.7	0.87	0	65	100	2e-29	--	predicted protein [Populus trichocarpa] >gi|222844804|gb|EEE82351.1| predicted protein [Populus trichocarpa]
Unigene14306_All	1847	622	1374	gi|147789058|emb|CAN75786.1|	816	563	811	0.27	0.47	0.08	274	73.9	1e-11	--	hypothetical protein [Vitis vinifera]
Unigene14307_All	486	3	353	gi|224131312|ref|XP_002321053.1|	446	225	341	0.82	0.91	0	117	201	2e-57	--	predicted protein [Populus trichocarpa] >gi|222861826|gb|EEE99368.1| predicted protein [Populus trichocarpa]
Unigene14308_All	1289	117	1253	gi|15233747|ref|NP_194153.1|	388	13	388	0.75	0.87	0	379	630	1e-179	--	VEP1 (VEIN PATTERNING 1); binding / catalytic [Arabidopsis thaliana] >gi|5051764|emb|CAB45057.1| putative protein [Arabidopsis thaliana] >gi|7269272|emb|CAB79332.1| putative protein [Arabidopsis thaliana] >gi|17064750|gb|AAL32529.1| putative protein [Arabidopsis thaliana] >gi|21592923|gb|AAM64873.1| induced upon wounding stress [Arabidopsis thaliana] >gi|30725632|gb|AAP37838.1| At4g24220 [Arabido…
Unigene14309_All	512	2	208	gi|255581371|ref|XP_002531494.1|	666	380	448	0.66	0.84	0	69	105	2e-35	--	respiratory burst oxidase, putative [Ricinus communis] >gi|223528881|gb|EEF30881.1| respiratory burst oxidase, putative [Ricinus communis]
Unigene14311_All	566	3	566	gi|225448296|ref|XP_002264183.1|	966	778	956	0.58	0.69	0	188	216	2e-55	--	PREDICTED: hypothetical protein [Vitis vinifera]
Unigene14312_All	264	79	198	gi|255647586|gb|ACU24256.1|	75	36	75	0.9	0.95	0	40	80.5	5e-17	--	unknown [Glycine max]
Unigene14313_All	2214	1935	1	gi|147845094|emb|CAN78473.1|	709	1	654	0.59	0.74	0.02	659	741	0	--	hypothetical protein [Vitis vinifera]
Unigene14314_All	926	157	480	gi|224122524|ref|XP_002318858.1|	382	209	316	0.9	0.95	0	108	196	9e-83	--	predicted protein [Populus trichocarpa] >gi|222859531|gb|EEE97078.1| predicted protein [Populus trichocarpa]
Unigene14315_All	314	180	314	gi|225429323|ref|XP_002269319.1|	682	1	45	0.64	0.82	0	45	63.9	9e-10	--	PREDICTED: hypothetical protein [Vitis vinifera]
Unigene14316_All	1414	5	943	gi|255538732|ref|XP_002510431.1|	433	141	430	0.48	0.64	0	313	275	2e-72	--	cyclin-dependent protein kinase, putative [Ricinus communis] >gi|223551132|gb|EEF52618.1| cyclin-dependent protein kinase, putative [Ricinus communis]
Unigene14317_All	515	499	161	gi|147818385|emb|CAN71216.1|	104	1	104	0.56	0.62	0.02	116	94.4	1e-18	--	hypothetical protein [Vitis vinifera]
Unigene14319_All	2141	3	554	gi|225468336|ref|XP_002270406.1|	1027	333	516	0.65	0.81	0	184	254	6e-66	--	PREDICTED: hypothetical protein [Vitis vinifera]
Unigene14320_All	897	895	620	gi|224091084|ref|XP_002309173.1|	506	319	410	0.6	0.83	0	92	124	2e-31	--	predicted protein [Populus trichocarpa] >gi|222855149|gb|EEE92696.1| predicted protein [Populus trichocarpa]
Unigene14321_All	1108	799	197	gi|255548507|ref|XP_002515310.1|	269	60	263	0.68	0.76	0.01	204	266	3e-92	--	conserved hypothetical protein [Ricinus communis] >gi|223545790|gb|EEF47294.1| conserved hypothetical protein [Ricinus communis]
Unigene14325_All	3804	2753	498	gi|270234588|emb|CBI23190.1|	1286	537	1285	0.79	0.87	0	753	1229	0	--	unnamed protein product [Vitis vinifera]
Unigene14326_All	236	215	9	gi|270253008|emb|CBI19619.1|	292	1	70	0.44	0.69	0.04	72	53.1	2e-06	--	unnamed protein product [Vitis vinifera]
Unigene14328_All	595	593	3	gi|255565473|ref|XP_002523727.1|	1233	260	451	0.66	0.75	0	198	232	3e-60	--	conserved hypothetical protein [Ricinus communis] >gi|223537031|gb|EEF38667.1| conserved hypothetical protein [Ricinus communis]
Unigene14329_All	1143	1055	156	gi|225451048|ref|XP_002284948.1|	299	1	299	0.65	0.77	0	300	391	1e-107	--	PREDICTED: hypothetical protein [Vitis vinifera]
Unigene14331_All	304	3	302	gi|255568727|ref|XP_002525335.1|	495	245	344	0.85	0.95	0	100	184	6e-46	--	Glucan endo-1,3-beta-glucosidase precursor, putative [Ricinus communis] >gi|223535394|gb|EEF37068.1| Glucan endo-1,3-beta-glucosidase precursor, putative [Ricinus communis]
Unigene14333_All	6029	4103	213	gi|270259578|emb|CBI38711.1|	1934	634	1933	0.67	0.8	0.01	1313	1744	0	--	unnamed protein product [Vitis vinifera]
Unigene14337_All	1663	1505	405	gi|255559643|ref|XP_002520841.1|	366	1	366	0.73	0.81	0	370	526	1e-148	--	2-deoxyglucose-6-phosphate phosphatase, putative [Ricinus communis] >gi|223539972|gb|EEF41550.1| 2-deoxyglucose-6-phosphate phosphatase, putative [Ricinus communis]
Unigene14338_All	2216	186	2087	gi|225456246|ref|XP_002279352.1|	674	40	674	0.81	0.9	0	636	1092	0	--	PREDICTED: hypothetical protein [Vitis vinifera]
Unigene14339_All	1825	1641	307	gi|225461072|ref|XP_002281703.1|	450	1	449	0.8	0.89	0.01	451	746	0	--	PREDICTED: hypothetical protein [Vitis vinifera]
Unigene14340_All	521	12	308	gi|148906277|gb|ABR16294.1|	433	319	413	0.59	0.74	0	99	117	9e-26	--	unknown [Picea sitchensis]
Unigene14341_All	1306	1150	284	gi|225464978|ref|XP_002277045.1|	347	49	344	0.69	0.78	0.05	306	424	1e-117	--	PREDICTED: hypothetical protein [Vitis vinifera] >gi|147767982|emb|CAN64917.1| hypothetical protein [Vitis vinifera]
Unigene14342_All	2415	239	1879	gi|225460338|ref|XP_002280412.1|	802	170	714	0.61	0.76	0	547	664	0	--	PREDICTED: hypothetical protein [Vitis vinifera]
Unigene14344_All	318	256	2	gi|225438527|ref|XP_002279361.1|	1032	1	85	0.71	0.89	0	85	134	5e-31	--	PREDICTED: hypothetical protein [Vitis vinifera] >gi|270232203|emb|CBI21526.1| unnamed protein product [Vitis vinifera]
Unigene14345_All	2563	1218	55	gi|51477397|gb|AAU04770.1|	662	259	648	0.73	0.82	0	390	569	0	--	receptor lectin protein kinase-like [Cucumis melo]
Unigene14346_All	2035	1964	399	gi|225449919|ref|XP_002268366.1|	521	1	515	0.8	0.88	0	522	853	0	--	PREDICTED: hypothetical protein [Vitis vinifera] >gi|270228817|emb|CBI17750.1| unnamed protein product [Vitis vinifera]
Unigene14347_All	1409	291	1244	gi|225426290|ref|XP_002265246.1|	307	1	307	0.67	0.8	0	318	431	1e-119	--	PREDICTED: hypothetical protein [Vitis vinifera]
Unigene14349_All	670	665	3	gi|82794018|gb|ABB91438.1|	1073	517	732	0.42	0.59	0.01	224	149	5e-35	--	R-FOM-2 [Cucumis melo]
Unigene14352_All	980	757	2	gi|225436255|ref|XP_002275929.1|	364	119	356	0.64	0.78	0	252	320	1e-106	--	PREDICTED: similar to tatD-related deoxyribonuclease family protein [Vitis vinifera]
Unigene14353_All	317	145	315	gi|224110630|ref|XP_002315584.1|	256	68	124	0.75	0.87	0	57	97.1	1e-38	--	predicted protein [Populus trichocarpa] >gi|222864624|gb|EEF01755.1| predicted protein [Populus trichocarpa]
Unigene14354_All	2889	593	2608	gi|225470684|ref|XP_002263286.1|	1137	139	812	0.71	0.83	0	674	951	0	--	PREDICTED: hypothetical protein [Vitis vinifera]
Unigene14355_All	2315	353	2023	gi|255570334|ref|XP_002526126.1|	1114	565	1113	0.74	0.84	0	559	815	0	--	Ran GTPase binding protein, putative [Ricinus communis] >gi|223534503|gb|EEF36202.1| Ran GTPase binding protein, putative [Ricinus communis]
Unigene14356_All	1282	5	1282	gi|255542652|ref|XP_002512389.1|	1025	564	983	0.5	0.65	0	430	393	1e-108	--	always early, putative [Ricinus communis] >gi|223548350|gb|EEF49841.1| always early, putative [Ricinus communis]
Unigene14360_All	794	675	19	gi|224104963|ref|XP_002333880.1|	491	40	217	0.45	0.57	0	219	149	5e-35	--	predicted protein [Populus trichocarpa] >gi|222838775|gb|EEE77126.1| predicted protein [Populus trichocarpa]
Unigene14362_All	283	283	203	gi|225440538|ref|XP_002275792.1|	409	160	186	0.66	0.85	0	27	42	2e-06	--	PREDICTED: hypothetical protein [Vitis vinifera]
Unigene14364_All	915	158	913	gi|270251648|emb|CBI35021.1|	1056	8	255	0.69	0.79	0.01	255	365	1e-100	--	unnamed protein product [Vitis vinifera]
Unigene14365_All	276	2	151	gi|224119488|ref|XP_002318086.1|	975	178	227	0.7	0.76	0	50	70.5	2e-22	--	predicted protein [Populus trichocarpa] >gi|222858759|gb|EEE96306.1| predicted protein [Populus trichocarpa]
Unigene14366_All	357	256	2	gi|225438527|ref|XP_002279361.1|	1032	1	85	0.76	0.91	0	85	139	1e-32	--	PREDICTED: hypothetical protein [Vitis vinifera] >gi|270232203|emb|CBI21526.1| unnamed protein product [Vitis vinifera]
Unigene14367_All	289	4	282	gi|270231373|emb|CBI20698.1|	347	218	310	0.45	0.7	0	93	97.1	1e-19	--	unnamed protein product [Vitis vinifera]
Unigene14368_All	1203	762	307	gi|19547871|gb|AAL87457.1|	598	94	246	0.72	0.84	0	153	223	1e-109	--	serine/threonine protein kinase pk23 [Solanum lycopersicum]
Unigene14369_All	2540	182	2326	gi|225439751|ref|XP_002273172.1|	749	33	743	0.76	0.85	0	719	1082	0	--	PREDICTED: hypothetical protein [Vitis vinifera]
Unigene14371_All	1647	1502	3	gi|225437418|ref|XP_002271146.1|	802	1	497	0.84	0.91	0	500	841	0	--	PREDICTED: hypothetical protein [Vitis vinifera]
Unigene14372_All	595	511	594	gi|22947842|gb|AAN07899.1|	274	117	144	0.96	0.96	0	28	61.2	1e-08	--	20S proteasome alpha 6 subunit [Nicotiana benthamiana]
Unigene14375_All	236	139	2	gi|224122036|ref|XP_002318734.1|	658	500	545	0.8	0.84	0	46	81.6	6e-23	--	predicted protein [Populus trichocarpa] >gi|222859407|gb|EEE96954.1| predicted protein [Populus trichocarpa]
Unigene14377_All	343	341	6	gi|270244147|emb|CBI31086.1|	766	394	504	0.66	0.79	0	112	157	6e-38	--	unnamed protein product [Vitis vinifera]
Unigene14381_All	427	101	283	gi|255625913|gb|ACU13301.1|	138	73	130	0.81	0.85	0	61	105	9e-38	--	unknown [Glycine max]
Unigene14385_All	1343	688	1209	gi|255559897|ref|XP_002520967.1|	773	604	773	0.68	0.81	0	174	234	1e-114	--	hypothetical protein RCOM_0991200 [Ricinus communis] >gi|223539804|gb|EEF41384.1| hypothetical protein RCOM_0991200 [Ricinus communis]
Unigene14386_All	226	2	145	gi|225424807|ref|XP_002267766.1|	1174	263	310	0.95	0.95	0	48	95.9	5e-25	--	PREDICTED: hypothetical protein [Vitis vinifera]
Unigene14389_All	697	695	594	gi|147784556|emb|CAN74944.1|	1675	1391	1424	0.5	0.67	0	34	40.8	8e-07	--	hypothetical protein [Vitis vinifera]
Unigene14392_All	270	140	12	gi|225446515|ref|XP_002278788.1|	196	154	196	0.88	0.95	0	43	81.6	1e-24	--	PREDICTED: similar to Rac-like GTP-binding protein RAC2 [Vitis vinifera] >gi|270232617|emb|CBI21938.1| unnamed protein product [Vitis vinifera]
Unigene14393_All	3380	3150	115	gi|225435754|ref|XP_002285720.1|	1116	1	1011	0.9	0.96	0	1012	1827	0	--	PREDICTED: hypothetical protein [Vitis vinifera]
Unigene14395_All	3267	3021	1	gi|225452161|ref|XP_002263932.1|	1179	1	1008	0.89	0.95	0	1008	1819	0	--	PREDICTED: hypothetical protein [Vitis vinifera]
Unigene14396_All	1545	975	568	gi|224121602|ref|XP_002318624.1|	624	490	621	0.58	0.74	0	136	150	4e-68	--	predicted protein [Populus trichocarpa] >gi|222859297|gb|EEE96844.1| predicted protein [Populus trichocarpa]
Unigene14397_All	1572	105	1424	gi|224134228|ref|XP_002327787.1|	452	1	451	0.68	0.82	0.02	452	610	1e-173	--	predicted protein [Populus trichocarpa] >gi|222836872|gb|EEE75265.1| predicted protein [Populus trichocarpa]
Unigene14398_All	396	42	149	gi|224079043|ref|XP_002305727.1|	105	52	86	0.58	0.75	0	36	44.3	3e-07	--	predicted protein [Populus trichocarpa] >gi|222848691|gb|EEE86238.1| predicted protein [Populus trichocarpa]
Unigene14400_All	593	392	3	gi|147864482|emb|CAN78388.1|	296	1	129	0.78	0.86	0	130	212	3e-54	--	hypothetical protein [Vitis vinifera]
Unigene14404_All	367	367	2	gi|225447423|ref|XP_002276196.1|	742	86	207	0.52	0.73	0	122	138	3e-32	--	PREDICTED: hypothetical protein [Vitis vinifera] >gi|270229049|emb|CBI17979.1| unnamed protein product [Vitis vinifera]
Unigene14405_All	1330	387	1040	gi|77555695|gb|ABA98491.1|	1621	716	943	0.42	0.6	0.05	230	187	1e-74	--	retrotransposon protein, putative, unclassified [Oryza sativa (japonica cultivar-group)]
Unigene14406_All	1624	494	1426	gi|225455950|ref|XP_002276429.1|	1482	64	389	0.66	0.75	0.05	329	411	1e-130	--	PREDICTED: hypothetical protein [Vitis vinifera]
Unigene14407_All	845	505	356	gi|225438529|ref|XP_002279389.1|	240	130	179	0.88	1	0	50	93.6	5e-18	--	PREDICTED: hypothetical protein [Vitis vinifera] >gi|270232202|emb|CBI21525.1| unnamed protein product [Vitis vinifera]
Unigene14408_All	576	260	424	gi|21593742|gb|AAM65709.1|	299	102	156	0.85	0.94	0	55	99.8	8e-40	--	unknown [Arabidopsis thaliana]
Unigene14412_All	327	58	327	gi|194320315|gb|ABW90149.2|	155	1	91	0.63	0.76	0.02	92	110	1e-23	--	oleosin 2 [Jatropha curcas]
Unigene14414_All	277	96	227	gi|224057824|ref|XP_002299342.1|	684	126	169	0.54	0.7	0	44	55.5	3e-07	--	predicted protein [Populus trichocarpa] >gi|222846600|gb|EEE84147.1| predicted protein [Populus trichocarpa]
Unigene14415_All	572	219	1	gi|225456860|ref|XP_002279764.1|	435	353	394	0.54	0.56	0	73	68.9	9e-24	--	PREDICTED: hypothetical protein [Vitis vinifera] >gi|270226192|emb|CBI14926.1| unnamed protein product [Vitis vinifera]
Unigene14416_All	3396	3101	420	gi|270240090|emb|CBI27323.1|	899	32	899	0.61	0.76	0	903	1040	0	--	unnamed protein product [Vitis vinifera]
Unigene14417_All	2880	2455	119	gi|270258898|emb|CBI40980.1|	2083	599	1388	0.57	0.72	0.01	790	867	0	--	unnamed protein product [Vitis vinifera]
Unigene14418_All	2398	1665	361	gi|122202894|sp|Q2QDA7.1|MATK_CUCSA	504	70	504	0.95	0.97	0	435	844	0	--	RecName: Full=Maturase K; AltName: Full=Intron maturase >gi|74027083|gb|AAZ94633.1| maturase [Cucumis sativus] >gi|115432786|gb|ABI97399.1| maturase K [Cucumis sativus] >gi|115498285|gb|ABI98727.1| maturase K [Cucumis sativus]
Unigene14419_All	238	8	154	gi|255556679|ref|XP_002519373.1|	1208	414	462	0.59	0.81	0	49	73.2	8e-15	--	leucine-rich repeat containing protein, putative [Ricinus communis] >gi|223541440|gb|EEF42990.1| leucine-rich repeat containing protein, putative [Ricinus communis]
Unigene14420_All	1339	219	800	gi|270227084|emb|CBI15817.1|	479	1	193	0.56	0.77	0	194	229	1e-58	--	unnamed protein product [Vitis vinifera]
Unigene14422_All	1026	128	709	gi|255562615|ref|XP_002522313.1|	264	1	194	0.85	0.93	0	194	334	2e-90	--	short-chain dehydrogenase, putative [Ricinus communis] >gi|223538391|gb|EEF39997.1| short-chain dehydrogenase, putative [Ricinus communis]
Unigene14424_All	1602	5	1393	gi|225444971|ref|XP_002279824.1|	476	10	476	0.61	0.74	0.01	471	561	1e-158	--	PREDICTED: hypothetical protein [Vitis vinifera]
Unigene14428_All	1702	218	1702	gi|225429412|ref|XP_002278525.1|	1440	54	548	0.69	0.8	0	496	702	0	--	PREDICTED: hypothetical protein [Vitis vinifera]
Unigene14432_All	2205	2098	662	gi|224143576|ref|XP_002325003.1|	478	5	477	0.68	0.8	0	481	659	0	--	predicted protein [Populus trichocarpa] >gi|222866437|gb|EEF03568.1| predicted protein [Populus trichocarpa]
Unigene14434_All	1313	70	1050	gi|225458790|ref|XP_002285179.1|	327	1	327	0.81	0.9	0	327	569	1e-161	--	PREDICTED: hypothetical protein [Vitis vinifera]
Unigene14436_All	2219	660	2219	gi|224055719|ref|XP_002298619.1|	555	8	532	0.83	0.9	0.01	528	875	0	--	chromatin remodeling complex subunit [Populus trichocarpa] >gi|222845877|gb|EEE83424.1| chromatin remodeling complex subunit [Populus trichocarpa]
Unigene14437_All	651	555	235	gi|225447276|ref|XP_002273269.1|	124	1	100	0.59	0.71	0	107	117	2e-25	--	PREDICTED: hypothetical protein [Vitis vinifera]
Unigene14438_All	939	334	939	gi|225450907|ref|XP_002280626.1|	821	81	260	0.61	0.72	0.01	206	245	2e-69	--	PREDICTED: hypothetical protein [Vitis vinifera]
Unigene14442_All	1327	810	232	gi|270239474|emb|CBI26708.1|	547	146	338	0.7	0.84	0	193	287	1e-126	--	unnamed protein product [Vitis vinifera]
Unigene14443_All	682	438	91	gi|159792882|gb|ABW98661.1|	116	1	116	0.95	0.97	0	116	225	7e-58	--	ribosomal protein S13 [Malus x domestica]
Unigene14446_All	696	119	403	gi|270259005|emb|CBI41059.1|	266	174	266	0.85	0.91	0	95	169	5e-41	--	unnamed protein product [Vitis vinifera]
Unigene14447_All	302	300	124	gi|224076623|ref|XP_002304971.1|	793	636	694	0.72	0.88	0	59	97.4	7e-20	--	predicted protein [Populus trichocarpa] >gi|222847935|gb|EEE85482.1| predicted protein [Populus trichocarpa]
Unigene14450_All	361	360	1	gi|223974195|gb|ACN31285.1|	710	100	217	0.85	0.92	0	120	196	9e-50	--	unknown [Zea mays]
Unigene14451_All	427	191	427	gi|255547323|ref|XP_002514719.1|	1646	10	88	0.65	0.79	0	79	115	3e-25	--	kinase, putative [Ricinus communis] >gi|223546323|gb|EEF47825.1| kinase, putative [Ricinus communis]
Unigene14452_All	294	30	170	gi|270247401|emb|CBI32776.1|	404	261	305	0.7	0.8	0	47	70.9	7e-12	--	unnamed protein product [Vitis vinifera]
Unigene14455_All	276	60	275	gi|224116964|ref|XP_002317440.1|	555	294	365	0.79	0.91	0	72	112	3e-24	--	predicted protein [Populus trichocarpa] >gi|222860505|gb|EEE98052.1| predicted protein [Populus trichocarpa]
Unigene14459_All	1040	95	919	gi|147856667|emb|CAN80315.1|	1148	861	1143	0.64	0.76	0.03	284	361	2e-98	--	hypothetical protein [Vitis vinifera]
Unigene14460_All	435	362	15	gi|224098413|ref|XP_002311165.1|	396	126	251	0.47	0.65	0.07	126	100	1e-30	--	predicted protein [Populus trichocarpa] >gi|222850985|gb|EEE88532.1| predicted protein [Populus trichocarpa]
Unigene14461_All	321	1	141	gi|270253774|emb|CBI36172.1|	631	502	548	0.91	0.93	0	47	96.3	2e-19	--	unnamed protein product [Vitis vinifera]
Unigene14462_All	678	1	468	gi|270232034|emb|CBI21358.1|	653	16	170	0.56	0.71	0	157	163	3e-47	--	unnamed protein product [Vitis vinifera]
Unigene14464_All	2355	2132	3	gi|225426128|ref|XP_002277529.1|	943	1	671	0.76	0.83	0.02	725	1083	0	--	PREDICTED: hypothetical protein [Vitis vinifera]
Unigene14465_All	406	62	256	gi|270232146|emb|CBI21469.1|	530	283	347	0.58	0.73	0	65	82.4	2e-20	--	unnamed protein product [Vitis vinifera]
Unigene14468_All	234	3	143	gi|255572088|ref|XP_002526984.1|	337	240	289	0.48	0.62	0.06	50	47.4	1e-07	--	conserved hypothetical protein [Ricinus communis] >gi|223533619|gb|EEF35356.1| conserved hypothetical protein [Ricinus communis]
Unigene14469_All	348	347	3	gi|270255266|emb|CBI37652.1|	597	402	508	0.81	0.86	0	115	194	6e-49	--	unnamed protein product [Vitis vinifera]
Unigene14470_All	301	300	157	gi|225445472|ref|XP_002281953.1|	773	676	723	0.83	0.97	0	48	90.9	2e-28	--	PREDICTED: hypothetical protein [Vitis vinifera]
Unigene14471_All	2122	686	2074	gi|225442297|ref|XP_002280146.1|	532	58	532	0.62	0.7	0.06	496	543	1e-153	--	PREDICTED: hypothetical protein isoform 1 [Vitis vinifera] >gi|147854387|emb|CAN79105.1| hypothetical protein [Vitis vinifera]
Unigene14472_All	770	421	119	gi|157313310|gb|ABV32548.1|	433	1	108	0.79	0.84	0.06	108	175	8e-43	--	endo-1,4-beta-mannosidase protein 2 [Prunus persica]
Unigene14474_All	870	868	119	gi|270240646|emb|CBI27875.1|	769	456	705	0.73	0.85	0	250	395	1e-109	--	unnamed protein product [Vitis vinifera]
Unigene14475_All	1271	1158	118	gi|270241579|emb|CBI28799.1|	935	1	348	0.68	0.8	0.01	351	467	1e-130	--	unnamed protein product [Vitis vinifera]
Unigene14477_All	1839	1824	349	gi|225468815|ref|XP_002263544.1|	566	1	449	0.63	0.75	0	493	591	1e-167	--	PREDICTED: similar to EMB2762 (EMBRYO DEFECTIVE 2762) [Vitis vinifera]
Unigene14478_All	794	440	772	gi|147782683|emb|CAN75028.1|	2182	1414	1526	0.29	0.47	0.1	124	48.9	1e-13	--	hypothetical protein [Vitis vinifera]
Unigene14480_All	396	5	229	gi|224078691|ref|XP_002305604.1|	157	81	156	0.43	0.62	0.03	78	61.2	6e-09	--	predicted protein [Populus trichocarpa] >gi|222848568|gb|EEE86115.1| predicted protein [Populus trichocarpa]
Unigene14481_All	3998	1214	2902	gi|12321970|gb|AAG51027.1|AC069474_26	1211	608	1153	0.6	0.71	0.02	577	620	0	--	unknown protein; 24137-33208 [Arabidopsis thaliana]
Unigene14483_All	353	220	119	gi|145329595|ref|NP_001077947.1|	433	201	234	0.67	0.82	0	34	53.9	9e-07	--	serine-type carboxypeptidase [Arabidopsis thaliana]
Unigene14487_All	403	203	400	gi|62287478|sp|Q9M5Z9.1|RS23_EUPES	142	75	142	0.86	0.86	0.02	68	114	4e-44	--	RecName: Full=40S ribosomal protein S23 >gi|6716785|gb|AAF26742.1|AF220539_1 40s ribosomal protein S23 [Euphorbia esula]
Unigene14489_All	428	101	427	gi|224136644|ref|XP_002322380.1|	438	10	115	0.71	0.77	0	109	138	3e-32	--	predicted protein [Populus trichocarpa] >gi|222869376|gb|EEF06507.1| predicted protein [Populus trichocarpa]
Unigene14492_All	3384	3123	691	gi|225470918|ref|XP_002263925.1|	996	169	995	0.57	0.7	0.04	851	977	0	--	PREDICTED: hypothetical protein [Vitis vinifera]
Unigene14494_All	289	281	3	gi|255555991|ref|XP_002519030.1|	311	1	93	0.75	0.89	0	93	160	5e-39	--	epoxide hydrolase, putative [Ricinus communis] >gi|223541693|gb|EEF43241.1| epoxide hydrolase, putative [Ricinus communis]
Unigene14495_All	2268	2143	245	gi|225447822|ref|XP_002267948.1|	640	17	639	0.75	0.85	0	633	953	0	--	PREDICTED: similar to phosphatidylserine decarboxylase [Vitis vinifera]
Unigene14496_All	3941	635	3940	gi|147796407|emb|CAN65866.1|	1378	93	1204	0.53	0.7	0.02	1131	1125	0	--	hypothetical protein [Vitis vinifera]
Unigene14497_All	1021	29	571	gi|270231443|emb|CBI20768.1|	546	235	417	0.5	0.67	0.02	186	165	1e-39	--	unnamed protein product [Vitis vinifera]
Unigene14501_All	1596	1164	217	gi|118481200|gb|ABK92551.1|	301	1	301	0.82	0.87	0.01	321	520	1e-146	--	unknown [Populus trichocarpa]
Unigene14502_All	1404	1	168	gi|255644542|gb|ACU22774.1|	396	97	152	0.8	0.96	0	56	102	6e-27	--	unknown [Glycine max]
Unigene14504_All	1412	841	2	gi|147767633|emb|CAN68990.1|	1285	1	249	0.46	0.57	0	281	244	3e-63	--	hypothetical protein [Vitis vinifera]
Unigene14508_All	1424	1288	176	gi|224105623|ref|XP_002313877.1|	400	29	399	0.67	0.82	0	371	541	1e-152	--	predicted protein [Populus trichocarpa] >gi|222850285|gb|EEE87832.1| predicted protein [Populus trichocarpa]
Unigene14509_All	208	153	1	gi|255644579|gb|ACU22792.1|	397	1	51	0.72	0.84	0	51	82	3e-15	--	unknown [Glycine max]
Unigene14511_All	2657	357	1619	gi|255562520|ref|XP_002522266.1|	719	1	425	0.73	0.86	0	425	634	0	--	ubiquitin-protein ligase, putative [Ricinus communis] >gi|223538519|gb|EEF40124.1| ubiquitin-protein ligase, putative [Ricinus communis]
Unigene14512_All	906	473	156	gi|255567182|ref|XP_002524572.1|	1120	1	110	0.39	0.57	0.03	110	81.6	1e-23	--	hypothetical protein RCOM_1211540 [Ricinus communis] >gi|223536125|gb|EEF37780.1| hypothetical protein RCOM_1211540 [Ricinus communis]
Unigene14513_All	280	153	257	gi|147823103|emb|CAN66330.1|	2691	1748	1782	0.6	0.71	0	35	57.4	4e-15	--	hypothetical protein [Vitis vinifera]
Unigene14515_All	1707	365	1372	gi|225461999|ref|XP_002267586.1|	343	1	343	0.64	0.78	0.02	343	466	1e-130	--	PREDICTED: hypothetical protein [Vitis vinifera] >gi|270257743|emb|CBI39785.1| unnamed protein product [Vitis vinifera]
Unigene14516_All	1502	641	712	gi|169860749|ref|XP_001837009.1|	1693	1158	1181	0.58	0.62	0	24	36.6	3e-08	--	hypothetical protein CC1G_00145 [Coprinopsis cinerea okayama7#130] >gi|116501731|gb|EAU84626.1| hypothetical protein CC1G_00145 [Coprinopsis cinerea okayama7#130]
Unigene14518_All	416	17	298	gi|255538440|ref|XP_002510285.1|	831	442	534	0.36	0.51	0.02	96	53.5	1e-06	--	signal peptidase I, putative [Ricinus communis] >gi|223550986|gb|EEF52472.1| signal peptidase I, putative [Ricinus communis]
Unigene14519_All	2066	1797	319	gi|225439898|ref|XP_002279479.1|	479	1	476	0.59	0.7	0.01	498	536	1e-151	--	PREDICTED: hypothetical protein [Vitis vinifera]
Unigene14520_All	223	2	223	gi|68164853|ref|YP_247649.1|	322	16	89	0.91	0.95	0	74	138	3e-32	--	cytochrome c biogenesis protein [Cucumis sativus] >gi|67511448|emb|CAJ00808.1| cytochrome c bigenesis protein [Cucumis sativus]
Unigene14522_All	857	2	490	gi|225464251|ref|XP_002268753.1|	1133	866	1057	0.24	0.42	0.17	198	68.2	2e-10	--	PREDICTED: hypothetical protein [Vitis vinifera]
Unigene14523_All	502	313	501	gi|225463585|ref|XP_002271081.1|	346	1	64	0.75	0.89	0.01	64	100	2e-20	--	PREDICTED: hypothetical protein [Vitis vinifera] >gi|270254016|emb|CBI36414.1| unnamed protein product [Vitis vinifera]
Unigene14524_All	269	269	186	gi|270226971|emb|CBI15705.1|	300	273	300	0.96	1	0	28	54.3	7e-07	--	unnamed protein product [Vitis vinifera]
Unigene14525_All	387	1	387	gi|147834325|emb|CAN72113.1|	1844	1118	1243	0.77	0.86	0	129	194	4e-49	--	hypothetical protein [Vitis vinifera]
Unigene14526_All	271	3	254	gi|270253502|emb|CBI35900.1|	5267	2335	2418	0.51	0.69	0	84	87.4	8e-17	--	unnamed protein product [Vitis vinifera]
Unigene14527_All	289	265	32	gi|224109930|ref|XP_002315359.1|	750	394	477	0.51	0.65	0.07	84	82.4	2e-15	--	predicted protein [Populus trichocarpa] >gi|222864399|gb|EEF01530.1| predicted protein [Populus trichocarpa]
Unigene14529_All	784	748	482	gi|224112185|ref|XP_002316112.1|	138	1	90	0.44	0.6	0.03	92	74.7	2e-12	--	predicted protein [Populus trichocarpa] >gi|224112197|ref|XP_002316116.1| predicted protein [Populus trichocarpa] >gi|222865152|gb|EEF02283.1| predicted protein [Populus trichocarpa] >gi|222865156|gb|EEF02287.1| predicted protein [Populus trichocarpa]
Unigene14530_All	497	136	495	gi|147789725|emb|CAN67402.1|	742	272	390	0.47	0.58	0.02	123	97.4	7e-31	--	hypothetical protein [Vitis vinifera]
Unigene14531_All	1227	315	1226	gi|118488445|gb|ABK96037.1|	343	4	313	0.71	0.84	0.01	310	458	1e-127	--	unknown [Populus trichocarpa]
Unigene14532_All	1209	2	1117	gi|225435772|ref|XP_002285729.1|	422	41	412	0.87	0.95	0	372	717	0	--	PREDICTED: hypothetical protein isoform 1 [Vitis vinifera]
Unigene14533_All	299	297	1	gi|148270935|gb|ABQ53633.1|	351	118	216	0.67	0.83	0	99	149	1e-35	--	esterase [Cucumis melo]
Unigene14536_All	785	236	331	gi|255559965|ref|XP_002521001.1|	293	165	196	0.81	0.9	0	32	55.8	9e-07	--	Protein mrp, putative [Ricinus communis] >gi|223539838|gb|EEF41418.1| Protein mrp, putative [Ricinus communis]
Unigene14537_All	2413	1200	499	gi|225438795|ref|XP_002283170.1|	652	408	643	0.77	0.89	0	236	381	0	--	PREDICTED: hypothetical protein isoform 2 [Vitis vinifera]
Unigene14539_All	1714	253	1017	gi|224136800|ref|XP_002326948.1|	302	47	301	0.6	0.73	0.02	261	285	3e-75	--	predicted protein [Populus trichocarpa] >gi|222835263|gb|EEE73698.1| predicted protein [Populus trichocarpa]
Unigene14544_All	703	380	3	gi|224082694|ref|XP_002306799.1|	1314	169	294	0.86	0.94	0	126	237	1e-89	--	predicted protein [Populus trichocarpa] >gi|222856248|gb|EEE93795.1| predicted protein [Populus trichocarpa]
Unigene14545_All	2205	1481	276	gi|225444337|ref|XP_002264414.1|	505	97	498	0.67	0.78	0.03	417	540	1e-180	--	PREDICTED: hypothetical protein [Vitis vinifera]
Unigene14547_All	4724	321	4271	gi|225433512|ref|XP_002266665.1|	1316	1	1316	0.85	0.92	0	1317	2229	0	--	PREDICTED: hypothetical protein [Vitis vinifera]
Unigene14548_All	979	973	254	gi|225465292|ref|XP_002268908.1|	308	66	305	0.85	0.92	0	240	405	1e-112	--	PREDICTED: hypothetical protein [Vitis vinifera] >gi|270242683|emb|CBI29624.1| unnamed protein product [Vitis vinifera]
Unigene14550_All	495	485	186	gi|224133930|ref|XP_002327714.1|	194	17	112	0.58	0.65	0.02	103	118	4e-26	--	predicted protein [Populus trichocarpa] >gi|222836799|gb|EEE75192.1| predicted protein [Populus trichocarpa]
Unigene14551_All	1559	1524	640	gi|225432037|ref|XP_002273724.1|	301	1	286	0.62	0.72	0.01	298	350	7e-95	--	PREDICTED: hypothetical protein [Vitis vinifera] >gi|270234245|emb|CBI22849.1| unnamed protein product [Vitis vinifera]
Unigene14552_All	510	331	119	gi|3452551|emb|CAA07639.1|	503	375	445	0.56	0.78	0	71	89.4	1e-23	--	cysteine proteinase precursor [Vicia sativa]
Unigene14554_All	328	146	250	gi|242066952|ref|XP_002454765.1|	265	1	35	0.88	0.97	0	35	64.7	5e-10	--	hypothetical protein SORBIDRAFT_04g036920 [Sorghum bicolor] >gi|241934596|gb|EES07741.1| hypothetical protein SORBIDRAFT_04g036920 [Sorghum bicolor]
Unigene14555_All	683	154	681	gi|224140413|ref|XP_002323577.1|	390	119	294	0.77	0.89	0	176	278	1e-88	--	predicted protein [Populus trichocarpa] >gi|222868207|gb|EEF05338.1| predicted protein [Populus trichocarpa]
Unigene14558_All	318	316	2	gi|108706108|gb|ABF93903.1|	164	32	136	0.89	0.92	0	105	196	9e-50	--	60S ribosomal protein L21, putative, expressed [Oryza sativa (japonica cultivar-group)] >gi|125542345|gb|EAY88484.1| hypothetical protein OsI_09955 [Oryza sativa Indica Group] >gi|125584866|gb|EAZ25530.1| hypothetical protein OsJ_09354 [Oryza sativa Japonica Group] >gi|255674192|dbj|BAH91988.1| Os03g0141000 [Oryza sativa Japonica Group]
Unigene14559_All	281	3	191	gi|255570402|ref|XP_002526160.1|	762	316	378	0.69	0.79	0	63	87.8	2e-22	--	pentatricopeptide repeat-containing protein, putative [Ricinus communis] >gi|223534537|gb|EEF36236.1| pentatricopeptide repeat-containing protein, putative [Ricinus communis]
Unigene14562_All	208	3	98	gi|255542784|ref|XP_002512455.1|	403	326	357	0.9	0.93	0	32	59.7	2e-17	--	60S ribosomal protein L18, putative [Ricinus communis] >gi|223548416|gb|EEF49907.1| 60S ribosomal protein L18, putative [Ricinus communis]
Unigene14563_All	1578	124	1008	gi|21537322|gb|AAM61663.1|	297	1	284	0.61	0.73	0	296	345	1e-93	--	flowering protein CONSTANS, putative [Arabidopsis thaliana]
Unigene14564_All	213	3	212	gi|147860087|emb|CAN82928.1|	1468	1221	1290	0.68	0.84	0	70	105	3e-22	--	hypothetical protein [Vitis vinifera]
Unigene14565_All	1702	121	1089	gi|255560846|ref|XP_002521436.1|	854	538	854	0.64	0.74	0	323	407	1e-112	--	transcription factor, putative [Ricinus communis] >gi|223539335|gb|EEF40926.1| transcription factor, putative [Ricinus communis]
Unigene14566_All	1072	161	832	gi|560504|emb|CAA82710.1|	223	1	223	0.91	0.94	0	224	400	1e-110	--	guanine nucleotide regulatory protein [Vicia faba] >gi|1098296|prf||2115367D small GTP-binding protein
Unigene14567_All	768	195	767	gi|255565325|ref|XP_002523654.1|	321	1	192	0.84	0.9	0	192	316	3e-85	--	conserved hypothetical protein [Ricinus communis] >gi|223537106|gb|EEF38740.1| conserved hypothetical protein [Ricinus communis]
Unigene14568_All	485	472	143	gi|225447545|ref|XP_002268765.1|	1065	336	444	0.59	0.76	0	110	130	8e-42	--	PREDICTED: hypothetical protein [Vitis vinifera]
Unigene14570_All	1656	1366	773	gi|255556336|ref|XP_002519202.1|	884	1	198	0.84	0.92	0	198	350	1e-179	--	conserved hypothetical protein [Ricinus communis] >gi|223541517|gb|EEF43066.1| conserved hypothetical protein [Ricinus communis]
Unigene14572_All	288	142	8	gi|255637939|gb|ACU19286.1|	116	36	80	0.55	0.75	0	45	59.7	2e-08	--	unknown [Glycine max]
Unigene14574_All	1022	150	1022	gi|225446693|ref|XP_002282107.1|	694	1	293	0.83	0.91	0	293	479	1e-134	--	PREDICTED: hypothetical protein [Vitis vinifera]
Unigene14575_All	2043	2027	408	gi|225459405|ref|XP_002284293.1|	595	58	594	0.6	0.72	0.02	553	638	0	--	PREDICTED: hypothetical protein [Vitis vinifera]
Unigene14578_All	1929	388	1665	gi|225459409|ref|XP_002285818.1|	478	52	478	0.76	0.86	0	427	657	0	--	PREDICTED: hypothetical protein [Vitis vinifera] >gi|270252491|emb|CBI19102.1| unnamed protein product [Vitis vinifera]
Unigene14580_All	619	346	2	gi|225468690|ref|XP_002269687.1|	379	22	136	0.73	0.84	0	115	176	4e-43	--	PREDICTED: hypothetical protein [Vitis vinifera]
Unigene14582_All	1108	927	550	gi|255588003|ref|XP_002534470.1|	312	1	126	0.96	0.98	0	126	253	5e-66	--	transcription initiation factor iib, putative [Ricinus communis] >gi|223525233|gb|EEF27913.1| transcription initiation factor iib, putative [Ricinus communis]
Unigene14583_All	1128	714	833	gi|270255089|emb|CBI37476.1|	1057	567	606	0.92	0.95	0	40	84	1e-22	--	unnamed protein product [Vitis vinifera]
Unigene14586_All	328	46	324	gi|225445553|ref|XP_002285304.1|	298	7	100	0.51	0.69	0.01	94	98.2	4e-20	--	PREDICTED: hypothetical protein [Vitis vinifera]
Unigene14587_All	626	1	624	gi|255566373|ref|XP_002524172.1|	731	319	522	0.84	0.9	0	208	359	2e-98	--	homeobox protein, putative [Ricinus communis] >gi|223536541|gb|EEF38187.1| homeobox protein, putative [Ricinus communis]
Unigene14588_All	2662	1805	183	gi|158518594|sp|Q4VZP2.3|RPOC1_CUCSA	680	142	680	0.94	0.95	0	541	1026	0	--	RecName: Full=DNA-directed RNA polymerase subunit beta'; AltName: Full=PEP; AltName: Full=Plastid-encoded RNA polymerase subunit beta'; Short=RNA polymerase subunit beta' >gi|115432795|gb|ABI97408.1| RNA polymerase beta' subunit [Cucumis sativus] >gi|115498294|gb|ABI98736.1| RNA polymerase beta [Cucumis sativus]
Unigene14589_All	930	118	600	gi|147842416|emb|CAN71833.1|	182	21	182	0.76	0.87	0.01	163	266	4e-70	--	hypothetical protein [Vitis vinifera]
Unigene14590_All	297	294	157	gi|225428477|ref|XP_002284258.1|	908	98	143	0.82	0.91	0	46	80.5	1e-26	--	PREDICTED: hypothetical protein [Vitis vinifera]
Unigene14591_All	3572	156	3146	gi|224125364|ref|XP_002329787.1|	1035	21	1035	0.49	0.64	0.02	1027	940	0	--	predicted protein [Populus trichocarpa] >gi|222870849|gb|EEF07980.1| predicted protein [Populus trichocarpa]
Unigene14595_All	774	520	2	gi|270230290|emb|CBI18667.1|	1587	1370	1537	0.81	0.87	0	173	286	1e-115	--	unnamed protein product [Vitis vinifera]
Unigene14596_All	2238	1763	996	gi|224100535|ref|XP_002311914.1|	637	124	379	0.91	0.96	0	256	456	0	--	predicted protein [Populus trichocarpa] >gi|222851734|gb|EEE89281.1| predicted protein [Populus trichocarpa]
Unigene14597_All	626	587	111	gi|270244684|emb|CBI31617.1|	690	273	430	0.77	0.86	0	159	249	2e-65	--	unnamed protein product [Vitis vinifera]
Unigene14598_All	2383	97	2022	gi|224107955|ref|XP_002314667.1|	653	7	652	0.79	0.9	0	646	1044	0	--	sulfate/bicarbonate/oxalate exchanger and transporter sat-1 [Populus trichocarpa] >gi|222863707|gb|EEF00838.1| sulfate/bicarbonate/oxalate exchanger and transporter sat-1 [Populus trichocarpa]
Unigene14599_All	1049	332	892	gi|224111880|ref|XP_002316010.1|	515	332	515	0.6	0.75	0	187	242	5e-92	--	cytochrome P450 [Populus trichocarpa] >gi|222865050|gb|EEF02181.1| cytochrome P450 [Populus trichocarpa]
Unigene14600_All	612	611	213	gi|1654140|gb|AAB65767.1|	908	776	908	0.87	0.92	0	133	240	2e-62	--	lipoxygenase [Solanum lycopersicum]
Unigene14601_All	228	154	2	gi|121308607|dbj|BAF43699.1|	665	29	77	0.54	0.72	0	51	63.2	2e-09	--	PERK1-like protein kinase [Nicotiana tabacum]
Unigene14603_All	502	500	3	gi|224098968|ref|XP_002311338.1|	398	137	296	0.72	0.83	0	166	239	2e-62	--	predicted protein [Populus trichocarpa] >gi|222851158|gb|EEE88705.1| predicted protein [Populus trichocarpa]
Unigene14604_All	1196	199	1059	gi|225453118|ref|XP_002272596.1|	322	56	322	0.77	0.85	0	287	446	1e-124	--	PREDICTED: hypothetical protein [Vitis vinifera]
Unigene14607_All	1345	892	347	gi|270230897|emb|CBI20224.1|	1053	831	1019	0.47	0.7	0.03	189	177	2e-77	--	unnamed protein product [Vitis vinifera]
Unigene14608_All	1103	962	225	gi|255641107|gb|ACU20832.1|	293	19	254	0.42	0.56	0.03	256	182	1e-57	--	unknown [Glycine max]
Unigene14610_All	481	251	481	gi|224115226|ref|XP_002316977.1|	1171	446	522	0.88	0.98	0	77	133	2e-30	--	multidrug/pheromone exporter, MDR family, ABC transporter family [Populus trichocarpa] >gi|222860042|gb|EEE97589.1| multidrug/pheromone exporter, MDR family, ABC transporter family [Populus trichocarpa]
Unigene14614_All	1753	1744	1067	gi|270232538|emb|CBI21859.1|	1442	84	306	0.74	0.85	0	226	355	1e-144	--	unnamed protein product [Vitis vinifera]
Unigene14616_All	1990	292	1614	gi|225456725|ref|XP_002274899.1|	443	1	443	0.7	0.8	0	443	639	0	--	PREDICTED: hypothetical protein [Vitis vinifera]
Unigene14619_All	231	150	1	gi|3776579|gb|AAC64896.1|	1556	263	312	0.64	0.88	0	50	77	4e-25	--	Strong similarity to F22O13.22 gi|3063460 myosin homolog from A. thaliana BAC gb|AC003981 [Arabidopsis thaliana]
Unigene14620_All	312	4	141	gi|147862536|emb|CAN81504.1|	493	87	132	0.67	0.86	0	46	73.6	9e-20	--	hypothetical protein [Vitis vinifera]
Unigene14622_All	276	1	141	gi|255544399|ref|XP_002513261.1|	74	8	53	0.55	0.68	0	47	55.8	7e-11	--	8.4 kDa sulfur-rich protein precursor, putative [Ricinus communis] >gi|223547635|gb|EEF49129.1| 8.4 kDa sulfur-rich protein precursor, putative [Ricinus communis]
Unigene14623_All	210	1	210	gi|225426483|ref|XP_002277188.1|	1035	137	206	0.83	0.94	0.01	71	115	3e-25	--	PREDICTED: hypothetical protein isoform 2 [Vitis vinifera]
Unigene14629_All	1753	1502	117	gi|81176625|gb|ABB59573.1|	580	114	575	0.71	0.82	0	463	667	0	--	putative gamma-glutamyl transferase [Populus alba x Populus tremula]
Unigene14630_All	1800	1	1047	gi|224099073|ref|XP_002311365.1|	4264	31	378	0.79	0.88	0	349	570	1e-161	--	predicted protein [Populus trichocarpa] >gi|222851185|gb|EEE88732.1| predicted protein [Populus trichocarpa]
Unigene14631_All	954	288	854	gi|225429793|ref|XP_002282796.1|	268	76	259	0.6	0.77	0	190	225	3e-76	--	PREDICTED: hypothetical protein [Vitis vinifera] >gi|270231450|emb|CBI20775.1| unnamed protein product [Vitis vinifera]
Unigene14636_All	293	288	1	gi|224066949|ref|XP_002302294.1|	874	20	115	0.78	0.86	0	96	149	2e-35	--	predicted protein [Populus trichocarpa] >gi|222844020|gb|EEE81567.1| predicted protein [Populus trichocarpa]
Unigene14637_All	2864	2087	183	gi|225429588|ref|XP_002279384.1|	1249	591	1247	0.44	0.6	0.03	659	469	1e-153	--	PREDICTED: hypothetical protein [Vitis vinifera]
Unigene14639_All	1793	266	1339	gi|225424926|ref|XP_002277342.1|	444	1	359	0.79	0.88	0	359	560	1e-158	--	PREDICTED: hypothetical protein [Vitis vinifera] >gi|270260174|emb|CBI32008.1| unnamed protein product [Vitis vinifera]
Unigene14640_All	752	682	437	gi|224112010|ref|XP_002316052.1|	82	1	82	0.51	0.63	0.01	83	86.7	5e-16	--	predicted protein [Populus trichocarpa] >gi|222865092|gb|EEF02223.1| predicted protein [Populus trichocarpa]
Unigene14642_All	909	211	903	gi|147769566|emb|CAN65708.1|	624	1	231	0.75	0.83	0	231	354	1e-96	--	hypothetical protein [Vitis vinifera] >gi|270232168|emb|CBI21491.1| unnamed protein product [Vitis vinifera]
Unigene14643_All	288	211	2	gi|255573503|ref|XP_002527677.1|	404	1	70	0.92	1	0	70	144	5e-34	--	arf gtpase-activating protein, putative [Ricinus communis] >gi|223532982|gb|EEF34748.1| arf gtpase-activating protein, putative [Ricinus communis]
Unigene14644_All	2877	415	2565	gi|224098930|ref|XP_002311322.1|	714	1	711	0.68	0.81	0	717	975	0	--	predicted protein [Populus trichocarpa] >gi|222851142|gb|EEE88689.1| predicted protein [Populus trichocarpa]
Unigene14647_All	988	988	116	gi|255538762|ref|XP_002510446.1|	739	134	455	0.49	0.61	0.12	331	271	1e-71	--	bel1 homeotic protein, putative [Ricinus communis] >gi|223551147|gb|EEF52633.1| bel1 homeotic protein, putative [Ricinus communis]
Unigene14650_All	670	58	429	gi|147782527|emb|CAN70693.1|	1795	148	275	0.32	0.47	0.05	131	70.5	5e-17	--	hypothetical protein [Vitis vinifera]
Unigene14651_All	294	139	14	gi|56605382|emb|CAI30892.1|	858	387	429	0.86	0.93	0.02	43	75.9	4e-18	--	SCARECROW [Cucumis sativus] >gi|56605384|emb|CAI30893.1| SCARECROW [Cucumis sativus]
Unigene14653_All	269	240	1	gi|270226917|emb|CBI15651.1|	245	1	80	0.72	0.77	0	80	114	6e-25	--	unnamed protein product [Vitis vinifera]
Unigene14655_All	1691	276	1409	gi|224121114|ref|XP_002330907.1|	419	27	411	0.78	0.87	0.01	385	653	0	--	predicted protein [Populus trichocarpa] >gi|222872729|gb|EEF09860.1| predicted protein [Populus trichocarpa]
Unigene14656_All	711	464	156	gi|116047943|gb|ABJ53197.1|	1512	1412	1512	0.75	0.85	0	103	159	2e-75	--	myosin XI-2 [Nicotiana benthamiana]
Unigene14657_All	1609	310	1410	gi|147815555|emb|CAN70526.1|	390	23	389	0.78	0.88	0	367	608	1e-172	--	hypothetical protein [Vitis vinifera]
Unigene14658_All	1350	1340	507	gi|270253253|emb|CBI19864.1|	379	7	281	0.47	0.69	0	278	259	1e-67	--	unnamed protein product [Vitis vinifera]
Unigene14661_All	752	738	1	gi|255546617|ref|XP_002514368.1|	547	270	511	0.74	0.86	0	246	394	1e-108	--	WD-repeat protein, putative [Ricinus communis] >gi|223546824|gb|EEF48322.1| WD-repeat protein, putative [Ricinus communis]
Unigene14665_All	670	18	434	gi|224108936|ref|XP_002315022.1|	334	178	321	0.57	0.73	0.04	145	159	4e-38	--	predicted protein [Populus trichocarpa] >gi|222864062|gb|EEF01193.1| predicted protein [Populus trichocarpa]
Unigene14666_All	1070	1015	2	gi|255569307|ref|XP_002525621.1|	523	8	337	0.64	0.75	0	340	424	1e-117	--	cdc6, putative [Ricinus communis] >gi|223535057|gb|EEF36739.1| cdc6, putative [Ricinus communis]
Unigene14668_All	653	447	650	gi|225428539|ref|XP_002284544.1|	2034	48	117	0.61	0.77	0.02	70	87.8	7e-36	--	PREDICTED: hypothetical protein [Vitis vinifera]
Unigene14672_All	616	389	616	gi|242039249|ref|XP_002467019.1|	415	61	141	0.46	0.6	0.07	82	70.5	2e-11	--	hypothetical protein SORBIDRAFT_01g018390 [Sorghum bicolor] >gi|241920873|gb|EER94017.1| hypothetical protein SORBIDRAFT_01g018390 [Sorghum bicolor]
Unigene14673_All	329	259	155	gi|270259916|emb|CBI31753.1|	451	357	391	0.85	0.97	0	35	68.9	3e-11	--	unnamed protein product [Vitis vinifera]
Unigene14675_All	269	113	268	gi|255549575|ref|XP_002515839.1|	1223	702	751	0.86	0.88	0	52	88.6	3e-17	--	aldehyde oxidase, putative [Ricinus communis] >gi|223544994|gb|EEF46508.1| aldehyde oxidase, putative [Ricinus communis]
Unigene14676_All	539	2	538	gi|224067896|ref|XP_002302587.1|	2219	283	458	0.58	0.73	0	180	189	3e-47	--	predicted protein [Populus trichocarpa] >gi|222844313|gb|EEE81860.1| predicted protein [Populus trichocarpa]
Unigene14677_All	1717	519	1529	gi|225426461|ref|XP_002270742.1|	987	657	987	0.74	0.87	0	337	514	0	--	PREDICTED: hypothetical protein [Vitis vinifera]
Unigene14678_All	558	536	117	gi|255635734|gb|ACU18216.1|	162	1	143	0.62	0.84	0.02	143	197	8e-50	--	unknown [Glycine max]
Unigene14685_All	2397	169	2091	gi|75213086|sp|Q9SWB4.1|PARP3_SOYBN	815	172	815	0.77	0.88	0	644	1053	0	--	RecName: Full=Poly [ADP-ribose] polymerase 3; Short=PARP-3; AltName: Full=ADPRT 3; AltName: Full=NAD(+) ADP-ribosyltransferase 3; AltName: Full=Poly[ADP-ribose] synthetase 3 >gi|5802246|gb|AAD51626.1|AF169023_1 seed maturation protein PM38 [Glycine max]
Unigene14686_All	608	608	3	gi|225468448|ref|XP_002264752.1|	301	25	226	0.8	0.88	0	202	356	2e-97	--	PREDICTED: hypothetical protein [Vitis vinifera]
Unigene14689_All	1134	1090	302	gi|225423989|ref|XP_002279311.1|	299	38	297	0.75	0.84	0	264	381	1e-104	--	PREDICTED: hypothetical protein [Vitis vinifera]
Unigene14690_All	661	649	284	gi|255572016|ref|XP_002526949.1|	163	1	116	0.61	0.74	0	122	141	5e-48	--	protein binding protein, putative [Ricinus communis] >gi|223533701|gb|EEF35436.1| protein binding protein, putative [Ricinus communis]
Unigene14692_All	762	40	558	gi|255640618|gb|ACU20594.1|	172	1	172	0.69	0.8	0	174	236	3e-61	--	unknown [Glycine max]
Unigene14693_All	587	222	380	gi|270232177|emb|CBI21500.1|	266	213	265	0.62	0.79	0	53	72.4	4e-22	--	unnamed protein product [Vitis vinifera]
Unigene14695_All	1422	1	1422	gi|255560886|ref|XP_002521456.1|	1858	2	469	0.49	0.64	0.02	486	404	1e-111	--	conserved hypothetical protein [Ricinus communis] >gi|223539355|gb|EEF40946.1| conserved hypothetical protein [Ricinus communis]
Unigene14697_All	683	170	682	gi|225456600|ref|XP_002266146.1|	287	31	189	0.62	0.75	0.01	174	207	2e-52	--	PREDICTED: hypothetical protein [Vitis vinifera]
Unigene14703_All	658	658	395	gi|255566866|ref|XP_002524416.1|	110	24	110	0.77	0.88	0	88	135	9e-31	--	60S acidic ribosomal protein P1, putative [Ricinus communis] >gi|223536300|gb|EEF37951.1| 60S acidic ribosomal protein P1, putative [Ricinus communis]
Unigene14706_All	970	5	610	gi|270230893|emb|CBI20220.1|	403	91	294	0.42	0.54	0.05	214	118	1e-36	--	unnamed protein product [Vitis vinifera]
Unigene14709_All	297	2	76	gi|224131162|ref|XP_002321016.1|	135	110	134	0.92	0.92	0	25	52.8	2e-06	--	predicted protein [Populus trichocarpa] >gi|222861789|gb|EEE99331.1| predicted protein [Populus trichocarpa]
Unigene14710_All	608	606	223	gi|224123962|ref|XP_002319207.1|	1661	1478	1661	0.36	0.45	0.3	184	72	8e-12	--	predicted protein [Populus trichocarpa] >gi|222857583|gb|EEE95130.1| predicted protein [Populus trichocarpa]
Unigene14714_All	636	21	521	gi|225450575|ref|XP_002277646.1|	640	342	504	0.49	0.61	0.02	171	131	2e-40	--	PREDICTED: hypothetical protein [Vitis vinifera] >gi|270257559|emb|CBI39602.1| unnamed protein product [Vitis vinifera]
Unigene14719_All	621	453	34	gi|255583295|ref|XP_002532411.1|	379	51	193	0.67	0.81	0.02	143	200	2e-50	--	catalytic, putative [Ricinus communis] >gi|223527885|gb|EEF29975.1| catalytic, putative [Ricinus communis]
Unigene14721_All	1891	1631	363	gi|255558640|ref|XP_002520345.1|	424	3	424	0.57	0.73	0	424	513	1e-144	--	nucellin, putative [Ricinus communis] >gi|223540564|gb|EEF42131.1| nucellin, putative [Ricinus communis]
Unigene14722_All	945	218	943	gi|11133818|sp|Q9XF61.1|PDI_DATGL	507	112	347	0.46	0.62	0.02	248	199	9e-50	--	RecName: Full=Protein disulfide-isomerase; Short=PDI; Flags: Precursor >gi|4704766|gb|AAD28260.1|AF131223_1 protein disulfide isomerase homolog [Datisca glomerata]
Unigene14723_All	760	121	270	gi|224102613|ref|XP_002312747.1|	368	317	366	0.86	0.92	0	50	85.1	1e-15	--	predicted protein [Populus trichocarpa] >gi|222852567|gb|EEE90114.1| predicted protein [Populus trichocarpa]
Unigene14724_All	2554	2423	429	gi|225458774|ref|XP_002283258.1|	659	10	651	0.63	0.74	0.02	683	853	0	--	PREDICTED: hypothetical protein [Vitis vinifera] >gi|270252824|emb|CBI19435.1| unnamed protein product [Vitis vinifera]
Unigene14725_All	446	20	325	gi|255573615|ref|XP_002527730.1|	200	84	200	0.55	0.68	0.12	117	129	1e-29	--	RING-H2 finger protein ATL2J, putative [Ricinus communis] >gi|223532871|gb|EEF34643.1| RING-H2 finger protein ATL2J, putative [Ricinus communis]
Unigene14726_All	325	215	6	gi|225431031|ref|XP_002279901.1|	513	2	69	0.42	0.64	0	70	58.9	3e-08	--	PREDICTED: hypothetical protein [Vitis vinifera]
Unigene14727_All	428	173	3	gi|224090230|ref|XP_002308957.1|	625	12	68	0.8	0.89	0	57	104	5e-22	--	predicted protein [Populus trichocarpa] >gi|222854933|gb|EEE92480.1| predicted protein [Populus trichocarpa]
Unigene14729_All	539	190	501	gi|38566927|emb|CAE76230.1|	993	245	331	0.27	0.46	0	104	53.5	1e-11	--	hypothetical protein [Neurospora crassa]
Unigene14734_All	2853	177	2456	gi|225442523|ref|XP_002278786.1|	888	127	887	0.84	0.92	0	763	1279	0	--	PREDICTED: similar to cell division protein FtsH-like [Vitis vinifera]
Unigene14735_All	2544	175	2544	gi|270227414|emb|CBI16147.1|	820	1	760	0.53	0.66	0.01	806	776	0	--	unnamed protein product [Vitis vinifera]
Unigene14744_All	2492	2492	609	gi|255565362|ref|XP_002523672.1|	678	49	678	0.77	0.87	0	630	1021	0	--	Alpha-N-arabinofuranosidase 1 precursor, putative [Ricinus communis] >gi|223537072|gb|EEF38707.1| Alpha-N-arabinofuranosidase 1 precursor, putative [Ricinus communis]
Unigene14745_All	290	148	288	gi|224123036|ref|XP_002330425.1|	296	151	204	0.66	0.79	0.12	54	73.9	2e-16	--	predicted protein [Populus trichocarpa] >gi|222871810|gb|EEF08941.1| predicted protein [Populus trichocarpa]
Unigene14748_All	1854	1854	652	gi|255576870|ref|XP_002529321.1|	762	149	551	0.54	0.7	0.02	411	440	1e-165	--	cellulose synthase, putative [Ricinus communis] >gi|223531245|gb|EEF33090.1| cellulose synthase, putative [Ricinus communis]
Unigene14752_All	222	173	3	gi|224132980|ref|XP_002321457.1|	1359	1	57	0.73	0.84	0	57	92	3e-18	--	predicted protein [Populus trichocarpa] >gi|222868453|gb|EEF05584.1| predicted protein [Populus trichocarpa]
Unigene14754_All	1092	422	1075	gi|255556782|ref|XP_002519424.1|	855	23	228	0.37	0.56	0.02	223	119	1e-25	--	DNA binding protein, putative [Ricinus communis] >gi|223541287|gb|EEF42838.1| DNA binding protein, putative [Ricinus communis]
Unigene14755_All	2313	403	1887	gi|225445326|ref|XP_002281488.1|	506	2	496	0.62	0.75	0.01	502	608	1e-172	--	PREDICTED: hypothetical protein [Vitis vinifera]
Unigene14756_All	479	461	237	gi|261599941|dbj|BAI45221.1|	582	350	423	0.62	0.74	0	75	90.9	9e-18	--	cysteinyl tRNA synthetase [Beta vulgaris]
Unigene14757_All	3756	2999	516	gi|270242036|emb|CBI29251.1|	832	1	832	0.85	0.92	0	832	1423	0	--	unnamed protein product [Vitis vinifera]
Unigene14758_All	698	596	3	gi|225456922|ref|XP_002281317.1|	464	2	199	0.88	0.94	0	198	382	1e-105	--	PREDICTED: similar to HDA6 (HISTONE DEACETYLASE 6); histone deacetylase [Vitis vinifera]
Unigene14759_All	452	3	452	gi|255565097|ref|XP_002523541.1|	597	198	354	0.7	0.78	0.04	157	214	4e-55	--	adenylate kinase, putative [Ricinus communis] >gi|223537248|gb|EEF38880.1| adenylate kinase, putative [Ricinus communis]
Unigene14761_All	1281	264	914	gi|3024501|sp|Q40193.1|RB11C_LOTJA	216	1	216	0.89	0.95	0	217	389	1e-107	--	RecName: Full=Ras-related protein Rab11C >gi|1370146|emb|CAA98179.1| RAB11C [Lotus japonicus]
Unigene14762_All	895	218	673	gi|225433045|ref|XP_002284723.1|	152	1	152	0.75	0.86	0	152	239	4e-62	--	PREDICTED: hypothetical protein isoform 1 [Vitis vinifera] >gi|225433047|ref|XP_002284726.1| PREDICTED: hypothetical protein isoform 2 [Vitis vinifera] >gi|270256840|emb|CBI23606.1| unnamed protein product [Vitis vinifera]
Unigene14763_All	1372	1019	150	gi|224071864|ref|XP_002303585.1|	1503	631	945	0.47	0.62	0.08	318	278	1e-123	--	jumonji domain protein [Populus trichocarpa] >gi|222841017|gb|EEE78564.1| jumonji domain protein [Populus trichocarpa]
Unigene14764_All	3497	3316	482	gi|225458477|ref|XP_002284082.1|	950	1	949	0.75	0.84	0	954	1378	0	--	PREDICTED: hypothetical protein isoform 1 [Vitis vinifera]
Unigene14765_All	2145	191	1192	gi|124361201|gb|ABN09173.1|	511	18	331	0.57	0.69	0.01	338	357	1e-166	--	AAA ATPase, central region [Medicago truncatula]
Unigene14767_All	1825	1426	350	gi|225438355|ref|XP_002273487.1|	365	1	364	0.71	0.81	0.01	365	515	1e-144	--	PREDICTED: hypothetical protein [Vitis vinifera]
Unigene14768_All	329	122	328	gi|255586202|ref|XP_002533759.1|	671	481	549	0.94	0.98	0	69	129	2e-29	--	ATATH13, putative [Ricinus communis] >gi|223526324|gb|EEF28625.1| ATATH13, putative [Ricinus communis]
Unigene14770_All	657	466	164	gi|270226698|emb|CBI15432.1|	1254	1154	1254	0.88	0.97	0	101	194	2e-48	--	unnamed protein product [Vitis vinifera]
Unigene14772_All	1747	524	1579	gi|270253649|emb|CBI36047.1|	677	1	349	0.86	0.93	0	352	629	1e-179	--	unnamed protein product [Vitis vinifera]
Unigene14774_All	261	229	116	gi|116060503|emb|CAL55839.1|	167	20	57	0.71	0.78	0	38	54.7	5e-07	--	Histones H3 and H4 (ISS) [Ostreococcus tauri]
Unigene14776_All	3173	787	2832	gi|225459661|ref|XP_002284611.1|	986	287	985	0.57	0.71	0.02	701	754	0	--	PREDICTED: hypothetical protein [Vitis vinifera]
Unigene14778_All	308	127	17	gi|1711512|sp|P49972.1|SR542_SOLLC	499	109	145	0.67	0.75	0	37	60.1	2e-10	--	RecName: Full=Signal recognition particle 54 kDa protein 2; Short=SRP54 >gi|556902|emb|CAA84288.1| 54-kD signal recognition particle (SRP) specific protein [Solanum lycopersicum]
Unigene14780_All	980	125	979	gi|225423757|ref|XP_002277154.1|	4868	1872	2154	0.69	0.79	0	285	398	1e-118	--	PREDICTED: hypothetical protein [Vitis vinifera]
Unigene14783_All	1043	838	524	gi|255554529|ref|XP_002518303.1|	545	1	110	0.66	0.8	0.04	110	144	2e-61	--	Palmitoyltransferase TIP1, putative [Ricinus communis] >gi|223542523|gb|EEF44063.1| Palmitoyltransferase TIP1, putative [Ricinus communis]
Unigene14786_All	231	3	200	gi|147804843|emb|CAN66875.1|	142	77	142	0.87	0.89	0	66	120	1e-26	--	hypothetical protein [Vitis vinifera]
Unigene14787_All	926	176	3	gi|255583434|ref|XP_002532476.1|	581	33	90	0.75	0.84	0	58	90.5	5e-17	--	leucine-rich repeat-containing protein, putative [Ricinus communis] >gi|223527801|gb|EEF29900.1| leucine-rich repeat-containing protein, putative [Ricinus communis]
Unigene14788_All	282	157	2	gi|255559169|ref|XP_002520606.1|	924	261	312	0.75	0.8	0	52	82.8	6e-19	--	glutamate receptor 3 plant, putative [Ricinus communis] >gi|223540205|gb|EEF41779.1| glutamate receptor 3 plant, putative [Ricinus communis]
Unigene14789_All	1029	14	1021	gi|270230902|emb|CBI20229.1|	657	315	650	0.56	0.65	0.01	340	348	1e-94	--	unnamed protein product [Vitis vinifera]
Unigene14791_All	1768	1020	112	gi|15232960|ref|NP_186923.1|	488	182	483	0.58	0.75	0	303	377	1e-150	--	aspartyl protease family protein [Arabidopsis thaliana] >gi|6728988|gb|AAF26986.1|AC018363_31 putative aspartyl protease [Arabidopsis thaliana] >gi|21593593|gb|AAM65560.1| putative aspartyl protease [Arabidopsis thaliana]
Unigene14793_All	1190	452	1132	gi|270227595|emb|CBI16328.1|	989	368	594	0.85	0.93	0	227	405	1e-112	--	unnamed protein product [Vitis vinifera]
Unigene14794_All	1958	1275	199	gi|225440055|ref|XP_002282259.1|	368	1	368	0.57	0.72	0.03	371	405	1e-111	--	PREDICTED: hypothetical protein [Vitis vinifera]
Unigene14795_All	944	2	430	gi|270230882|emb|CBI20209.1|	399	235	370	0.34	0.51	0.07	154	67	6e-10	--	unnamed protein product [Vitis vinifera]
Unigene14797_All	766	3	608	gi|225454007|ref|XP_002280748.1|	346	145	346	0.81	0.9	0	202	331	9e-90	--	PREDICTED: hypothetical protein [Vitis vinifera] >gi|270259766|emb|CBI38899.1| unnamed protein product [Vitis vinifera]
Unigene14799_All	560	250	125	gi|168010033|ref|XP_001757709.1|	270	65	106	0.76	0.9	0	42	70.1	2e-20	--	predicted protein [Physcomitrella patens subsp. patens] >gi|162690985|gb|EDQ77349.1| predicted protein [Physcomitrella patens subsp. patens]
Unigene14800_All	441	148	441	gi|255572079|ref|XP_002526980.1|	353	36	145	0.51	0.67	0.13	113	106	1e-22	--	S-adenosylmethionine-dependent methyltransferase, putative [Ricinus communis] >gi|223533671|gb|EEF35407.1| S-adenosylmethionine-dependent methyltransferase, putative [Ricinus communis]
Unigene14801_All	525	227	391	gi|255538338|ref|XP_002510234.1|	102	34	88	0.54	0.69	0	55	60.8	1e-08	--	conserved hypothetical protein [Ricinus communis] >gi|223550935|gb|EEF52421.1| conserved hypothetical protein [Ricinus communis]
Unigene14802_All	2634	1411	635	gi|255579847|ref|XP_002530760.1|	577	319	577	0.84	0.92	0	259	463	0	--	Ubiquitin carboxyl-terminal hydrolase, putative [Ricinus communis] >gi|223529676|gb|EEF31620.1| Ubiquitin carboxyl-terminal hydrolase, putative [Ricinus communis]
Unigene14803_All	1293	1261	419	gi|255537175|ref|XP_002509654.1|	305	19	303	0.78	0.85	0.01	285	435	1e-121	--	ADP-ribose pyrophosphatase, putative [Ricinus communis] >gi|223549553|gb|EEF51041.1| ADP-ribose pyrophosphatase, putative [Ricinus communis]
Unigene14807_All	406	316	2	gi|224120256|ref|XP_002331003.1|	537	1	105	0.78	0.87	0	105	176	2e-43	--	predicted protein [Populus trichocarpa] >gi|222872933|gb|EEF10064.1| predicted protein [Populus trichocarpa]
Unigene14808_All	1161	76	1161	gi|62999433|gb|AAY25165.1|	378	7	368	0.81	0.89	0	362	609	1e-173	--	beta-1,3-glucanase 1 [Ziziphus jujuba]
Unigene14809_All	1750	129	1025	gi|225463317|ref|XP_002267748.1|	571	152	470	0.31	0.49	0.09	329	132	7e-54	--	PREDICTED: hypothetical protein [Vitis vinifera]
Unigene14814_All	869	633	115	gi|225436212|ref|XP_002271467.1|	309	83	237	0.71	0.82	0	173	254	9e-76	--	PREDICTED: hypothetical protein [Vitis vinifera] >gi|270257963|emb|CBI40004.1| unnamed protein product [Vitis vinifera]
Unigene14816_All	1021	1019	468	gi|224081457|ref|XP_002306417.1|	531	343	526	0.81	0.91	0	184	300	3e-80	--	predicted protein [Populus trichocarpa] >gi|222855866|gb|EEE93413.1| predicted protein [Populus trichocarpa]
Unigene14817_All	1099	408	971	gi|223947761|gb|ACN27964.1|	298	116	298	0.64	0.78	0	188	237	1e-84	--	unknown [Zea mays]
Unigene14820_All	865	172	432	gi|255581447|ref|XP_002531531.1|	517	423	509	0.83	0.88	0	87	141	4e-60	--	inorganic phosphate transporter, putative [Ricinus communis] >gi|223528848|gb|EEF30850.1| inorganic phosphate transporter, putative [Ricinus communis]
Unigene14821_All	215	184	11	gi|147821641|emb|CAN70431.1|	971	815	872	0.44	0.56	0	58	52.4	3e-06	--	hypothetical protein [Vitis vinifera]
Unigene14822_All	285	241	149	gi|226529775|ref|NP_001143136.1|	205	174	204	0.7	0.9	0	31	57.8	2e-10	--	hypothetical protein LOC100275615 [Zea mays] >gi|195614870|gb|ACG29265.1| hypothetical protein [Zea mays]
Unigene14825_All	438	436	308	gi|225442387|ref|XP_002276837.1|	917	663	705	0.69	0.83	0	43	70.5	1e-11	--	PREDICTED: hypothetical protein, partial [Vitis vinifera]
Unigene14826_All	755	146	526	gi|224106736|ref|XP_002314267.1|	182	42	177	0.56	0.68	0.07	137	140	3e-39	--	predicted protein [Populus trichocarpa] >gi|222850675|gb|EEE88222.1| predicted protein [Populus trichocarpa]
Unigene14828_All	1125	97	972	gi|225425660|ref|XP_002269530.1|	335	1	332	0.51	0.63	0.13	339	281	2e-74	--	PREDICTED: hypothetical protein [Vitis vinifera]
Unigene14829_All	763	30	692	gi|224111344|ref|XP_002315820.1|	283	64	283	0.58	0.68	0.04	231	240	3e-62	--	predicted protein [Populus trichocarpa] >gi|222864860|gb|EEF01991.1| predicted protein [Populus trichocarpa]
Unigene14831_All	630	119	619	gi|115304197|gb|AAO14624.2|AF467900_1	441	132	300	0.48	0.64	0.01	170	138	7e-32	--	hypothetical protein [Prunus persica]
Unigene14835_All	349	5	331	gi|147815490|emb|CAN65986.1|	138	13	94	0.66	0.71	0	109	131	3e-30	--	hypothetical protein [Vitis vinifera]
Unigene14836_All	742	111	227	gi|255561112|ref|XP_002521568.1|	414	115	153	0.71	0.89	0	39	64.7	2e-09	--	phosphoric diester hydrolase, putative [Ricinus communis] >gi|223539246|gb|EEF40839.1| phosphoric diester hydrolase, putative [Ricinus communis]
Unigene14837_All	498	477	1	gi|255537413|ref|XP_002509773.1|	1134	810	968	0.47	0.6	0	159	132	4e-30	--	ATP binding protein, putative [Ricinus communis] >gi|223549672|gb|EEF51160.1| ATP binding protein, putative [Ricinus communis]
Unigene14838_All	1135	121	543	gi|224120368|ref|XP_002318312.1|	265	119	259	0.79	0.87	0	141	240	4e-62	--	predicted protein [Populus trichocarpa] >gi|222858985|gb|EEE96532.1| predicted protein [Populus trichocarpa]
Unigene14839_All	530	3	68	gi|225430999|ref|XP_002279065.1|	120	99	120	0.9	1	0	22	54.7	9e-07	--	PREDICTED: hypothetical protein [Vitis vinifera] >gi|270228711|emb|CBI17648.1| unnamed protein product [Vitis vinifera]
Unigene14841_All	719	612	1	gi|225462348|ref|XP_002269152.1|	535	1	209	0.56	0.7	0.05	216	228	7e-59	--	PREDICTED: hypothetical protein [Vitis vinifera] >gi|270257175|emb|CBI24121.1| unnamed protein product [Vitis vinifera]
Unigene14844_All	281	279	10	gi|224055559|ref|XP_002298539.1|	490	401	490	0.55	0.76	0	90	108	4e-23	--	predicted protein [Populus trichocarpa] >gi|222845797|gb|EEE83344.1| predicted protein [Populus trichocarpa]
Unigene14846_All	541	541	308	gi|255647494|gb|ACU24211.1|	281	204	281	0.92	0.97	0	78	146	2e-34	--	unknown [Glycine max]
Unigene14847_All	452	2	448	gi|224071435|ref|XP_002303458.1|	729	7	161	0.54	0.63	0.06	160	165	2e-40	--	DNA methyltransferase [Populus trichocarpa] >gi|222840890|gb|EEE78437.1| DNA methyltransferase [Populus trichocarpa]
Unigene14850_All	534	530	306	gi|225445198|ref|XP_002280793.1|	592	408	483	0.57	0.71	0.01	76	88.6	2e-31	--	PREDICTED: hypothetical protein [Vitis vinifera]
Unigene14851_All	1936	861	1667	gi|224111576|ref|XP_002315906.1|	1053	784	1052	0.76	0.88	0	269	431	1e-119	--	predicted protein [Populus trichocarpa] >gi|222864946|gb|EEF02077.1| predicted protein [Populus trichocarpa]
Unigene14852_All	289	289	128	gi|225459249|ref|XP_002285764.1|	316	263	316	0.79	0.88	0	54	95.9	2e-19	--	PREDICTED: hypothetical protein [Vitis vinifera] >gi|147765767|emb|CAN68979.1| hypothetical protein [Vitis vinifera]
Unigene14857_All	470	261	470	gi|255559440|ref|XP_002520740.1|	389	1	70	0.8	0.91	0	70	120	8e-27	--	Patatin T5 precursor, putative [Ricinus communis] >gi|223540125|gb|EEF41702.1| Patatin T5 precursor, putative [Ricinus communis]
Unigene14858_All	1571	191	1570	gi|225435195|ref|XP_002282009.1|	818	2	461	0.86	0.94	0	460	807	0	--	PREDICTED: hypothetical protein [Vitis vinifera] >gi|270227519|emb|CBI16252.1| unnamed protein product [Vitis vinifera]
Unigene14859_All	364	92	364	gi|255577651|ref|XP_002529702.1|	168	1	91	0.83	0.9	0	91	152	3e-36	--	ATP synthase D chain, mitochondrial, putative [Ricinus communis] >gi|223530804|gb|EEF32668.1| ATP synthase D chain, mitochondrial, putative [Ricinus communis]
Unigene14862_All	1581	1472	414	gi|224106161|ref|XP_002314065.1|	347	1	334	0.58	0.76	0	353	440	1e-122	--	predicted protein [Populus trichocarpa] >gi|222850473|gb|EEE88020.1| predicted protein [Populus trichocarpa]
Unigene14864_All	1472	164	1102	gi|270244449|emb|CBI31382.1|	357	47	357	0.82	0.91	0	313	509	1e-143	--	unnamed protein product [Vitis vinifera]
Unigene14865_All	1590	122	1456	gi|270253485|emb|CBI35883.1|	1683	1	439	0.57	0.72	0	447	473	1e-132	--	unnamed protein product [Vitis vinifera]
Unigene14868_All	2999	2324	117	gi|255556061|ref|XP_002519065.1|	964	231	958	0.49	0.64	0.03	760	704	0	--	conserved hypothetical protein [Ricinus communis] >gi|223541728|gb|EEF43276.1| conserved hypothetical protein [Ricinus communis]
Unigene14871_All	371	343	17	gi|222637450|gb|EEE67582.1|	915	727	833	0.45	0.64	0.01	111	95.9	2e-19	--	hypothetical protein OsJ_25113 [Oryza sativa Japonica Group]
Unigene14872_All	1139	757	122	gi|255639495|gb|ACU20042.1|	411	1	212	0.96	0.98	0	212	420	1e-116	--	unknown [Glycine max]
Unigene14873_All	364	143	364	gi|225453947|ref|XP_002274056.1|	635	152	225	0.67	0.85	0	74	110	4e-39	--	PREDICTED: hypothetical protein [Vitis vinifera]
Unigene14875_All	1134	152	766	gi|24817258|emb|CAD56221.1|	206	1	206	0.71	0.83	0.01	208	298	1e-79	--	hypothetical protein [Cicer arietinum]
Unigene14878_All	1418	466	1314	gi|210148634|gb|ACJ09225.1|	374	92	373	0.32	0.45	0.05	299	92.8	1e-25	--	S-haplotype-specific F-box protein [Prunus dulcis]
Unigene14880_All	2203	131	880	gi|255583121|ref|XP_002532327.1|	584	2	243	0.85	0.92	0	250	443	0	--	myb3r3, putative [Ricinus communis] >gi|223527970|gb|EEF30054.1| myb3r3, putative [Ricinus communis]
Unigene14881_All	1506	1504	698	gi|255646205|gb|ACU23587.1|	338	103	338	0.75	0.78	0.01	273	394	1e-108	--	unknown [Glycine max]
Unigene14883_All	1025	347	3	gi|227481118|emb|CAP62497.1|	734	489	603	0.95	0.95	0	115	239	5e-62	--	PSI P700 apoprotein A2 [Ceratophyllum demersum]
Unigene14884_All	1027	381	494	gi|255588292|ref|XP_002534559.1|	390	185	222	0.78	0.89	0	38	66.6	8e-10	--	protein phosphatase, putative [Ricinus communis] >gi|223525033|gb|EEF27824.1| protein phosphatase, putative [Ricinus communis]
Unigene14886_All	1075	155	580	gi|270240357|emb|CBI27588.1|	471	319	460	0.62	0.78	0.01	144	180	4e-44	--	unnamed protein product [Vitis vinifera]
Unigene14887_All	1400	161	1399	gi|255550026|ref|XP_002516064.1|	795	298	695	0.53	0.66	0	414	415	1e-114	--	Serine/threonine-protein kinase PBS1, putative [Ricinus communis] >gi|223544969|gb|EEF46484.1| Serine/threonine-protein kinase PBS1, putative [Ricinus communis]
Unigene14888_All	2117	22	1581	gi|270252663|emb|CBI19274.1|	641	88	617	0.42	0.59	0.04	546	360	7e-98	--	unnamed protein product [Vitis vinifera]
Unigene14889_All	386	367	122	gi|225426854|ref|XP_002276852.1|	395	5	86	0.65	0.76	0	82	109	2e-23	--	PREDICTED: hypothetical protein [Vitis vinifera]
Unigene14890_All	326	3	326	gi|18461100|dbj|BAB84353.1|	370	98	205	0.74	0.81	0	108	166	1e-40	--	S-adenosyl-L-methionine:salicylic acid calboxyl methyltransferase-like protein [Cucumis sativus]
Unigene14891_All	2473	490	2097	gi|255577483|ref|XP_002529620.1|	529	1	529	0.85	0.93	0	536	930	0	--	calcium-dependent protein kinase, putative [Ricinus communis] >gi|223530905|gb|EEF32765.1| calcium-dependent protein kinase, putative [Ricinus communis]
Unigene14893_All	3571	3571	1637	gi|270253659|emb|CBI36057.1|	1146	173	825	0.55	0.71	0.01	653	696	0	--	unnamed protein product [Vitis vinifera]
Unigene14894_All	2112	318	2054	gi|224116700|ref|XP_002331856.1|	673	95	671	0.59	0.76	0	582	667	0	--	predicted protein [Populus trichocarpa] >gi|222875374|gb|EEF12505.1| predicted protein [Populus trichocarpa]
Unigene14895_All	529	118	399	gi|89257437|gb|ABD64929.1|	115	24	113	0.42	0.6	0.01	95	67	2e-10	--	cystatin domain containing protein [Brassica oleracea]
Unigene14896_All	1955	122	1519	gi|225468664|ref|XP_002268845.1|	483	9	474	0.63	0.81	0	466	655	0	--	PREDICTED: hypothetical protein [Vitis vinifera]
Unigene14898_All	1018	828	1	gi|270254877|emb|CBI37267.1|	615	25	312	0.65	0.79	0.04	288	377	1e-103	--	unnamed protein product [Vitis vinifera]
Unigene14899_All	945	945	1	gi|224109478|ref|XP_002315209.1|	1377	632	946	0.85	0.92	0	315	537	1e-151	--	predicted protein [Populus trichocarpa] >gi|222864249|gb|EEF01380.1| predicted protein [Populus trichocarpa]
Unigene14900_All	1145	2	733	gi|270228665|emb|CBI17602.1|	258	16	258	0.84	0.9	0	244	409	1e-113	--	unnamed protein product [Vitis vinifera]
Unigene14902_All	918	775	554	gi|255583496|ref|XP_002532506.1|	709	634	709	0.5	0.65	0.02	76	67.4	3e-13	--	scythe/bat3, putative [Ricinus communis] >gi|223527781|gb|EEF29882.1| scythe/bat3, putative [Ricinus communis]
Unigene14904_All	2959	80	2959	gi|224127876|ref|XP_002329199.1|	1052	1	917	0.29	0.44	0.05	1014	324	6e-87	--	predicted protein [Populus trichocarpa] >gi|222870980|gb|EEF08111.1| predicted protein [Populus trichocarpa]
Unigene14906_All	616	70	252	gi|255578959|ref|XP_002530332.1|	80	20	80	0.95	0.98	0	61	115	6e-25	--	small nuclear ribonucleoprotein G, putative [Ricinus communis] >gi|223530136|gb|EEF32048.1| small nuclear ribonucleoprotein G, putative [Ricinus communis]
Unigene14907_All	2487	371	1996	gi|225447141|ref|XP_002271314.1|	569	23	564	0.72	0.85	0	542	759	0	--	PREDICTED: hypothetical protein [Vitis vinifera]
Unigene14908_All	450	122	262	gi|224105381|ref|XP_002313791.1|	439	394	439	0.65	0.76	0	47	65.1	4e-10	--	predicted protein [Populus trichocarpa] >gi|222850199|gb|EEE87746.1| predicted protein [Populus trichocarpa]
Unigene14914_All	1098	1097	558	gi|270255853|emb|CBI38230.1|	254	72	250	0.68	0.78	0.01	183	228	2e-58	--	unnamed protein product [Vitis vinifera]
Unigene14919_All	2169	208	1743	gi|255538424|ref|XP_002510277.1|	692	193	692	0.6	0.7	0	517	567	1e-160	--	conserved hypothetical protein [Ricinus communis] >gi|223550978|gb|EEF52464.1| conserved hypothetical protein [Ricinus communis]
Unigene14922_All	1543	1445	39	gi|224118286|ref|XP_002317781.1|	465	1	464	0.57	0.69	0.02	480	482	1e-134	--	predicted protein [Populus trichocarpa] >gi|222858454|gb|EEE96001.1| predicted protein [Populus trichocarpa]
Unigene14923_All	758	251	3	gi|224112269|ref|XP_002332801.1|	196	1	84	0.64	0.77	0.01	84	113	5e-24	--	predicted protein [Populus trichocarpa] >gi|222834236|gb|EEE72713.1| predicted protein [Populus trichocarpa]
Unigene14924_All	3390	3251	345	gi|255582581|ref|XP_002532073.1|	967	1	967	0.76	0.87	0	969	1535	0	--	Insulin-degrading enzyme, putative [Ricinus communis] >gi|223528255|gb|EEF30307.1| Insulin-degrading enzyme, putative [Ricinus communis]
Unigene14925_All	715	172	411	gi|407942|gb|AAA81891.1|	321	242	321	0.76	0.85	0	80	135	8e-31	--	epoxide hydrolase [Solanum tuberosum]
Unigene14926_All	1041	941	66	gi|224103965|ref|XP_002313264.1|	296	1	296	0.69	0.8	0.03	303	409	1e-113	--	predicted protein [Populus trichocarpa] >gi|222849672|gb|EEE87219.1| predicted protein [Populus trichocarpa]
Unigene14927_All	2429	2253	448	gi|255571911|ref|XP_002526898.1|	629	1	591	0.6	0.75	0	603	724	0	--	Arginyl-tRNA--protein transferase, putative [Ricinus communis] >gi|223533797|gb|EEF35529.1| Arginyl-tRNA--protein transferase, putative [Ricinus communis]
Unigene14928_All	2245	844	2	gi|225447977|ref|XP_002269742.1|	1467	1042	1317	0.6	0.76	0	281	347	1e-139	--	PREDICTED: hypothetical protein [Vitis vinifera]
Unigene14929_All	471	8	463	gi|270247293|emb|CBI32668.1|	314	130	281	0.59	0.78	0	153	184	6e-46	--	unnamed protein product [Vitis vinifera]
Unigene14930_All	277	121	216	gi|224089274|ref|XP_002308671.1|	583	121	152	0.81	0.93	0	32	58.9	3e-08	--	predicted protein [Populus trichocarpa] >gi|222854647|gb|EEE92194.1| predicted protein [Populus trichocarpa]
Unigene14931_All	1148	4	171	gi|270257735|emb|CBI39777.1|	293	238	293	0.83	0.87	0	56	105	2e-21	--	unnamed protein product [Vitis vinifera]
Unigene14933_All	795	2	790	gi|225448439|ref|XP_002272022.1|	790	39	292	0.59	0.72	0	264	313	3e-84	--	PREDICTED: hypothetical protein [Vitis vinifera]
Unigene14934_All	2189	274	2073	gi|225461850|ref|XP_002283789.1|	609	37	605	0.42	0.55	0.05	637	407	1e-112	--	PREDICTED: hypothetical protein [Vitis vinifera]
Unigene14935_All	2106	94	1791	gi|255542496|ref|XP_002512311.1|	622	1	562	0.36	0.58	0	570	339	7e-99	--	Ubiquitin-protein ligase BRE1A, putative [Ricinus communis] >gi|223548272|gb|EEF49763.1| Ubiquitin-protein ligase BRE1A, putative [Ricinus communis]
Unigene14937_All	608	160	603	gi|225439791|ref|XP_002273763.1|	498	255	402	0.68	0.81	0	148	214	7e-70	--	PREDICTED: hypothetical protein, partial [Vitis vinifera]
Unigene14941_All	2060	1902	463	gi|224130976|ref|XP_002320971.1|	473	1	472	0.49	0.66	0.04	500	464	1e-129	--	predicted protein [Populus trichocarpa] >gi|222861744|gb|EEE99286.1| predicted protein [Populus trichocarpa]
Unigene14943_All	1247	1122	193	gi|224106766|ref|XP_002333634.1|	347	23	333	0.61	0.74	0.02	318	384	1e-105	--	predicted protein [Populus trichocarpa] >gi|222837892|gb|EEE76257.1| predicted protein [Populus trichocarpa]
Unigene14944_All	3962	3816	2332	gi|255547872|ref|XP_002514993.1|	1178	1	482	0.73	0.8	0	498	686	0	--	conserved hypothetical protein [Ricinus communis] >gi|223546044|gb|EEF47547.1| conserved hypothetical protein [Ricinus communis]
Unigene14945_All	1230	158	961	gi|270255866|emb|CBI38243.1|	299	29	298	0.65	0.79	0	270	370	1e-101	--	unnamed protein product [Vitis vinifera]
Unigene14946_All	494	117	197	gi|255562940|ref|XP_002522475.1|	140	114	140	0.74	0.92	0	27	55.5	5e-07	--	conserved hypothetical protein [Ricinus communis] >gi|223538360|gb|EEF39967.1| conserved hypothetical protein [Ricinus communis]
Unigene14947_All	2860	2	2533	gi|255577246|ref|XP_002529505.1|	1167	301	1154	0.48	0.66	0.03	871	732	0	--	conserved hypothetical protein [Ricinus communis] >gi|223531021|gb|EEF32874.1| conserved hypothetical protein [Ricinus communis]
Unigene14948_All	2989	91	2190	gi|225470467|ref|XP_002263088.1|	707	1	643	0.53	0.64	0.01	714	665	0	--	PREDICTED: hypothetical protein [Vitis vinifera] >gi|270238575|emb|CBI25853.1| unnamed protein product [Vitis vinifera]
Unigene14949_All	358	89	217	gi|225448126|ref|XP_002263416.1|	380	331	380	0.6	0.72	0.14	50	58.5	4e-08	--	PREDICTED: hypothetical protein [Vitis vinifera] >gi|270242766|emb|CBI29707.1| unnamed protein product [Vitis vinifera]
Unigene14950_All	1028	487	1026	gi|255541368|ref|XP_002511748.1|	2920	444	619	0.86	0.92	0	180	333	1e-151	--	nucleotide binding protein, putative [Ricinus communis] >gi|223548928|gb|EEF50417.1| nucleotide binding protein, putative [Ricinus communis]
Unigene14951_All	2812	2538	352	gi|255544930|ref|XP_002513526.1|	686	1	685	0.48	0.61	0.05	770	615	1e-174	--	nucleic acid binding protein, putative [Ricinus communis] >gi|223547434|gb|EEF48929.1| nucleic acid binding protein, putative [Ricinus communis]
Unigene14954_All	1922	121	1551	gi|225461927|ref|XP_002265837.1|	467	1	466	0.72	0.8	0	478	663	0	--	PREDICTED: hypothetical protein [Vitis vinifera] >gi|270257700|emb|CBI39742.1| unnamed protein product [Vitis vinifera]
Unigene14955_All	2006	189	2003	gi|225423442|ref|XP_002264872.1|	831	8	572	0.68	0.76	0	609	765	0	--	PREDICTED: hypothetical protein isoform 1 [Vitis vinifera]
Unigene14957_All	2041	1483	1220	gi|255568038|ref|XP_002524996.1|	423	139	220	0.71	0.84	0	88	121	4e-46	--	bile acid:sodium symporter, putative [Ricinus communis] >gi|223535740|gb|EEF37403.1| bile acid:sodium symporter, putative [Ricinus communis]
Unigene14962_All	278	116	277	gi|147804836|emb|CAN71444.1|	513	1	54	0.58	0.76	0.01	55	54.3	7e-07	--	hypothetical protein [Vitis vinifera]
Unigene14963_All	638	143	412	gi|255539677|ref|XP_002510903.1|	423	324	413	0.87	0.95	0	90	169	7e-51	--	conserved hypothetical protein [Ricinus communis] >gi|223550018|gb|EEF51505.1| conserved hypothetical protein [Ricinus communis]
Unigene14964_All	1538	270	1175	gi|225452173|ref|XP_002270738.1|	301	22	299	0.44	0.58	0	304	218	2e-55	--	PREDICTED: hypothetical protein [Vitis vinifera]
Unigene14965_All	274	3	272	gi|255574855|ref|XP_002528334.1|	613	371	460	0.71	0.84	0	90	135	2e-31	--	ATP binding protein, putative [Ricinus communis] >gi|223532202|gb|EEF34006.1| ATP binding protein, putative [Ricinus communis]
Unigene14966_All	654	654	145	gi|255557092|ref|XP_002519578.1|	367	192	362	0.81	0.94	0	171	298	5e-80	--	short-chain dehydrogenase, putative [Ricinus communis] >gi|223541236|gb|EEF42789.1| short-chain dehydrogenase, putative [Ricinus communis]
Unigene14969_All	3647	864	3161	gi|270229121|emb|CBI18050.1|	824	136	823	0.5	0.62	0.01	774	672	0	--	unnamed protein product [Vitis vinifera]
Unigene14971_All	634	479	123	gi|255576111|ref|XP_002528950.1|	472	4	120	0.65	0.81	0	120	158	9e-38	--	3-oxoacyl-[acyl-carrier-protein] synthase, putative [Ricinus communis] >gi|223531596|gb|EEF33424.1| 3-oxoacyl-[acyl-carrier-protein] synthase, putative [Ricinus communis]
Unigene14972_All	224	116	223	gi|270255470|emb|CBI37854.1|	436	1	35	0.75	0.86	0	36	52	4e-06	--	unnamed protein product [Vitis vinifera]
Unigene14973_All	721	720	568	gi|255583042|ref|XP_002532289.1|	398	348	398	0.92	1	0	51	98.6	1e-19	--	conserved hypothetical protein [Ricinus communis] >gi|223528023|gb|EEF30104.1| conserved hypothetical protein [Ricinus communis]
Unigene14975_All	213	7	213	gi|46095229|gb|AAS80152.1|	1073	379	447	0.59	0.84	0	69	91.7	4e-18	--	FOM-2 [Cucumis melo]
Unigene14977_All	301	4	102	gi|224081929|ref|XP_002306532.1|	436	143	175	0.72	0.87	0	33	55.5	2e-14	--	predicted protein [Populus trichocarpa] >gi|222855981|gb|EEE93528.1| predicted protein [Populus trichocarpa]
Unigene14980_All	2279	77	1561	gi|225464136|ref|XP_002266672.1|	535	28	535	0.72	0.79	0.02	510	731	0	--	PREDICTED: hypothetical protein [Vitis vinifera] >gi|270251888|emb|CBI35256.1| unnamed protein product [Vitis vinifera]
Unigene14982_All	2160	202	897	gi|224053022|ref|XP_002297668.1|	239	1	232	0.78	0.87	0	232	367	1e-100	--	predicted protein [Populus trichocarpa] >gi|222844926|gb|EEE82473.1| predicted protein [Populus trichocarpa]
Unigene14984_All	996	769	185	gi|225467416|ref|XP_002271511.1|	283	90	283	0.88	0.94	0	195	349	1e-105	--	PREDICTED: hypothetical protein [Vitis vinifera]
Unigene14985_All	945	264	716	gi|224068328|ref|XP_002302707.1|	378	229	378	0.66	0.8	0	151	226	5e-58	--	predicted protein [Populus trichocarpa] >gi|222844433|gb|EEE81980.1| predicted protein [Populus trichocarpa]
Unigene14989_All	1787	499	1212	gi|255545200|ref|XP_002513661.1|	1368	336	591	0.5	0.63	0.15	283	275	1e-146	--	ferric-chelate reductase, putative [Ricinus communis] >gi|223547569|gb|EEF49064.1| ferric-chelate reductase, putative [Ricinus communis]
Unigene14990_All	1260	277	125	gi|224104509|ref|XP_002313460.1|	232	4	54	0.68	0.84	0	51	75.9	2e-12	--	predicted protein [Populus trichocarpa] >gi|222849868|gb|EEE87415.1| predicted protein [Populus trichocarpa]
Unigene14991_All	596	17	481	gi|217071590|gb|ACJ84155.1|	164	1	151	0.8	0.88	0	155	245	5e-64	--	unknown [Medicago truncatula]
Unigene14992_All	315	238	2	gi|225470327|ref|XP_002266977.1|	561	312	390	0.52	0.67	0.01	80	76.3	1e-13	--	PREDICTED: hypothetical protein [Vitis vinifera]
Unigene14993_All	2382	1456	344	gi|223452438|gb|ACM89546.1|	808	436	807	0.79	0.91	0	372	625	0	--	leucine-rich repeat receptor-like protein kinase [Glycine max]
Unigene14994_All	2032	1267	236	gi|255570653|ref|XP_002526281.1|	385	38	385	0.73	0.86	0.01	348	520	1e-146	--	conserved hypothetical protein [Ricinus communis] >gi|223534362|gb|EEF36070.1| conserved hypothetical protein [Ricinus communis]
Unigene14996_All	2221	1113	2219	gi|9759541|dbj|BAB11143.1|	794	349	720	0.82	0.9	0.01	375	648	0	--	anthranilate phosphoribosyltransferase-like protein [Arabidopsis thaliana]
Unigene14999_All	512	372	10	gi|224116906|ref|XP_002331843.1|	478	6	126	0.78	0.89	0	121	198	5e-50	--	folylpolyglutamate synthase [Populus trichocarpa] >gi|222875081|gb|EEF12212.1| folylpolyglutamate synthase [Populus trichocarpa]
Unigene15003_All	3197	3174	1417	gi|51477387|gb|AAU04760.1|	1007	1	604	0.7	0.79	0.03	606	820	0	--	MRGH12 [Cucumis melo]
Unigene15004_All	1228	163	1227	gi|225461776|ref|XP_002283578.1|	984	7	357	0.6	0.76	0	356	441	1e-122	--	PREDICTED: hypothetical protein [Vitis vinifera]
Unigene15005_All	691	193	690	gi|224078541|ref|XP_002305555.1|	442	218	383	0.8	0.9	0	166	269	5e-86	--	predicted protein [Populus trichocarpa] >gi|222848519|gb|EEE86066.1| predicted protein [Populus trichocarpa]
Unigene15006_All	972	392	487	gi|270253131|emb|CBI19742.1|	355	308	339	0.9	0.96	0	32	63.5	6e-09	--	unnamed protein product [Vitis vinifera]
Unigene15007_All	1193	803	327	gi|255546761|ref|XP_002514439.1|	1241	126	282	0.38	0.56	0.04	167	95.1	3e-29	--	conserved hypothetical protein [Ricinus communis] >gi|223546435|gb|EEF47935.1| conserved hypothetical protein [Ricinus communis]
Unigene15009_All	482	307	146	gi|255582417|ref|XP_002531997.1|	988	29	83	0.56	0.72	0.01	55	65.1	1e-22	--	Receptor protein kinase CLAVATA1 precursor, putative [Ricinus communis] >gi|223528356|gb|EEF30396.1| Receptor protein kinase CLAVATA1 precursor, putative [Ricinus communis]
Unigene15011_All	2431	1	2100	gi|225423806|ref|XP_002280418.1|	1186	489	1186	0.76	0.9	0	700	1106	0	--	PREDICTED: hypothetical protein isoform 1 [Vitis vinifera]
Unigene15012_All	605	295	5	gi|225461309|ref|XP_002281721.1|	1356	620	728	0.4	0.55	0.12	111	57.4	2e-07	--	PREDICTED: hypothetical protein [Vitis vinifera]
Unigene15013_All	1979	1602	175	gi|255538534|ref|XP_002510332.1|	480	4	480	0.73	0.81	0.01	483	723	0	--	zinc ion binding protein, putative [Ricinus communis] >gi|223551033|gb|EEF52519.1| zinc ion binding protein, putative [Ricinus communis]
Unigene15015_All	229	146	6	gi|224070434|ref|XP_002303149.1|	1194	946	992	0.72	0.85	0	47	71.6	2e-19	--	predicted protein [Populus trichocarpa] >gi|222840581|gb|EEE78128.1| predicted protein [Populus trichocarpa]
Unigene15016_All	287	1	156	gi|270240906|emb|CBI28135.1|	1974	1484	1535	0.61	0.88	0	52	76.3	2e-20	--	unnamed protein product [Vitis vinifera]
Unigene15019_All	863	132	716	gi|225450319|ref|XP_002268254.1|	374	163	356	0.65	0.79	0	195	279	6e-74	--	PREDICTED: hypothetical protein [Vitis vinifera]
Unigene15020_All	917	688	194	gi|224089442|ref|XP_002308721.1|	288	1	165	0.75	0.85	0	165	253	4e-66	--	predicted protein [Populus trichocarpa] >gi|222854697|gb|EEE92244.1| predicted protein [Populus trichocarpa]
Unigene15023_All	291	149	3	gi|224130600|ref|XP_002320881.1|	157	34	86	0.75	0.81	0.07	53	80.9	7e-15	--	predicted protein [Populus trichocarpa] >gi|222861654|gb|EEE99196.1| predicted protein [Populus trichocarpa]
Unigene15024_All	1337	3	641	gi|270244249|emb|CBI31185.1|	390	91	305	0.8	0.92	0	215	355	1e-131	--	unnamed protein product [Vitis vinifera]
Unigene15025_All	899	466	20	gi|255555047|ref|XP_002518561.1|	630	72	216	0.53	0.69	0	149	156	2e-46	--	ATP binding protein, putative [Ricinus communis] >gi|223542406|gb|EEF43948.1| ATP binding protein, putative [Ricinus communis]
Unigene15027_All	296	146	3	gi|225461401|ref|XP_002282190.1|	563	232	279	0.91	0.97	0	48	96.7	4e-37	--	PREDICTED: hypothetical protein [Vitis vinifera]
Unigene15028_All	953	456	953	gi|225459455|ref|XP_002285831.1|	909	309	474	0.9	0.96	0	166	340	1e-163	--	PREDICTED: similar to nitrate reductase [Vitis vinifera]
Unigene15032_All	482	329	99	gi|224097073|ref|XP_002310826.1|	321	83	133	0.46	0.58	0	77	70.5	3e-18	--	predicted protein [Populus trichocarpa] >gi|222853729|gb|EEE91276.1| predicted protein [Populus trichocarpa]
Unigene15033_All	2025	864	1871	gi|270240207|emb|CBI27438.1|	626	287	626	0.74	0.85	0.01	342	510	1e-143	--	unnamed protein product [Vitis vinifera]
Unigene15034_All	1489	330	1271	gi|225440552|ref|XP_002276211.1|	315	1	314	0.82	0.9	0	314	544	1e-153	--	PREDICTED: hypothetical protein [Vitis vinifera]
Unigene15036_All	383	3	230	gi|224072815|ref|XP_002303895.1|	202	43	110	0.36	0.52	0	76	54.3	7e-07	--	predicted protein [Populus trichocarpa] >gi|222841327|gb|EEE78874.1| predicted protein [Populus trichocarpa]
Unigene15037_All	1637	253	1377	gi|255556011|ref|XP_002519040.1|	396	23	393	0.6	0.75	0.01	382	438	1e-127	--	conserved hypothetical protein [Ricinus communis] >gi|223541703|gb|EEF43251.1| conserved hypothetical protein [Ricinus communis]
Unigene15038_All	1169	222	989	gi|225461347|ref|XP_002281902.1|	381	124	381	0.83	0.89	0	258	442	1e-141	--	PREDICTED: hypothetical protein [Vitis vinifera]
Unigene15040_All	1650	478	1650	gi|270244012|emb|CBI30951.1|	512	110	499	0.77	0.91	0	393	638	0	--	unnamed protein product [Vitis vinifera]
Unigene15041_All	3969	287	3577	gi|255572207|ref|XP_002527043.1|	1100	1	1100	0.85	0.91	0	1102	1904	0	--	Ran GTPase binding protein, putative [Ricinus communis] >gi|223533605|gb|EEF35343.1| Ran GTPase binding protein, putative [Ricinus communis]
Unigene15046_All	1598	1536	1000	gi|118486587|gb|ABK95132.1|	310	1	178	0.64	0.82	0	179	244	3e-63	--	unknown [Populus trichocarpa]
Unigene15047_All	855	851	360	gi|225470161|ref|XP_002267810.1|	509	44	207	0.6	0.85	0	164	224	6e-95	--	PREDICTED: hypothetical protein [Vitis vinifera]
Unigene15049_All	458	198	437	gi|270227074|emb|CBI15807.1|	596	197	285	0.39	0.61	0.1	89	60.1	1e-08	--	unnamed protein product [Vitis vinifera]
Unigene15050_All	1530	692	1507	gi|255584648|ref|XP_002533047.1|	624	137	401	0.44	0.6	0	273	206	1e-51	--	hypothetical protein RCOM_0068670 [Ricinus communis] >gi|223527166|gb|EEF29337.1| hypothetical protein RCOM_0068670 [Ricinus communis]
Unigene15051_All	393	136	279	gi|225432724|ref|XP_002278974.1|	217	24	71	0.79	0.89	0	48	85.9	1e-27	--	PREDICTED: hypothetical protein [Vitis vinifera]
Unigene15053_All	3034	1777	155	gi|225441419|ref|XP_002275336.1|	2049	277	819	0.76	0.84	0	546	821	0	--	PREDICTED: similar to PIE1 (PHOTOPERIOD-INDEPENDENT EARLY FLOWERING 1); ATP binding / DNA binding / helicase [Vitis vinifera]
Unigene15056_All	1071	945	601	gi|224119436|ref|XP_002331229.1|	338	231	338	0.74	0.8	0	115	177	3e-43	--	predicted protein [Populus trichocarpa] >gi|222873415|gb|EEF10546.1| predicted protein [Populus trichocarpa]
Unigene15057_All	2233	260	997	gi|255569211|ref|XP_002525574.1|	556	1	250	0.73	0.8	0.01	250	357	0	--	r2r3-myb transcription factor, putative [Ricinus communis] >gi|223535153|gb|EEF36833.1| r2r3-myb transcription factor, putative [Ricinus communis]
Unigene15058_All	765	763	308	gi|225443241|ref|XP_002271570.1|	826	670	825	0.83	0.89	0.03	158	251	1e-65	--	PREDICTED: hypothetical protein [Vitis vinifera] >gi|270306561|emb|CBI25259.1| unnamed protein product [Vitis vinifera]
Unigene15060_All	1156	228	1	gi|225428342|ref|XP_002283154.1|	566	370	445	0.81	0.92	0	76	129	2e-28	--	PREDICTED: hypothetical protein [Vitis vinifera] >gi|270255335|emb|CBI37719.1| unnamed protein product [Vitis vinifera]
Unigene15061_All	3044	2941	413	gi|225430033|ref|XP_002284239.1|	844	1	843	0.86	0.91	0	844	1449	0	--	PREDICTED: hypothetical protein [Vitis vinifera] >gi|270231572|emb|CBI20897.1| unnamed protein product [Vitis vinifera]
Unigene15062_All	1917	149	1081	gi|270231831|emb|CBI21156.1|	809	8	316	0.73	0.86	0	313	502	0	--	unnamed protein product [Vitis vinifera]
Unigene15063_All	416	30	281	gi|224056869|ref|XP_002299064.1|	810	441	521	0.53	0.73	0	84	97.8	6e-20	--	predicted protein [Populus trichocarpa] >gi|222846322|gb|EEE83869.1| predicted protein [Populus trichocarpa]
Unigene15064_All	2036	1688	234	gi|255566211|ref|XP_002524093.1|	484	1	484	0.4	0.54	0.04	509	311	5e-83	--	conserved hypothetical protein [Ricinus communis] >gi|223536661|gb|EEF38303.1| conserved hypothetical protein [Ricinus communis]
Unigene15066_All	288	7	204	gi|208609065|dbj|BAG72154.1|	1558	1189	1254	0.69	0.83	0	66	100	5e-27	--	hypothetical protein [Lotus japonicus]
Unigene15071_All	275	3	275	gi|224142525|ref|XP_002324606.1|	1237	330	416	0.45	0.65	0	91	68.2	5e-11	--	predicted protein [Populus trichocarpa] >gi|222866040|gb|EEF03171.1| predicted protein [Populus trichocarpa]
Unigene15072_All	465	161	451	gi|255638670|gb|ACU19640.1|	349	1	100	0.67	0.77	0.03	100	128	3e-29	--	unknown [Glycine max]
Unigene15073_All	899	625	897	gi|90655934|gb|ABD96566.1|	921	562	652	0.86	0.95	0	91	165	7e-86	--	Rhg4-like receptor kinase II [Glycine max]
Unigene15074_All	1367	217	825	gi|225464232|ref|XP_002266330.1|	315	7	206	0.78	0.88	0	204	330	1e-133	--	PREDICTED: hypothetical protein [Vitis vinifera]
Unigene15075_All	379	1	378	gi|147801115|emb|CAN75466.1|	1576	390	532	0.39	0.57	0.13	146	92.8	2e-18	--	hypothetical protein [Vitis vinifera]
Unigene15078_All	629	626	144	gi|147863931|emb|CAN81112.1|	1208	10	123	0.34	0.44	0	161	70.1	7e-18	--	hypothetical protein [Vitis vinifera]
Unigene15079_All	2223	2077	860	gi|225446811|ref|XP_002283428.1|	838	1	403	0.82	0.92	0	406	703	0	--	PREDICTED: hypothetical protein [Vitis vinifera] >gi|270232772|emb|CBI22093.1| unnamed protein product [Vitis vinifera]
Unigene15081_All	1110	539	1033	gi|225460177|ref|XP_002276968.1|	280	116	280	0.83	0.95	0	165	290	2e-94	--	PREDICTED: hypothetical protein [Vitis vinifera] >gi|270244419|emb|CBI31354.1| unnamed protein product [Vitis vinifera]
Unigene15082_All	303	1	303	gi|255578534|ref|XP_002530130.1|	420	5	105	0.88	0.94	0	101	201	5e-51	--	ubiquitin-protein ligase, putative [Ricinus communis] >gi|223530355|gb|EEF32246.1| ubiquitin-protein ligase, putative [Ricinus communis]
Unigene15083_All	281	144	1	gi|147799348|emb|CAN74718.1|	855	89	136	0.64	0.83	0	48	71.2	4e-16	--	hypothetical protein [Vitis vinifera]
Unigene15085_All	601	502	2	gi|225439356|ref|XP_002270858.1|	267	1	155	0.51	0.66	0.01	170	154	9e-37	--	PREDICTED: hypothetical protein [Vitis vinifera] >gi|270256300|emb|CBI39120.1| unnamed protein product [Vitis vinifera]
Unigene15086_All	337	336	4	gi|255556946|ref|XP_002519506.1|	678	372	482	0.65	0.81	0	111	152	2e-36	--	phosphoglycerate kinase, putative [Ricinus communis] >gi|223541369|gb|EEF42920.1| phosphoglycerate kinase, putative [Ricinus communis]
Unigene15087_All	885	367	2	gi|270231773|emb|CBI21098.1|	606	97	221	0.56	0.75	0.02	125	140	2e-51	--	unnamed protein product [Vitis vinifera]
Unigene15091_All	2009	1011	2009	gi|270252756|emb|CBI19367.1|	1030	269	597	0.62	0.78	0	334	400	1e-110	--	unnamed protein product [Vitis vinifera]
Unigene15092_All	378	376	122	gi|255538774|ref|XP_002510452.1|	1218	695	777	0.58	0.82	0	85	118	3e-26	--	pentatricopeptide repeat-containing protein, putative [Ricinus communis] >gi|223551153|gb|EEF52639.1| pentatricopeptide repeat-containing protein, putative [Ricinus communis]
Unigene15094_All	927	140	385	gi|8777580|dbj|BAA97098.1|	260	171	252	0.43	0.81	0	82	85.5	1e-15	--	unnamed protein product [Arabidopsis thaliana]
Unigene15095_All	5129	4379	3	gi|270257767|emb|CBI39809.1|	1808	188	1650	0.77	0.87	0	1472	2264	0	--	unnamed protein product [Vitis vinifera]
Unigene15096_All	298	168	1	gi|124109177|gb|ABM91064.1|	312	30	85	0.64	0.78	0	56	76.3	2e-13	--	xyloglucan endotransglycosylase/hydrolase precursor XTH-38 [Populus tremula x Populus tremuloides]
Unigene15099_All	561	213	413	gi|224135397|ref|XP_002322063.1|	234	168	234	0.92	0.95	0	67	137	3e-52	--	predicted protein [Populus trichocarpa] >gi|222869059|gb|EEF06190.1| predicted protein [Populus trichocarpa]
Unigene15100_All	1565	1365	535	gi|225432502|ref|XP_002279802.1|	295	23	295	0.73	0.83	0	277	388	1e-106	--	PREDICTED: hypothetical protein [Vitis vinifera]
Unigene15101_All	679	678	340	gi|224108387|ref|XP_002314829.1|	411	294	405	0.69	0.8	0	113	152	7e-36	--	predicted protein [Populus trichocarpa] >gi|222863869|gb|EEF01000.1| predicted protein [Populus trichocarpa]
Unigene15102_All	277	2	145	gi|15222647|ref|NP_173938.1|	1184	368	415	0.93	0.97	0	48	92	4e-25	--	haloacid dehalogenase-like hydrolase family protein [Arabidopsis thaliana] >gi|13431295|sp|P57792.1|ALA12_ARATH RecName: Full=Putative phospholipid-transporting ATPase 12; Short=AtALA12; AltName: Full=Aminophospholipid flippase 12 >gi|12321190|gb|AAG50692.1|AC079829_25 P-type transporting ATPase, putative [Arabidopsis thaliana]
Unigene15103_All	726	309	563	gi|147816473|emb|CAN64046.1|	1259	485	559	0.33	0.5	0.04	89	51.6	1e-15	--	hypothetical protein [Vitis vinifera]
Unigene15104_All	683	197	565	gi|224070376|ref|XP_002303140.1|	206	29	160	0.31	0.46	0.06	132	68.6	1e-10	--	predicted protein [Populus trichocarpa] >gi|222840572|gb|EEE78119.1| predicted protein [Populus trichocarpa]
Unigene15105_All	365	204	359	gi|224062073|ref|XP_002300741.1|	520	367	418	0.48	0.75	0	52	70.1	1e-11	--	predicted protein [Populus trichocarpa] >gi|222842467|gb|EEE80014.1| predicted protein [Populus trichocarpa]
Unigene15107_All	1655	1560	520	gi|259121411|gb|ACV92025.1|	350	1	349	0.58	0.67	0.04	362	380	1e-104	--	WRKY transcription factor 23 [(Populus tomentosa x P. bolleana) x P. tomentosa]
Unigene15108_All	440	437	120	gi|225425102|ref|XP_002272777.1|	310	161	264	0.59	0.73	0	106	123	9e-28	--	PREDICTED: hypothetical protein [Vitis vinifera]
Unigene15109_All	1321	1321	497	gi|270226394|emb|CBI15128.1|	418	150	418	0.65	0.75	0	276	354	3e-96	--	unnamed protein product [Vitis vinifera]
Unigene15110_All	1543	1477	230	gi|164449278|gb|ABY56106.1|	419	1	418	0.86	0.9	0.01	422	724	0	--	zinc finger-like protein [Cucumis sativus]
Unigene15112_All	911	808	176	gi|255554897|ref|XP_002518486.1|	221	1	221	0.65	0.71	0.06	226	257	3e-67	--	conserved hypothetical protein [Ricinus communis] >gi|223542331|gb|EEF43873.1| conserved hypothetical protein [Ricinus communis]
Unigene15114_All	298	2	154	gi|224139072|ref|XP_002322973.1|	970	113	163	0.5	0.74	0	51	59.7	5e-16	--	predicted protein [Populus trichocarpa] >gi|222867603|gb|EEF04734.1| predicted protein [Populus trichocarpa]
Unigene15115_All	1310	540	1310	gi|224067254|ref|XP_002302432.1|	1055	163	418	0.87	0.93	0	258	442	1e-179	--	predicted protein [Populus trichocarpa] >gi|222844158|gb|EEE81705.1| predicted protein [Populus trichocarpa]
Unigene15116_All	222	147	16	gi|270247320|emb|CBI32695.1|	317	1	47	0.55	0.68	0.06	47	53.1	2e-06	--	unnamed protein product [Vitis vinifera]
Unigene15120_All	2036	1262	1858	gi|225439570|ref|XP_002264939.1|	513	317	513	0.77	0.89	0	199	334	0	--	PREDICTED: hypothetical protein [Vitis vinifera]
Unigene15121_All	1426	1373	354	gi|225438662|ref|XP_002281772.1|	340	1	340	0.72	0.85	0	340	526	1e-148	--	PREDICTED: hypothetical protein [Vitis vinifera]
Unigene15122_All	712	711	10	gi|224065683|ref|XP_002301919.1|	901	680	901	0.47	0.57	0	234	174	2e-42	--	predicted protein [Populus trichocarpa] >gi|222843645|gb|EEE81192.1| predicted protein [Populus trichocarpa]
Unigene15124_All	2683	1309	2	gi|225445082|ref|XP_002280395.1|	1021	427	862	0.58	0.73	0	438	519	0	--	PREDICTED: hypothetical protein [Vitis vinifera]
Unigene15125_All	308	62	148	gi|217075508|gb|ACJ86114.1|	200	1	29	0.86	0.89	0	29	54.7	2e-13	--	unknown [Medicago truncatula]
Unigene15127_All	2608	1121	2188	gi|224087429|ref|XP_002308163.1|	749	391	746	0.77	0.87	0	356	578	0	--	GRAS family transcription factor [Populus trichocarpa] >gi|222854139|gb|EEE91686.1| GRAS family transcription factor [Populus trichocarpa]
Unigene15130_All	1085	414	752	gi|255589964|ref|XP_002535140.1|	114	24	114	0.72	0.72	0	113	149	2e-44	--	conserved hypothetical protein [Ricinus communis] >gi|223523945|gb|EEF27246.1| conserved hypothetical protein [Ricinus communis]
Unigene15132_All	1681	300	1604	gi|270258193|emb|CBI40229.1|	466	32	466	0.71	0.83	0	435	640	0	--	unnamed protein product [Vitis vinifera]
Unigene15133_All	1426	1176	163	gi|224130498|ref|XP_002320852.1|	365	5	360	0.53	0.65	0.07	366	335	2e-90	--	predicted protein [Populus trichocarpa] >gi|222861625|gb|EEE99167.1| predicted protein [Populus trichocarpa]
Unigene15138_All	1202	1	654	gi|225463358|ref|XP_002271185.1|	1270	892	1109	0.79	0.9	0	218	352	1e-167	--	PREDICTED: hypothetical protein [Vitis vinifera]
Unigene15139_All	566	562	101	gi|224121984|ref|XP_002330702.1|	523	369	523	0.61	0.76	0	155	187	1e-46	--	predicted protein [Populus trichocarpa] >gi|222872306|gb|EEF09437.1| predicted protein [Populus trichocarpa]
Unigene15140_All	862	860	183	gi|225429246|ref|XP_002264732.1|	756	531	756	0.94	0.98	0	226	437	1e-121	--	PREDICTED: hypothetical protein [Vitis vinifera] >gi|270252087|emb|CBI35451.1| unnamed protein product [Vitis vinifera]
Unigene15142_All	2838	995	1894	gi|225465121|ref|XP_002270724.1|	1011	288	587	0.71	0.85	0	300	447	0	--	PREDICTED: hypothetical protein [Vitis vinifera] >gi|270231221|emb|CBI20547.1| unnamed protein product [Vitis vinifera]
Unigene15144_All	896	73	726	gi|225458920|ref|XP_002285490.1|	213	1	211	0.73	0.82	0	218	295	7e-79	--	PREDICTED: hypothetical protein [Vitis vinifera]
Unigene15146_All	1298	1298	3	gi|224100327|ref|XP_002311833.1|	505	25	440	0.42	0.51	0.04	450	276	1e-72	--	predicted protein [Populus trichocarpa] >gi|222851653|gb|EEE89200.1| predicted protein [Populus trichocarpa]
Unigene15147_All	3530	419	3211	gi|225435824|ref|XP_002283769.1|	1713	744	1713	0.43	0.57	0.06	995	639	0	--	PREDICTED: hypothetical protein [Vitis vinifera]
Unigene15149_All	362	1	360	gi|255541368|ref|XP_002511748.1|	2920	706	820	0.46	0.56	0.06	129	89.4	2e-17	--	nucleotide binding protein, putative [Ricinus communis] >gi|223548928|gb|EEF50417.1| nucleotide binding protein, putative [Ricinus communis]
Unigene15152_All	403	31	243	gi|270231769|emb|CBI21094.1|	112	39	112	0.81	0.82	0.04	74	117	5e-26	--	unnamed protein product [Vitis vinifera]
Unigene15153_All	2399	2078	354	gi|225452942|ref|XP_002278983.1|	616	62	611	0.32	0.48	0.05	608	218	4e-55	--	PREDICTED: hypothetical protein [Vitis vinifera]
Unigene15154_All	5029	570	5027	gi|225459601|ref|XP_002285869.1|	2109	1	1490	0.78	0.88	0	1490	2246	0	--	PREDICTED: hypothetical protein [Vitis vinifera]
Unigene15155_All	1922	1126	236	gi|224115084|ref|XP_002332233.1|	475	176	475	0.37	0.54	0.07	320	162	3e-74	--	predicted protein [Populus trichocarpa] >gi|222831846|gb|EEE70323.1| predicted protein [Populus trichocarpa]
Unigene15157_All	1115	919	1011	gi|225455139|ref|XP_002267582.1|	116	86	116	0.8	0.83	0	31	55.8	2e-06	--	PREDICTED: hypothetical protein isoform 2 [Vitis vinifera] >gi|225455141|ref|XP_002267630.1| PREDICTED: hypothetical protein isoform 3 [Vitis vinifera] >gi|225455143|ref|XP_002267545.1| PREDICTED: hypothetical protein isoform 1 [Vitis vinifera] >gi|270234521|emb|CBI23124.1| unnamed protein product [Vitis vinifera]
Unigene15158_All	1936	1576	272	gi|255537003|ref|XP_002509568.1|	440	9	440	0.85	0.93	0	435	778	0	--	amino acid transporter, putative [Ricinus communis] >gi|223549467|gb|EEF50955.1| amino acid transporter, putative [Ricinus communis]
Unigene15159_All	8505	8043	1483	gi|225445342|ref|XP_002281542.1|	2609	1	2214	0.82	0.89	0.01	2228	3580	0	--	PREDICTED: similar to GRV2 (KATAMARI2); binding / heat shock protein binding [Vitis vinifera]
Unigene15160_All	1801	1498	353	gi|255584501|ref|XP_002532979.1|	482	90	481	0.57	0.72	0.03	397	419	1e-116	--	conserved hypothetical protein [Ricinus communis] >gi|223527243|gb|EEF29403.1| conserved hypothetical protein [Ricinus communis]
Unigene15161_All	3999	485	3946	gi|225438577|ref|XP_002276278.1|	1340	114	1270	0.74	0.85	0	1157	1787	0	--	PREDICTED: hypothetical protein [Vitis vinifera]
Unigene15162_All	1014	151	1014	gi|225452450|ref|XP_002274298.1|	583	130	416	0.79	0.86	0	288	467	1e-147	--	PREDICTED: hypothetical protein [Vitis vinifera] >gi|270251543|emb|CBI34916.1| unnamed protein product [Vitis vinifera]
Unigene15163_All	337	3	335	gi|255562027|ref|XP_002522022.1|	369	225	335	0.75	0.84	0	111	185	3e-46	--	zinc finger protein, putative [Ricinus communis] >gi|223538826|gb|EEF40426.1| zinc finger protein, putative [Ricinus communis]
Unigene15164_All	2686	2296	374	gi|255574269|ref|XP_002528049.1|	676	1	649	0.63	0.76	0.02	658	794	0	--	Cell division protein kinase, putative [Ricinus communis] >gi|223532579|gb|EEF34367.1| Cell division protein kinase, putative [Ricinus communis]
Unigene15166_All	1378	1284	1	gi|225441449|ref|XP_002279533.1|	439	1	428	0.84	0.92	0	428	757	0	--	PREDICTED: hypothetical protein [Vitis vinifera] >gi|270243077|emb|CBI30017.1| unnamed protein product [Vitis vinifera]
Unigene15169_All	656	450	133	gi|147787847|emb|CAN71754.1|	590	305	389	0.4	0.48	0	106	53.1	4e-06	--	hypothetical protein [Vitis vinifera]
Unigene15171_All	502	124	351	gi|225442009|ref|XP_002271802.1|	394	297	372	0.68	0.81	0	76	124	1e-27	--	PREDICTED: hypothetical protein [Vitis vinifera] >gi|270253414|emb|CBI35812.1| unnamed protein product [Vitis vinifera]
Unigene15173_All	1078	359	1078	gi|225470822|ref|XP_002265112.1|	493	102	341	0.85	0.94	0	240	453	1e-144	--	PREDICTED: hypothetical protein [Vitis vinifera] >gi|270234156|emb|CBI22762.1| unnamed protein product [Vitis vinifera]
Unigene15174_All	695	670	176	gi|225438894|ref|XP_002279137.1|	628	17	181	0.66	0.81	0	165	224	8e-76	--	PREDICTED: hypothetical protein [Vitis vinifera]
Unigene15176_All	630	325	164	gi|110588835|gb|ABG76920.1|	2277	1571	1624	0.98	0.98	0	54	114	3e-69	--	putative RF2 [Prunus persica]
Unigene15183_All	1364	833	234	gi|225470634|ref|XP_002265825.1|	725	522	722	0.79	0.9	0	201	326	1e-169	--	PREDICTED: hypothetical protein [Vitis vinifera]
Unigene15184_All	1743	155	916	gi|255578061|ref|XP_002529901.1|	417	1	254	0.84	0.92	0	254	434	1e-120	--	UDP-glucose 4-epimerase, putative [Ricinus communis] >gi|223530628|gb|EEF32504.1| UDP-glucose 4-epimerase, putative [Ricinus communis]
Unigene15186_All	541	540	244	gi|12597793|gb|AAG60105.1|AC073178_16	777	678	777	0.63	0.79	0.01	100	124	1e-27	--	hypothetical protein [Arabidopsis thaliana]
Unigene15188_All	2153	1028	189	gi|225454234|ref|XP_002274163.1|	654	369	653	0.55	0.72	0.01	285	300	0	--	PREDICTED: myc anthocyanin regulatory protein [Vitis vinifera]
Unigene15191_All	835	709	506	gi|270243716|emb|CBI30655.1|	482	415	482	0.7	0.85	0	68	109	6e-23	--	unnamed protein product [Vitis vinifera]
Unigene15193_All	1099	912	490	gi|255545666|ref|XP_002513893.1|	447	1	137	0.65	0.75	0	141	192	1e-47	--	WD-repeat protein, putative [Ricinus communis] >gi|223546979|gb|EEF48476.1| WD-repeat protein, putative [Ricinus communis]
Unigene15195_All	887	264	1	gi|225426146|ref|XP_002278325.1|	370	55	142	0.63	0.78	0	88	117	2e-25	--	PREDICTED: hypothetical protein [Vitis vinifera] >gi|270251017|emb|CBI34391.1| unnamed protein product [Vitis vinifera]
Unigene15196_All	453	427	200	gi|213495878|gb|ACJ49159.1|	462	1	76	0.71	0.82	0	76	115	8e-39	--	protection of telomeres 1 protein [Populus trichocarpa]
Unigene15197_All	1775	1401	424	gi|225433682|ref|XP_002265776.1|	955	630	955	0.81	0.89	0	326	566	0	--	PREDICTED: hypothetical protein [Vitis vinifera]
Unigene15198_All	356	252	1	gi|225450753|ref|XP_002283567.1|	125	1	84	0.77	0.9	0	84	131	5e-30	--	PREDICTED: hypothetical protein [Vitis vinifera] >gi|270257486|emb|CBI39529.1| unnamed protein product [Vitis vinifera]
Unigene15200_All	331	331	170	gi|224059120|ref|XP_002299725.1|	195	130	183	0.79	0.92	0	54	102	2e-21	--	predicted protein [Populus trichocarpa] >gi|118486517|gb|ABK95098.1| unknown [Populus trichocarpa] >gi|222846983|gb|EEE84530.1| predicted protein [Populus trichocarpa]
Unigene15201_All	716	716	3	gi|224133736|ref|XP_002321648.1|	752	186	423	0.77	0.89	0	238	401	1e-111	--	predicted protein [Populus trichocarpa] >gi|222868644|gb|EEF05775.1| predicted protein [Populus trichocarpa]
Unigene15203_All	716	397	492	gi|270240879|emb|CBI28108.1|	392	360	391	0.87	0.93	0	32	61.6	1e-08	--	unnamed protein product [Vitis vinifera]
Unigene15205_All	360	2	301	gi|255551797|ref|XP_002516944.1|	244	141	242	0.6	0.72	0.04	105	124	7e-28	--	conserved hypothetical protein [Ricinus communis] >gi|223544032|gb|EEF45558.1| conserved hypothetical protein [Ricinus communis]
Unigene15206_All	1716	1469	312	gi|224128904|ref|XP_002328995.1|	482	1	387	0.63	0.78	0.01	391	486	1e-136	--	predicted protein [Populus trichocarpa] >gi|222839229|gb|EEE77580.1| predicted protein [Populus trichocarpa]
Unigene15210_All	352	350	6	gi|255541826|ref|XP_002511977.1|	936	366	480	0.78	0.87	0	115	178	2e-44	--	DNA mismatch repair protein MSH2, putative [Ricinus communis] >gi|223549157|gb|EEF50646.1| DNA mismatch repair protein MSH2, putative [Ricinus communis]
Unigene15212_All	716	333	716	gi|222139390|gb|ACM45714.1|	322	1	131	0.76	0.83	0.02	131	218	1e-55	--	class II chitinase [Pyrus pyrifolia]
Unigene15213_All	3883	3810	1516	gi|42795488|gb|AAS46055.1|	765	1	765	0.96	0.99	0	765	1554	0	--	photosystem I P700 chlorophyll A apoprotein A1 [Oryza sativa Indica Group] >gi|42795555|gb|AAS46121.1| photosystem I P700 chlorophyll A apoprotein A1 [Oryza sativa Japonica Group] >gi|42795619|gb|AAS46184.1| photosystem I P700 chlorophyll A apoprotein A1 [Oryza sativa Japonica Group]
Unigene15214_All	1613	1317	142	gi|225429742|ref|XP_002280401.1|	395	2	395	0.45	0.58	0.09	432	308	3e-82	--	PREDICTED: hypothetical protein [Vitis vinifera]
Unigene15215_All	446	412	95	gi|147843817|emb|CAN83725.1|	1726	896	1004	0.33	0.46	0.02	109	59.7	2e-08	--	hypothetical protein [Vitis vinifera]
Unigene15216_All	1457	169	1077	gi|224058597|ref|XP_002299558.1|	467	2	294	0.61	0.72	0	305	348	2e-94	--	predicted protein [Populus trichocarpa] >gi|222846816|gb|EEE84363.1| predicted protein [Populus trichocarpa]
Unigene15219_All	1400	1321	125	gi|255553484|ref|XP_002517783.1|	493	1	396	0.85	0.92	0	399	691	0	--	polyamine oxidase, putative [Ricinus communis] >gi|223543055|gb|EEF44590.1| polyamine oxidase, putative [Ricinus communis]
Unigene15220_All	344	343	17	gi|224112429|ref|XP_002316187.1|	219	23	131	0.77	0.88	0	109	170	7e-42	--	predicted protein [Populus trichocarpa] >gi|222865227|gb|EEF02358.1| predicted protein [Populus trichocarpa]
Unigene15221_All	291	148	2	gi|255576932|ref|XP_002529351.1|	944	888	936	0.79	0.83	0	49	81.3	2e-23	--	eukaryotic translation initiation factor 2c, putative [Ricinus communis] >gi|223531171|gb|EEF33018.1| eukaryotic translation initiation factor 2c, putative [Ricinus communis]
Unigene15222_All	1129	1036	86	gi|255543705|ref|XP_002512915.1|	558	202	518	0.85	0.91	0	317	567	1e-160	--	laccase, putative [Ricinus communis] >gi|223547926|gb|EEF49418.1| laccase, putative [Ricinus communis]
Unigene15223_All	1920	168	1778	gi|270260099|emb|CBI31933.1|	883	346	883	0.81	0.89	0	538	875	0	--	unnamed protein product [Vitis vinifera]
Unigene15224_All	1026	927	199	gi|224116290|ref|XP_002317261.1|	410	125	363	0.27	0.46	0.03	251	86.3	1e-15	--	predicted protein [Populus trichocarpa] >gi|222860326|gb|EEE97873.1| predicted protein [Populus trichocarpa]
Unigene15226_All	668	665	126	gi|224096808|ref|XP_002334668.1|	288	65	244	0.61	0.76	0	180	233	2e-60	--	predicted protein [Populus trichocarpa] >gi|222873992|gb|EEF11123.1| predicted protein [Populus trichocarpa]
Unigene15227_All	1233	1231	860	gi|255559282|ref|XP_002520661.1|	1670	1546	1670	0.73	0.81	0	125	175	2e-42	--	hypothetical protein RCOM_0555330 [Ricinus communis] >gi|223540046|gb|EEF41623.1| hypothetical protein RCOM_0555330 [Ricinus communis]
Unigene15230_All	1515	158	1024	gi|255558270|ref|XP_002520162.1|	301	1	292	0.67	0.79	0.02	297	384	1e-105	--	conserved hypothetical protein [Ricinus communis] >gi|223540654|gb|EEF42217.1| conserved hypothetical protein [Ricinus communis]
Unigene15231_All	1920	1894	134	gi|255548443|ref|XP_002515278.1|	642	42	631	0.49	0.64	0.02	601	521	1e-146	--	DELLA protein RGL2, putative [Ricinus communis] >gi|223545758|gb|EEF47262.1| DELLA protein RGL2, putative [Ricinus communis]
Unigene15233_All	960	22	789	gi|270232414|emb|CBI21736.1|	824	174	427	0.58	0.67	0.03	264	271	1e-100	--	unnamed protein product [Vitis vinifera]
Unigene15234_All	678	678	484	gi|224105915|ref|XP_002313977.1|	252	178	242	0.6	0.8	0	65	79.7	5e-14	--	predicted protein [Populus trichocarpa] >gi|222850385|gb|EEE87932.1| predicted protein [Populus trichocarpa]
Unigene15236_All	324	150	323	gi|225450215|ref|XP_002265394.1|	233	126	183	0.87	0.93	0	58	104	4e-22	--	PREDICTED: hypothetical protein [Vitis vinifera]
Unigene15237_All	1894	1539	274	gi|225451587|ref|XP_002275554.1|	418	1	418	0.71	0.82	0	423	600	1e-170	--	PREDICTED: hypothetical protein isoform 1 [Vitis vinifera]
Unigene15238_All	2097	1966	146	gi|270251419|emb|CBI34793.1|	829	1	607	0.6	0.75	0	610	711	0	--	unnamed protein product [Vitis vinifera]
Unigene15241_All	416	174	359	gi|224131884|ref|XP_002328132.1|	262	28	89	0.74	0.9	0	62	105	1e-32	--	predicted protein [Populus trichocarpa] >gi|222837647|gb|EEE76012.1| predicted protein [Populus trichocarpa]
Unigene15244_All	3105	2054	312	gi|255587831|ref|XP_002534411.1|	906	326	906	0.77	0.86	0	583	904	0	--	WD-repeat protein, putative [Ricinus communis] >gi|223525346|gb|EEF27972.1| WD-repeat protein, putative [Ricinus communis]
Unigene15245_All	760	131	409	gi|1345681|sp|P48352.1|CATA3_CUCPE	492	266	359	0.9	0.94	0.01	94	175	3e-74	--	RecName: Full=Catalase isozyme 3 >gi|862456|dbj|BAA09508.1| catalase [Cucurbita pepo]
Unigene15247_All	1364	605	1174	gi|225449738|ref|XP_002270953.1|	228	37	227	0.63	0.76	0	191	254	4e-76	--	PREDICTED: hypothetical protein [Vitis vinifera]
Unigene15248_All	1473	464	108	gi|224105147|ref|XP_002313701.1|	541	423	541	0.47	0.68	0	119	115	3e-24	--	predicted protein [Populus trichocarpa] >gi|222850109|gb|EEE87656.1| predicted protein [Populus trichocarpa]
Unigene15251_All	402	99	401	gi|15233699|ref|NP_194142.1|	250	1	92	0.55	0.7	0	101	104	5e-22	--	unknown protein [Arabidopsis thaliana] >gi|2262106|gb|AAB63614.1| hypothetical protein [Arabidopsis thaliana] >gi|5668639|emb|CAB51654.1| putative protein [Arabidopsis thaliana] >gi|7269260|emb|CAB81329.1| putative protein [Arabidopsis thaliana]
Unigene15252_All	522	521	189	gi|270253315|emb|CBI19926.1|	486	248	358	0.63	0.81	0	111	155	3e-37	--	unnamed protein product [Vitis vinifera]
Unigene15253_All	275	248	3	gi|255559076|ref|XP_002520560.1|	243	40	121	0.76	0.84	0	82	121	5e-27	--	Rho GDP-dissociation inhibitor, putative [Ricinus communis] >gi|223540220|gb|EEF41793.1| Rho GDP-dissociation inhibitor, putative [Ricinus communis]
Unigene15255_All	1843	1814	195	gi|255564367|ref|XP_002523180.1|	618	125	592	0.27	0.4	0.04	563	125	3e-27	--	hypothetical protein RCOM_1336590 [Ricinus communis] >gi|223537587|gb|EEF39211.1| hypothetical protein RCOM_1336590 [Ricinus communis]
Unigene15256_All	701	584	252	gi|224090927|ref|XP_002309119.1|	255	1	110	0.65	0.75	0	111	140	4e-51	--	predicted protein [Populus trichocarpa] >gi|222855095|gb|EEE92642.1| predicted protein [Populus trichocarpa]
Unigene15258_All	335	178	2	gi|15229663|ref|NP_190574.1|	632	107	165	0.72	0.84	0	59	104	2e-38	--	aspartyl protease family protein [Arabidopsis thaliana] >gi|6522926|emb|CAB62113.1| putative protein [Arabidopsis thaliana] >gi|53828539|gb|AAU94379.1| At3g50050 [Arabidopsis thaliana] >gi|55733749|gb|AAV59271.1| At3g50050 [Arabidopsis thaliana]
Unigene15260_All	229	2	109	gi|255646237|gb|ACU23603.1|	499	462	497	0.8	0.88	0	36	63.9	9e-10	--	unknown [Glycine max]
Unigene15261_All	493	493	2	gi|255563054|ref|XP_002522531.1|	213	19	179	0.42	0.57	0.01	166	135	3e-31	--	ring finger protein, putative [Ricinus communis] >gi|223538222|gb|EEF39831.1| ring finger protein, putative [Ricinus communis]
Unigene15263_All	766	743	315	gi|225432973|ref|XP_002280640.1|	737	58	201	0.56	0.74	0	144	174	1e-66	--	PREDICTED: hypothetical protein [Vitis vinifera]
Unigene15265_All	343	10	342	gi|147821641|emb|CAN70431.1|	971	722	832	0.4	0.54	0	111	92.4	2e-18	--	hypothetical protein [Vitis vinifera]
Unigene15267_All	321	2	205	gi|224094769|ref|XP_002310229.1|	294	227	294	0.6	0.82	0	68	95.1	4e-19	--	predicted protein [Populus trichocarpa] >gi|222853132|gb|EEE90679.1| predicted protein [Populus trichocarpa]
Unigene15269_All	1947	319	1764	gi|255571328|ref|XP_002526613.1|	976	495	976	0.91	0.96	0	482	915	0	--	cation:chloride symporter, putative [Ricinus communis] >gi|223534053|gb|EEF35772.1| cation:chloride symporter, putative [Ricinus communis]
Unigene15270_All	1373	6	1115	gi|225435169|ref|XP_002284710.1|	371	1	369	0.85	0.94	0	370	665	0	--	PREDICTED: hypothetical protein [Vitis vinifera] >gi|270227504|emb|CBI16237.1| unnamed protein product [Vitis vinifera]
Unigene15271_All	314	5	148	gi|224120256|ref|XP_002331003.1|	537	186	233	0.81	0.95	0	48	83.2	1e-15	--	predicted protein [Populus trichocarpa] >gi|222872933|gb|EEF10064.1| predicted protein [Populus trichocarpa]
Unigene15272_All	1419	1237	230	gi|255583984|ref|XP_002532738.1|	329	1	329	0.78	0.83	0.03	347	513	1e-144	--	transcriptional activator, putative [Ricinus communis] >gi|223527515|gb|EEF29640.1| transcriptional activator, putative [Ricinus communis]
Unigene15273_All	469	2	352	gi|147798405|emb|CAN70142.1|	748	302	419	0.74	0.86	0	118	185	1e-52	--	hypothetical protein [Vitis vinifera]
Unigene15274_All	1844	506	114	gi|255544856|ref|XP_002513489.1|	844	714	844	0.82	0.9	0	131	222	3e-56	--	origin recognition complex subunit, putative [Ricinus communis] >gi|223547397|gb|EEF48892.1| origin recognition complex subunit, putative [Ricinus communis]
Unigene15275_All	1590	979	110	gi|255539945|ref|XP_002511037.1|	411	122	411	0.89	0.95	0	290	539	0	--	glutamate dehydrogenase, putative [Ricinus communis] >gi|223550152|gb|EEF51639.1| glutamate dehydrogenase, putative [Ricinus communis]
Unigene15282_All	206	203	57	gi|224088282|ref|XP_002308404.1|	645	597	645	0.81	0.91	0	49	85.9	2e-16	--	predicted protein [Populus trichocarpa] >gi|222854380|gb|EEE91927.1| predicted protein [Populus trichocarpa]
Unigene15283_All	708	561	352	gi|270228425|emb|CBI17362.1|	369	299	368	0.77	0.82	0	70	108	1e-22	--	unnamed protein product [Vitis vinifera]
Unigene15284_All	591	126	434	gi|225423993|ref|XP_002282702.1|	417	298	400	0.78	0.92	0	103	173	2e-42	--	PREDICTED: hypothetical protein [Vitis vinifera] >gi|270239778|emb|CBI27011.1| unnamed protein product [Vitis vinifera]
Unigene15289_All	255	148	2	gi|255589903|ref|XP_002535122.1|	371	300	348	0.97	0.97	0	49	96.7	7e-30	--	cytochrome C oxidase polypeptide III, putative [Ricinus communis] >gi|223523986|gb|EEF27262.1| cytochrome C oxidase polypeptide III, putative [Ricinus communis]
Unigene15290_All	643	2	643	gi|255571240|ref|XP_002526570.1|	744	34	304	0.33	0.45	0.21	271	130	3e-29	--	brca1 associated ring domain, putative [Ricinus communis] >gi|223534131|gb|EEF35848.1| brca1 associated ring domain, putative [Ricinus communis]
Unigene15292_All	268	207	1	gi|270255253|emb|CBI37639.1|	1230	1052	1120	0.47	0.6	0.06	74	63.2	2e-09	--	unnamed protein product [Vitis vinifera]
Unigene15295_All	267	4	147	gi|224141489|ref|XP_002324104.1|	1815	371	418	0.7	0.89	0	48	70.5	1e-23	--	predicted protein [Populus trichocarpa] >gi|222867106|gb|EEF04237.1| predicted protein [Populus trichocarpa]
Unigene15296_All	235	1	162	gi|255548263|ref|XP_002515188.1|	421	281	334	0.61	0.77	0	54	72	1e-21	--	10-deacetylbaccatin III 10-O-acetyltransferase, putative [Ricinus communis] >gi|223545668|gb|EEF47172.1| 10-deacetylbaccatin III 10-O-acetyltransferase, putative [Ricinus communis]
Unigene15297_All	518	47	247	gi|225468364|ref|XP_002272006.1|	90	6	90	0.55	0.63	0.21	85	76.6	2e-13	--	PREDICTED: hypothetical protein [Vitis vinifera]
Unigene15299_All	384	379	92	gi|224080576|ref|XP_002306168.1|	145	45	140	0.43	0.64	0	96	102	2e-21	--	predicted protein [Populus trichocarpa] >gi|222849132|gb|EEE86679.1| predicted protein [Populus trichocarpa]
Unigene15301_All	1395	1283	180	gi|255538758|ref|XP_002510444.1|	541	28	390	0.76	0.82	0.01	374	519	1e-146	--	GTP-binding protein hflx, putative [Ricinus communis] >gi|223551145|gb|EEF52631.1| GTP-binding protein hflx, putative [Ricinus communis]
Unigene15303_All	496	488	3	gi|255542816|ref|XP_002512471.1|	359	128	285	0.7	0.87	0	162	247	8e-65	--	protein phosphatase 2c, putative [Ricinus communis] >gi|223548432|gb|EEF49923.1| protein phosphatase 2c, putative [Ricinus communis]
Unigene15306_All	985	204	947	gi|255635754|gb|ACU18226.1|	262	2	262	0.53	0.67	0.05	263	277	3e-73	--	unknown [Glycine max]
Unigene15307_All	1572	644	928	gi|255548209|ref|XP_002515161.1|	295	192	291	0.76	0.87	0.05	101	152	2e-57	--	conserved hypothetical protein [Ricinus communis] >gi|223545641|gb|EEF47145.1| conserved hypothetical protein [Ricinus communis]
Unigene15308_All	4918	4534	140	gi|147844703|emb|CAN82134.1|	1961	1	1457	0.52	0.65	0.02	1510	1306	0	--	hypothetical protein [Vitis vinifera]
Unigene15309_All	1256	554	1255	gi|5262156|emb|CAB45785.1|	2322	177	410	0.51	0.72	0.02	240	243	5e-76	--	putative protein [Arabidopsis thaliana] >gi|7267599|emb|CAB80911.1| putative protein [Arabidopsis thaliana]
Unigene15314_All	264	2	157	gi|225469382|ref|XP_002262998.1|	655	431	482	0.88	0.96	0	52	95.5	3e-19	--	PREDICTED: hypothetical protein [Vitis vinifera]
Unigene15317_All	303	3	146	gi|224117008|ref|XP_002317451.1|	461	185	232	0.68	0.81	0	48	71.2	3e-23	--	predicted protein [Populus trichocarpa] >gi|222860516|gb|EEE98063.1| predicted protein [Populus trichocarpa]
Unigene15318_All	908	906	1	gi|255557635|ref|XP_002519847.1|	598	209	510	0.79	0.89	0	302	506	1e-142	--	Peptide transporter, putative [Ricinus communis] >gi|223540893|gb|EEF42451.1| Peptide transporter, putative [Ricinus communis]
Unigene15319_All	451	72	443	gi|115435924|ref|NP_001042720.1|	205	77	200	0.32	0.38	0.03	129	50.8	8e-06	--	Os01g0274800 [Oryza sativa (japonica cultivar-group)] >gi|113532251|dbj|BAF04634.1| Os01g0274800 [Oryza sativa Japonica Group]
Unigene15320_All	1725	170	1327	gi|224089286|ref|XP_002308677.1|	391	4	389	0.61	0.77	0	386	472	1e-131	--	predicted protein [Populus trichocarpa] >gi|222854653|gb|EEE92200.1| predicted protein [Populus trichocarpa]
Unigene15322_All	1416	836	9	gi|225456006|ref|XP_002279248.1|	409	1	273	0.58	0.68	0.03	287	303	8e-81	--	PREDICTED: hypothetical protein [Vitis vinifera]
Unigene15323_All	1675	46	1467	gi|255568607|ref|XP_002525277.1|	499	20	495	0.8	0.88	0	477	825	0	--	beta-glucanase, putative [Ricinus communis] >gi|223535435|gb|EEF37105.1| beta-glucanase, putative [Ricinus communis]
Unigene15325_All	373	212	126	gi|224142943|ref|XP_002324789.1|	569	414	442	0.82	0.93	0	29	55.5	3e-07	--	predicted protein [Populus trichocarpa] >gi|222866223|gb|EEF03354.1| predicted protein [Populus trichocarpa]
Unigene15327_All	2515	2073	379	gi|225443782|ref|XP_002266057.1|	724	156	724	0.55	0.67	0.03	585	587	0	--	PREDICTED: hypothetical protein [Vitis vinifera]
Unigene15330_All	543	541	2	gi|225463171|ref|XP_002267329.1|	435	85	262	0.47	0.6	0.01	183	139	3e-32	--	PREDICTED: hypothetical protein [Vitis vinifera]
Unigene15332_All	1929	324	1499	gi|225431820|ref|XP_002273305.1|	457	65	457	0.77	0.86	0	393	619	0	--	PREDICTED: hypothetical protein [Vitis vinifera]
Unigene15335_All	1497	683	255	gi|270247379|emb|CBI32754.1|	542	365	508	0.52	0.75	0	144	161	4e-38	--	unnamed protein product [Vitis vinifera]
Unigene15337_All	2420	180	2162	gi|225427201|ref|XP_002280253.1|	663	1	658	0.69	0.8	0.03	683	881	0	--	PREDICTED: similar to MYC transcription factor [Vitis vinifera]
Unigene15341_All	2364	2208	325	gi|255576995|ref|XP_002529382.1|	640	10	640	0.88	0.92	0	631	1146	0	--	Endosomal P24A protein precursor, putative [Ricinus communis] >gi|223531130|gb|EEF32978.1| Endosomal P24A protein precursor, putative [Ricinus communis]
Unigene15343_All	363	1	363	gi|224092069|ref|XP_002309462.1|	598	422	541	0.78	0.87	0	121	192	2e-48	--	leucine-rich repeat protein kinase [Populus trichocarpa] >gi|222855438|gb|EEE92985.1| leucine-rich repeat protein kinase [Populus trichocarpa]
Unigene15344_All	2001	706	2001	gi|225451199|ref|XP_002274195.1|	640	1	396	0.6	0.68	0	433	442	1e-122	--	PREDICTED: hypothetical protein [Vitis vinifera] >gi|270306733|emb|CBI34237.1| unnamed protein product [Vitis vinifera]
Unigene15347_All	961	3	605	gi|255557967|ref|XP_002520012.1|	1279	1064	1260	0.8	0.86	0	201	310	4e-85	--	ATP binding protein, putative [Ricinus communis] >gi|223540776|gb|EEF42336.1| ATP binding protein, putative [Ricinus communis]
Unigene15348_All	352	3	113	gi|224125016|ref|XP_002329870.1|	182	144	180	0.94	0.97	0	37	73.6	1e-12	--	predicted protein [Populus trichocarpa] >gi|222871107|gb|EEF08238.1| predicted protein [Populus trichocarpa]
Unigene15349_All	345	344	216	gi|224089225|ref|XP_002308660.1|	487	444	486	0.86	0.93	0	43	85.9	2e-16	--	predicted protein [Populus trichocarpa] >gi|222854636|gb|EEE92183.1| predicted protein [Populus trichocarpa]
Unigene15355_All	683	682	131	gi|255572872|ref|XP_002527368.1|	2626	132	311	0.6	0.78	0	185	213	3e-73	--	SAB, putative [Ricinus communis] >gi|223533287|gb|EEF35040.1| SAB, putative [Ricinus communis]
Unigene15357_All	2673	534	2159	gi|224058507|ref|XP_002299532.1|	737	200	737	0.53	0.68	0	544	562	1e-175	--	predicted protein [Populus trichocarpa] >gi|222846790|gb|EEE84337.1| predicted protein [Populus trichocarpa]
Unigene15360_All	1047	817	2	gi|224092065|ref|XP_002309460.1|	554	3	278	0.86	0.92	0.01	276	479	1e-134	--	predicted protein [Populus trichocarpa] >gi|222855436|gb|EEE92983.1| predicted protein [Populus trichocarpa]
Unigene15367_All	1811	779	1801	gi|225447711|ref|XP_002272885.1|	672	1	305	0.34	0.47	0.04	358	156	2e-36	--	PREDICTED: hypothetical protein [Vitis vinifera] >gi|270229065|emb|CBI17995.1| unnamed protein product [Vitis vinifera]
Unigene15369_All	789	789	1	gi|224069854|ref|XP_002303056.1|	551	261	519	0.65	0.72	0	263	315	5e-85	--	predicted protein [Populus trichocarpa] >gi|222844782|gb|EEE82329.1| predicted protein [Populus trichocarpa]
Unigene15370_All	1437	670	1437	gi|255561957|ref|XP_002521987.1|	661	1	256	0.89	0.94	0	256	467	1e-130	--	protein binding protein, putative [Ricinus communis] >gi|223538791|gb|EEF40391.1| protein binding protein, putative [Ricinus communis]
Unigene15371_All	530	445	525	gi|255565956|ref|XP_002523966.1|	624	256	282	0.7	0.85	0	27	43.9	2e-06	--	utp-glucose-1-phosphate uridylyltransferase, putative [Ricinus communis] >gi|223536693|gb|EEF38334.1| utp-glucose-1-phosphate uridylyltransferase, putative [Ricinus communis]
Unigene15372_All	675	513	112	gi|190588358|gb|ACE79210.1|	326	11	154	0.53	0.65	0.09	148	142	8e-33	--	chi31 [Limonium bicolor]
Unigene15375_All	509	2	508	gi|224077568|ref|XP_002305306.1|	622	188	351	0.75	0.81	0	169	250	1e-65	--	predicted protein [Populus trichocarpa] >gi|222848270|gb|EEE85817.1| predicted protein [Populus trichocarpa]
Unigene15376_All	546	238	450	gi|255563677|ref|XP_002522840.1|	1217	1	70	0.6	0.73	0	71	87.4	1e-16	--	multidrug resistance protein 1, 2, putative [Ricinus communis] >gi|223537924|gb|EEF39538.1| multidrug resistance protein 1, 2, putative [Ricinus communis]
Unigene15377_All	307	152	3	gi|225438593|ref|XP_002276456.1|	637	414	463	0.62	0.84	0	50	76.3	2e-26	--	PREDICTED: hypothetical protein [Vitis vinifera] >gi|270232167|emb|CBI21490.1| unnamed protein product [Vitis vinifera]
Unigene15378_All	620	65	619	gi|225438787|ref|XP_002283118.1|	336	1	192	0.61	0.66	0.05	196	213	3e-54	--	PREDICTED: hypothetical protein [Vitis vinifera]
Unigene15380_All	333	85	258	gi|147854459|emb|CAN78588.1|	2232	1080	1138	0.45	0.67	0.01	59	56.2	2e-07	--	hypothetical protein [Vitis vinifera]
Unigene15381_All	754	147	34	gi|270240245|emb|CBI27476.1|	390	352	389	0.71	0.81	0	38	58.5	8e-18	--	unnamed protein product [Vitis vinifera]
Unigene15386_All	374	374	117	gi|225459010|ref|XP_002285604.1|	448	213	298	0.81	0.89	0	86	150	7e-36	--	PREDICTED: hypothetical protein isoform 2 [Vitis vinifera]
Unigene15388_All	286	280	134	gi|147804917|emb|CAN78049.1|	1600	1245	1294	0.44	0.56	0.02	50	37.4	1e-06	--	hypothetical protein [Vitis vinifera]
Unigene15389_All	254	64	189	gi|225445545|ref|XP_002285295.1|	433	392	433	0.92	0.95	0	42	85.9	2e-16	--	PREDICTED: hypothetical protein [Vitis vinifera] >gi|270240986|emb|CBI28215.1| unnamed protein product [Vitis vinifera]
Unigene15391_All	1405	387	911	gi|255551579|ref|XP_002516835.1|	885	466	641	0.75	0.86	0	176	274	1e-158	--	inosine-uridine preferring nucleoside hydrolase, putative [Ricinus communis] >gi|223543923|gb|EEF45449.1| inosine-uridine preferring nucleoside hydrolase, putative [Ricinus communis]
Unigene15392_All	1348	1314	424	gi|270234536|emb|CBI23139.1|	1018	193	483	0.62	0.75	0	297	387	1e-180	--	unnamed protein product [Vitis vinifera]
Unigene15395_All	436	162	425	gi|15242612|ref|NP_198839.1|	370	13	104	0.44	0.61	0.04	92	79.7	2e-14	--	nodulin-related [Arabidopsis thaliana]
Unigene15396_All	2585	1206	2486	gi|225461034|ref|XP_002281360.1|	874	445	873	0.73	0.85	0	430	642	0	--	PREDICTED: hypothetical protein [Vitis vinifera]
Unigene15397_All	408	3	173	gi|255554070|ref|XP_002518075.1|	356	194	250	0.71	0.85	0	57	85.5	3e-16	--	conserved hypothetical protein [Ricinus communis] >gi|223542671|gb|EEF44208.1| conserved hypothetical protein [Ricinus communis]
Unigene15398_All	1109	727	2	gi|224148749|ref|XP_002336706.1|	322	10	250	0.61	0.78	0	242	302	8e-81	--	predicted protein [Populus trichocarpa] >gi|222836561|gb|EEE74968.1| predicted protein [Populus trichocarpa]
Unigene15399_All	771	627	202	gi|225431869|ref|XP_002275498.1|	153	1	153	0.65	0.74	0.07	153	180	2e-44	--	PREDICTED: hypothetical protein [Vitis vinifera] >gi|270234320|emb|CBI22924.1| unnamed protein product [Vitis vinifera]
Unigene15400_All	581	438	151	gi|225454475|ref|XP_002280923.1|	469	369	463	0.64	0.82	0	96	128	6e-49	--	PREDICTED: hypothetical protein [Vitis vinifera] >gi|270258454|emb|CBI40488.1| unnamed protein product [Vitis vinifera]
Unigene15401_All	603	400	2	gi|148270935|gb|ABQ53633.1|	351	161	293	0.57	0.75	0	133	172	1e-60	--	esterase [Cucumis melo]
Unigene15403_All	973	1	366	gi|255568227|ref|XP_002525089.1|	656	534	654	0.71	0.82	0	122	174	2e-42	--	conserved hypothetical protein [Ricinus communis] >gi|223535670|gb|EEF37336.1| conserved hypothetical protein [Ricinus communis]
Unigene15405_All	3930	3716	795	gi|225458503|ref|XP_002282254.1|	1023	22	1021	0.66	0.78	0.02	1001	1302	0	--	PREDICTED: hypothetical protein [Vitis vinifera]
Unigene15409_All	880	643	2	gi|225452678|ref|XP_002282263.1|	955	1	216	0.88	0.94	0	216	382	1e-105	--	PREDICTED: hypothetical protein [Vitis vinifera] >gi|270251660|emb|CBI35033.1| unnamed protein product [Vitis vinifera]
Unigene15410_All	587	4	582	gi|224130066|ref|XP_002320744.1|	1726	880	1067	0.55	0.68	0	194	187	1e-46	--	predicted protein [Populus trichocarpa] >gi|222861517|gb|EEE99059.1| predicted protein [Populus trichocarpa]
Unigene15411_All	382	49	270	gi|255626557|gb|ACU13623.1|	84	3	76	0.59	0.72	0	74	83.6	1e-15	--	unknown [Glycine max]
Unigene15412_All	211	118	210	gi|217070186|gb|ACJ83453.1|	63	3	33	0.87	0.96	0	31	63.9	9e-10	--	unknown [Medicago truncatula]
Unigene15414_All	348	3	347	gi|224137958|ref|XP_002322694.1|	586	388	502	0.75	0.87	0	115	185	3e-46	--	predicted protein [Populus trichocarpa] >gi|222867324|gb|EEF04455.1| predicted protein [Populus trichocarpa]
Unigene15415_All	902	898	386	gi|15425735|dbj|BAB64345.1|	615	443	615	0.67	0.77	0.03	177	213	6e-54	--	EIN3-like protein [Cucumis melo]
Unigene15416_All	756	494	754	gi|270254267|emb|CBI36659.1|	158	1	84	0.62	0.76	0.03	90	105	7e-22	--	unnamed protein product [Vitis vinifera]
Unigene15417_All	812	154	810	gi|255548301|ref|XP_002515207.1|	1385	196	426	0.61	0.74	0.05	231	278	1e-91	--	nucleotide binding protein, putative [Ricinus communis] >gi|223545687|gb|EEF47191.1| nucleotide binding protein, putative [Ricinus communis]
Unigene15419_All	2269	116	2143	gi|225456767|ref|XP_002276501.1|	682	1	678	0.77	0.88	0.01	684	1094	0	--	PREDICTED: hypothetical protein [Vitis vinifera] >gi|270226137|emb|CBI14871.1| unnamed protein product [Vitis vinifera]
Unigene15420_All	287	150	34	gi|224090992|ref|XP_002309137.1|	393	348	386	0.66	0.84	0	39	59.3	2e-08	--	predicted protein [Populus trichocarpa] >gi|222855113|gb|EEE92660.1| predicted protein [Populus trichocarpa]
Unigene15422_All	1063	219	1061	gi|270240750|emb|CBI27979.1|	386	18	295	0.8	0.87	0	281	460	1e-128	--	unnamed protein product [Vitis vinifera]
Unigene15423_All	1813	117	1460	gi|255547692|ref|XP_002514903.1|	470	41	470	0.76	0.82	0	450	702	0	--	conserved hypothetical protein [Ricinus communis] >gi|223545954|gb|EEF47457.1| conserved hypothetical protein [Ricinus communis]
Unigene15424_All	967	91	822	gi|255560950|ref|XP_002521488.1|	513	1	230	0.56	0.66	0.05	258	252	7e-77	--	tRNA-pseudouridine synthase, putative [Ricinus communis] >gi|223539387|gb|EEF40978.1| tRNA-pseudouridine synthase, putative [Ricinus communis]
Unigene15425_All	998	284	3	gi|225434889|ref|XP_002280733.1|	396	189	283	0.82	0.92	0.01	95	184	3e-93	--	PREDICTED: hypothetical protein [Vitis vinifera]
Unigene15426_All	662	121	660	gi|224089320|ref|XP_002308688.1|	568	181	363	0.55	0.71	0.01	183	202	6e-51	--	predicted protein [Populus trichocarpa] >gi|222854664|gb|EEE92211.1| predicted protein [Populus trichocarpa]
Unigene15427_All	225	171	4	gi|225431349|ref|XP_002270386.1|	503	100	155	0.75	0.82	0	56	93.2	1e-18	--	PREDICTED: hypothetical protein [Vitis vinifera] >gi|270235323|emb|CBI24452.1| unnamed protein product [Vitis vinifera]
Unigene15429_All	1556	1340	1116	gi|11466010|ref|NP_054552.1|	75	1	75	0.85	0.86	0	75	121	4e-26	--	hypothetical protein NitaCp078 [Nicotiana tabacum] >gi|11466023|ref|NP_054565.1| hypothetical protein NitaCp091 [Nicotiana tabacum] >gi|78102593|ref|YP_358732.1| hypothetical protein NisyCp089 [Nicotiana sylvestris] >gi|78102607|ref|YP_358746.1| hypothetical protein NisyCp103 [Nicotiana sylvestris] >gi|81301623|ref|YP_398918.1| hypothetical protein NitoCp088 [Nicotiana tomentosiformis] >gi|813016…
Unigene15430_All	1653	2	946	gi|224131530|ref|XP_002321107.1|	577	96	411	0.79	0.89	0	316	517	1e-145	--	predicted protein [Populus trichocarpa] >gi|222861880|gb|EEE99422.1| predicted protein [Populus trichocarpa]
Unigene15432_All	974	906	148	gi|224129652|ref|XP_002328769.1|	339	1	255	0.69	0.81	0	255	369	1e-101	--	predicted protein [Populus trichocarpa] >gi|222839067|gb|EEE77418.1| predicted protein [Populus trichocarpa]
Unigene15434_All	387	239	75	gi|225459573|ref|XP_002285860.1|	326	1	54	0.65	0.81	0	55	79.7	2e-14	--	PREDICTED: hypothetical protein [Vitis vinifera] >gi|270252401|emb|CBI19012.1| unnamed protein product [Vitis vinifera]
Unigene15436_All	6651	4574	399	gi|224061471|ref|XP_002300496.1|	2036	637	2036	0.78	0.89	0	1402	2193	0	--	microtubule organization protein [Populus trichocarpa] >gi|222847754|gb|EEE85301.1| microtubule organization protein [Populus trichocarpa]
Unigene15438_All	391	165	389	gi|255551495|ref|XP_002516793.1|	239	41	115	0.64	0.78	0	75	108	1e-28	--	endo-1,3-1,4-beta-d-glucanase, putative [Ricinus communis] >gi|223543881|gb|EEF45407.1| endo-1,3-1,4-beta-d-glucanase, putative [Ricinus communis]
Unigene15440_All	567	2	565	gi|225447810|ref|XP_002267129.1|	1031	72	257	0.69	0.84	0	188	263	2e-69	--	PREDICTED: hypothetical protein [Vitis vinifera] >gi|270230687|emb|CBI20015.1| unnamed protein product [Vitis vinifera]
Unigene15442_All	2103	1711	356	gi|255562532|ref|XP_002522272.1|	524	70	521	0.78	0.88	0	452	753	0	--	zinc ion binding protein, putative [Ricinus communis] >gi|223538525|gb|EEF40130.1| zinc ion binding protein, putative [Ricinus communis]
Unigene15444_All	832	432	767	gi|255572539|ref|XP_002527204.1|	292	135	243	0.66	0.77	0	112	145	8e-34	--	conserved hypothetical protein [Ricinus communis] >gi|223533469|gb|EEF35217.1| conserved hypothetical protein [Ricinus communis]
Unigene15446_All	1027	381	983	gi|270236196|emb|CBI25465.1|	380	114	309	0.55	0.71	0	202	210	3e-83	--	unnamed protein product [Vitis vinifera]
Unigene15447_All	1441	390	914	gi|224082053|ref|XP_002306558.1|	309	118	293	0.75	0.87	0	176	262	6e-74	--	predicted protein [Populus trichocarpa] >gi|222856007|gb|EEE93554.1| predicted protein [Populus trichocarpa]
Unigene15448_All	1652	1312	371	gi|225424178|ref|XP_002280443.1|	531	100	405	0.66	0.8	0	314	418	1e-172	--	PREDICTED: hypothetical protein [Vitis vinifera]
Unigene15449_All	1804	1650	112	gi|270227055|emb|CBI15788.1|	722	1	513	0.8	0.89	0	513	833	0	--	unnamed protein product [Vitis vinifera]
Unigene15450_All	1190	1169	564	gi|255540723|ref|XP_002511426.1|	343	218	335	0.4	0.49	0	202	137	4e-31	--	spermidine synthase 1, putative [Ricinus communis] >gi|223550541|gb|EEF52028.1| spermidine synthase 1, putative [Ricinus communis]
Unigene15453_All	432	3	431	gi|255543813|ref|XP_002512969.1|	1217	244	386	0.9	0.97	0	143	275	2e-73	--	coatomer alpha subunit, putative [Ricinus communis] >gi|223547980|gb|EEF49472.1| coatomer alpha subunit, putative [Ricinus communis]
Unigene15455_All	1058	684	7	gi|225431392|ref|XP_002272192.1|	990	769	990	0.46	0.62	0.01	229	175	5e-66	--	PREDICTED: hypothetical protein [Vitis vinifera]
Unigene15457_All	445	230	445	gi|225439390|ref|XP_002263427.1|	302	122	193	0.76	0.88	0	72	125	1e-36	--	PREDICTED: hypothetical protein [Vitis vinifera] >gi|270234206|emb|CBI22811.1| unnamed protein product [Vitis vinifera]
Unigene15458_All	620	7	579	gi|255538462|ref|XP_002510296.1|	347	123	347	0.42	0.52	0.16	229	143	2e-33	--	hypothetical protein RCOM_1592640 [Ricinus communis] >gi|223550997|gb|EEF52483.1| hypothetical protein RCOM_1592640 [Ricinus communis]
Unigene15459_All	1072	66	1070	gi|225432114|ref|XP_002274418.1|	637	1	343	0.58	0.7	0.02	343	393	1e-108	--	PREDICTED: hypothetical protein [Vitis vinifera] >gi|270238737|emb|CBI25973.1| unnamed protein product [Vitis vinifera]
Unigene15460_All	309	127	282	gi|559684|gb|AAA93521.1|	285	208	259	0.88	0.92	0	52	96.7	5e-20	--	aquaporin [Mesembryanthemum crystallinum]
Unigene15462_All	3570	148	3372	gi|225465288|ref|XP_002270977.1|	1092	7	1091	0.78	0.88	0.01	1086	1715	0	--	PREDICTED: hypothetical protein [Vitis vinifera]
Unigene15464_All	1618	9	899	gi|255551487|ref|XP_002516789.1|	1325	92	388	0.63	0.79	0	297	384	0	--	conserved hypothetical protein [Ricinus communis] >gi|223543877|gb|EEF45403.1| conserved hypothetical protein [Ricinus communis]
Unigene15465_All	380	351	178	gi|147800480|emb|CAN68584.1|	1283	613	677	0.38	0.53	0.1	65	53.1	2e-09	--	hypothetical protein [Vitis vinifera]
Unigene15467_All	1969	1968	529	gi|270230725|emb|CBI20053.1|	634	155	634	0.77	0.89	0	480	766	0	--	unnamed protein product [Vitis vinifera]
Unigene15468_All	1031	238	993	gi|255572617|ref|XP_002527242.1|	637	17	263	0.44	0.6	0.01	255	187	4e-46	--	kinase, putative [Ricinus communis] >gi|223533418|gb|EEF35168.1| kinase, putative [Ricinus communis]
Unigene15473_All	386	154	384	gi|190613766|gb|ACE80931.1|	445	109	185	0.94	0.98	0	77	168	5e-60	--	omega-3 fatty acid desaturase [Cucumis sativus]
Unigene15477_All	708	184	708	gi|224066503|ref|XP_002302112.1|	286	1	182	0.62	0.74	0.03	182	206	4e-52	--	predicted protein [Populus trichocarpa] >gi|222843838|gb|EEE81385.1| predicted protein [Populus trichocarpa]
Unigene15481_All	712	2	712	gi|255543278|ref|XP_002512702.1|	709	231	467	0.83	0.92	0	237	412	1e-114	--	respiratory burst oxidase, putative [Ricinus communis] >gi|223548663|gb|EEF50154.1| respiratory burst oxidase, putative [Ricinus communis]
Unigene15482_All	1422	238	1071	gi|225444474|ref|XP_002272746.1|	273	1	273	0.7	0.81	0	279	374	1e-102	--	PREDICTED: hypothetical protein [Vitis vinifera]
Unigene15484_All	868	404	303	gi|147791359|emb|CAN66161.1|	659	158	191	0.7	0.85	0	34	54.7	7e-13	--	hypothetical protein [Vitis vinifera]
Unigene15486_All	1448	1364	765	gi|255548411|ref|XP_002515262.1|	364	6	207	0.78	0.87	0	202	341	3e-92	--	conserved hypothetical protein [Ricinus communis] >gi|223545742|gb|EEF47246.1| conserved hypothetical protein [Ricinus communis]
Unigene15487_All	1805	1207	2	gi|225429355|ref|XP_002272679.1|	604	1	401	0.92	0.97	0	402	787	0	--	PREDICTED: hypothetical protein [Vitis vinifera] >gi|270231241|emb|CBI20566.1| unnamed protein product [Vitis vinifera]
Unigene15489_All	3707	609	2690	gi|242068243|ref|XP_002449398.1|	1202	1	806	0.51	0.64	0.15	820	734	0	--	hypothetical protein SORBIDRAFT_05g009420 [Sorghum bicolor] >gi|241935241|gb|EES08386.1| hypothetical protein SORBIDRAFT_05g009420 [Sorghum bicolor]
Unigene15490_All	626	1	363	gi|225425033|ref|XP_002269902.1|	625	505	625	0.89	0.95	0	121	218	7e-56	--	PREDICTED: hypothetical protein [Vitis vinifera] >gi|270240201|emb|CBI27432.1| unnamed protein product [Vitis vinifera]
Unigene15491_All	2513	249	2513	gi|224091174|ref|XP_002309200.1|	1122	2	748	0.57	0.72	0.01	766	796	0	--	predicted protein [Populus trichocarpa] >gi|222855176|gb|EEE92723.1| predicted protein [Populus trichocarpa]
Unigene15494_All	834	834	190	gi|255557057|ref|XP_002519561.1|	595	235	439	0.6	0.7	0.02	220	220	8e-63	--	conserved hypothetical protein [Ricinus communis] >gi|223541258|gb|EEF42810.1| conserved hypothetical protein [Ricinus communis]
Unigene15495_All	1928	527	1597	gi|255577934|ref|XP_002529839.1|	421	16	354	0.69	0.79	0	359	497	1e-162	--	conserved hypothetical protein [Ricinus communis] >gi|223530667|gb|EEF32540.1| conserved hypothetical protein [Ricinus communis]
Unigene15496_All	786	166	462	gi|255574082|ref|XP_002527957.1|	194	1	99	0.8	0.92	0	99	178	1e-43	--	S-adenosylmethionine-dependent methyltransferase, putative [Ricinus communis] >gi|223532661|gb|EEF34446.1| S-adenosylmethionine-dependent methyltransferase, putative [Ricinus communis]
Unigene15497_All	555	516	1	gi|225445012|ref|XP_002283047.1|	439	1	165	0.69	0.79	0	172	242	4e-63	--	PREDICTED: hypothetical protein [Vitis vinifera]
Unigene15500_All	433	96	383	gi|255636366|gb|ACU18522.1|	476	115	210	0.65	0.77	0	96	121	1e-30	--	unknown [Glycine max]
Unigene15502_All	512	511	284	gi|270242469|emb|CBI29561.1|	114	39	114	0.89	0.94	0	76	145	4e-34	--	unnamed protein product [Vitis vinifera]
Unigene15505_All	1110	126	713	gi|224132088|ref|XP_002328182.1|	896	701	896	0.88	0.95	0	196	342	2e-93	--	chromatin remodeling complex subunit [Populus trichocarpa] >gi|222837697|gb|EEE76062.1| chromatin remodeling complex subunit [Populus trichocarpa]
Unigene15506_All	927	887	261	gi|255544393|ref|XP_002513258.1|	718	487	718	0.54	0.7	0.09	232	236	4e-61	--	conserved hypothetical protein [Ricinus communis] >gi|223547632|gb|EEF49126.1| conserved hypothetical protein [Ricinus communis]
Unigene15507_All	1685	1262	300	gi|255558372|ref|XP_002520213.1|	334	1	334	0.54	0.69	0.05	339	317	4e-85	--	conserved hypothetical protein [Ricinus communis] >gi|223540705|gb|EEF42268.1| conserved hypothetical protein [Ricinus communis]
Unigene15508_All	868	14	865	gi|225449126|ref|XP_002277282.1|	482	208	453	0.44	0.56	0.01	287	203	4e-51	--	PREDICTED: hypothetical protein [Vitis vinifera]
Unigene15509_All	986	679	981	gi|147839313|emb|CAN72359.1|	772	616	716	0.35	0.54	0	101	71.2	2e-24	--	hypothetical protein [Vitis vinifera]
Unigene15510_All	1252	1019	702	gi|224083223|ref|XP_002306967.1|	106	1	106	0.9	0.98	0	106	192	1e-47	--	predicted protein [Populus trichocarpa] >gi|118485981|gb|ABK94835.1| unknown [Populus trichocarpa] >gi|222856416|gb|EEE93963.1| predicted protein [Populus trichocarpa]
Unigene15511_All	1199	1116	202	gi|255578548|ref|XP_002530137.1|	417	1	295	0.77	0.84	0	305	426	1e-118	--	geranylgeranyl pyrophosphate synthase, putative [Ricinus communis] >gi|223530362|gb|EEF32253.1| geranylgeranyl pyrophosphate synthase, putative [Ricinus communis]
Unigene15512_All	561	148	441	gi|255563677|ref|XP_002522840.1|	1217	183	280	0.77	0.88	0	98	161	6e-44	--	multidrug resistance protein 1, 2, putative [Ricinus communis] >gi|223537924|gb|EEF39538.1| multidrug resistance protein 1, 2, putative [Ricinus communis]
Unigene15515_All	342	3	230	gi|121702659|ref|XP_001269594.1|	113	14	89	0.56	0.61	0	76	79.7	2e-14	--	hypothetical protein ACLA_028940 [Aspergillus clavatus NRRL 1] >gi|119397737|gb|EAW08168.1| hypothetical protein ACLA_028940 [Aspergillus clavatus NRRL 1]
Unigene15516_All	963	416	961	gi|10177621|dbj|BAB10768.1|	647	75	256	0.74	0.82	0	182	277	1e-108	--	phytoene dehydrogenase-like [Arabidopsis thaliana]
Unigene15517_All	1019	2	616	gi|225466049|ref|XP_002263160.1|	238	28	232	0.75	0.87	0	205	317	3e-85	--	PREDICTED: similar to Adenylate kinase [Vitis vinifera] >gi|270235439|emb|CBI24567.1| unnamed protein product [Vitis vinifera]
Unigene15519_All	621	498	1	gi|224104851|ref|XP_002313591.1|	487	324	486	0.75	0.84	0	166	241	2e-73	--	predicted protein [Populus trichocarpa] >gi|222849999|gb|EEE87546.1| predicted protein [Populus trichocarpa]
Unigene15521_All	614	329	613	gi|255571081|ref|XP_002526491.1|	884	173	267	0.67	0.83	0	95	137	3e-50	--	pentatricopeptide repeat-containing protein, putative [Ricinus communis] >gi|223534166|gb|EEF35882.1| pentatricopeptide repeat-containing protein, putative [Ricinus communis]
Unigene15523_All	1511	329	1324	gi|225457835|ref|XP_002267135.1|	332	10	332	0.5	0.71	0	332	323	8e-87	--	PREDICTED: hypothetical protein [Vitis vinifera]
Unigene15527_All	700	60	698	gi|270253949|emb|CBI36347.1|	489	1	198	0.67	0.75	0.01	216	261	7e-69	--	unnamed protein product [Vitis vinifera]
Unigene15528_All	557	1	552	gi|224129054|ref|XP_002320489.1|	869	86	267	0.8	0.86	0	184	284	6e-76	--	argonaute protein group [Populus trichocarpa] >gi|222861262|gb|EEE98804.1| argonaute protein group [Populus trichocarpa]
Unigene15531_All	452	229	104	gi|115453709|ref|NP_001050455.1|	90	1	42	0.78	0.88	0	42	69.7	2e-11	--	Os03g0439800 [Oryza sativa (japonica cultivar-group)] >gi|113548926|dbj|BAF12369.1| Os03g0439800 [Oryza sativa Japonica Group]
Unigene15532_All	309	140	3	gi|225441481|ref|XP_002275747.1|	331	110	153	0.63	0.71	0.06	49	47.8	2e-12	--	PREDICTED: hypothetical protein [Vitis vinifera]
Unigene15533_All	968	2	865	gi|224058589|ref|XP_002299555.1|	477	137	477	0.48	0.6	0.15	341	273	4e-72	--	predicted protein [Populus trichocarpa] >gi|222846813|gb|EEE84360.1| predicted protein [Populus trichocarpa]
Unigene15534_All	352	156	350	gi|224136514|ref|XP_002326879.1|	180	113	177	0.7	0.84	0	65	97.8	3e-33	--	predicted protein [Populus trichocarpa] >gi|222835194|gb|EEE73629.1| predicted protein [Populus trichocarpa]
Unigene15535_All	936	113	874	gi|60932254|gb|AAX37335.1|	443	4	258	0.81	0.86	0.02	260	419	1e-116	--	UDP-glucuronic acid decarboxylase 2 [Populus tomentosa]
Unigene15536_All	783	766	2	gi|255580384|ref|XP_002531019.1|	741	46	296	0.58	0.73	0.01	258	301	1e-80	--	protein with unknown function [Ricinus communis] >gi|223529394|gb|EEF31357.1| protein with unknown function [Ricinus communis]
Unigene15539_All	3127	2266	1484	gi|224138004|ref|XP_002326494.1|	619	129	387	0.87	0.95	0	261	481	0	--	predicted protein [Populus trichocarpa] >gi|222833816|gb|EEE72293.1| predicted protein [Populus trichocarpa]
Unigene15541_All	1067	240	743	gi|225436100|ref|XP_002277937.1|	183	1	164	0.79	0.88	0	168	269	7e-71	--	PREDICTED: hypothetical protein [Vitis vinifera] >gi|270235277|emb|CBI24407.1| unnamed protein product [Vitis vinifera]
Unigene15543_All	1166	585	37	gi|270244278|emb|CBI31214.1|	622	1	182	0.62	0.75	0	183	232	1e-59	--	unnamed protein product [Vitis vinifera]
Unigene15544_All	643	638	483	gi|255587075|ref|XP_002534125.1|	194	144	194	0.92	0.94	0	52	99.8	4e-20	--	protein phosphatase pp2a regulatory subunit B, putative [Ricinus communis] >gi|223525820|gb|EEF28262.1| protein phosphatase pp2a regulatory subunit B, putative [Ricinus communis]
Unigene15545_All	1099	1097	183	gi|224075164|ref|XP_002304569.1|	730	416	730	0.89	0.93	0.03	315	565	1e-160	--	predicted protein [Populus trichocarpa] >gi|222842001|gb|EEE79548.1| predicted protein [Populus trichocarpa]
Unigene15546_All	1769	1584	568	gi|224089973|ref|XP_002308887.1|	875	1	339	0.62	0.75	0	342	424	1e-135	--	predicted protein [Populus trichocarpa] >gi|222854863|gb|EEE92410.1| predicted protein [Populus trichocarpa]
Unigene15548_All	308	307	68	gi|224123710|ref|XP_002330189.1|	588	508	585	0.56	0.63	0	80	90.9	7e-18	--	predicted protein [Populus trichocarpa] >gi|222871645|gb|EEF08776.1| predicted protein [Populus trichocarpa]
Unigene15551_All	1322	1298	213	gi|270227768|emb|CBI16501.1|	466	107	466	0.58	0.73	0	364	402	1e-110	--	unnamed protein product [Vitis vinifera]
Unigene15552_All	884	714	127	gi|255546307|ref|XP_002514213.1|	384	1	199	0.67	0.8	0.02	200	266	4e-70	--	conserved hypothetical protein [Ricinus communis] >gi|223546669|gb|EEF48167.1| conserved hypothetical protein [Ricinus communis]
Unigene15553_All	419	33	419	gi|225459615|ref|XP_002285873.1|	399	130	258	0.81	0.89	0	129	212	2e-54	--	PREDICTED: hypothetical protein [Vitis vinifera]
Unigene15557_All	297	85	297	gi|224081647|ref|XP_002306469.1|	399	1	65	0.74	0.8	0	71	96.7	1e-19	--	predicted protein [Populus trichocarpa] >gi|222855918|gb|EEE93465.1| predicted protein [Populus trichocarpa]
Unigene15559_All	451	292	450	gi|225452930|ref|XP_002278944.1|	372	98	150	0.56	0.71	0	53	63.2	2e-09	--	PREDICTED: hypothetical protein [Vitis vinifera]
Unigene15561_All	436	180	434	gi|270239759|emb|CBI26992.1|	585	19	105	0.7	0.8	0.04	89	124	7e-28	--	unnamed protein product [Vitis vinifera]
Unigene15563_All	518	398	273	gi|224099693|ref|XP_002311581.1|	348	296	337	0.57	0.76	0	42	55.8	2e-17	--	predicted protein [Populus trichocarpa] >gi|222851401|gb|EEE88948.1| predicted protein [Populus trichocarpa]
Unigene15564_All	588	588	169	gi|134142350|gb|ABO61511.1|	999	823	963	0.78	0.9	0	141	225	3e-60	--	LRR receptor-like protein kinase m1' [Malus x domestica]
Unigene15565_All	384	5	358	gi|147770730|emb|CAN71290.1|	937	59	176	0.38	0.54	0	118	74.3	7e-13	--	hypothetical protein [Vitis vinifera]
Unigene15566_All	478	157	363	gi|225428201|ref|XP_002278951.1|	1006	258	326	0.94	0.98	0	69	150	6e-65	--	PREDICTED: hypothetical protein [Vitis vinifera] >gi|270255395|emb|CBI37779.1| unnamed protein product [Vitis vinifera]
Unigene15569_All	1141	1089	295	gi|224109522|ref|XP_002315224.1|	335	5	275	0.78	0.9	0.02	271	432	1e-120	--	predicted protein [Populus trichocarpa] >gi|222864264|gb|EEF01395.1| predicted protein [Populus trichocarpa]
Unigene15570_All	800	118	657	gi|270227692|emb|CBI16425.1|	418	120	300	0.85	0.93	0	181	336	2e-91	--	unnamed protein product [Vitis vinifera]
Unigene15577_All	236	156	1	gi|225457083|ref|XP_002283215.1|	862	777	828	0.82	0.88	0	52	93.6	9e-23	--	PREDICTED: hypothetical protein [Vitis vinifera]
Unigene15578_All	1496	251	1075	gi|224102751|ref|XP_002334132.1|	302	16	301	0.66	0.78	0.04	289	357	3e-97	--	glycinamide ribonucleotide transformylase [Populus trichocarpa] >gi|222869679|gb|EEF06810.1| glycinamide ribonucleotide transformylase [Populus trichocarpa]
Unigene15582_All	885	625	834	gi|270227723|emb|CBI16456.1|	1948	353	422	0.88	0.97	0	70	135	1e-30	--	unnamed protein product [Vitis vinifera]
Unigene15583_All	483	482	84	gi|225432654|ref|XP_002278361.1|	729	477	598	0.3	0.45	0.02	137	57.8	8e-08	--	PREDICTED: hypothetical protein [Vitis vinifera]
Unigene15584_All	1833	67	540	gi|224131430|ref|XP_002328537.1|	626	1	170	0.3	0.53	0.1	176	75.9	3e-12	--	predicted protein [Populus trichocarpa] >gi|222838252|gb|EEE76617.1| predicted protein [Populus trichocarpa]
Unigene15588_All	766	152	646	gi|224131472|ref|XP_002321093.1|	1006	1	164	0.63	0.81	0	165	214	9e-63	--	predicted protein [Populus trichocarpa] >gi|222861866|gb|EEE99408.1| predicted protein [Populus trichocarpa]
Unigene15589_All	431	201	37	gi|147838572|emb|CAN74312.1|	1915	1770	1825	0.35	0.55	0.01	56	47.8	9e-07	--	hypothetical protein [Vitis vinifera]
Unigene15591_All	2672	2346	1657	gi|225424025|ref|XP_002279484.1|	243	3	242	0.46	0.6	0.08	250	193	2e-47	--	PREDICTED: hypothetical protein [Vitis vinifera]
Unigene15592_All	1459	309	1031	gi|225449519|ref|XP_002278848.1|	258	8	253	0.5	0.61	0.02	248	263	8e-69	--	PREDICTED: hypothetical protein [Vitis vinifera]
Unigene15593_All	2153	1767	436	gi|255568452|ref|XP_002525200.1|	474	5	453	0.58	0.67	0.01	453	496	1e-138	--	conserved hypothetical protein [Ricinus communis] >gi|223535497|gb|EEF37166.1| conserved hypothetical protein [Ricinus communis]
Unigene15595_All	304	125	3	gi|255672802|dbj|BAH90873.1|	778	477	517	0.68	0.78	0	41	64.3	7e-10	--	Os01g0116166 [Oryza sativa Japonica Group]
Unigene15597_All	827	2	811	gi|270232414|emb|CBI21736.1|	824	556	822	0.64	0.76	0	271	341	1e-92	--	unnamed protein product [Vitis vinifera]
Unigene15598_All	330	329	3	gi|224057130|ref|XP_002299134.1|	973	809	917	0.88	0.93	0	109	210	8e-54	--	DNA methyltransferase [Populus trichocarpa] >gi|222846392|gb|EEE83939.1| DNA methyltransferase [Populus trichocarpa]
Unigene15599_All	2394	2344	305	gi|255578088|ref|XP_002529914.1|	690	1	690	0.65	0.79	0.02	697	889	0	--	conserved hypothetical protein [Ricinus communis] >gi|223530591|gb|EEF32468.1| conserved hypothetical protein [Ricinus communis]
Unigene15601_All	329	253	128	gi|224092296|ref|XP_002309548.1|	247	1	42	0.73	0.83	0	42	65.5	3e-10	--	aquaporin, MIP family, TIP subfamily [Populus trichocarpa] >gi|222855524|gb|EEE93071.1| aquaporin, MIP family, TIP subfamily [Populus trichocarpa]
Unigene15602_All	858	637	2	gi|225445466|ref|XP_002285124.1|	357	1	208	0.7	0.81	0	214	295	1e-78	--	PREDICTED: hypothetical protein [Vitis vinifera]
Unigene15604_All	2501	1548	2201	gi|15218059|ref|NP_175601.1|	888	691	876	0.42	0.56	0.04	228	165	1e-81	--	leucine-rich repeat protein kinase, putative [Arabidopsis thaliana]
Unigene15605_All	1343	303	956	gi|224068673|ref|XP_002326171.1|	222	5	222	0.82	0.9	0	218	379	1e-104	--	predicted protein [Populus trichocarpa] >gi|222833364|gb|EEE71841.1| predicted protein [Populus trichocarpa]
Unigene15606_All	3018	2	2677	gi|255547892|ref|XP_002515003.1|	1464	574	1462	0.77	0.86	0	892	1360	0	--	multidrug resistance-associated protein 2, 6 (mrp2, 6), abc-transoprter, putative [Ricinus communis] >gi|223546054|gb|EEF47557.1| multidrug resistance-associated protein 2, 6 (mrp2, 6), abc-transoprter, putative [Ricinus communis]
Unigene15607_All	1785	1449	280	gi|255556416|ref|XP_002519242.1|	471	82	471	0.75	0.86	0	391	603	1e-171	--	protein phosphatase 2c, putative [Ricinus communis] >gi|223541557|gb|EEF43106.1| protein phosphatase 2c, putative [Ricinus communis]
Unigene15608_All	864	863	3	gi|270258115|emb|CBI40152.1|	1890	384	670	0.78	0.86	0	287	457	1e-127	--	unnamed protein product [Vitis vinifera]
Unigene15609_All	2365	2363	252	gi|224121336|ref|XP_002318557.1|	1183	481	1182	0.8	0.91	0	704	1183	0	--	aminophospholipid ATPase [Populus trichocarpa] >gi|222859230|gb|EEE96777.1| aminophospholipid ATPase [Populus trichocarpa]
Unigene15611_All	637	332	637	gi|255641773|gb|ACU21156.1|	310	63	165	0.88	0.94	0	103	184	1e-45	--	unknown [Glycine max]
Unigene15612_All	2491	330	2123	gi|225452942|ref|XP_002278983.1|	616	78	615	0.33	0.5	0	604	261	5e-68	--	PREDICTED: hypothetical protein [Vitis vinifera]
Unigene15614_All	1376	1271	609	gi|255568155|ref|XP_002525053.1|	375	155	375	0.9	0.94	0	221	411	1e-131	--	receptor serine-threonine protein kinase, putative [Ricinus communis] >gi|223535634|gb|EEF37300.1| receptor serine-threonine protein kinase, putative [Ricinus communis]
Unigene15617_All	598	115	597	gi|6091742|gb|AAF03454.1|AC010797_30	284	1	164	0.57	0.73	0.01	164	175	6e-43	--	putative ribosome recycling factor [Arabidopsis thaliana]
Unigene15621_All	549	541	353	gi|225464799|ref|XP_002269136.1|	881	819	881	0.71	0.82	0	63	102	4e-21	--	PREDICTED: hypothetical protein [Vitis vinifera]
Unigene15624_All	974	409	870	gi|224093746|ref|XP_002309973.1|	307	136	292	0.62	0.74	0.02	158	201	3e-77	--	predicted protein [Populus trichocarpa] >gi|222852876|gb|EEE90423.1| predicted protein [Populus trichocarpa]
Unigene15625_All	1863	1859	741	gi|225427238|ref|XP_002278429.1|	822	411	781	0.75	0.83	0	373	550	1e-171	--	PREDICTED: hypothetical protein [Vitis vinifera]
Unigene15628_All	330	1	153	gi|255561205|ref|XP_002521614.1|	326	247	297	0.64	0.82	0	51	72.8	2e-13	--	conserved hypothetical protein [Ricinus communis] >gi|223539169|gb|EEF40763.1| conserved hypothetical protein [Ricinus communis]
Unigene15631_All	468	3	209	gi|110743442|dbj|BAE99607.1|	166	96	166	0.57	0.73	0.02	71	86.7	2e-16	--	hypothetical protein [Arabidopsis thaliana]
Unigene15632_All	533	67	531	gi|225464515|ref|XP_002270104.1|	313	1	155	0.83	0.92	0	155	259	2e-68	--	PREDICTED: hypothetical protein [Vitis vinifera] >gi|270234082|emb|CBI22689.1| unnamed protein product [Vitis vinifera]
Unigene15636_All	1239	188	928	gi|224132124|ref|XP_002328191.1|	250	3	250	0.78	0.85	0.03	255	396	1e-109	--	predicted protein [Populus trichocarpa] >gi|222837706|gb|EEE76071.1| predicted protein [Populus trichocarpa]
Unigene15637_All	695	311	108	gi|224130070|ref|XP_002320745.1|	687	1	63	0.53	0.62	0.01	69	52.8	6e-06	--	glycosyltransferase [Populus trichocarpa] >gi|222861518|gb|EEE99060.1| glycosyltransferase [Populus trichocarpa]
Unigene15638_All	1623	210	1283	gi|224112821|ref|XP_002332699.1|	360	1	358	0.7	0.83	0	358	525	1e-147	--	predicted protein [Populus trichocarpa] >gi|222832953|gb|EEE71430.1| predicted protein [Populus trichocarpa]
Unigene15639_All	638	605	231	gi|2497753|sp|Q43019.1|NLTP3_PRUDU	123	2	123	0.49	0.62	0	126	120	2e-26	--	RecName: Full=Non-specific lipid-transfer protein 3; Short=LTP 3; Flags: Precursor >gi|1321915|emb|CAA65477.1| lipid transfer protein [Prunus dulcis] >gi|190613925|gb|ACE80966.1| putative allergen Pru du 3.02 [Prunus dulcis x Prunus persica] >gi|190613927|gb|ACE80967.1| putative allergen Pru p 3.02 [Prunus dulcis x Prunus persica]
Unigene15640_All	1833	3	1496	gi|255584461|ref|XP_002532961.1|	1170	676	1170	0.74	0.86	0	499	720	0	--	actin binding protein, putative [Ricinus communis] >gi|223527271|gb|EEF29427.1| actin binding protein, putative [Ricinus communis]
Unigene15641_All	1112	880	236	gi|255632598|gb|ACU16649.1|	215	1	215	0.89	0.93	0	215	395	1e-108	--	unknown [Glycine max]
Unigene15643_All	1432	1354	212	gi|225449657|ref|XP_002263006.1|	359	1	358	0.69	0.78	0	384	525	1e-148	--	PREDICTED: hypothetical protein [Vitis vinifera]
Unigene15644_All	2283	486	2282	gi|225444565|ref|XP_002277136.1|	1847	63	663	0.72	0.79	0.01	606	843	0	--	PREDICTED: hypothetical protein [Vitis vinifera] >gi|270240505|emb|CBI27734.1| unnamed protein product [Vitis vinifera]
Unigene15648_All	332	329	3	gi|270227997|emb|CBI16710.1|	569	62	170	0.59	0.81	0	109	150	1e-35	--	unnamed protein product [Vitis vinifera]
Unigene15649_All	1960	1767	298	gi|270227650|emb|CBI16383.1|	544	42	535	0.77	0.85	0.01	495	789	0	--	unnamed protein product [Vitis vinifera]
Unigene15650_All	650	22	606	gi|225464533|ref|XP_002272472.1|	380	192	379	0.54	0.66	0	195	184	2e-45	--	PREDICTED: hypothetical protein [Vitis vinifera]
Unigene15651_All	304	275	3	gi|225459689|ref|XP_002284637.1|	169	15	101	0.45	0.58	0.04	95	58.9	3e-08	--	PREDICTED: hypothetical protein [Vitis vinifera]
Unigene15652_All	888	42	887	gi|194305013|emb|CAP39915.1|	300	6	287	0.75	0.91	0	282	479	1e-134	--	putative pre-endonuclease [Humulus lupulus]
Unigene15653_All	803	625	284	gi|224117000|ref|XP_002317449.1|	114	1	114	0.89	0.96	0	114	220	2e-56	--	predicted protein [Populus trichocarpa] >gi|222860514|gb|EEE98061.1| predicted protein [Populus trichocarpa]
Unigene15654_All	1707	988	704	gi|57013903|ref|YP_173376.1|	108	1	95	0.94	0.97	0	95	186	1e-45	--	succinate dehydrogenase subunit 3 [Nicotiana tabacum] >gi|57013992|ref|YP_173464.1| succinate dehydrogenase subunit 3 [Nicotiana tabacum] >gi|57014032|ref|YP_173503.1| succinate dehydrogenase subunit 3 [Nicotiana tabacum] >gi|56806539|dbj|BAD83440.1| succinate dehydrogenase subunit 3 [Nicotiana tabacum] >gi|56806628|dbj|BAD83529.1| succinate dehydrogenase subunit 3 [Nicotiana tabacum] >gi|5680666…
Unigene15655_All	3037	73	2793	gi|225453941|ref|XP_002273779.1|	924	1	924	0.62	0.74	0.02	932	1055	0	--	PREDICTED: hypothetical protein [Vitis vinifera]
Unigene15658_All	915	189	914	gi|270251636|emb|CBI35009.1|	484	108	357	0.68	0.77	0.03	251	342	1e-113	--	unnamed protein product [Vitis vinifera]
Unigene15659_All	571	445	152	gi|224109586|ref|XP_002315245.1|	235	138	235	0.71	0.84	0	98	151	1e-45	--	predicted protein [Populus trichocarpa] >gi|222864285|gb|EEF01416.1| predicted protein [Populus trichocarpa]
Unigene15660_All	336	331	17	gi|147865852|emb|CAN81137.1|	562	225	323	0.44	0.6	0	105	95.9	8e-21	--	hypothetical protein [Vitis vinifera]
Unigene15663_All	439	340	2	gi|270239611|emb|CBI26844.1|	321	137	246	0.75	0.87	0	113	183	6e-49	--	unnamed protein product [Vitis vinifera]
Unigene15664_All	1251	776	342	gi|237899597|gb|ACR33103.1|	406	139	278	0.56	0.68	0	145	145	8e-63	--	truncated verticillium wilt disease resistance protein [Solanum lycopersicum] >gi|237899599|gb|ACR33104.1| truncated verticillium wilt disease resistance protein [Solanum lycopersicum]
Unigene15666_All	1857	1769	228	gi|225429674|ref|XP_002279960.1|	515	1	511	0.68	0.81	0	515	726	0	--	PREDICTED: hypothetical protein [Vitis vinifera]
Unigene15668_All	567	395	565	gi|270252553|emb|CBI19164.1|	342	62	118	0.7	0.8	0	57	94.7	9e-20	--	unnamed protein product [Vitis vinifera]
Unigene15669_All	284	2	283	gi|270244044|emb|CBI30983.1|	1500	1207	1299	0.91	0.94	0	94	166	2e-40	--	unnamed protein product [Vitis vinifera]
Unigene15671_All	1831	250	1470	gi|225468238|ref|XP_002265573.1|	441	1	404	0.83	0.91	0	407	716	0	--	PREDICTED: hypothetical protein [Vitis vinifera]
Unigene15672_All	766	199	765	gi|224084402|ref|XP_002307286.1|	773	292	480	0.56	0.69	0.04	197	202	6e-68	--	predicted protein [Populus trichocarpa] >gi|222856735|gb|EEE94282.1| predicted protein [Populus trichocarpa]
Unigene15673_All	5258	2773	392	gi|225449724|ref|XP_002267310.1|	2198	1279	2080	0.56	0.68	0.02	814	849	0	--	PREDICTED: hypothetical protein [Vitis vinifera]
Unigene15674_All	325	1	162	gi|225430658|ref|XP_002268375.1|	454	335	388	0.81	0.9	0	54	103	2e-43	--	PREDICTED: hypothetical protein [Vitis vinifera] >gi|270241441|emb|CBI28663.1| unnamed protein product [Vitis vinifera]
Unigene15675_All	1621	406	1263	gi|224131852|ref|XP_002321194.1|	287	1	286	0.82	0.91	0	286	473	1e-132	--	predicted protein [Populus trichocarpa] >gi|222861967|gb|EEE99509.1| predicted protein [Populus trichocarpa]
Unigene15678_All	289	288	7	gi|217071102|gb|ACJ83911.1|	168	9	101	0.55	0.67	0	94	106	1e-22	--	unknown [Medicago truncatula] >gi|217075737|gb|ACJ86228.1| unknown [Medicago truncatula]
Unigene15679_All	1054	516	956	gi|225464790|ref|XP_002268064.1|	817	132	283	0.58	0.74	0.03	152	184	8e-65	--	PREDICTED: hypothetical protein [Vitis vinifera]
Unigene15681_All	1327	940	128	gi|255561673|ref|XP_002521846.1|	361	1	271	0.87	0.93	0	271	502	1e-141	--	peptidyl-prolyl cis-trans isomerase d, ppid, putative [Ricinus communis] >gi|223538884|gb|EEF40482.1| peptidyl-prolyl cis-trans isomerase d, ppid, putative [Ricinus communis]
Unigene15682_All	1508	1058	393	gi|147776684|emb|CAN70237.1|	511	289	511	0.79	0.87	0	223	375	1e-158	--	hypothetical protein [Vitis vinifera]
Unigene15683_All	838	1	429	gi|225454238|ref|XP_002274780.1|	843	469	611	0.55	0.72	0	143	181	1e-46	--	PREDICTED: hypothetical protein [Vitis vinifera]
Unigene15686_All	1314	1313	57	gi|224107477|ref|XP_002314492.1|	589	166	584	0.73	0.88	0	420	650	0	--	predicted protein [Populus trichocarpa] >gi|222863532|gb|EEF00663.1| predicted protein [Populus trichocarpa]
Unigene15687_All	1091	996	1	gi|224132554|ref|XP_002321349.1|	687	1	340	0.52	0.65	0.03	344	320	5e-86	--	pseudo response regulator [Populus trichocarpa] >gi|222868345|gb|EEF05476.1| pseudo response regulator [Populus trichocarpa]
Unigene15688_All	2278	2219	294	gi|225454791|ref|XP_002274077.1|	631	1	631	0.83	0.88	0	642	1017	0	--	PREDICTED: hypothetical protein [Vitis vinifera] >gi|270239289|emb|CBI26524.1| unnamed protein product [Vitis vinifera]
Unigene15689_All	1068	130	921	gi|255555947|ref|XP_002519008.1|	355	63	355	0.51	0.61	0.12	303	255	1e-66	--	transcription factor, putative [Ricinus communis] >gi|223541671|gb|EEF43219.1| transcription factor, putative [Ricinus communis]
Unigene15690_All	826	169	2	gi|242034797|ref|XP_002464793.1|	650	39	94	0.48	0.66	0	56	62.8	9e-09	--	hypothetical protein SORBIDRAFT_01g026820 [Sorghum bicolor] >gi|241918647|gb|EER91791.1| hypothetical protein SORBIDRAFT_01g026820 [Sorghum bicolor]
Unigene15691_All	604	600	388	gi|224133466|ref|XP_002328049.1|	382	209	284	0.64	0.74	0.07	77	85.5	1e-21	--	predicted protein [Populus trichocarpa] >gi|222837458|gb|EEE75837.1| predicted protein [Populus trichocarpa]
Unigene15692_All	723	18	470	gi|224106505|ref|XP_002314189.1|	326	159	324	0.41	0.53	0.11	171	105	1e-21	--	f-box family protein [Populus trichocarpa] >gi|222850597|gb|EEE88144.1| f-box family protein [Populus trichocarpa]
Unigene15693_All	2594	2590	2	gi|225459669|ref|XP_002284621.1|	2252	937	1783	0.51	0.64	0.03	895	776	0	--	PREDICTED: hypothetical protein [Vitis vinifera]
Unigene15694_All	3756	836	3307	gi|224104501|ref|XP_002313457.1|	833	14	833	0.71	0.8	0	825	1163	0	--	predicted protein [Populus trichocarpa] >gi|222849865|gb|EEE87412.1| predicted protein [Populus trichocarpa]
Unigene15695_All	1096	1	411	gi|225436614|ref|XP_002275618.1|	1497	676	814	0.46	0.57	0.05	145	107	4e-22	--	PREDICTED: hypothetical protein [Vitis vinifera]
Unigene15697_All	294	2	154	gi|4587572|gb|AAD25803.1|AC006550_11	3600	330	380	0.82	0.9	0	51	94.4	6e-19	--	Similar to gb|U70015 lysosomal trafficking regulator from Mus musculus and contains 2 PF|00400 WD40, G-beta repeats. ESTs gb|T43386 and gb|AA395236 come from this gene [Arabidopsis thaliana]
Unigene15698_All	539	15	509	gi|270228552|emb|CBI17489.1|	1455	89	249	0.45	0.62	0	165	130	2e-29	--	unnamed protein product [Vitis vinifera]
Unigene15699_All	333	97	150	gi|79313285|ref|NP_001030722.1|	659	436	453	0.77	0.94	0	18	35.4	2e-07	--	PGSIP1 (PLANT GLYCOGENIN-LIKE STARCH INITIATION PROTEIN 1); transferase, transferring glycosyl groups [Arabidopsis thaliana] >gi|9293889|dbj|BAB01792.1| unnamed protein product [Arabidopsis thaliana] >gi|53794344|gb|AAU93699.1| glycogenin-like starch initiation protein [Arabidopsis thaliana]
Unigene15700_All	1814	1810	479	gi|224138898|ref|XP_002322929.1|	528	1	442	0.81	0.9	0	444	769	0	--	predicted protein [Populus trichocarpa] >gi|222867559|gb|EEF04690.1| predicted protein [Populus trichocarpa]
Unigene15701_All	428	349	188	gi|118484374|gb|ABK94064.1|	274	221	273	0.77	0.88	0	54	81.3	5e-15	--	unknown [Populus trichocarpa]
Unigene15702_All	512	328	110	gi|225449535|ref|XP_002278924.1|	558	76	143	0.42	0.55	0.03	76	52.4	2e-14	--	PREDICTED: hypothetical protein [Vitis vinifera]
Unigene15703_All	608	607	272	gi|255578349|ref|XP_002530041.1|	718	611	718	0.56	0.73	0.02	115	133	3e-30	--	protein phosphatase 2c, putative [Ricinus communis] >gi|223530457|gb|EEF32341.1| protein phosphatase 2c, putative [Ricinus communis]
Unigene15704_All	358	72	356	gi|255570730|ref|XP_002526319.1|	225	15	111	0.71	0.89	0.02	97	147	8e-35	--	conserved hypothetical protein [Ricinus communis] >gi|223534346|gb|EEF36055.1| conserved hypothetical protein [Ricinus communis]
Unigene15705_All	2242	206	1615	gi|224128780|ref|XP_002320420.1|	912	458	912	0.34	0.47	0.08	511	251	5e-65	--	predicted protein [Populus trichocarpa] >gi|222861193|gb|EEE98735.1| predicted protein [Populus trichocarpa]
Unigene15706_All	999	263	787	gi|147768422|emb|CAN75661.1|	562	8	185	0.54	0.73	0.01	178	195	6e-62	--	hypothetical protein [Vitis vinifera]
Unigene15709_All	601	200	460	gi|270253599|emb|CBI35997.1|	1242	40	92	0.36	0.43	0	87	48.9	2e-08	--	unnamed protein product [Vitis vinifera]
Unigene15712_All	1479	9	1112	gi|225446184|ref|XP_002278148.1|	384	13	377	0.63	0.78	0.01	372	463	1e-129	--	PREDICTED: hypothetical protein [Vitis vinifera] >gi|270228827|emb|CBI17759.1| unnamed protein product [Vitis vinifera]
Unigene15713_All	462	377	153	gi|255555527|ref|XP_002518800.1|	2820	829	901	0.46	0.66	0	75	68.2	5e-11	--	conserved hypothetical protein [Ricinus communis] >gi|223542181|gb|EEF43725.1| conserved hypothetical protein [Ricinus communis]
Unigene15714_All	1952	1498	2	gi|163955688|gb|ABY49842.1|	1382	819	1320	0.74	0.87	0	502	786	0	--	hypothetical protein [Vitis hybrid cultivar]
Unigene15717_All	632	129	371	gi|255575514|ref|XP_002528658.1|	500	236	316	0.64	0.74	0	81	116	2e-25	--	conserved hypothetical protein [Ricinus communis] >gi|223531909|gb|EEF33724.1| conserved hypothetical protein [Ricinus communis]
Unigene15720_All	481	176	481	gi|225451631|ref|XP_002276030.1|	1066	300	401	0.69	0.78	0	102	154	1e-54	--	PREDICTED: hypothetical protein [Vitis vinifera] >gi|147802220|emb|CAN68268.1| hypothetical protein [Vitis vinifera]
Unigene15722_All	361	1	177	gi|270226937|emb|CBI15671.1|	472	80	138	0.71	0.88	0	59	101	5e-21	--	unnamed protein product [Vitis vinifera]
Unigene15724_All	247	9	155	gi|225439759|ref|XP_002273255.1|	842	87	130	0.51	0.73	0	49	46.2	2e-06	--	PREDICTED: hypothetical protein [Vitis vinifera] >gi|270247243|emb|CBI32618.1| unnamed protein product [Vitis vinifera]
Unigene15726_All	667	217	666	gi|224112050|ref|XP_002316067.1|	609	189	341	0.51	0.66	0.01	153	157	5e-46	--	DNA methyltransferase [Populus trichocarpa] >gi|222865107|gb|EEF02238.1| DNA methyltransferase [Populus trichocarpa]
Unigene15728_All	553	519	328	gi|149235007|ref|XP_001523382.1|	435	348	412	0.44	0.6	0.01	65	51.6	9e-06	--	hypothetical protein LELG_05228 [Lodderomyces elongisporus NRRL YB-4239] >gi|146452791|gb|EDK47047.1| hypothetical protein LELG_05228 [Lodderomyces elongisporus NRRL YB-4239]
Unigene15729_All	292	3	290	gi|225470248|ref|XP_002263475.1|	657	186	281	0.96	0.97	0	96	186	9e-47	--	PREDICTED: hypothetical protein [Vitis vinifera]
Unigene15730_All	1011	179	1009	gi|9651941|gb|AAF91322.1|AF244888_1	1008	629	903	0.72	0.8	0.01	280	408	1e-134	--	receptor-like protein kinase 1 [Glycine max]
Unigene15731_All	718	206	718	gi|224131248|ref|XP_002321037.1|	592	130	299	0.91	0.95	0	171	317	1e-92	--	predicted protein [Populus trichocarpa] >gi|222861810|gb|EEE99352.1| predicted protein [Populus trichocarpa]
Unigene15732_All	392	170	391	gi|225436559|ref|XP_002278123.1|	344	199	271	0.62	0.82	0	74	99	3e-29	--	PREDICTED: similar to beta-1,3-glucanase [Vitis vinifera]
Unigene15733_All	3392	737	3310	gi|225444167|ref|XP_002268516.1|	846	32	823	0.53	0.66	0.01	871	848	0	--	PREDICTED: hypothetical protein [Vitis vinifera]
Unigene15734_All	956	836	270	gi|224138116|ref|XP_002326522.1|	203	13	201	0.77	0.85	0	189	303	3e-81	--	predicted protein [Populus trichocarpa] >gi|222833844|gb|EEE72321.1| predicted protein [Populus trichocarpa]
Unigene15735_All	1195	764	129	gi|255549238|ref|XP_002515673.1|	671	6	216	0.79	0.88	0	212	333	3e-90	--	oligopeptide transporter, putative [Ricinus communis] >gi|223545216|gb|EEF46725.1| oligopeptide transporter, putative [Ricinus communis]
Unigene15736_All	1504	663	151	gi|270244986|emb|CBI32364.1|	400	228	395	0.53	0.73	0	171	186	2e-68	--	unnamed protein product [Vitis vinifera]
Unigene15737_All	580	502	242	gi|255618736|ref|XP_002539968.1|	118	15	104	0.53	0.73	0.03	90	97.1	2e-19	--	conserved hypothetical protein [Ricinus communis] >gi|223500659|gb|EEF22415.1| conserved hypothetical protein [Ricinus communis]
Unigene15739_All	4300	283	4110	gi|270243055|emb|CBI29995.1|	1196	1	1196	0.62	0.72	0.02	1305	1516	0	--	unnamed protein product [Vitis vinifera]
Unigene15740_All	3015	2497	2	gi|255558007|ref|XP_002520032.1|	1143	1	827	0.88	0.93	0	832	1541	0	--	Cellulose synthase A catalytic subunit 3 [UDP-forming], putative [Ricinus communis] >gi|223540796|gb|EEF42356.1| Cellulose synthase A catalytic subunit 3 [UDP-forming], putative [Ricinus communis]
Unigene15742_All	684	678	130	gi|270228425|emb|CBI17362.1|	369	1	185	0.72	0.83	0.01	185	270	2e-71	--	unnamed protein product [Vitis vinifera]
Unigene15743_All	527	465	256	gi|224114347|ref|XP_002316734.1|	89	14	89	0.51	0.68	0.07	76	78.2	8e-14	--	predicted protein [Populus trichocarpa] >gi|222859799|gb|EEE97346.1| predicted protein [Populus trichocarpa]
Unigene15744_All	1163	536	45	gi|147768906|emb|CAN75880.1|	1348	452	591	0.4	0.5	0.01	167	91.7	4e-20	--	hypothetical protein [Vitis vinifera]
Unigene15745_All	299	1	153	gi|223943567|gb|ACN25867.1|	221	122	172	0.76	0.84	0	51	83.6	2e-27	--	unknown [Zea mays]
Unigene15746_All	984	923	204	gi|255565683|ref|XP_002523831.1|	224	1	224	0.53	0.66	0.03	248	213	4e-54	--	conserved hypothetical protein [Ricinus communis] >gi|223536919|gb|EEF38557.1| conserved hypothetical protein [Ricinus communis]
Unigene15747_All	390	301	140	gi|225469014|ref|XP_002266050.1|	495	292	345	0.88	0.92	0	54	103	3e-30	--	PREDICTED: hypothetical protein, partial [Vitis vinifera]
Unigene15749_All	286	284	3	gi|255541316|ref|XP_002511722.1|	223	62	145	0.68	0.77	0	94	127	7e-29	--	conserved hypothetical protein [Ricinus communis] >gi|223548902|gb|EEF50391.1| conserved hypothetical protein [Ricinus communis]
Unigene15750_All	258	151	2	gi|225460000|ref|XP_002268736.1|	339	16	65	0.48	0.7	0	50	52	4e-06	--	PREDICTED: hypothetical protein [Vitis vinifera]
[truncated: 24,308 more rows]
