# Supplementary material for: An efficient approach to finding Siraitia grosvenorii triterpene biosynthetic genes by RNA-seq and digital gene expression analysis
Source: BMC Genomics. 2011 Jul 5;12:343. doi: 10.1186/1471-2164-12-343 (PMC3161973; doi:10.1186/1471-2164-12-343)
Supplement: Additional file 3 — Top BLAST hits from NCBI Swissprot database. BLAST results against the NCBI Swissprot database for all the distinct sequences with a cut-off E value above 10-5 are shown. [file 1471-2164-12-343-S3.XLS]

## Sheet: Additional file 3
Query_id	Query_length	Query_start	Query_end	Subject_id	Subject_length	Subject_start	Subject_end	Identity	Positive	Gap	Align_length	Score	E_value	Subject_annotation
Unigene12226_All	1287	405	722	Q8BZI6	239	20	127	0.4	0.61	0.01	108	85.1	4e-24	CV013_MOUSE Uncharacterized protein C22orf13 homolog OS=Mus musculus PE=2 SV=2
Unigene12229_All	2241	67	1992	Q9LSM5	643	5	639	0.62	0.79	0	646	800	0	SGT1_ARATH Protein SGT1 homolog At5g65490 OS=Arabidopsis thaliana GN=At5g65490 PE=2 SV=1
Unigene12230_All	1372	966	1370	Q5F457	398	86	195	0.32	0.45	0	135	57.8	2e-07	WBP4_CHICK WW domain-binding protein 4 OS=Gallus gallus GN=WBP4 PE=2 SV=1
Unigene12232_All	1701	179	955	Q8GY60	468	5	262	0.66	0.8	0	260	343	1e-167	P2C52_ARATH Probable protein phosphatase 2C 52 OS=Arabidopsis thaliana GN=At4g03415 PE=2 SV=1
Unigene12233_All	2263	113	1999	Q9SS48	629	1	629	0.8	0.9	0	631	1027	0	SDP6_ARATH Glycerol-3-phosphate dehydrogenase SDP6, mitochondrial OS=Arabidopsis thaliana GN=SDP6 PE=1 SV=1
Unigene12235_All	1038	986	108	Q949P1	467	11	302	0.75	0.86	0	293	455	1e-127	ABAH1_ARATH Abscisic acid 8'-hydroxylase 1 OS=Arabidopsis thaliana GN=CYP707A1 PE=2 SV=1
Unigene12236_All	1162	367	17	Q9VSH4	652	36	172	0.29	0.45	0.14	137	56.2	4e-07	CPSF6_DROME Cleavage and polyadenylation specificity factor subunit CG7185 OS=Drosophila melanogaster GN=CG7185 PE=1 SV=2
Unigene12238_All	1473	599	1024	Q9Y276	419	266	405	0.37	0.56	0.01	144	83.2	5e-27	BCS1_HUMAN Mitochondrial chaperone BCS1 OS=Homo sapiens GN=BCS1L PE=1 SV=1
Unigene12241_All	253	2	130	Q0WN60	970	928	970	0.69	0.86	0	43	77.4	2e-14	PPR48_ARATH Pentatricopeptide repeat-containing protein At1g18485 OS=Arabidopsis thaliana GN=PCMP-H8 PE=2 SV=2
Unigene12242_All	1601	324	1271	Q8L4R0	350	32	350	0.73	0.86	0	319	467	1e-131	TGD1_ARATH Protein TRIGALACTOSYLDIACYLGLYCEROL 1, chloroplastic OS=Arabidopsis thaliana GN=TGD1 PE=1 SV=1
Unigene12252_All	5023	1182	4646	Q9FGR0	1448	306	1448	0.72	0.84	0	1162	1687	0	CPSF1_ARATH Probable cleavage and polyadenylation specificity factor subunit 1 OS=Arabidopsis thaliana GN=At5g51660 PE=1 SV=1
Unigene12253_All	517	515	66	Q9FKZ0	815	654	812	0.3	0.49	0.05	159	63.5	6e-10	DRL43_ARATH Probable disease resistance protein At5g66910 OS=Arabidopsis thaliana GN=At5g66910 PE=2 SV=1
Unigene12257_All	543	153	362	Q9ASW1	619	550	619	0.68	0.85	0	70	109	8e-39	B3GTG_ARATH Probable beta-1,3-galactosyltransferase 16 OS=Arabidopsis thaliana GN=B3GALT16 PE=2 SV=1
Unigene12259_All	2012	1520	1362	Q9FHK4	615	488	541	0.48	0.7	0.01	54	60.1	6e-08	Y5519_ARATH Uncharacterized protein At5g05190 OS=Arabidopsis thaliana GN=Y-1 PE=1 SV=1
Unigene12260_All	610	173	610	Q9H816	532	25	164	0.38	0.54	0.02	149	86.3	1e-16	DCR1B_HUMAN DNA cross-link repair 1B protein OS=Homo sapiens GN=DCLRE1B PE=1 SV=1
Unigene12262_All	2555	434	2281	P33121	698	117	693	0.28	0.45	0.02	634	206	5e-52	ACSL1_HUMAN Long-chain-fatty-acid--CoA ligase 1 OS=Homo sapiens GN=ACSL1 PE=1 SV=1
Unigene12266_All	2632	1431	262	Q55CQ7	931	293	730	0.42	0.58	0.12	444	328	1e-151	TNPO_DICDI Transportin OS=Dictyostelium discoideum GN=tnpo PE=3 SV=1
Unigene12267_All	315	54	314	P80196	237	79	152	0.4	0.48	0	87	55.8	8e-08	RNLX_SOLLC Intracellular ribonuclease LX OS=Solanum lycopersicum GN=RNALX PE=1 SV=2
Unigene12272_All	1049	1048	389	Q08298	392	39	288	0.54	0.64	0.12	250	240	3e-84	RD22_ARATH Dehydration-responsive protein RD22 OS=Arabidopsis thaliana GN=RD22 PE=2 SV=1
Unigene12273_All	912	94	630	P49132	407	227	403	0.87	0.93	0	179	310	3e-93	TPT_FLATR Triose phosphate/phosphate translocator, chloroplastic OS=Flaveria trinervia GN=TPT PE=2 SV=1
Unigene12276_All	830	405	1	O65351	757	130	236	0.4	0.53	0.01	137	85.9	3e-16	SUBL_ARATH Subtilisin-like protease OS=Arabidopsis thaliana GN=ARA12 PE=1 SV=1
Unigene12281_All	811	540	103	Q8L586	287	44	189	0.57	0.77	0	146	186	2e-46	Y4958_ARATH Uncharacterized membrane protein At4g09580 OS=Arabidopsis thaliana GN=At4g09580 PE=1 SV=1
Unigene12284_All	314	186	314	Q9LV33	512	36	78	0.81	0.88	0	43	77	3e-14	BGL44_ARATH Beta-glucosidase 44 OS=Arabidopsis thaliana GN=BGLU44 PE=2 SV=1
Unigene12291_All	288	185	3	P05993	96	2	61	0.78	0.86	0	61	102	5e-22	PAPA5_CARPA Cysteine proteinase (Fragment) OS=Carica papaya PE=3 SV=1
Unigene12296_All	700	698	582	P92523	158	37	75	0.53	0.69	0	39	45.8	6e-08	M860_ARATH Uncharacterized mitochondrial protein AtMg00860 OS=Arabidopsis thaliana GN=AtMg00860 PE=4 SV=1
Unigene12299_All	280	67	279	Q9ZVM9	572	94	161	0.53	0.7	0	71	73.6	4e-13	Y1461_ARATH Probable serine/threonine-protein kinase At1g54610 OS=Arabidopsis thaliana GN=At1g54610 PE=1 SV=1
Unigene12303_All	1217	70	1107	Q99J62	364	18	360	0.55	0.72	0	349	371	1e-102	RFC4_MOUSE Replication factor C subunit 4 OS=Mus musculus GN=Rfc4 PE=1 SV=1
Unigene12304_All	228	122	3	P80065	661	372	411	0.8	0.92	0	40	76.3	3e-22	INVB_DAUCA Beta-fructofuranosidase, soluble isoenzyme I OS=Daucus carota GN=INV*DC4 PE=1 SV=2
Unigene12305_All	417	415	311	O65554	441	404	438	0.85	0.88	0	35	67	3e-11	CIPK6_ARATH CBL-interacting serine/threonine-protein kinase 6 OS=Arabidopsis thaliana GN=CIPK6 PE=1 SV=1
Unigene12308_All	218	121	11	Q9SMU4	416	59	95	0.64	0.72	0	37	52	1e-06	U496N_ARATH UPF0496 protein At3g49070 OS=Arabidopsis thaliana GN=At3g49070 PE=2 SV=1
Unigene12310_All	1358	1134	199	Q67XL4	444	105	412	0.39	0.56	0.03	323	186	3e-46	Y3544_ARATH Uncharacterized CRM domain-containing protein At3g25440, chloroplastic OS=Arabidopsis thaliana GN=At3g25440 PE=2 SV=1
Unigene12311_All	996	498	617	P29448	114	31	70	0.77	0.85	0	40	71.2	1e-11	TRXH1_ARATH Thioredoxin H-type 1 OS=Arabidopsis thaliana GN=TRX1 PE=1 SV=1
Unigene12321_All	351	135	350	Q5M8V0	158	51	123	0.46	0.65	0.01	73	59.3	7e-09	BT3L4_XENTR Transcription factor BTF3 homolog 4 OS=Xenopus tropicalis GN=btf3l4 PE=2 SV=1
Unigene12325_All	2970	2752	1784	Q54QQ2	853	25	345	0.22	0.42	0.06	347	69.7	8e-16	Y5634_DICDI Uncharacterized protein DDB_G0283697 OS=Dictyostelium discoideum GN=DDB_G0283697 PE=4 SV=1
Unigene12326_All	1399	1355	636	Q54PM6	1224	759	987	0.27	0.46	0.01	244	91.7	1e-17	Y8605_DICDI Uncharacterized protein DDB_G0284459 OS=Dictyostelium discoideum GN=DDB_G0284459 PE=4 SV=1
Unigene12327_All	427	134	3	Q4VZH3	201	1	44	0.97	0.97	0	44	89.4	6e-18	RR4_CUCSA 30S ribosomal protein S4, chloroplastic OS=Cucumis sativus GN=rps4 PE=3 SV=1
Unigene12330_All	871	378	1	Q5T200	1668	675	789	0.35	0.5	0	126	54.3	1e-06	ZC3HD_HUMAN Zinc finger CCCH domain-containing protein 13 OS=Homo sapiens GN=ZC3H13 PE=1 SV=1
Unigene12332_All	1526	616	344	Q6DIQ3	346	144	235	0.3	0.52	0.01	92	45.1	2e-08	PP1R7_XENTR Protein phosphatase 1 regulatory subunit 7 OS=Xenopus tropicalis GN=ppp1r7 PE=2 SV=1
Unigene12333_All	3539	1593	424	P0C7P8	734	337	732	0.5	0.64	0.02	400	348	2e-94	Y1615_ARATH Uncharacterized basic helix-loop-helix protein At1g06150 OS=Arabidopsis thaliana GN=At1g06150 PE=2 SV=1
Unigene12336_All	525	525	340	Q8H0F2	482	330	391	0.59	0.82	0	62	90.5	5e-18	ANGT_GENTR Anthocyanin 3'-O-beta-glucosyltransferase OS=Gentiana triflora PE=1 SV=1
Unigene12340_All	2193	523	1815	Q96PB1	797	368	791	0.31	0.53	0.04	449	226	7e-58	CASD1_HUMAN CAS1 domain-containing protein 1 OS=Homo sapiens GN=CASD1 PE=2 SV=1
Unigene12341_All	2064	793	2001	Q9LI83	1202	62	466	0.67	0.84	0	405	564	1e-178	ALA10_ARATH Phospholipid-transporting ATPase 10 OS=Arabidopsis thaliana GN=ALA10 PE=1 SV=1
Unigene12345_All	977	42	863	Q9SR82	685	29	296	0.43	0.61	0	274	226	8e-64	PP219_ARATH Putative pentatricopeptide repeat-containing protein At3g08820 OS=Arabidopsis thaliana GN=PCMP-H84 PE=3 SV=1
Unigene12347_All	896	47	724	O49292	260	38	260	0.76	0.84	0	226	343	1e-93	PPD4_ARATH PsbP domain-containing protein 4, chloroplastic OS=Arabidopsis thaliana GN=PPD4 PE=1 SV=2
Unigene12348_All	2834	2500	1229	Q3UXZ9	1690	350	744	0.41	0.54	0.02	436	324	2e-87	KDM5A_MOUSE Lysine-specific demethylase 5A OS=Mus musculus GN=Kdm5a PE=1 SV=2
Unigene12349_All	1493	1493	792	P13708	805	68	301	0.88	0.93	0	234	428	1e-127	SUSY_SOYBN Sucrose synthase OS=Glycine max GN=SS PE=1 SV=2
Unigene12355_All	436	434	3	Q08480	243	67	210	0.93	0.97	0	144	270	2e-72	KAD2_ORYSJ Adenylate kinase B OS=Oryza sativa subsp. japonica GN=ADK-B PE=2 SV=1
Unigene12367_All	611	499	5	O64636	512	14	177	0.45	0.65	0	166	139	1e-32	C76C1_ARATH Cytochrome P450 76C1 OS=Arabidopsis thaliana GN=CYP76C1 PE=2 SV=1
Unigene12369_All	438	314	180	P34913	555	248	292	0.53	0.66	0	45	60.1	1e-18	HYES_HUMAN Epoxide hydrolase 2 OS=Homo sapiens GN=EPHX2 PE=1 SV=2
Unigene12370_All	4050	153	2465	Q84M24	1882	706	1467	0.65	0.8	0	776	1016	0	AB1A_ARATH ABC transporter A family member 1 OS=Arabidopsis thaliana GN=ABCA1 PE=2 SV=2
Unigene12373_All	1611	1575	703	Q9LW57	284	1	284	0.58	0.72	0.02	299	324	1e-87	PAP6_ARATH Probable plastid-lipid-associated protein 6, chloroplastic OS=Arabidopsis thaliana GN=PAP6 PE=1 SV=1
Unigene12376_All	1737	1345	509	P33543	674	312	595	0.38	0.6	0.02	285	189	4e-53	TMKL1_ARATH Putative kinase-like protein TMKL1 OS=Arabidopsis thaliana GN=TMKL1 PE=2 SV=1
Unigene12379_All	3686	3392	261	Q6P5F9	1071	12	1037	0.5	0.69	0	1047	1055	0	XPO1_MOUSE Exportin-1 OS=Mus musculus GN=Xpo1 PE=1 SV=1
Unigene12381_All	486	153	485	Q9SKQ4	597	92	202	0.54	0.74	0	111	135	9e-41	PP167_ARATH Pentatricopeptide repeat-containing protein At2g21090 OS=Arabidopsis thaliana GN=PCMP-E48 PE=2 SV=1
Unigene12382_All	628	3	296	P13708	805	653	750	0.88	0.92	0	98	187	6e-70	SUSY_SOYBN Sucrose synthase OS=Glycine max GN=SS PE=1 SV=2
Unigene12383_All	782	656	111	P30236	192	9	192	0.63	0.75	0.04	191	240	7e-63	HSP41_SOYBN 22.0 kDa class IV heat shock protein OS=Glycine max GN=HSP22.0 PE=3 SV=1
Unigene12386_All	3288	2000	72	Q9LKI5	956	376	956	0.62	0.74	0	647	746	0	XPF_ARATH DNA repair endonuclease UVH1 OS=Arabidopsis thaliana GN=UVH1 PE=1 SV=2
Unigene12391_All	438	1	420	Q9XIE2	1469	1329	1469	0.79	0.88	0	141	242	6e-64	AB36G_ARATH ABC transporter G family member 36 OS=Arabidopsis thaliana GN=ABCG36 PE=1 SV=1
Unigene12395_All	2134	307	1428	Q6NUT3	480	25	425	0.32	0.54	0.07	405	222	9e-57	CS028_HUMAN Uncharacterized MFS-type transporter C19orf28 OS=Homo sapiens GN=C19orf28 PE=2 SV=2
Unigene12399_All	2068	188	1036	A0JPA0	769	199	480	0.38	0.58	0.01	288	189	9e-47	CNNM4_XENTR Metal transporter CNNM4 OS=Xenopus tropicalis GN=cnnm4 PE=2 SV=1
Unigene12400_All	2567	275	2278	Q9SSG3	695	23	691	0.67	0.79	0	674	970	0	HIPL1_ARATH HIPL1 protein OS=Arabidopsis thaliana GN=HIPL1 PE=1 SV=2
Unigene12403_All	1349	213	980	Q9Z191	616	348	598	0.34	0.48	0.05	272	140	2e-32	EYA4_MOUSE Eyes absent homolog 4 OS=Mus musculus GN=Eya4 PE=2 SV=1
Unigene12404_All	556	514	233	Q43681	99	3	99	0.47	0.7	0.03	97	105	1e-22	NLTP_VIGUN Probable non-specific lipid-transfer protein AKCS9 OS=Vigna unguiculata PE=2 SV=1
Unigene12406_All	294	155	271	Q6Q4D0	1311	747	785	0.56	0.76	0	39	51.2	2e-06	BRU1_ARATH Protein BRUSHY 1 OS=Arabidopsis thaliana GN=BRU1 PE=1 SV=2
Unigene12407_All	600	228	554	Q9LMX5	348	50	153	0.4	0.55	0	110	62.4	2e-09	U7372_ARATH UPF0737 protein AFP2 OS=Arabidopsis thaliana GN=AFP2 PE=1 SV=1
Unigene12410_All	724	314	613	Q84VX0	754	487	558	0.5	0.55	0	100	85.1	4e-16	Y5740_ARATH Uncharacterized glycosyltransferase At1g55740 OS=Arabidopsis thaliana GN=At1g55740 PE=2 SV=1
Unigene12412_All	1233	1180	494	O64903	231	1	231	0.68	0.76	0.01	233	300	1e-80	NDK2_ARATH Nucleoside diphosphate kinase II, chloroplastic OS=Arabidopsis thaliana GN=NDPK2 PE=1 SV=2
Unigene12416_All	884	438	85	Q8S3N1	309	177	294	0.87	0.95	0	118	226	1e-101	SINA5_ARATH E3 ubiquitin-protein ligase SINAT5 OS=Arabidopsis thaliana GN=SINAT5 PE=1 SV=2
Unigene12418_All	224	138	1	P32110	225	24	69	0.6	0.76	0	46	62.8	9e-11	GSTX6_SOYBN Probable glutathione S-transferase OS=Glycine max GN=HSP26-A PE=2 SV=1
Unigene12419_All	696	219	64	Q5RDB8	410	71	123	0.6	0.79	0.01	53	66.6	1e-10	NPAL1_PONAB NIPA-like protein 1 OS=Pongo abelii GN=NIPAL1 PE=2 SV=1
Unigene12420_All	2463	87	2330	O22920	831	80	783	0.27	0.48	0.01	759	270	4e-71	CHX13_ARATH K(+)/H(+) antiporter 13 OS=Arabidopsis thaliana GN=CHX13 PE=1 SV=1
Unigene12421_All	1769	756	1406	Q9P6Q3	449	200	385	0.32	0.54	0.01	221	120	3e-26	BCS1_SCHPO Probable mitochondrial chaperone bcs1 OS=Schizosaccharomyces pombe GN=SPAC644.07 PE=2 SV=1
Unigene12423_All	2291	225	1709	P28583	508	6	500	0.82	0.9	0	495	837	0	CDPK_SOYBN Calcium-dependent protein kinase SK5 OS=Glycine max PE=1 SV=1
Unigene12424_All	1309	248	1192	Q9ZUC1	386	72	386	0.86	0.94	0	315	546	1e-155	QORL_ARATH Quinone oxidoreductase-like protein At1g23740, chloroplastic OS=Arabidopsis thaliana GN=At1g23740 PE=1 SV=2
Unigene12425_All	800	162	395	P96617	199	58	135	0.34	0.53	0	78	54.7	7e-07	YDCA_BACSU Putative rhomboid protease ydcA OS=Bacillus subtilis GN=ydcA PE=3 SV=1
Unigene12430_All	268	266	3	O81772	326	77	164	0.75	0.85	0	88	138	1e-32	PER46_ARATH Peroxidase 46 OS=Arabidopsis thaliana GN=PER46 PE=2 SV=1
Unigene12431_All	1159	133	936	Q8VYZ3	383	114	381	0.66	0.83	0	268	404	1e-118	PME53_ARATH Probable pectinesterase 53 OS=Arabidopsis thaliana GN=PME53 PE=2 SV=1
Unigene12435_All	1560	238	1338	A0JPQ9	393	39	393	0.38	0.54	0.03	379	247	1e-64	CHID1_RAT Chitinase domain-containing protein 1 OS=Rattus norvegicus GN=Chid1 PE=2 SV=2
Unigene12442_All	2112	3	1868	P38605	759	136	756	0.68	0.79	0	626	914	0	CAS1_ARATH Cycloartenol synthase OS=Arabidopsis thaliana GN=CAS1 PE=1 SV=2
Unigene12443_All	470	110	469	Q10HD0	263	48	167	0.9	0.95	0	120	234	2e-61	CB23_ORYSJ Chlorophyll a-b binding protein, chloroplastic OS=Oryza sativa subsp. japonica GN=RCABP89 PE=2 SV=1
Unigene12445_All	2675	1133	1993	P32583	406	7	312	0.25	0.42	0.09	316	58.9	2e-07	SRP40_YEAST Suppressor protein SRP40 OS=Saccharomyces cerevisiae GN=SRP40 PE=1 SV=2
Unigene12446_All	971	76	672	P29675	219	3	195	0.44	0.63	0.01	202	197	7e-50	SF3_HELAN Pollen-specific protein SF3 OS=Helianthus annuus GN=SF3 PE=2 SV=1
Unigene12450_All	890	770	3	O23976	490	1	251	0.46	0.64	0	256	219	1e-56	C76B1_HELTU 7-ethoxycoumarin O-deethylase OS=Helianthus tuberosus GN=CYP76B1 PE=1 SV=1
Unigene12452_All	936	830	135	Q5ZJQ8	344	2	234	0.27	0.48	0.02	239	84.3	1e-15	UBAC2_CHICK Ubiquitin-associated domain-containing protein 2 OS=Gallus gallus GN=UBAC2 PE=2 SV=1
Unigene12454_All	1154	583	1152	Q8C1A9	464	9	200	0.32	0.55	0.04	198	101	1e-20	CD029_MOUSE Uncharacterized protein C4orf29 homolog OS=Mus musculus PE=2 SV=1
Unigene12456_All	285	159	284	Q9URX1	504	271	312	0.5	0.69	0	42	46.6	3e-09	YLX5_SCHPO UNC93-like protein C922.05c OS=Schizosaccharomyces pombe GN=SPAC922.05c PE=2 SV=1
Unigene12458_All	1357	3	632	Q9SHZ8	786	577	786	0.53	0.7	0	210	240	2e-62	PP168_ARATH Pentatricopeptide repeat-containing protein At2g22070 OS=Arabidopsis thaliana GN=PCMP-H41 PE=2 SV=1
Unigene12461_All	733	273	638	O82013	155	38	155	0.79	0.91	0	122	198	1e-54	HSP21_SOLPE 17.3 kDa class II heat shock protein OS=Solanum peruvianum PE=2 SV=1
Unigene12462_All	1839	1298	531	P08965	750	497	725	0.39	0.54	0.01	261	156	5e-37	MEI2_SCHPO Meiosis protein mei2 OS=Schizosaccharomyces pombe GN=mei2 PE=1 SV=1
Unigene12465_All	719	152	538	Q8GT41	179	49	176	0.48	0.62	0	129	108	1e-25	PLA1_PLAAC Putative invertase inhibitor OS=Platanus acerifolia PE=1 SV=1
Unigene12466_All	655	137	265	P0CB26	280	1	47	0.68	0.78	0.08	47	59.3	2e-08	Y1089_ARATH Uncharacterised protein At1g10890 OS=Arabidopsis thaliana GN=At1g10890 PE=2 SV=1
Unigene12469_All	3125	421	1854	P59278	597	10	464	0.46	0.61	0.01	483	364	2e-99	Y1745_ARATH Uncharacterized protein At1g51745 OS=Arabidopsis thaliana GN=At1g51745 PE=2 SV=1
Unigene12473_All	4561	3339	1090	Q5F371	1239	405	1185	0.41	0.59	0.06	799	575	0	SBNO1_CHICK Protein strawberry notch homolog 1 OS=Gallus gallus GN=SBNO1 PE=2 SV=1
Unigene12475_All	3507	1396	1914	Q9H6U6	928	272	440	0.34	0.58	0.03	179	99.8	1e-19	BCAS3_HUMAN Breast carcinoma-amplified sequence 3 OS=Homo sapiens GN=BCAS3 PE=1 SV=2
Unigene12478_All	2011	1121	2005	Q9FL28	1173	629	955	0.38	0.53	0.1	331	186	4e-65	FLS2_ARATH LRR receptor-like serine/threonine-protein kinase FLS2 OS=Arabidopsis thaliana GN=FLS2 PE=1 SV=1
Unigene12480_All	1064	967	287	Q39056	270	9	269	0.57	0.69	0.13	263	270	1e-71	CNX3_ARATH Molybdopterin biosynthesis protein CNX3 OS=Arabidopsis thaliana GN=CNX3 PE=2 SV=1
Unigene12481_All	700	161	295	P33081	82	16	60	0.64	0.8	0	45	66.6	1e-10	AX15A_SOYBN Auxin-induced protein 15A OS=Glycine max PE=2 SV=1
Unigene12482_All	216	10	204	Q9LY77	1033	631	690	0.76	0.84	0	65	100	3e-21	ACA12_ARATH Putative calcium-transporting ATPase 12, plasma membrane-type OS=Arabidopsis thaliana GN=ACA12 PE=2 SV=1
Unigene12485_All	820	110	211	P50165	268	173	206	0.73	0.88	0	34	60.5	1e-08	TRNH_DATST Tropinone reductase homolog OS=Datura stramonium PE=2 SV=1
Unigene12486_All	619	3	491	O22342	386	103	239	0.79	0.82	0	163	255	2e-83	ADT1_GOSHI ADP,ATP carrier protein 1, mitochondrial OS=Gossypium hirsutum GN=ANT1 PE=2 SV=1
Unigene12488_All	294	160	294	Q9FG85	460	316	360	0.48	0.68	0	45	55.5	1e-12	PP415_ARATH Pentatricopeptide repeat-containing protein At5g43790 OS=Arabidopsis thaliana GN=PCMP-E30 PE=2 SV=1
Unigene12490_All	311	308	111	Q9FNG8	1030	962	1027	0.57	0.81	0	66	85.1	1e-16	PP366_ARATH Putative pentatricopeptide repeat-containing protein At5g06400, mitochondrial OS=Arabidopsis thaliana GN=At5g06400 PE=3 SV=1
Unigene12491_All	931	354	554	Q949T8	497	417	484	0.75	0.82	0.01	68	107	1e-22	ASHR3_ARATH Histone-lysine N-methyltransferase ASHR3 OS=Arabidopsis thaliana GN=ASHR3 PE=1 SV=1
Unigene12492_All	671	401	670	Q9NP73	165	1	89	0.41	0.62	0	90	75.5	3e-13	ALG13_HUMAN UDP-N-acetylglucosamine transferase subunit ALG13 homolog OS=Homo sapiens GN=ALG13 PE=1 SV=1
Unigene12495_All	3446	2831	1389	Q940A6	838	365	835	0.49	0.68	0	481	471	1e-179	PP325_ARATH Pentatricopeptide repeat-containing protein At4g19440, chloroplastic OS=Arabidopsis thaliana GN=At4g19440 PE=2 SV=2
Unigene12499_All	284	3	188	Q9M077	294	237	293	0.67	0.8	0	62	83.2	4e-16	AUR1_ARATH Serine/threonine-protein kinase Aurora-1 OS=Arabidopsis thaliana GN=AUR1 PE=2 SV=1
Unigene12500_All	259	257	63	P34788	152	88	152	0.9	0.92	0	65	123	3e-28	RS18_ARATH 40S ribosomal protein S18 OS=Arabidopsis thaliana GN=RPS18A PE=1 SV=1
Unigene12503_All	737	312	1	Q0WN60	970	554	657	0.5	0.75	0	104	117	3e-54	PPR48_ARATH Pentatricopeptide repeat-containing protein At1g18485 OS=Arabidopsis thaliana GN=PCMP-H8 PE=2 SV=2
Unigene12505_All	5433	2235	4805	Q8RXS6	1507	649	1494	0.73	0.81	0	864	1225	0	INO80_ARATH DNA helicase INO80 complex homolog 1 OS=Arabidopsis thaliana GN=INO80 PE=2 SV=2
Unigene12507_All	726	190	726	Q54VA8	270	1	172	0.66	0.8	0	179	243	1e-63	RRMJ1_DICDI rRNA methyltransferase 1 homolog OS=Dictyostelium discoideum GN=fsjA PE=3 SV=1
Unigene12509_All	1941	403	1752	Q9FRL3	487	1	451	0.81	0.93	0	451	747	0	ERDL6_ARATH Sugar transporter ERD6-like 6 OS=Arabidopsis thaliana GN=At1g75220 PE=1 SV=1
Unigene12510_All	1958	1829	669	Q3EBZ2	407	1	392	0.47	0.63	0.03	403	313	3e-84	SKI23_ARATH F-box protein SKIP23 OS=Arabidopsis thaliana GN=SKIP23 PE=1 SV=1
Unigene12511_All	1730	388	1461	Q69QZ0	354	16	353	0.64	0.77	0	360	462	1e-129	P2C27_ORYSJ Probable protein phosphatase 2C 27 OS=Oryza sativa subsp. japonica GN=Os02g0799000 PE=2 SV=1
Unigene12514_All	3946	1169	3721	Q8IWV7	1749	895	1718	0.21	0.38	0.07	918	120	8e-26	UBR1_HUMAN E3 ubiquitin-protein ligase UBR1 OS=Homo sapiens GN=UBR1 PE=1 SV=1
Unigene12515_All	1505	1292	522	O80582	409	18	296	0.37	0.48	0.1	288	169	5e-41	FBK46_ARATH F-box/kelch-repeat protein At2g44130 OS=Arabidopsis thaliana GN=At2g44130 PE=2 SV=2
Unigene12517_All	247	246	4	Q9FNN7	511	318	398	0.53	0.72	0	81	102	9e-22	PP371_ARATH Pentatricopeptide repeat-containing protein At5g08510 OS=Arabidopsis thaliana GN=PCMP-E20 PE=2 SV=1
Unigene12519_All	280	38	280	P92519	240	60	149	0.38	0.51	0.11	92	50.1	4e-06	M810_ARATH Uncharacterized mitochondrial protein AtMg00810 OS=Arabidopsis thaliana GN=AtMg00810 PE=4 SV=1
Unigene12520_All	2745	164	2143	Q9C9U0	991	184	844	0.63	0.8	0	665	837	0	PP118_ARATH Pentatricopeptide repeat-containing protein At1g73710 OS=Arabidopsis thaliana GN=At1g73710 PE=2 SV=1
Unigene12522_All	250	91	2	Q9LTF7	201	80	109	0.76	0.83	0	30	53.9	7e-13	MYB82_ARATH Transcription factor MYB82 OS=Arabidopsis thaliana GN=MYB82 PE=1 SV=1
Unigene12526_All	287	1	123	Q39162	364	245	285	0.53	0.82	0	41	52	1e-12	TGA4_ARATH Transcription factor TGA4 OS=Arabidopsis thaliana GN=TGA4 PE=1 SV=2
Unigene12534_All	268	3	266	Q9LFI1	768	157	242	0.34	0.46	0	88	52	1e-06	PP280_ARATH Pentatricopeptide repeat-containing protein At3g53360, mitochondrial OS=Arabidopsis thaliana GN=PCMP-E86 PE=2 SV=1
Unigene12538_All	959	803	33	Q0WVK7	741	279	532	0.39	0.57	0	257	190	1e-47	PPR12_ARATH Pentatricopeptide repeat-containing protein At1g05665, mitochondrial OS=Arabidopsis thaliana GN=At1g05665 PE=2 SV=1
Unigene12540_All	2651	1996	1160	O42643	1168	811	1074	0.38	0.58	0	279	205	1e-115	PRP22_SCHPO Pre-mRNA-splicing factor ATP-dependent RNA helicase prp22 OS=Schizosaccharomyces pombe GN=prp22 PE=2 SV=1
Unigene12541_All	1523	1519	413	Q54LB8	3373	38	420	0.26	0.46	0.05	390	128	9e-29	VP13A_DICDI Putative vacuolar protein sorting-associated protein 13A OS=Dictyostelium discoideum GN=vps13A PE=2 SV=1
Unigene12542_All	1983	893	1738	Q96QE3	1844	1047	1375	0.28	0.42	0.18	345	105	2e-24	ATAD5_HUMAN ATPase family AAA domain-containing protein 5 OS=Homo sapiens GN=ATAD5 PE=1 SV=3
Unigene12546_All	1884	895	1431	Q7TQ35	189	5	188	0.3	0.53	0.02	184	95.1	2e-18	PARK7_MESAU Protein DJ-1 OS=Mesocricetus auratus GN=PARK7 PE=1 SV=1
Unigene12548_All	273	3	131	Q9FNN7	511	149	191	0.62	0.76	0	43	63.9	2e-14	PP371_ARATH Pentatricopeptide repeat-containing protein At5g08510 OS=Arabidopsis thaliana GN=PCMP-E20 PE=2 SV=1
Unigene12552_All	491	336	491	Q9ASU7	345	7	59	0.73	0.81	0.01	53	76.3	8e-14	PPAN_ARATH Peter Pan-like protein OS=Arabidopsis thaliana GN=PPAN PE=1 SV=1
Unigene12561_All	985	983	168	Q9C5W3	985	238	464	0.3	0.43	0.03	283	99	4e-20	NADK2_ARATH NAD kinase 2, chloroplastic OS=Arabidopsis thaliana GN=NADK2 PE=1 SV=1
Unigene12565_All	678	677	498	Q9C9H9	745	119	178	0.53	0.63	0	60	60.5	1e-08	PP114_ARATH Pentatricopeptide repeat-containing protein At1g71420 OS=Arabidopsis thaliana GN=PCMP-H70 PE=2 SV=1
Unigene12566_All	2246	1916	981	Q7FGZ2	512	180	487	0.67	0.79	0	313	412	1e-165	RH1_ARATH DEAD-box ATP-dependent RNA helicase 1 OS=Arabidopsis thaliana GN=RH1 PE=2 SV=2
Unigene12568_All	1816	1815	1267	Q8GYM2	483	128	306	0.48	0.65	0	183	171	7e-69	PP393_ARATH Pentatricopeptide repeat-containing protein At5g18950 OS=Arabidopsis thaliana GN=At5g18950 PE=2 SV=2
Unigene12573_All	957	1	651	O23051	490	230	446	0.54	0.73	0	218	249	2e-65	KAO1_ARATH Ent-kaurenoic acid oxidase 1 OS=Arabidopsis thaliana GN=KAO1 PE=2 SV=1
Unigene12575_All	263	130	2	O95340	614	466	508	0.74	0.93	0	43	75.5	2e-21	PAPS2_HUMAN Bifunctional 3'-phosphoadenosine 5'-phosphosulfate synthetase 2 OS=Homo sapiens GN=PAPSS2 PE=1 SV=2
Unigene12576_All	2239	660	1577	P18160	2410	2095	2390	0.37	0.57	0.03	317	192	1e-47	PYK1_DICDI Dual specificity protein kinase pyk1 OS=Dictyostelium discoideum GN=splA PE=1 SV=3
Unigene12587_All	1691	448	1047	Q56XP9	226	1	216	0.49	0.62	0.09	220	189	5e-47	ERFL1_ARATH Ethylene-responsive transcription factor-like protein At4g13040 OS=Arabidopsis thaliana GN=At4g13040 PE=2 SV=2
Unigene12589_All	3367	1177	2217	Q55FJ0	2179	393	775	0.4	0.51	0.16	418	265	1e-69	LVSG_DICDI Probable inactive serine/threonine-protein kinase lvsG OS=Dictyostelium discoideum GN=lvsG PE=3 SV=1
Unigene12590_All	1011	838	206	Q8W2B8	355	1	210	0.62	0.74	0.04	220	259	3e-68	SAT4_ARATH Serine acetyltransferase 4 OS=Arabidopsis thaliana GN=SAT4 PE=1 SV=1
Unigene12592_All	268	5	130	Q8W3M4	404	65	106	0.4	0.54	0	42	41.2	2e-06	Y4744_ARATH Uncharacterized protein At4g06744 OS=Arabidopsis thaliana GN=At4g06744 PE=2 SV=1
Unigene12599_All	536	424	287	Q8GY61	335	188	233	0.89	0.97	0	46	87	2e-24	BH063_ARATH Transcription factor bHLH63 OS=Arabidopsis thaliana GN=BHLH63 PE=2 SV=1
Unigene12604_All	2254	3	1025	Q9FI80	646	138	470	0.64	0.8	0	341	457	0	PP425_ARATH Pentatricopeptide repeat-containing protein At5g48910 OS=Arabidopsis thaliana GN=PCMP-H38 PE=2 SV=1
Unigene12608_All	563	158	3	P92520	170	27	78	0.55	0.63	0	52	62	2e-09	M820_ARATH Uncharacterized mitochondrial protein AtMg00820 OS=Arabidopsis thaliana GN=AtMg00820 PE=4 SV=1
Unigene12610_All	418	417	202	Q1PFC5	458	366	437	0.5	0.72	0	72	79.3	6e-15	PP130_ARATH Pentatricopeptide repeat-containing protein At1g77405 OS=Arabidopsis thaliana GN=At1g77405 PE=2 SV=1
Unigene12612_All	1406	1342	50	O48766	525	81	511	0.75	0.87	0	432	702	0	GUN11_ARATH Endoglucanase 11 OS=Arabidopsis thaliana GN=At2g32990 PE=2 SV=1
Unigene12613_All	630	209	21	P32483	723	1	58	0.55	0.68	0	63	71.2	5e-12	PABS_STRGR Para-aminobenzoate synthase OS=Streptomyces griseus GN=pab PE=3 SV=1
Unigene12614_All	799	1	618	Q9FXJ1	389	174	386	0.52	0.65	0.03	213	219	2e-56	GDL6_ARATH GDSL esterase/lipase At1g28570 OS=Arabidopsis thaliana GN=At1g28570 PE=2 SV=1
Unigene12616_All	1342	32	568	Q478R6	296	18	212	0.4	0.56	0.08	196	142	1e-41	PRMA_DECAR Ribosomal protein L11 methyltransferase OS=Dechloromonas aromatica (strain RCB) GN=prmA PE=3 SV=1
Unigene12620_All	381	341	153	Q9M020	688	87	149	0.5	0.65	0	63	67	3e-14	LRKA2_ARATH Lectin-domain containing receptor kinase A4.2 OS=Arabidopsis thaliana GN=LECRKA4.2 PE=2 SV=1
Unigene12621_All	627	22	330	P41479	224	30	132	0.34	0.39	0.09	114	53.5	1e-06	Y091_NPVAC Uncharacterized 24.1 kDa protein in LEF4-P33 intergenic region OS=Autographa californica nuclear polyhedrosis virus PE=4 SV=1
Unigene12625_All	1019	122	385	Q9LYD3	236	12	99	0.7	0.77	0	88	126	8e-42	DREB3_ARATH Dehydration-responsive element-binding protein 3 OS=Arabidopsis thaliana GN=DREB3 PE=2 SV=1
Unigene12627_All	255	25	207	P92519	240	27	86	0.45	0.59	0	61	54.3	2e-07	M810_ARATH Uncharacterized mitochondrial protein AtMg00810 OS=Arabidopsis thaliana GN=AtMg00810 PE=4 SV=1
Unigene12629_All	411	323	3	Q9ZWC6	607	75	177	0.5	0.62	0	107	91.7	1e-18	ATB_ARATH F-box protein At-B OS=Arabidopsis thaliana GN=ATB PE=2 SV=1
Unigene12630_All	287	108	230	O04057	513	416	456	0.9	0.97	0	41	82.8	6e-16	ASPR_CUCPE Aspartic proteinase OS=Cucurbita pepo PE=2 SV=1
Unigene12638_All	1202	290	718	P40618	202	25	160	0.31	0.49	0	143	71.6	1e-11	HMGB3_CHICK High mobility group protein B3 OS=Gallus gallus GN=HMGB3 PE=2 SV=2
Unigene12639_All	1232	174	1232	Q9S9Q9	665	55	457	0.3	0.46	0.13	406	174	1e-42	Y1044_ARATH BTB/POZ domain-containing protein At1g30440 OS=Arabidopsis thaliana GN=At1g30440 PE=1 SV=2
Unigene12641_All	760	454	131	Q40255	551	30	137	0.73	0.92	0	108	177	9e-44	ALDH_LINUS Probable aldehyde dehydrogenase OS=Linum usitatissimum GN=FIS1 PE=2 SV=1
Unigene12642_All	277	132	10	Q0WKV3	637	374	414	0.53	0.68	0	41	48.9	1e-12	PPR36_ARATH Pentatricopeptide repeat-containing protein At1g12300, mitochondrial OS=Arabidopsis thaliana GN=At1g12300 PE=2 SV=1
Unigene12645_All	472	3	263	Q9LIG2	899	786	871	0.47	0.75	0	87	88.6	1e-17	RLK6_ARATH Receptor-like protein kinase At3g21340 OS=Arabidopsis thaliana GN=At3g21340 PE=1 SV=1
Unigene12650_All	1877	835	341	Q17RH7	258	9	179	0.35	0.5	0.07	179	56.2	8e-07	TPRXL_HUMAN Putative protein TPRXL OS=Homo sapiens GN=TPRXL PE=2 SV=2
Unigene12654_All	1650	1350	247	P27450	419	31	395	0.54	0.74	0	370	415	1e-115	CX32_ARATH Probable serine/threonine-protein kinase Cx32, chloroplastic OS=Arabidopsis thaliana GN=At4g35600 PE=1 SV=2
Unigene12658_All	349	2	154	P93147	499	446	496	0.52	0.74	0	51	60.5	3e-09	C81E1_GLYEC Isoflavone 2'-hydroxylase OS=Glycyrrhiza echinata GN=CYP81E1 PE=1 SV=2
Unigene12659_All	919	164	550	Q94C70	524	388	516	0.81	0.92	0	129	231	5e-60	NAT2_ARATH Nucleobase-ascorbate transporter 2 OS=Arabidopsis thaliana GN=NAT2 PE=2 SV=2
Unigene12662_All	1904	1393	479	A6NDV4	472	145	434	0.25	0.43	0.04	318	85.9	9e-16	TMM8B_HUMAN Transmembrane protein 8B OS=Homo sapiens GN=TMEM8B PE=1 SV=2
Unigene12666_All	4897	4749	265	Q9LZJ5	1539	5	1536	0.65	0.8	0.02	1536	2026	0	AB14C_ARATH ABC transporter C family member 14 OS=Arabidopsis thaliana GN=ABCC14 PE=1 SV=1
Unigene12670_All	504	432	4	Q9LE82	535	1	133	0.4	0.56	0	143	83.6	6e-16	RAGP1_ARATH RAN GTPase-activating protein 1 OS=Arabidopsis thaliana GN=RANGAP1 PE=1 SV=1
Unigene12671_All	2057	450	1733	Q9SAF1	427	1	427	0.88	0.94	0	428	793	0	ARP3_ARATH Actin-related protein 3 OS=Arabidopsis thaliana GN=ARP3 PE=1 SV=1
Unigene12672_All	375	312	1	Q7XUF4	710	271	368	0.39	0.5	0	105	61.6	1e-09	CDKG2_ORYSJ Cyclin-dependent kinase G-2 OS=Oryza sativa subsp. japonica GN=CDKG-2 PE=2 SV=2
Unigene12673_All	2903	1903	413	P73177	666	173	662	0.36	0.56	0	500	311	1e-115	RN2H_SYNY3 Uncharacterized ribonuclease sll1290 OS=Synechocystis sp. (strain PCC 6803) GN=sll1290 PE=3 SV=1
Unigene12680_All	336	6	335	Q9ZVR7	1008	277	386	0.46	0.66	0	111	97.4	2e-20	PSKR1_ARATH Phytosulfokine receptor 1 OS=Arabidopsis thaliana GN=PSKR1 PE=2 SV=4
Unigene12681_All	6855	1435	2946	Q5TYW4	2372	847	1352	0.22	0.43	0.04	529	132	3e-29	NBAS_DANRE Neuroblastoma-amplified sequence OS=Danio rerio GN=nbas PE=2 SV=1
Unigene12687_All	541	1	540	Q1PFQ9	520	238	410	0.48	0.6	0	181	148	2e-35	PPR62_ARATH Pentatricopeptide repeat-containing protein At1g28690, mitochondrial OS=Arabidopsis thaliana GN=PCMP-E34 PE=2 SV=2
Unigene12692_All	226	131	3	Q7DM58	1516	635	676	0.65	0.72	0	43	57	4e-14	AB4C_ARATH ABC transporter C family member 4 OS=Arabidopsis thaliana GN=ABCC4 PE=1 SV=2
Unigene12693_All	1601	1213	359	O64766	627	327	611	0.57	0.77	0	285	344	1e-138	PP185_ARATH Pentatricopeptide repeat-containing protein At2g35030, mitochondrial OS=Arabidopsis thaliana GN=PCMP-E15 PE=2 SV=1
Unigene12694_All	492	492	1	Q9M2C8	498	73	235	0.68	0.83	0	164	229	8e-60	PP291_ARATH Pentatricopeptide repeat-containing protein At3g61360 OS=Arabidopsis thaliana GN=At3g61360 PE=2 SV=1
Unigene12697_All	460	459	151	Q2HXL0	938	85	179	0.55	0.6	0	104	83.6	3e-32	RBOHC_SOLTU Respiratory burst oxidase homolog protein C OS=Solanum tuberosum GN=RBOHC PE=1 SV=2
Unigene12698_All	465	258	464	Q6NLC1	706	137	205	0.84	0.95	0	69	127	6e-47	AB2D_ARATH ABC transporter D family member 2, chloroplastic OS=Arabidopsis thaliana GN=ABCC2 PE=1 SV=1
Unigene12699_All	794	290	691	Q8BYH3	481	329	468	0.38	0.51	0.04	141	89.4	3e-17	TRM13_MOUSE tRNA guanosine-2'-O-methyltransferase TRM13 homolog OS=Mus musculus GN=Ccdc76 PE=2 SV=1
Unigene12700_All	368	367	26	Q9MAP8	399	286	399	0.74	0.86	0	114	194	2e-49	B3GT6_ARATH Probable beta-1,3-galactosyltransferase 6 OS=Arabidopsis thaliana GN=B3GALT6 PE=2 SV=1
Unigene12702_All	3088	2450	3010	O10341	279	30	202	0.31	0.37	0.02	191	86.3	1e-15	Y091_NPVOP Uncharacterized 29.3 kDa protein OS=Orgyia pseudotsugata multicapsid polyhedrosis virus GN=ORF92 PE=4 SV=1
Unigene12703_All	355	262	17	Q9LFN5	918	314	422	0.32	0.45	0.25	110	56.2	6e-08	GLR25_ARATH Glutamate receptor 2.5 OS=Arabidopsis thaliana GN=GLR2.5 PE=1 SV=2
Unigene12711_All	2797	2334	586	Q8C8N2	606	62	598	0.3	0.47	0.02	598	240	5e-62	SCAI_MOUSE Protein SCAI OS=Mus musculus GN=Scai PE=1 SV=2
Unigene12717_All	771	632	3	Q8RY46	700	223	432	0.6	0.8	0	210	270	8e-72	AB26B_ARATH ABC transporter B family member 26, chloroplastic OS=Arabidopsis thaliana GN=ABCB26 PE=2 SV=1
Unigene12719_All	342	9	329	Q9UYR1	335	112	226	0.4	0.55	0.06	115	79.7	5e-15	GYAR_PYRAB Glyoxylate reductase OS=Pyrococcus abyssi GN=gyaR PE=3 SV=1
Unigene12720_All	1596	7	843	Q9SAK0	836	349	626	0.8	0.91	0	279	452	0	PP132_ARATH Pentatricopeptide repeat-containing protein At1g79490, mitochondrial OS=Arabidopsis thaliana GN=EMB2217 PE=2 SV=1
Unigene12723_All	712	1	294	Q9FH28	354	240	339	0.41	0.65	0.02	100	78.2	5e-14	DNJ49_ARATH Chaperone protein dnaJ 49 OS=Arabidopsis thaliana GN=ATJ49 PE=2 SV=2
Unigene12726_All	1034	837	136	P37225	601	1	234	0.88	0.94	0	234	432	1e-120	MAON_SOLTU NAD-dependent malic enzyme 59 kDa isoform, mitochondrial OS=Solanum tuberosum PE=1 SV=1
Unigene12732_All	1520	2	250	P93285	260	21	103	0.9	0.95	0	83	159	5e-38	COX2_ARATH Cytochrome c oxidase subunit 2 OS=Arabidopsis thaliana GN=COX2 PE=1 SV=2
Unigene12735_All	267	130	2	Q9P7E1	583	527	569	0.58	0.69	0	43	64.7	2e-10	YOF7_SCHPO Uncharacterized RING finger protein P4H10.07 OS=Schizosaccharomyces pombe GN=SPBP4H10.07 PE=1 SV=1
Unigene12736_All	695	543	109	Q8H0T9	837	649	793	0.46	0.73	0	145	139	1e-32	KTNB1_ARATH Katanin p80 WD40 repeat-containing subunit B1 homolog 1 OS=Arabidopsis thaliana GN=At5g23430 PE=2 SV=3
Unigene12739_All	549	445	2	Q500Y9	317	1	148	0.67	0.85	0	148	216	5e-56	NADHK_ARATH NADH kinase OS=Arabidopsis thaliana GN=NADK3 PE=1 SV=1
Unigene12740_All	1615	111	1553	Q9C810	697	219	652	0.28	0.47	0.02	494	202	4e-51	Y1342_ARATH PHD finger protein At1g33420 OS=Arabidopsis thaliana GN=At1g33420 PE=1 SV=1
Unigene12742_All	1412	3	1409	O65570	974	72	540	0.75	0.87	0	469	746	0	VILI4_ARATH Villin-4 OS=Arabidopsis thaliana GN=VLN4 PE=1 SV=1
Unigene12744_All	318	3	251	Q8LPB4	1021	567	649	0.45	0.64	0.01	84	73.2	5e-13	PSKR1_DAUCA Phytosulfokine receptor 1 OS=Daucus carota GN=PSKR PE=1 SV=1
Unigene12749_All	758	437	3	Q8VXZ0	374	97	244	0.6	0.8	0.02	148	189	1e-56	NUD20_ARATH Nudix hydrolase 20, chloroplastic OS=Arabidopsis thaliana GN=NUDT20 PE=2 SV=1
Unigene12750_All	323	321	1	P15792	609	243	344	0.55	0.67	0	107	109	6e-24	KPK1_PHAVU Protein kinase PVPK-1 OS=Phaseolus vulgaris PE=2 SV=1
Unigene12755_All	437	291	67	Q9LN01	741	169	243	0.48	0.68	0	75	78.2	4e-21	PPR21_ARATH Pentatricopeptide repeat-containing protein At1g08070 OS=Arabidopsis thaliana GN=PCMP-H12 PE=2 SV=1
Unigene12756_All	481	253	44	Q941Q3	524	428	507	0.51	0.61	0.12	80	72.4	1e-23	C3H37_ARATH Zinc finger CCCH domain-containing protein 37 OS=Arabidopsis thaliana GN=HUA1 PE=1 SV=1
Unigene12760_All	477	476	132	Q9STV4	445	46	160	0.92	0.94	0	115	211	2e-54	CIPK8_ARATH CBL-interacting serine/threonine-protein kinase 8 OS=Arabidopsis thaliana GN=CIPK8 PE=1 SV=1
Unigene12761_All	633	430	14	Q6P158	1386	535	673	0.58	0.81	0	139	172	1e-42	DHX57_HUMAN Putative ATP-dependent RNA helicase DHX57 OS=Homo sapiens GN=DHX57 PE=1 SV=2
Unigene12762_All	854	743	279	Q7XJ53	348	1	150	0.62	0.75	0.02	159	194	4e-82	P2C35_ARATH Probable protein phosphatase 2C 35 OS=Arabidopsis thaliana GN=At3g06270 PE=2 SV=1
Unigene12766_All	281	280	2	Q9M5Q1	565	180	272	0.61	0.74	0	93	124	2e-28	FUT1_PEA Galactoside 2-alpha-L-fucosyltransferase OS=Pisum sativum GN=FT1 PE=2 SV=1
Unigene12770_All	1460	354	1022	Q54TS4	347	98	320	0.3	0.53	0.01	226	121	1e-26	YIPF1_DICDI Protein YIPF1 homolog OS=Dictyostelium discoideum GN=yipf1 PE=3 SV=1
Unigene12777_All	440	324	16	Q5N806	158	45	151	0.5	0.68	0.06	110	105	9e-23	CYT4_ORYSJ Cysteine proteinase inhibitor 4 OS=Oryza sativa subsp. japonica GN=Os01g0915200 PE=2 SV=1
Unigene12782_All	1204	867	55	Q9Z2A8	1052	56	333	0.39	0.54	0.05	287	184	8e-46	MBTP1_CRIGR Membrane-bound transcription factor site-1 protease OS=Cricetulus griseus GN=MBTPS1 PE=1 SV=1
Unigene12784_All	5240	4638	4486	O97159	1982	432	482	0.49	0.58	0	51	62.4	3e-08	CHDM_DROME Chromodomain-helicase-DNA-binding protein Mi-2 homolog OS=Drosophila melanogaster GN=Mi-2 PE=1 SV=2
Unigene12785_All	1170	1105	224	Q9SBK6	392	1	311	0.41	0.6	0.05	311	242	2e-65	JMT_BRARP Jasmonate O-methyltransferase OS=Brassica rapa subsp. pekinensis GN=JMT PE=1 SV=1
Unigene12787_All	1516	793	1515	Q9LU68	435	26	270	0.4	0.52	0.08	264	148	9e-35	CIA2_ARATH Protein CHLOROPLAST IMPORT APPARATUS 2 OS=Arabidopsis thaliana GN=CIA2 PE=2 SV=1
Unigene12788_All	1819	756	451	Q17TI5	344	243	343	0.43	0.65	0.01	104	93.2	5e-18	BRX_ARATH Protein BREVIS RADIX OS=Arabidopsis thaliana GN=BRX PE=1 SV=2
Unigene12789_All	981	275	3	Q9CAL3	649	250	348	0.39	0.56	0.08	99	60.5	2e-08	CRK2_ARATH Cysteine-rich receptor-like protein kinase 2 OS=Arabidopsis thaliana GN=CRK2 PE=2 SV=1
Unigene12790_All	873	873	577	P53681	602	398	498	0.55	0.77	0.01	101	113	2e-48	CRK_DAUCA CDPK-related protein kinase OS=Daucus carota GN=CRK PE=2 SV=1
Unigene12791_All	1593	698	1555	A2Y3Q5	526	108	390	0.88	0.94	0	286	511	1e-144	HEMH_ORYSI Ferrochelatase-2, chloroplastic OS=Oryza sativa subsp. indica GN=HEMH PE=2 SV=2
Unigene12801_All	908	16	507	Q38831	247	92	247	0.58	0.7	0	165	176	1e-43	IAA13_ARATH Auxin-responsive protein IAA13 OS=Arabidopsis thaliana GN=IAA13 PE=2 SV=2
Unigene12803_All	995	990	205	Q9LIG2	899	628	888	0.55	0.75	0	263	299	2e-80	RLK6_ARATH Receptor-like protein kinase At3g21340 OS=Arabidopsis thaliana GN=At3g21340 PE=1 SV=1
Unigene12804_All	1423	469	849	Q9Y7L4	409	42	162	0.34	0.49	0.03	131	61.2	2e-08	YGJ2_SCHPO Uncharacterized protein C685.02 OS=Schizosaccharomyces pombe GN=SPBC685.02 PE=2 SV=1
Unigene12805_All	1160	301	963	Q5ZI43	365	63	276	0.39	0.59	0	221	176	2e-43	SPN1_CHICK Snurportin-1 OS=Gallus gallus GN=SNUPN PE=2 SV=1
Unigene12810_All	270	229	2	Q40392	1144	826	901	0.48	0.65	0	76	70.5	3e-12	TMVRN_NICGU TMV resistance protein N OS=Nicotiana glutinosa GN=N PE=1 SV=1
Unigene12812_All	932	717	391	Q8BTG6	205	75	186	0.4	0.6	0.07	118	85.5	5e-16	CL049_MOUSE UPF0454 protein C12orf49 homolog OS=Mus musculus PE=2 SV=1
Unigene12815_All	289	288	211	P18566	175	150	175	1	1	0	26	58.5	1e-08	RBS2_ORYSJ Ribulose bisphosphate carboxylase small chain A, chloroplastic OS=Oryza sativa subsp. japonica GN=RBCS-A PE=2 SV=2
Unigene12819_All	1754	716	429	Q5RBC3	746	321	412	0.37	0.57	0.02	98	63.5	4e-09	EXT1_PONAB Exostosin-1 OS=Pongo abelii GN=EXT1 PE=2 SV=1
Unigene12820_All	380	80	376	P51105	366	9	107	0.5	0.67	0.01	100	102	9e-22	DFRA_GERHY Dihydroflavonol-4-reductase OS=Gerbera hybrida GN=DFR PE=2 SV=1
Unigene12823_All	483	483	163	Q8LBI9	482	335	440	0.76	0.83	0	107	165	9e-50	EDL16_ARATH Sugar transporter ERD6-like 16 OS=Arabidopsis thaliana GN=At5g18840 PE=2 SV=2
Unigene12824_All	1780	434	1780	Q9SIK1	523	25	470	0.72	0.85	0	450	670	0	GLGL4_ARATH Probable glucose-1-phosphate adenylyltransferase large subunit, chloroplastic OS=Arabidopsis thaliana GN=At2g21590 PE=2 SV=1
Unigene12827_All	938	825	265	Q8IYB3	904	524	712	0.3	0.41	0.06	200	56.6	2e-07	SRRM1_HUMAN Serine/arginine repetitive matrix protein 1 OS=Homo sapiens GN=SRRM1 PE=1 SV=2
Unigene12829_All	323	290	3	Q9FNL7	582	4	94	0.78	0.86	0	96	154	1e-37	PTR3A_ARATH Peptide transporter PTR3-A OS=Arabidopsis thaliana GN=PTR3-A PE=2 SV=1
Unigene12830_All	1154	1149	304	Q08DK7	298	4	273	0.41	0.56	0.01	287	203	2e-51	MCATL_BOVIN Mitochondrial carnitine/acylcarnitine carrier protein CACL OS=Bos taurus GN=SLC25A29 PE=2 SV=1
Unigene12832_All	293	3	293	P05502	530	121	214	0.72	0.72	0	97	123	4e-28	COX1_SORBI Cytochrome c oxidase subunit 1 OS=Sorghum bicolor GN=COX1 PE=3 SV=2
Unigene12837_All	466	160	465	A4GYV4	2285	1398	1499	0.95	0.96	0	102	193	2e-67	YCF2_POPTR Protein ycf2 OS=Populus trichocarpa GN=ycf2-1 PE=3 SV=1
Unigene12840_All	1661	1396	944	B0V3F8	282	15	167	0.29	0.45	0.03	157	54.7	2e-06	PRKRA_DANRE Interferon-inducible double stranded RNA-dependent protein kinase activator A homolog OS=Danio rerio GN=prkra PE=2 SV=2
Unigene12842_All	1596	136	1362	Q0V7S6	442	24	442	0.59	0.73	0.03	423	505	1e-142	FK125_ARATH F-box/kelch-repeat protein OR23 OS=Arabidopsis thaliana GN=OR23 PE=2 SV=1
Unigene12844_All	411	135	302	Q64152	204	89	145	0.54	0.73	0.01	57	61.2	1e-19	BTF3_MOUSE Transcription factor BTF3 OS=Mus musculus GN=Btf3 PE=2 SV=3
Unigene12846_All	1851	161	1333	Q8TGB2	892	225	555	0.26	0.44	0.02	400	121	2e-36	GPI7_CANAL GPI ethanolamine phosphate transferase 2 OS=Candida albicans GN=LAS21 PE=3 SV=2
Unigene12847_All	1237	224	1237	B0F9L7	668	1	317	0.36	0.51	0.04	354	166	3e-40	GOGC2_ARATH Golgin candidate 2 OS=Arabidopsis thaliana GN=GC2 PE=2 SV=1
Unigene12853_All	867	94	657	Q304B9	757	570	757	0.68	0.79	0	188	266	1e-70	NCASE_ARATH Neutral ceramidase OS=Arabidopsis thaliana GN=At2g38010 PE=3 SV=1
Unigene12856_All	452	333	10	Q96EF0	704	209	309	0.38	0.52	0	108	68.9	1e-11	MTMR8_HUMAN Myotubularin-related protein 8 OS=Homo sapiens GN=MTMR8 PE=1 SV=1
Unigene12860_All	1097	1082	156	P10496	465	5	332	0.55	0.6	0.1	344	348	4e-95	GRP2_PHAVU Glycine-rich cell wall structural protein 1.8 OS=Phaseolus vulgaris PE=2 SV=1
Unigene12863_All	2860	2	1417	Q9LXF4	1227	762	1224	0.42	0.63	0	474	356	4e-97	PP384_ARATH Pentatricopeptide repeat-containing protein At5g15280 OS=Arabidopsis thaliana GN=At5g15280 PE=2 SV=1
Unigene12868_All	4069	772	3600	P93024	902	5	902	0.6	0.71	0.02	971	1041	0	ARFE_ARATH Auxin response factor 5 OS=Arabidopsis thaliana GN=ARF5 PE=1 SV=3
Unigene12870_All	4177	1273	434	Q05609	821	540	817	0.64	0.78	0	282	371	1e-101	CTR1_ARATH Serine/threonine-protein kinase CTR1 OS=Arabidopsis thaliana GN=CTR1 PE=1 SV=1
Unigene12871_All	2020	1536	640	Q5R7E4	581	81	391	0.27	0.49	0.04	313	151	5e-49	S47A2_PONAB Multidrug and toxin extrusion protein 2 OS=Pongo abelii GN=SLC47A2 PE=2 SV=1
Unigene12873_All	212	211	2	P97346	435	178	247	0.44	0.7	0	70	77.8	2e-14	NXN_MOUSE Nucleoredoxin OS=Mus musculus GN=Nxn PE=1 SV=1
Unigene12875_All	484	154	339	Q0JAA0	321	58	119	0.62	0.77	0	62	85.9	4e-21	P2C44_ORYSJ Probable protein phosphatase 2C 44 OS=Oryza sativa subsp. japonica GN=Os04g0609600 PE=2 SV=1
Unigene12877_All	1664	158	661	Q94KT8	456	22	187	0.75	0.86	0	168	284	1e-177	COBRA_ARATH Protein COBRA OS=Arabidopsis thaliana GN=COB PE=2 SV=1
Unigene12882_All	1612	1443	235	P21856	447	29	430	0.56	0.75	0	404	478	1e-143	GDIA_BOVIN Rab GDP dissociation inhibitor alpha OS=Bos taurus GN=GDI1 PE=1 SV=1
Unigene12883_All	920	236	841	Q84MC2	216	5	206	0.66	0.83	0	202	290	1e-77	Y5195_ARATH UPF0717 protein At5g11950 OS=Arabidopsis thaliana GN=At5g11950 PE=1 SV=1
Unigene12886_All	1760	1756	1184	Q9LSF5	379	188	378	0.69	0.87	0	191	287	1e-76	PP254_ARATH Pentatricopeptide repeat-containing protein At3g25210, mitochondrial OS=Arabidopsis thaliana GN=At3g25210 PE=2 SV=1
Unigene12887_All	1220	150	605	Q6GLM5	169	8	161	0.44	0.64	0.01	154	140	2e-32	PPDE2_XENLA PPPDE peptidase domain-containing protein 2 OS=Xenopus laevis GN=pppde2 PE=2 SV=1
Unigene12888_All	929	641	150	Q6ME97	320	4	155	0.37	0.57	0	164	117	9e-33	Y378_PARUW UPF0176 protein pc0378 OS=Protochlamydia amoebophila (strain UWE25) GN=pc0378 PE=3 SV=1
Unigene12889_All	1495	1458	532	Q9JMH9	2050	1434	1753	0.23	0.41	0.07	334	53.5	4e-14	MY18A_MOUSE Myosin-XVIIIa OS=Mus musculus GN=Myo18a PE=1 SV=2
Unigene12892_All	318	318	139	Q42602	506	444	503	0.65	0.81	0	60	84	3e-16	C89A2_ARATH Cytochrome P450 89A2 OS=Arabidopsis thaliana GN=CYP89A2 PE=2 SV=2
Unigene12897_All	641	630	154	Q9FI80	646	491	644	0.51	0.67	0	159	164	3e-40	PP425_ARATH Pentatricopeptide repeat-containing protein At5g48910 OS=Arabidopsis thaliana GN=PCMP-H38 PE=2 SV=1
Unigene12899_All	1073	617	21	P81391	205	10	203	0.61	0.74	0.02	204	246	2e-64	MYB05_ANTMA Myb-related protein 305 OS=Antirrhinum majus GN=MYB305 PE=2 SV=1
Unigene12902_All	598	551	93	Q8VY01	465	1	159	0.56	0.7	0.04	160	175	2e-43	SCP46_ARATH Serine carboxypeptidase-like 46 OS=Arabidopsis thaliana GN=SCPL46 PE=2 SV=1
Unigene12913_All	433	174	425	O82380	738	655	738	0.66	0.89	0	84	133	8e-45	PP175_ARATH Pentatricopeptide repeat-containing protein At2g29760, chloroplastic OS=Arabidopsis thaliana GN=PCMP-H33 PE=2 SV=1
Unigene12920_All	1562	1081	131	Q8GVE3	452	118	425	0.28	0.49	0.02	325	137	2e-40	FLRT_CITMA Flavanone 7-O-glucoside 2''-O-beta-L-rhamnosyltransferase OS=Citrus maxima GN=C12RT1 PE=1 SV=1
Unigene12921_All	1753	562	1320	A1L272	518	201	489	0.22	0.4	0.15	298	66.2	7e-10	S29A4_DANRE Equilibrative nucleoside transporter 4 OS=Danio rerio GN=slc29a4 PE=2 SV=1
Unigene12925_All	444	421	188	Q9VR91	4912	3092	3160	0.34	0.51	0	78	48.1	1e-10	HERC2_DROME Probable E3 ubiquitin-protein ligase HERC2 OS=Drosophila melanogaster GN=HERC2 PE=1 SV=3
Unigene12928_All	1497	153	677	Q9BVG9	487	88	260	0.44	0.63	0	175	165	2e-73	PTSS2_HUMAN Phosphatidylserine synthase 2 OS=Homo sapiens GN=PTDSS2 PE=1 SV=1
Unigene12931_All	1051	698	354	Q8GZ13	260	89	204	0.68	0.76	0.04	121	145	7e-47	BEE1_ARATH Transcription factor BEE 1 OS=Arabidopsis thaliana GN=BEE1 PE=2 SV=1
Unigene12932_All	277	134	3	O48653	1534	730	773	0.81	0.95	0	44	79.7	3e-28	DPOLA_ORYSJ DNA polymerase alpha catalytic subunit OS=Oryza sativa subsp. japonica GN=Os01g0868300 PE=2 SV=2
Unigene12936_All	973	3	971	Q39547	731	177	493	0.55	0.68	0	323	337	6e-92	CUCM1_CUCME Cucumisin OS=Cucumis melo PE=1 SV=1
Unigene12937_All	5348	2865	2770	O97159	1982	429	460	0.5	0.71	0	32	48.1	5e-07	CHDM_DROME Chromodomain-helicase-DNA-binding protein Mi-2 homolog OS=Drosophila melanogaster GN=Mi-2 PE=1 SV=2
Unigene12945_All	1777	589	1713	Q9C5D2	610	228	593	0.22	0.45	0.03	388	105	1e-21	FBL4_ARATH F-box/LRR-repeat protein 4 OS=Arabidopsis thaliana GN=FBL4 PE=2 SV=1
Unigene12946_All	698	696	136	Q8LER3	293	34	218	0.71	0.86	0	187	300	1e-87	XTH7_ARATH Probable xyloglucan endotransglucosylase/hydrolase protein 7 OS=Arabidopsis thaliana GN=XTH7 PE=2 SV=2
Unigene12950_All	4933	1711	8	P42356	2044	1151	1746	0.28	0.45	0.07	617	241	5e-62	PI4KA_HUMAN Phosphatidylinositol 4-kinase alpha OS=Homo sapiens GN=PI4KA PE=1 SV=3
Unigene12951_All	1453	1242	367	Q9M907	871	583	871	0.81	0.89	0	292	479	1e-160	PP217_ARATH Pentatricopeptide repeat-containing protein At3g06920 OS=Arabidopsis thaliana GN=At3g06920 PE=2 SV=1
Unigene12952_All	454	1	453	P98204	1158	676	811	0.65	0.77	0	151	186	6e-47	ALA1_ARATH Phospholipid-transporting ATPase 1 OS=Arabidopsis thaliana GN=ALA1 PE=1 SV=1
Unigene12955_All	991	232	561	Q9M817	607	3	119	0.41	0.65	0.05	117	92	6e-18	PTR2X_ARATH Probable peptide transporter At1g52190 OS=Arabidopsis thaliana GN=At1g52190 PE=1 SV=1
Unigene12957_All	323	143	3	Q4PFV5	2305	2141	2187	0.57	0.72	0	47	60.5	3e-09	DPOE_USTMA DNA polymerase epsilon catalytic subunit A OS=Ustilago maydis GN=POL2 PE=3 SV=1
Unigene12959_All	1651	1642	518	P38535	1087	70	456	0.24	0.49	0.08	409	131	2e-29	XYNX_CLOTM Exoglucanase xynX OS=Clostridium thermocellum GN=xynX PE=3 SV=1
Unigene12960_All	259	259	14	Q9CAL2	646	471	551	0.42	0.69	0	82	79.7	5e-15	CRK3_ARATH Cysteine-rich receptor-like protein kinase 3 OS=Arabidopsis thaliana GN=CRK3 PE=2 SV=1
Unigene12961_All	275	2	256	Q05047	524	436	524	0.44	0.64	0.04	89	82.8	6e-16	C72A1_CATRO Secologanin synthase OS=Catharanthus roseus GN=CYP72A1 PE=2 SV=1
Unigene12962_All	277	158	3	Q9M817	607	233	286	0.42	0.57	0.03	54	37.7	2e-06	PTR2X_ARATH Probable peptide transporter At1g52190 OS=Arabidopsis thaliana GN=At1g52190 PE=1 SV=1
Unigene12965_All	417	1	318	Q55C17	300	202	300	0.43	0.57	0	106	82.8	6e-16	GPSN2_DICDI Trans-2,3-enoyl-CoA reductase OS=Dictyostelium discoideum GN=gpsn2 PE=3 SV=1
Unigene12967_All	1498	777	118	B7KBH7	447	76	286	0.65	0.79	0	221	274	1e-72	CLPX_CYAP7 ATP-dependent Clp protease ATP-binding subunit clpX OS=Cyanothece sp. (strain PCC 7424) GN=clpX PE=3 SV=1
Unigene12978_All	2439	321	1991	P25386	1790	830	1394	0.2	0.43	0.06	594	86.3	9e-16	USO1_YEAST Intracellular protein transport protein USO1 OS=Saccharomyces cerevisiae GN=USO1 PE=1 SV=2
Unigene12979_All	788	422	6	P04929	351	72	218	0.34	0.38	0.09	154	80.9	9e-15	HRPX_PLALO Histidine-rich glycoprotein OS=Plasmodium lophurae PE=4 SV=1
Unigene12981_All	1310	166	1308	Q9LN01	741	236	618	0.43	0.64	0	383	337	8e-92	PPR21_ARATH Pentatricopeptide repeat-containing protein At1g08070 OS=Arabidopsis thaliana GN=PCMP-H12 PE=2 SV=1
Unigene12987_All	3985	3495	1	Q9SQI2	1173	4	1168	0.73	0.82	0	1171	1675	0	GIGAN_ARATH Protein GIGANTEA OS=Arabidopsis thaliana GN=GI PE=1 SV=2
Unigene12988_All	536	128	535	Q9ZV88	325	50	186	0.68	0.78	0.03	141	179	7e-45	BEH4_ARATH BES1/BZR1 homolog protein 4 OS=Arabidopsis thaliana GN=BEH4 PE=1 SV=1
Unigene12989_All	609	461	240	Q9ZR07	187	114	187	0.79	0.87	0	74	127	7e-29	FRDA_ARATH Frataxin homolog OS=Arabidopsis thaliana GN=FH PE=2 SV=2
Unigene12999_All	2653	957	2327	Q93Y06	669	35	526	0.43	0.57	0.08	500	360	1e-117	Y5720_ARATH Probable inactive receptor kinase At5g67200 OS=Arabidopsis thaliana GN=At5g67200 PE=1 SV=1
Unigene13000_All	1038	1037	285	Q8GYD9	1002	364	602	0.33	0.53	0.03	259	133	2e-30	SDE3_ARATH Probable RNA helicase SDE3 OS=Arabidopsis thaliana GN=SDE3 PE=2 SV=1
Unigene13001_All	4086	2140	3354	Q3UHA3	2430	1974	2373	0.23	0.45	0.04	424	101	5e-20	SPTCS_MOUSE Spatacsin OS=Mus musculus GN=Spg11 PE=2 SV=2
Unigene13003_All	1119	175	1095	Q0WKY2	454	18	327	0.51	0.65	0.02	315	310	2e-83	CCR4E_ARATH Carbon catabolite repressor protein 4 homolog 5 OS=Arabidopsis thaliana GN=CCR4-5 PE=2 SV=2
Unigene13007_All	1940	416	1777	Q9M817	607	106	567	0.49	0.69	0.01	462	471	1e-131	PTR2X_ARATH Probable peptide transporter At1g52190 OS=Arabidopsis thaliana GN=At1g52190 PE=1 SV=1
Unigene13011_All	3524	643	1104	Q84W65	371	66	221	0.36	0.56	0.03	160	89	2e-16	SUFE_ARATH SufE-like protein, chloroplastic OS=Arabidopsis thaliana GN=EMB1374 PE=1 SV=2
Unigene13013_All	492	329	15	Q07864	2286	291	392	0.61	0.67	0	105	126	2e-35	DPOE1_HUMAN DNA polymerase epsilon catalytic subunit A OS=Homo sapiens GN=POLE PE=1 SV=5
Unigene13016_All	2310	1526	327	P08770	807	341	756	0.25	0.41	0.06	428	90.9	3e-27	TRA1_MAIZE Putative AC transposase OS=Zea mays PE=2 SV=2
Unigene13018_All	478	92	193	P51823	181	147	180	0.85	0.88	0	34	61.6	2e-09	ARF2_ORYSJ ADP-ribosylation factor 2 OS=Oryza sativa subsp. japonica GN=ARF PE=2 SV=2
Unigene13019_All	692	690	289	Q93Y09	461	296	429	0.81	0.93	0	134	234	6e-73	SCP45_ARATH Serine carboxypeptidase-like 45 OS=Arabidopsis thaliana GN=SCPL45 PE=2 SV=1
Unigene13020_All	2513	68	1678	Q9SL79	701	8	521	0.57	0.71	0.03	557	617	1e-175	CAF1P_ARATH CRS2-associated factor 1, chloroplastic OS=Arabidopsis thaliana GN=At2g20020 PE=1 SV=2
Unigene13025_All	2488	2319	460	Q42059	620	1	620	0.75	0.87	0	621	999	0	GUN6_ARATH Endoglucanase 6 OS=Arabidopsis thaliana GN=At1g64390 PE=2 SV=2
Unigene13030_All	1213	72	1124	Q8RU27	366	5	355	0.88	0.94	0	351	672	0	UPTG2_SOLTU Alpha-1,4-glucan-protein synthase [UDP-forming] 2 OS=Solanum tuberosum GN=UPTG2 PE=1 SV=1
Unigene13032_All	2784	2235	382	O48788	658	23	619	0.45	0.62	0.02	633	481	1e-134	Y2267_ARATH Probable inactive receptor kinase At2g26730 OS=Arabidopsis thaliana GN=At2g26730 PE=1 SV=1
Unigene13035_All	266	11	265	P14381	1308	476	559	0.33	0.53	0.01	86	48.9	9e-06	YTX2_XENLA Transposon TX1 uncharacterized 149 kDa protein OS=Xenopus laevis PE=4 SV=1
Unigene13040_All	931	930	148	Q6Q8A5	499	25	301	0.74	0.82	0.05	277	398	1e-110	HXK2_TOBAC Hexokinase-2, chloroplastic OS=Nicotiana tabacum GN=HXK2 PE=2 SV=1
Unigene13043_All	1629	1089	1391	Q9V730	760	301	404	0.35	0.55	0.02	104	65.1	1e-09	EXT1_DROME Exostosin-1 OS=Drosophila melanogaster GN=ttv PE=1 SV=1
Unigene13046_All	1622	345	1382	Q8W486	519	87	451	0.3	0.53	0.05	367	167	2e-40	Y1491_ARATH DUF246 domain-containing protein At1g04910 OS=Arabidopsis thaliana GN=At1g04910 PE=1 SV=1
Unigene13053_All	297	207	16	Q8S2W4	61	1	61	0.67	0.82	0	64	80.9	2e-15	AGP23_ARATH Arabinogalactan peptide 23 OS=Arabidopsis thaliana GN=AGP23 PE=3 SV=2
Unigene13054_All	933	69	701	P32110	225	5	208	0.42	0.64	0	212	174	8e-43	GSTX6_SOYBN Probable glutathione S-transferase OS=Glycine max GN=HSP26-A PE=2 SV=1
Unigene13058_All	1869	1320	289	Q6DHC3	353	18	337	0.31	0.5	0.01	351	160	4e-38	S2540_DANRE Solute carrier family 25 member 40 OS=Danio rerio GN=slc25a40 PE=2 SV=1
Unigene13063_All	1103	908	276	Q6ZVM7	507	13	249	0.33	0.47	0.11	239	100	3e-22	TM1L2_HUMAN TOM1-like protein 2 OS=Homo sapiens GN=TOM1L2 PE=1 SV=1
Unigene13066_All	462	235	149	P48534	250	136	165	0.86	0.9	0.03	30	52	1e-15	APX1_PEA L-ascorbate peroxidase, cytosolic OS=Pisum sativum GN=APX1 PE=1 SV=2
Unigene13067_All	1131	719	186	Q8VXV4	436	1	178	0.79	0.88	0	178	280	1e-74	DNJ16_ARATH Chaperone protein dnaJ 16 OS=Arabidopsis thaliana GN=ATJ16 PE=2 SV=1
Unigene13068_All	1129	161	886	Q9M7I7	318	68	312	0.63	0.79	0.01	245	327	7e-89	CLH2_ARATH Chlorophyllase-2, chloroplastic OS=Arabidopsis thaliana GN=CLH2 PE=1 SV=1
Unigene13071_All	1162	596	1102	O23310	161	1	154	0.75	0.8	0.01	172	242	3e-63	NFYB3_ARATH Nuclear transcription factor Y subunit B-3 OS=Arabidopsis thaliana GN=NFYB3 PE=2 SV=1
Unigene13073_All	1376	156	1136	P40631	633	284	600	0.21	0.38	0.01	331	52	1e-05	MLH_TETTH Micronuclear linker histone polyprotein OS=Tetrahymena thermophila GN=MLH PE=1 SV=2
Unigene13078_All	1188	650	135	O26680	374	90	259	0.45	0.6	0	173	142	4e-33	DHQS_METTH 3-dehydroquinate synthase OS=Methanobacterium thermoautotrophicum GN=MTH_580 PE=3 SV=2
Unigene13080_All	2645	2473	1844	Q8CIM8	964	287	519	0.29	0.48	0.1	235	107	3e-22	INT4_MOUSE Integrator complex subunit 4 OS=Mus musculus GN=Ints4 PE=2 SV=1
Unigene13082_All	1670	1169	273	Q43697	445	146	444	0.94	0.97	0	299	579	0	TBB5_MAIZE Tubulin beta-5 chain OS=Zea mays GN=TUBB5 PE=2 SV=1
Unigene13087_All	1099	901	248	Q9CZ42	343	45	252	0.48	0.67	0.01	221	216	2e-55	CARKD_MOUSE Carbohydrate kinase domain-containing protein OS=Mus musculus GN=Carkd PE=1 SV=1
Unigene13089_All	639	512	156	O04421	121	1	119	0.78	0.86	0	119	185	2e-46	SRP14_ARATH Signal recognition particle 14 kDa protein OS=Arabidopsis thaliana GN=SRP14 PE=2 SV=2
Unigene13096_All	825	450	803	Q55G83	689	158	274	0.42	0.67	0	119	103	1e-21	ABKC_DICDI Probable serine/threonine-protein kinase abkC OS=Dictyostelium discoideum GN=abkC PE=3 SV=1
Unigene13097_All	1885	1762	1553	Q49KT9	113	44	113	0.94	0.94	0	70	130	4e-29	YCF68_EUCGG Uncharacterized protein ycf68 OS=Eucalyptus globulus subsp. globulus GN=ycf68-1 PE=3 SV=1
Unigene13100_All	371	370	137	P17340	170	48	125	0.75	0.89	0	78	125	5e-47	PLAS_SOLLC Plastocyanin, chloroplastic OS=Solanum lycopersicum GN=PETE PE=2 SV=1
Unigene13102_All	1721	738	112	Q2JS42	254	2	209	0.5	0.7	0	211	208	1e-52	PYRH_SYNJA Uridylate kinase OS=Synechococcus sp. (strain JA-3-3Ab) GN=pyrH PE=3 SV=1
Unigene13106_All	1524	1390	776	O64483	876	4	211	0.39	0.57	0.01	208	149	1e-56	SIRK_ARATH Senescence-induced receptor-like serine/threonine-protein kinase OS=Arabidopsis thaliana GN=SIRK PE=2 SV=1
Unigene13107_All	841	219	581	Q91YP2	704	554	674	0.34	0.54	0	122	70.9	2e-23	NEUL_MOUSE Neurolysin, mitochondrial OS=Mus musculus GN=Nln PE=2 SV=1
Unigene13111_All	364	354	151	Q20390	298	114	181	0.36	0.47	0.01	69	44.7	3e-08	PPT1_CAEEL Palmitoyl-protein thioesterase 1 OS=Caenorhabditis elegans GN=ppt-1 PE=2 SV=2
Unigene13112_All	1486	187	975	Q9NP59	571	79	344	0.28	0.49	0.04	275	103	3e-46	S40A1_HUMAN Solute carrier family 40 member 1 OS=Homo sapiens GN=SLC40A1 PE=1 SV=1
Unigene13113_All	335	334	2	Q9ZWA6	506	75	185	0.89	0.95	0	111	229	4e-60	MGP_ARATH Zinc finger protein MAGPIE OS=Arabidopsis thaliana GN=MGP PE=1 SV=1
Unigene13114_All	1144	183	1100	Q9LSD5	314	1	313	0.58	0.67	0.06	326	318	3e-86	TCP20_ARATH Transcription factor TCP20 OS=Arabidopsis thaliana GN=TCP20 PE=1 SV=1
Unigene13117_All	306	304	2	P07506	527	263	362	0.99	0.99	0	101	201	1e-51	COX1_SOYBN Cytochrome c oxidase subunit 1 OS=Glycine max GN=COX1 PE=3 SV=2
Unigene13121_All	314	314	3	Q9CAY1	623	307	404	0.46	0.57	0.03	108	73.6	4e-13	PP223_ARATH Putative pentatricopeptide repeat-containing protein At3g11460 OS=Arabidopsis thaliana GN=PCMP-H52 PE=3 SV=1
Unigene13124_All	653	161	502	Q9S793	696	335	448	0.58	0.81	0	114	158	4e-60	FRS8_ARATH Protein FAR1-RELATED SEQUENCE 8 OS=Arabidopsis thaliana GN=FRS8 PE=2 SV=1
Unigene13125_All	1773	943	650	A1JP85	892	690	783	0.32	0.47	0.01	99	45.8	1e-09	GLND_YERE8 [Protein-PII] uridylyltransferase OS=Yersinia enterocolitica serotype O:8 / biotype 1B (strain 8081) GN=glnD PE=3 SV=1
Unigene13130_All	1033	817	461	O54922	653	396	509	0.3	0.48	0.02	122	45.4	3e-15	EXOC7_RAT Exocyst complex component 7 OS=Rattus norvegicus GN=Exoc7 PE=2 SV=1
Unigene13131_All	355	1	354	Q53HY2	510	215	333	0.31	0.48	0	119	60.5	3e-09	U737_TOBAC UPF0737 protein mc410 OS=Nicotiana tabacum GN=MC410 PE=2 SV=1
Unigene13134_All	591	112	297	Q13610	501	410	471	0.43	0.58	0	62	56.6	1e-07	PWP1_HUMAN Periodic tryptophan protein 1 homolog OS=Homo sapiens GN=PWP1 PE=1 SV=1
Unigene13136_All	2548	2416	323	Q59536	690	4	678	0.4	0.6	0	702	514	1e-144	PTRB_MORLA Protease 2 OS=Moraxella lacunata GN=ptrB PE=3 SV=1
Unigene13139_All	1731	128	1429	Q3E6S8	459	37	459	0.62	0.7	0.01	439	491	1e-138	DGP14_ARATH Putative protease Do-like 14 OS=Arabidopsis thaliana GN=DEGP14 PE=3 SV=1
Unigene13142_All	1514	1166	111	Q39030	471	1	334	0.65	0.75	0	353	442	1e-123	KPK19_ARATH Serine/threonine-protein kinase AtPK19 OS=Arabidopsis thaliana GN=ATPK19 PE=2 SV=2
Unigene13145_All	225	2	115	Q9FFG8	657	192	229	0.6	0.81	0	38	56.6	1e-10	PP417_ARATH Pentatricopeptide repeat-containing protein At5g44230 OS=Arabidopsis thaliana GN=PCMP-H17 PE=2 SV=1
Unigene13147_All	511	8	508	A4GYX4	1822	353	517	0.74	0.87	0	167	263	3e-70	YCF1_POPTR Putative membrane protein ycf1 OS=Populus trichocarpa GN=ycf1-A PE=3 SV=1
Unigene13149_All	1591	570	1394	Q4I298	498	140	367	0.29	0.41	0.01	279	77	3e-13	MRS2_GIBZE Mitochondrial inner membrane magnesium transporter mrs2 OS=Gibberella zeae GN=MRS2 PE=3 SV=1
Unigene13153_All	275	2	274	Q6ESF0	229	134	221	0.58	0.78	0	91	112	9e-25	GL24_ORYSJ Germin-like protein 2-4 OS=Oryza sativa subsp. japonica GN=Os02g0532500 PE=2 SV=1
Unigene13157_All	238	9	236	Q5H8A4	983	107	175	0.47	0.69	0	76	74.3	2e-13	PIGG_HUMAN GPI ethanolamine phosphate transferase 2 OS=Homo sapiens GN=PIGG PE=1 SV=1
Unigene13164_All	404	263	135	P28475	310	236	278	0.65	0.88	0	43	63.5	6e-14	S6PD_MALDO NADP-dependent D-sorbitol-6-phosphate dehydrogenase OS=Malus domestica GN=S6PDH PE=2 SV=1
Unigene13166_All	1378	202	1203	Q5R8J8	337	1	334	0.45	0.62	0.02	344	278	9e-74	DNJB4_PONAB DnaJ homolog subfamily B member 4 OS=Pongo abelii GN=DNAJB4 PE=2 SV=1
Unigene13168_All	294	292	149	Q66HG5	663	315	363	0.4	0.69	0.02	49	47.4	1e-12	TM9S2_RAT Transmembrane 9 superfamily member 2 OS=Rattus norvegicus GN=Tm9sf2 PE=2 SV=1
Unigene13169_All	2020	1893	724	Q52KW8	513	84	490	0.38	0.56	0.05	414	274	2e-72	RCC2_XENLA Protein RCC2 homolog OS=Xenopus laevis GN=rcc2 PE=2 SV=1
Unigene13173_All	783	82	555	Q8QZZ7	175	12	175	0.29	0.56	0.05	167	80.5	1e-14	TPRKB_MOUSE TP53RK-binding protein OS=Mus musculus GN=Tprkb PE=2 SV=1
Unigene13176_All	932	517	786	Q9SF32	454	91	180	0.4	0.67	0	90	73.2	2e-12	IQD1_ARATH Protein IQ-DOMAIN 1 OS=Arabidopsis thaliana GN=IQD1 PE=1 SV=1
Unigene13183_All	1274	1050	520	Q9USJ9	206	39	206	0.35	0.59	0	177	106	3e-22	MNP1_SCHPO 60 ribosomal protein L12, mitochondrial OS=Schizosaccharomyces pombe GN=mnp1 PE=2 SV=1
Unigene13184_All	410	386	210	Q948Z4	88	30	88	0.62	0.71	0	59	91.3	2e-18	SNAK1_SOLTU Snakin-1 OS=Solanum tuberosum GN=SN1 PE=1 SV=1
Unigene13185_All	3071	1479	988	Q8BTY8	684	330	484	0.25	0.46	0.02	168	55.5	2e-06	SCFD2_MOUSE Sec1 family domain-containing protein 2 OS=Mus musculus GN=Scfd2 PE=2 SV=1
Unigene13186_All	324	3	323	Q84P23	562	350	456	0.71	0.83	0	107	161	1e-39	4CLL9_ARATH 4-coumarate--CoA ligase-like 9 OS=Arabidopsis thaliana GN=4CLL9 PE=1 SV=2
Unigene13187_All	251	3	98	Q9M1C7	1490	1451	1482	0.78	0.9	0	32	54.3	2e-07	AB9C_ARATH ABC transporter C family member 9 OS=Arabidopsis thaliana GN=ABCC9 PE=2 SV=1
Unigene13191_All	1494	65	1012	Q9UR07	1333	946	1256	0.34	0.51	0	319	181	2e-44	RTF23_SCHPO Retrotransposable element Tf2 155 kDa protein type 3 OS=Schizosaccharomyces pombe GN=Tf2-11 PE=4 SV=1
Unigene13198_All	2921	950	2044	Q5UNY4	572	134	487	0.3	0.51	0.05	386	186	6e-46	YL728_MIMIV Uncharacterized protein L728 OS=Acanthamoeba polyphaga mimivirus GN=MIMI_L728 PE=4 SV=1
Unigene13199_All	2849	2233	236	O73787	906	243	892	0.38	0.55	0	670	459	1e-128	GCP3_XENLA Gamma-tubulin complex component 3 homolog OS=Xenopus laevis GN=tubgcp3 PE=1 SV=1
Unigene13203_All	1097	411	1022	Q9SQT8	603	234	435	0.6	0.73	0	204	234	1e-116	DHQSD_ARATH Bifunctional 3-dehydroquinate dehydratase/shikimate dehydrogenase, chloroplastic OS=Arabidopsis thaliana GN=EMB3004 PE=1 SV=1
Unigene13204_All	1622	1288	461	P15922	602	153	477	0.28	0.45	0.16	329	113	3e-24	PEHX_ERWCH Exo-poly-alpha-D-galacturonosidase OS=Erwinia chrysanthemi GN=pehX PE=1 SV=1
Unigene13206_All	261	91	258	Q9SV31	286	95	150	0.76	0.87	0	56	92	1e-18	PIP25_ARATH Probable aquaporin PIP2-5 OS=Arabidopsis thaliana GN=PIP2-5 PE=1 SV=1
Unigene13207_All	503	134	295	Q9S713	562	509	562	0.59	0.85	0	54	78.2	2e-14	STT7_ARATH Serine/threonine-protein kinase SNT7, chloroplastic OS=Arabidopsis thaliana GN=SNT7 PE=1 SV=1
Unigene13208_All	988	22	807	O02811	2043	1786	2041	0.47	0.65	0	262	240	1e-62	PI4KA_BOVIN Phosphatidylinositol 4-kinase alpha OS=Bos taurus GN=PI4KA PE=2 SV=1
Unigene13209_All	1039	674	255	P14009	137	13	136	0.45	0.62	0.01	142	118	6e-26	14KD_DAUCA 14 kDa proline-rich protein DC2.15 OS=Daucus carota PE=2 SV=1
Unigene13212_All	2276	144	2069	P37831	861	223	861	0.72	0.86	0	643	994	0	LOX1_SOLTU Lipoxygenase 1 OS=Solanum tuberosum GN=LOX1.1 PE=2 SV=1
Unigene13218_All	683	138	392	O22567	720	470	554	0.92	0.97	0	85	170	1e-101	DXS_ORYSJ Probable 1-deoxy-D-xylulose-5-phosphate synthase, chloroplastic OS=Oryza sativa subsp. japonica GN=CLA1 PE=2 SV=2
Unigene13219_All	1222	597	313	P38798	1089	844	932	0.33	0.62	0.01	96	67.4	2e-10	NMD2_YEAST Nonsense-mediated mRNA decay protein 2 OS=Saccharomyces cerevisiae GN=NMD2 PE=1 SV=2
Unigene13229_All	605	169	591	O80742	686	86	226	0.46	0.68	0	141	138	7e-37	PUB19_ARATH U-box domain-containing protein 19 OS=Arabidopsis thaliana GN=PUB19 PE=2 SV=1
Unigene13234_All	895	639	514	Q9C9G6	157	1	42	0.69	0.73	0	42	58.9	4e-08	U195A_ARATH UPF0195 protein At1g68310 OS=Arabidopsis thaliana GN=At1g68310 PE=2 SV=2
Unigene13237_All	906	851	138	Q8LFP1	241	1	240	0.57	0.75	0	240	284	7e-76	PRA1H_ARATH PRA1 family protein H OS=Arabidopsis thaliana GN=PRA1H PE=2 SV=1
Unigene13239_All	1249	1241	162	Q5QMN4	1183	810	1173	0.44	0.62	0.01	367	308	7e-83	RDR4_ORYSJ Probable RNA-dependent RNA polymerase 4 OS=Oryza sativa subsp. japonica GN=RDR4 PE=2 SV=2
Unigene13244_All	2835	935	1882	Q9FY69	326	3	313	0.37	0.52	0.04	332	145	2e-33	BH143_ARATH Transcription factor bHLH143 OS=Arabidopsis thaliana GN=BHLH143 PE=2 SV=1
Unigene13245_All	508	506	192	Q9S7G7	776	161	265	0.52	0.67	0.02	108	92.4	9e-22	MB3R1_ARATH Myb-related protein 3R-1 OS=Arabidopsis thaliana GN=MYB3R-1 PE=2 SV=1
Unigene13249_All	1991	1598	411	Q03730	393	13	392	0.29	0.46	0.04	414	160	3e-38	YMB8_YEAST Uncharacterized vacuolar membrane protein YML018C OS=Saccharomyces cerevisiae GN=YML018C PE=1 SV=1
Unigene13253_All	1017	112	552	O82768	281	134	280	0.71	0.85	0	147	215	3e-55	HIS2_ARATH Histidine biosynthesis bifunctional protein hisIE, chloroplastic OS=Arabidopsis thaliana GN=At1g31860 PE=2 SV=1
Unigene13254_All	292	290	3	Q5W274	1447	1140	1233	0.59	0.79	0	96	127	2e-29	PDR3_TOBAC Pleiotropic drug resistance protein 3 OS=Nicotiana tabacum GN=PDR3 PE=2 SV=1
Unigene13255_All	459	401	162	Q9FUQ6	401	7	79	0.48	0.68	0	80	82	3e-31	MAN3_SOLLC Mannan endo-1,4-beta-mannosidase 3 OS=Solanum lycopersicum GN=MAN3 PE=3 SV=1
Unigene13256_All	565	450	325	Q9LX88	130	89	130	1	1	0	42	89.4	1e-17	R15A4_ARATH 40S ribosomal protein S15a-4 OS=Arabidopsis thaliana GN=RPS15AD PE=2 SV=3
Unigene13259_All	1043	649	1026	Q9ZVM9	572	1	125	0.36	0.55	0	127	83.2	3e-15	Y1461_ARATH Probable serine/threonine-protein kinase At1g54610 OS=Arabidopsis thaliana GN=At1g54610 PE=1 SV=1
Unigene13260_All	237	237	4	O81108	1014	823	898	0.78	0.87	0	78	121	1e-27	ACA2_ARATH Calcium-transporting ATPase 2, plasma membrane-type OS=Arabidopsis thaliana GN=ACA2 PE=1 SV=1
Unigene13262_All	682	1	384	P23923	332	167	296	0.32	0.52	0.04	134	63.9	9e-10	HBP1B_WHEAT Transcription factor HBP-1b(c38) OS=Triticum aestivum PE=2 SV=1
Unigene13269_All	366	2	364	Q9XIK4	1058	243	363	0.62	0.8	0	121	162	8e-40	U202A_ARATH UPF0202 protein At1g10490 OS=Arabidopsis thaliana GN=At1g10490 PE=2 SV=1
Unigene13273_All	1074	257	9	Q9FIQ1	732	162	244	0.55	0.71	0	83	95.1	7e-19	UBP21_ARATH Ubiquitin carboxyl-terminal hydrolase 21 OS=Arabidopsis thaliana GN=UBP21 PE=2 SV=1
Unigene13277_All	987	1	906	Q8W4C3	618	321	618	0.46	0.66	0.01	308	261	4e-69	PARNL_ARATH Poly(A)-specific ribonuclease PARN-like OS=Arabidopsis thaliana GN=At3g25430 PE=2 SV=1
Unigene13280_All	1565	710	1306	Q6CPW4	539	218	422	0.3	0.41	0.03	207	72.4	8e-12	MSS11_KLULA Transcription activator MSS11 OS=Kluyveromyces lactis GN=MSS11 PE=3 SV=1
Unigene13282_All	1662	677	1273	Q42484	909	669	865	0.27	0.43	0	199	56.6	5e-07	RPS2_ARATH Disease resistance protein RPS2 OS=Arabidopsis thaliana GN=RPS2 PE=1 SV=1
Unigene13283_All	1912	1595	1086	P54696	2359	1751	1918	0.27	0.44	0.04	178	66.2	8e-10	MYOH_DICDI Myosin-H heavy chain OS=Dictyostelium discoideum GN=myoH PE=4 SV=2
Unigene13284_All	227	135	4	Q9M817	607	372	415	0.5	0.68	0	44	48.5	1e-10	PTR2X_ARATH Probable peptide transporter At1g52190 OS=Arabidopsis thaliana GN=At1g52190 PE=1 SV=1
Unigene13286_All	936	148	801	Q70E96	484	267	484	0.58	0.77	0	218	272	1e-80	AL3F1_ARATH Aldehyde dehydrogenase family 3 member F1 OS=Arabidopsis thaliana GN=ALDH3F1 PE=1 SV=2
Unigene13290_All	825	820	143	Q9FNL2	472	179	403	0.65	0.81	0	226	310	1e-92	PP418_ARATH Pentatricopeptide repeat-containing protein At5g46100 OS=Arabidopsis thaliana GN=At5g46100 PE=2 SV=1
Unigene13291_All	1192	956	240	Q9SXS8	225	1	225	0.61	0.67	0.05	254	267	1e-70	ERF3_TOBAC Ethylene-responsive transcription factor 3 OS=Nicotiana tabacum GN=ERF3 PE=2 SV=1
Unigene13293_All	566	185	9	Q9LN01	741	199	257	0.42	0.66	0	59	58.5	3e-08	PPR21_ARATH Pentatricopeptide repeat-containing protein At1g08070 OS=Arabidopsis thaliana GN=PCMP-H12 PE=2 SV=1
Unigene13296_All	865	149	730	Q6I544	221	28	221	0.73	0.86	0	194	297	7e-80	GL52_ORYSJ Germin-like protein 5-1 OS=Oryza sativa subsp. japonica GN=Os05g0277500 PE=2 SV=1
Unigene13302_All	3006	1677	2711	O82804	695	339	692	0.38	0.48	0.06	369	177	5e-43	ELF3_ARATH Protein EARLY FLOWERING 3 OS=Arabidopsis thaliana GN=ELF3 PE=1 SV=1
Unigene13307_All	569	568	449	Q6K8Z4	1385	770	810	0.46	0.53	0.02	41	40	7e-06	FH7_ORYSJ Formin-like protein 7 OS=Oryza sativa subsp. japonica GN=FH7 PE=2 SV=2
Unigene13311_All	2797	2243	294	Q9LJR3	845	50	658	0.62	0.74	0.01	658	761	0	SPA3_ARATH Protein SPA1-RELATED 3 OS=Arabidopsis thaliana GN=SPA3 PE=1 SV=1
Unigene13315_All	295	88	5	Q53MB8	253	28	55	0.71	0.89	0	28	53.1	5e-07	TLPH_ORYSJ Thaumatin-like protein OS=Oryza sativa subsp. japonica GN=Os11g0706600 PE=3 SV=1
Unigene13319_All	1015	903	316	C6DAL7	727	31	220	0.3	0.46	0.02	200	64.3	1e-09	FADJ_PECCP Fatty acid oxidation complex subunit alpha OS=Pectobacterium carotovorum subsp. carotovorum (strain PC1) GN=fadJ PE=3 SV=1
Unigene13322_All	3100	3099	880	Q9SVP7	1064	325	1064	0.63	0.8	0	740	978	0	PP307_ARATH Pentatricopeptide repeat-containing protein At4g13650 OS=Arabidopsis thaliana GN=PCMP-H42 PE=2 SV=2
Unigene13325_All	897	895	128	Q61183	739	89	344	0.58	0.75	0	256	322	3e-87	PAPOA_MOUSE Poly(A) polymerase alpha OS=Mus musculus GN=Papola PE=1 SV=4
Unigene13329_All	1330	297	1070	Q8H8U5	244	9	240	0.61	0.72	0	258	311	9e-84	IN21B_ORYSJ Protein IN2-1 homolog B OS=Oryza sativa subsp. japonica GN=GSTZ5 PE=2 SV=1
Unigene13330_All	376	95	376	Q9FNI6	1029	107	203	0.7	0.79	0.03	97	133	4e-31	SM3L2_ARATH Putative SWI/SNF-related matrix-associated actin-dependent regulator of chromatin subfamily A member 3-like 2 OS=Arabidopsis thaliana GN=At5g22750 PE=2 SV=1
Unigene13337_All	661	553	128	Q9FR99	306	2	115	0.28	0.42	0	142	52.8	2e-06	ACCO_MUSAC 1-aminocyclopropane-1-carboxylate oxidase OS=Musa acuminata GN=MAO1B PE=3 SV=1
Unigene13339_All	1434	151	1146	A7SXZ6	335	5	335	0.7	0.83	0	332	502	1e-141	OSGEP_NEMVE Probable O-sialoglycoprotein endopeptidase OS=Nematostella vectensis GN=osgep PE=3 SV=1
Unigene13344_All	4721	1484	4648	O60306	1485	330	1369	0.55	0.71	0	1063	1144	0	AQR_HUMAN Intron-binding protein aquarius OS=Homo sapiens GN=AQR PE=1 SV=4
Unigene13346_All	733	620	733	Q32RS0	328	3	40	0.86	0.97	0	38	73.6	1e-12	ODPB_STAPU Pyruvate dehydrogenase E1 component subunit beta OS=Staurastrum punctulatum GN=pdhB PE=3 SV=1
Unigene13347_All	297	296	6	Q9M021	682	478	571	0.41	0.6	0	97	83.6	3e-16	LRKA1_ARATH Lectin-domain containing receptor kinase A4.1 OS=Arabidopsis thaliana GN=LECRKA4.1 PE=2 SV=1
Unigene13352_All	485	481	281	Q9XFK7	173	1	66	0.56	0.7	0	67	74.7	3e-24	MFT_ARATH Protein MOTHER of FT and TF 1 OS=Arabidopsis thaliana GN=MFT PE=1 SV=1
Unigene13353_All	264	3	263	O04716	1324	676	762	0.73	0.81	0	87	125	1e-28	MSH6_ARATH DNA mismatch repair protein Msh6-1 OS=Arabidopsis thaliana GN=MSH6-1 PE=2 SV=2
Unigene13356_All	2284	78	1841	O04567	601	5	598	0.61	0.76	0.01	596	737	0	Y1719_ARATH Probable inactive receptor kinase At1g27190 OS=Arabidopsis thaliana GN=At1g27190 PE=1 SV=1
Unigene13363_All	533	528	178	Q9FNQ2	201	59	173	0.44	0.61	0.03	121	105	1e-22	E13L2_ARATH Glucan endo-1,3-beta-glucosidase-like protein 2 OS=Arabidopsis thaliana GN=At5g61130 PE=1 SV=1
Unigene13366_All	931	2	604	O23826	1006	806	1005	0.55	0.75	0	201	236	1e-61	K125_TOBAC 125 kDa kinesin-related protein OS=Nicotiana tabacum GN=TKRP125 PE=1 SV=1
Unigene13367_All	388	387	163	Q9LNR3	919	441	515	0.68	0.89	0	75	120	9e-46	LOX3_ARATH Lipoxygenase 3, chloroplastic OS=Arabidopsis thaliana GN=LOX3 PE=2 SV=1
Unigene13369_All	1099	1099	8	O04933	1081	703	1061	0.57	0.72	0	366	395	1e-109	SPS2_CRAPL Sucrose-phosphate synthase 2 OS=Craterostigma plantagineum GN=SPS2 PE=2 SV=1
Unigene13373_All	275	4	273	Q43872	317	80	176	0.75	0.83	0.07	97	149	4e-36	PER64_ARATH Peroxidase 64 OS=Arabidopsis thaliana GN=PER64 PE=1 SV=1
Unigene13374_All	2733	643	2	P93286	442	38	251	0.84	0.85	0.01	218	350	3e-95	CCMF_ARATH Putative cytochrome c biogenesis ccmF-like mitochondrial protein OS=Arabidopsis thaliana GN=CCMFC PE=2 SV=2
Unigene13383_All	977	234	719	Q8R139	528	51	210	0.3	0.48	0.01	165	80.9	1e-14	S29A4_MOUSE Equilibrative nucleoside transporter 4 OS=Mus musculus GN=Slc29a4 PE=1 SV=1
Unigene13384_All	341	288	118	O73590	3573	1994	2050	0.46	0.53	0.09	63	44.7	3e-08	ZFHX4_CHICK Zinc finger homeobox protein 4 OS=Gallus gallus GN=ZFHX4 PE=2 SV=2
Unigene13387_All	5124	2972	1197	P47035	1189	521	1114	0.2	0.38	0.05	626	64.3	9e-09	NET1_YEAST Nucleolar protein NET1 OS=Saccharomyces cerevisiae GN=NET1 PE=1 SV=1
Unigene13389_All	281	3	281	Q9SX45	596	338	426	0.43	0.55	0	93	81.6	1e-15	PPR75_ARATH Pentatricopeptide repeat-containing protein At1g50270 OS=Arabidopsis thaliana GN=PCMP-E42 PE=2 SV=1
Unigene13390_All	4498	1984	557	Q05022	1729	1250	1721	0.36	0.55	0.03	495	297	1e-111	RRP5_YEAST rRNA biogenesis protein RRP5 OS=Saccharomyces cerevisiae GN=RRP5 PE=1 SV=1
Unigene13394_All	1339	150	701	Q5A2K0	1399	708	898	0.27	0.48	0.03	191	60.8	2e-08	NST1_CANAL Stress response protein NST1 OS=Candida albicans GN=NST1 PE=3 SV=1
Unigene13402_All	762	615	253	P42798	130	11	130	0.92	0.96	0	121	228	4e-59	R15A1_ARATH 40S ribosomal protein S15a-1 OS=Arabidopsis thaliana GN=RPS15AA PE=2 SV=2
Unigene13403_All	814	3	254	P47927	432	240	324	0.54	0.7	0.01	85	89.7	2e-17	AP2_ARATH Floral homeotic protein APETALA 2 OS=Arabidopsis thaliana GN=AP2 PE=1 SV=1
Unigene13404_All	1896	1195	71	Q9M1V3	960	586	960	0.61	0.8	0	375	505	0	PP296_ARATH Pentatricopeptide repeat-containing protein At3g63370 OS=Arabidopsis thaliana GN=PCMP-H83 PE=2 SV=2
Unigene13406_All	729	729	163	Q6YSJ5	883	550	738	0.72	0.86	0	190	282	9e-92	AGO16_ORYSJ Protein argonaute 16 OS=Oryza sativa subsp. japonica GN=AGO16 PE=2 SV=2
Unigene13408_All	1237	99	1229	Q9LR69	609	4	378	0.56	0.7	0	379	412	1e-114	PPR8_ARATH Pentatricopeptide repeat-containing protein At1g03540 OS=Arabidopsis thaliana GN=PCMP-E4 PE=2 SV=1
Unigene13412_All	2137	1402	185	Q9SGQ6	773	365	772	0.56	0.75	0	408	468	1e-130	PP126_ARATH Pentatricopeptide repeat-containing protein At1g76280 OS=Arabidopsis thaliana GN=At1g76280 PE=2 SV=2
Unigene13414_All	922	579	875	Q84ZL0	1627	956	1029	0.36	0.38	0	99	53.9	1e-06	FH5_ORYSJ Formin-like protein 5 OS=Oryza sativa subsp. japonica GN=FH5 PE=2 SV=2
Unigene13416_All	2020	1103	1678	A1L258	533	341	533	0.56	0.73	0	193	226	5e-58	D2HDH_DANRE D-2-hydroxyglutarate dehydrogenase, mitochondrial OS=Danio rerio GN=d2hgdh PE=2 SV=1
Unigene13418_All	1706	710	3	Q9MA85	658	294	529	0.65	0.77	0	236	310	1e-118	PP215_ARATH Pentatricopeptide repeat-containing protein At3g05340 OS=Arabidopsis thaliana GN=PCMP-E83 PE=2 SV=2
Unigene13422_All	931	2	598	B8E0R9	425	236	421	0.55	0.72	0	199	234	8e-61	SYS_DICTD Seryl-tRNA synthetase OS=Dictyoglomus turgidum (strain Z-1310 / DSM 6724) GN=serS PE=3 SV=1
Unigene13423_All	445	3	395	Q54YA0	622	287	417	0.57	0.75	0	131	162	3e-43	ACLY_DICDI Probable ATP-citrate synthase OS=Dictyostelium discoideum GN=acly PE=1 SV=1
Unigene13425_All	1428	1320	214	Q9FT54	369	7	366	0.54	0.68	0	372	381	1e-105	GTE6_ARATH Transcription factor GTE6 OS=Arabidopsis thaliana GN=GTE6 PE=2 SV=1
Unigene13426_All	3207	2874	337	Q9C585	871	21	869	0.52	0.67	0.02	865	860	0	UBP8_ARATH Ubiquitin carboxyl-terminal hydrolase 8 OS=Arabidopsis thaliana GN=UBP8 PE=2 SV=2
Unigene13430_All	293	113	193	Q9ZTX9	788	359	385	0.7	0.88	0	27	51.6	1e-06	ARFD_ARATH Auxin response factor 4 OS=Arabidopsis thaliana GN=ARF4 PE=2 SV=1
Unigene13431_All	1271	51	710	Q7XJU0	527	326	517	0.5	0.66	0	220	206	2e-52	Y1462_ARATH Uncharacterized basic helix-loop-helix protein At1g64625 OS=Arabidopsis thaliana GN=At1g64625 PE=2 SV=1
Unigene13433_All	1404	1243	314	Q10354	374	47	364	0.26	0.44	0.03	320	113	3e-24	YDB1_SCHPO Uncharacterized transporter C22E12.01 OS=Schizosaccharomyces pombe GN=SPAC22E12.01 PE=2 SV=2
Unigene13437_All	375	375	1	Q0JLC5	1457	1304	1427	0.7	0.82	0	125	201	9e-52	PDR3_ORYSJ Pleiotropic drug resistance protein 3 OS=Oryza sativa subsp. japonica GN=PDR3 PE=2 SV=1
Unigene13443_All	1618	670	461	Q9FNE9	349	19	86	0.35	0.54	0	70	57.8	2e-07	ATXR6_ARATH Histone-lysine N-methyltransferase ATXR6 OS=Arabidopsis thaliana GN=ATXR6 PE=2 SV=1
Unigene13446_All	202	2	196	Q5SM28	477	110	174	0.69	0.9	0	65	111	1e-24	SYP_THET8 Prolyl-tRNA synthetase OS=Thermus thermophilus (strain HB8 / ATCC 27634 / DSM 579) GN=proS PE=1 SV=1
Unigene13450_All	893	888	448	Q9LYN8	1192	1014	1192	0.34	0.47	0.18	180	94.7	7e-19	EXS_ARATH Leucine-rich repeat receptor protein kinase EXS OS=Arabidopsis thaliana GN=EXS PE=1 SV=1
Unigene13452_All	1856	28	1503	Q9FG65	502	13	501	0.51	0.72	0.01	499	521	1e-147	C81D1_ARATH Cytochrome P450 81D1 OS=Arabidopsis thaliana GN=CYP81D1 PE=2 SV=1
Unigene13453_All	304	56	304	Q67U69	378	154	236	0.84	0.95	0	83	154	2e-37	FDH2_ORYSJ Formate dehydrogenase 2, mitochondrial OS=Oryza sativa subsp. japonica GN=Os06g0486900 PE=2 SV=1
Unigene13457_All	3162	436	1899	P53995	1944	1343	1793	0.37	0.58	0	489	319	1e-110	APC1_MOUSE Anaphase-promoting complex subunit 1 OS=Mus musculus GN=Anapc1 PE=1 SV=1
Unigene13462_All	1248	173	3	P13709	2038	476	535	0.53	0.66	0.05	60	67.4	2e-10	FSH_DROME Homeotic protein female sterile OS=Drosophila melanogaster GN=fs(1)h PE=1 SV=2
Unigene13476_All	329	329	138	Q9C5Y2	489	388	451	0.7	0.81	0	64	108	8e-38	KAO2_ARATH Ent-kaurenoic acid oxidase 2 OS=Arabidopsis thaliana GN=KAO2 PE=2 SV=2
Unigene13477_All	434	6	137	O26373	151	102	145	0.59	0.77	0	44	52	1e-06	Y273_METTH UPF0098 protein MTH_273 OS=Methanobacterium thermoautotrophicum GN=MTH_273 PE=3 SV=1
Unigene13479_All	529	3	482	Q9FNE9	349	189	349	0.83	0.9	0	161	282	9e-76	ATXR6_ARATH Histone-lysine N-methyltransferase ATXR6 OS=Arabidopsis thaliana GN=ATXR6 PE=2 SV=1
Unigene13480_All	2648	2401	878	Q8GYY0	495	1	495	0.62	0.79	0	509	663	0	1A112_ARATH Probable aminotransferase ACS12 OS=Arabidopsis thaliana GN=ACS12 PE=2 SV=2
Unigene13483_All	397	180	395	P43297	462	19	95	0.45	0.67	0.06	77	70.1	4e-12	RD21A_ARATH Cysteine proteinase RD21a OS=Arabidopsis thaliana GN=RD21A PE=1 SV=1
Unigene13487_All	583	502	8	Q84P23	562	11	186	0.53	0.69	0.06	176	167	5e-41	4CLL9_ARATH 4-coumarate--CoA ligase-like 9 OS=Arabidopsis thaliana GN=4CLL9 PE=1 SV=2
Unigene13495_All	611	334	2	O64705	621	310	420	0.35	0.52	0	111	71.6	3e-20	PP184_ARATH Pentatricopeptide repeat-containing protein At2g34400 OS=Arabidopsis thaliana GN=PCMP-E23 PE=2 SV=2
Unigene13496_All	277	3	140	Q651X6	728	161	208	0.53	0.73	0.06	49	57	3e-15	CSLE6_ORYSJ Cellulose synthase-like protein E6 OS=Oryza sativa subsp. japonica GN=CSLE6 PE=2 SV=1
Unigene13498_All	1492	1400	327	Q5PP37	473	1	333	0.53	0.7	0	358	371	1e-110	ATXR2_ARATH Histone-lysine N-methyltransferase ATXR2 OS=Arabidopsis thaliana GN=ATXR2 PE=2 SV=1
Unigene13499_All	2501	2328	64	Q09766	871	5	767	0.23	0.41	0.05	800	117	4e-25	YA7D_SCHPO Uncharacterized membrane protein C24H6.13 OS=Schizosaccharomyces pombe GN=SPAC24H6.13 PE=1 SV=1
Unigene13506_All	2073	1358	411	Q8YRI1	1526	947	1226	0.22	0.41	0.01	320	53.9	4e-06	YY46_ANASP Uncharacterized WD repeat-containing protein alr3466 OS=Anabaena sp. (strain PCC 7120) GN=alr3466 PE=4 SV=1
Unigene13507_All	2653	2054	1161	Q75JC9	374	62	359	0.3	0.45	0	298	81.6	3e-14	Y8484_DICDI Uncharacterized protein DDB_G0271670 OS=Dictyostelium discoideum GN=DDB_G0271670 PE=4 SV=1
Unigene13509_All	2200	420	1790	Q8L718	525	71	525	0.56	0.74	0	457	520	1e-146	ALB32_ARATH ALBINO3-like protein 2, chloroplastic OS=Arabidopsis thaliana GN=ALB3L2 PE=2 SV=2
Unigene13510_All	743	2	301	Q9LT23	337	133	232	0.56	0.72	0.01	102	117	2e-37	BH121_ARATH Transcription factor bHLH121 OS=Arabidopsis thaliana GN=BHLH121 PE=2 SV=1
Unigene13513_All	832	613	317	Q9Z2Y1	1205	696	791	0.34	0.54	0	99	60.1	2e-08	TIM_RAT Protein timeless homolog OS=Rattus norvegicus GN=Timeless PE=1 SV=1
Unigene13514_All	678	15	413	Q2W4D3	339	206	338	0.49	0.67	0	133	131	3e-30	LPXD_MAGSA UDP-3-O-[3-hydroxymyristoyl] glucosamine N-acyltransferase OS=Magnetospirillum magneticum (strain AMB-1 / ATCC 700264) GN=lpxD PE=3 SV=1
Unigene13517_All	1835	611	1441	Q076A3	1940	1106	1359	0.25	0.43	0.02	284	78.6	1e-13	MYH13_CANFA Myosin-13 OS=Canis familiaris GN=MYH13 PE=3 SV=1
Unigene13518_All	1844	814	1566	Q9C7U5	505	249	505	0.71	0.82	0.02	258	385	0	E132_ARATH Glucan endo-1,3-beta-glucosidase 2 OS=Arabidopsis thaliana GN=At1g66250 PE=1 SV=2
Unigene13520_All	1716	1646	501	Q8LE47	408	28	408	0.63	0.81	0	383	506	1e-142	PPR87_ARATH Pentatricopeptide repeat-containing protein At1g61870, mitochondrial OS=Arabidopsis thaliana GN=PPR336 PE=2 SV=2
Unigene13522_All	3271	1016	2020	Q09326	442	100	441	0.33	0.5	0.07	364	196	9e-49	MGAT2_RAT Alpha-1,6-mannosyl-glycoprotein 2-beta-N-acetylglucosaminyltransferase OS=Rattus norvegicus GN=Mgat2 PE=1 SV=1
Unigene13525_All	884	882	172	O49858	527	291	525	0.52	0.7	0	237	257	6e-68	C82A3_SOYBN Cytochrome P450 82A3 OS=Glycine max GN=CYP82A3 PE=2 SV=1
Unigene13528_All	1630	1337	255	Q8GYB8	374	11	371	0.79	0.9	0	361	621	1e-177	OPR2_ARATH 12-oxophytodienoate reductase 2 OS=Arabidopsis thaliana GN=OPR2 PE=2 SV=2
Unigene13530_All	3017	427	1941	Q9LX29	895	151	651	0.68	0.81	0	507	723	0	ACR4_ARATH Serine/threonine-protein kinase-like protein ACR4 OS=Arabidopsis thaliana GN=ACR4 PE=1 SV=1
Unigene13532_All	1822	1382	30	Q9LYT2	583	122	583	0.68	0.83	0.02	462	634	0	PP287_ARATH Pentatricopeptide repeat-containing protein At3g59040 OS=Arabidopsis thaliana GN=At3g59040 PE=2 SV=2
Unigene13533_All	591	446	366	P08735	337	267	293	0.77	0.92	0	27	49.3	4e-13	G3PC_MAIZE Glyceraldehyde-3-phosphate dehydrogenase, cytosolic 1 OS=Zea mays GN=GAPC1 PE=2 SV=2
Unigene13536_All	1296	1097	279	Q86HW6	798	41	313	0.44	0.62	0.01	278	220	1e-56	Y6461_DICDI Probable serine/threonine-protein kinase DDB_G0276461 OS=Dictyostelium discoideum GN=DDB_G0276461 PE=3 SV=1
Unigene13538_All	620	296	21	P23540	191	89	180	0.28	0.5	0	92	50.8	5e-11	RNMC_MOMCH Ribonuclease MC OS=Momordica charantia PE=1 SV=1
Unigene13541_All	284	3	137	P0C8Q5	578	160	204	0.6	0.82	0	45	67	1e-19	PP336_ARATH Pentatricopeptide repeat-containing protein At4g22765 OS=Arabidopsis thaliana GN=PCMP-E6 PE=2 SV=1
Unigene13544_All	796	795	475	Q9SRT3	682	578	682	0.79	0.86	0	107	152	3e-36	CSLC6_ARATH Probable xyloglucan glycosyltransferase 6 OS=Arabidopsis thaliana GN=CSLC6 PE=1 SV=1
Unigene13550_All	1227	394	981	Q9LX82	256	40	233	0.56	0.7	0.04	205	216	2e-55	MYB48_ARATH Transcription factor MYB48 OS=Arabidopsis thaliana GN=MYB48 PE=2 SV=1
Unigene13554_All	662	659	243	Q55729	532	385	529	0.38	0.53	0.05	147	94.4	6e-19	SYM_SYNY3 Methionyl-tRNA synthetase OS=Synechocystis sp. (strain PCC 6803) GN=metG PE=3 SV=1
Unigene13558_All	1314	1198	2	Q9FLX9	473	4	398	0.79	0.9	0	399	680	0	NLE1_ARATH Notchless protein homolog OS=Arabidopsis thaliana GN=NLE1 PE=2 SV=1
Unigene13559_All	657	533	655	Q01148	325	157	197	0.92	0.92	0	41	78.2	4e-14	NU1M_WHEAT NADH-ubiquinone oxidoreductase chain 1 OS=Triticum aestivum GN=ND1 PE=2 SV=1
Unigene13560_All	1461	1035	115	Q2MY56	387	31	321	0.24	0.46	0.04	321	93.2	4e-18	PATD2_SOLTU Patatin group D-2 OS=Solanum tuberosum PE=2 SV=1
Unigene13565_All	464	225	1	Q9ES53	307	19	97	0.53	0.74	0.05	79	94	3e-19	UFD1_RAT Ubiquitin fusion degradation protein 1 homolog OS=Rattus norvegicus GN=Ufd1l PE=1 SV=1
Unigene13567_All	783	493	669	Q9FI80	646	20	79	0.47	0.72	0.03	61	63.9	5e-13	PP425_ARATH Pentatricopeptide repeat-containing protein At5g48910 OS=Arabidopsis thaliana GN=PCMP-H38 PE=2 SV=1
Unigene13570_All	297	2	79	Q9ZNQ7	54	27	52	0.84	0.92	0	26	50.4	3e-06	RCI2A_ARATH Hydrophobic protein RCI2A OS=Arabidopsis thaliana GN=RCI2A PE=2 SV=1
Unigene13573_All	666	661	425	P53980	444	30	101	0.43	0.59	0	79	70.1	4e-25	YNB1_YEAST Uncharacterized protein YNL011C OS=Saccharomyces cerevisiae GN=YNL011C PE=1 SV=1
Unigene13575_All	682	8	676	P13983	620	284	500	0.3	0.39	0.06	239	74.3	6e-13	EXTN_TOBAC Extensin OS=Nicotiana tabacum GN=HRGPNT3 PE=2 SV=1
Unigene13577_All	1427	896	534	Q75I93	504	168	285	0.51	0.7	0	122	136	1e-89	BGL1_ORYSJ Beta-glucosidase 1 OS=Oryza sativa subsp. japonica GN=BGLU1 PE=1 SV=1
Unigene13578_All	1689	1110	343	Q96MB7	349	51	301	0.26	0.45	0.01	261	92	1e-17	HARB1_HUMAN Putative nuclease HARBI1 OS=Homo sapiens GN=HARBI1 PE=1 SV=1
Unigene13582_All	738	736	59	P42390	347	125	346	0.58	0.76	0	226	276	1e-73	TRPA_MAIZE Indole-3-glycerol phosphate lyase, chloroplastic OS=Zea mays GN=BX1 PE=1 SV=2
Unigene13584_All	2950	2166	322	Q9FMF5	745	32	738	0.33	0.5	0.14	720	342	7e-93	RPT3_ARATH Root phototropism protein 3 OS=Arabidopsis thaliana GN=RPT3 PE=1 SV=1
Unigene13586_All	506	140	505	O49858	527	35	156	0.52	0.73	0	122	146	7e-35	C82A3_SOYBN Cytochrome P450 82A3 OS=Glycine max GN=CYP82A3 PE=2 SV=1
Unigene13589_All	2347	1530	454	Q8W3M4	404	30	394	0.59	0.75	0.01	365	453	1e-126	Y4744_ARATH Uncharacterized protein At4g06744 OS=Arabidopsis thaliana GN=At4g06744 PE=2 SV=1
Unigene13591_All	453	308	3	Q9SL76	1094	103	201	0.77	0.86	0	102	169	5e-42	P2C19_ARATH Protein phosphatase 2C and cyclic nucleotide-binding/kinase domain-containing protein OS=Arabidopsis thaliana GN=At2g20050 PE=2 SV=2
Unigene13593_All	2969	388	1269	Q55BM1	1360	1023	1332	0.2	0.42	0.06	314	58.5	3e-07	Y0444_DICDI Probable inactive protein kinase DDB_G0270444 OS=Dictyostelium discoideum GN=DDB_G0270444 PE=3 SV=1
Unigene13596_All	667	516	151	Q9LZX1	217	44	157	0.27	0.49	0	123	50.4	1e-05	Y5175_ARATH UPF0706 protein At5g01750 OS=Arabidopsis thaliana GN=At5g01750 PE=1 SV=1
Unigene13598_All	2328	1676	357	Q3EDL4	472	31	471	0.38	0.57	0.03	454	295	1e-78	Y1154_ARATH Probable serine/threonine-protein kinase At1g01540 OS=Arabidopsis thaliana GN=At1g01540 PE=1 SV=2
Unigene13600_All	1785	5	1660	Q23892	821	128	698	0.31	0.5	0.05	583	243	2e-63	GLUA_DICDI Lysosomal beta glucosidase OS=Dictyostelium discoideum GN=gluA PE=1 SV=2
Unigene13602_All	926	875	150	P32980	248	1	248	0.58	0.76	0.02	248	274	5e-73	ATPD_TOBAC ATP synthase delta chain, chloroplastic OS=Nicotiana tabacum GN=ATPD PE=2 SV=1
Unigene13605_All	954	885	151	B8CX97	644	1	240	0.35	0.58	0	246	136	2e-31	MUTL_HALOH DNA mismatch repair protein mutL OS=Halothermothrix orenii (strain H 168 / OCM 544 / DSM 9562) GN=mutL PE=3 SV=1
Unigene13608_All	2162	366	1001	Q8VYC2	515	61	272	0.5	0.69	0	212	206	4e-97	Y2070_ARATH Putative BPI/LBP family protein At3g20270 OS=Arabidopsis thaliana GN=At3g20270 PE=2 SV=1
Unigene13613_All	493	11	343	Q0WR59	1048	292	402	0.47	0.65	0	111	99.4	4e-21	Y5020_ARATH Probable inactive receptor kinase At5g10020 OS=Arabidopsis thaliana GN=At5g10020 PE=1 SV=2
Unigene13614_All	400	382	152	B0G0Y5	971	756	829	0.42	0.51	0	77	60.5	2e-13	MYBAA_DICDI Myb-like protein AA OS=Dictyostelium discoideum GN=mybAA PE=3 SV=1
Unigene13615_All	2938	1309	434	P55195	557	257	551	0.74	0.86	0.01	295	431	0	PUR6_VIGAC Phosphoribosylaminoimidazole carboxylase, chloroplastic (Fragment) OS=Vigna aconitifolia GN=PURKE PE=2 SV=1
Unigene13616_All	2812	651	1643	Q75JC9	374	62	374	0.28	0.43	0	331	67.8	4e-10	Y8484_DICDI Uncharacterized protein DDB_G0271670 OS=Dictyostelium discoideum GN=DDB_G0271670 PE=4 SV=1
Unigene13617_All	1514	1296	217	P10933	360	1	360	0.84	0.92	0	363	630	1e-180	FENR1_PEA Ferredoxin--NADP reductase, leaf isozyme, chloroplastic OS=Pisum sativum GN=PETH PE=1 SV=1
Unigene13618_All	1392	1365	478	Q9FXA4	421	1	302	0.63	0.82	0.01	302	387	1e-145	PUB26_ARATH U-box domain-containing protein 26 OS=Arabidopsis thaliana GN=PUB26 PE=2 SV=1
Unigene13621_All	2119	1406	6	Q3EDL4	472	9	440	0.53	0.67	0	469	485	1e-136	Y1154_ARATH Probable serine/threonine-protein kinase At1g01540 OS=Arabidopsis thaliana GN=At1g01540 PE=1 SV=2
Unigene13622_All	3076	1432	2481	Q54R62	449	46	398	0.37	0.61	0.01	355	239	4e-65	UCKC_DICDI Uridine-cytidine kinase C OS=Dictyostelium discoideum GN=udkC PE=3 SV=1
Unigene13626_All	3675	2686	473	Q9W596	5495	3231	3951	0.2	0.4	0.05	777	81.3	5e-14	FUTSC_DROME Microtubule-associated protein futsch OS=Drosophila melanogaster GN=futsch PE=1 SV=4
Unigene13628_All	924	706	167	Q6P798	551	120	292	0.32	0.5	0.04	189	111	1e-24	RCBT2_RAT RCC1 and BTB domain-containing protein 2 OS=Rattus norvegicus GN=Rcbtb2 PE=2 SV=1
Unigene13631_All	823	627	400	P69326	76	1	76	0.98	0.98	0	76	149	3e-35	UBIQ_WHEAT Ubiquitin OS=Triticum aestivum PE=3 SV=1
Unigene13633_All	1376	5	1102	P0C7P7	453	89	451	0.41	0.59	0.01	370	280	1e-74	Y1567_ARATH Uncharacterized UDP-glucosyltransferase At1g05670 OS=Arabidopsis thaliana GN=At1g05670 PE=2 SV=1
Unigene13640_All	2353	517	2349	Q84JA6	1049	194	814	0.85	0.91	0.01	621	1112	0	CESA4_ARATH Cellulose synthase A catalytic subunit 4 [UDP-forming] OS=Arabidopsis thaliana GN=CESA4 PE=1 SV=1
Unigene13648_All	1574	1113	1	Q10KY3	600	1	395	0.73	0.81	0.06	395	568	1e-161	CAMK1_ORYSJ Calcium/calmodulin-dependent serine/threonine-protein kinase 1 OS=Oryza sativa subsp. japonica GN=CAMK1 PE=1 SV=1
Unigene13651_All	1025	374	697	Q04960	413	309	413	0.78	0.85	0	108	172	4e-42	DNJH_CUCSA DnaJ protein homolog OS=Cucumis sativus GN=DNAJ1 PE=2 SV=1
Unigene13652_All	774	757	569	Q7SZP2	214	152	211	0.46	0.68	0	63	53.5	1e-06	CA052_DANRE UPF0690 protein C1orf52 homolog OS=Danio rerio GN=zgc:65873 PE=1 SV=1
Unigene13653_All	1000	351	995	Q766C3	437	91	284	0.31	0.42	0.04	225	92.4	4e-18	NEP1_NEPGR Aspartic proteinase nepenthesin-1 OS=Nepenthes gracilis GN=nep1 PE=1 SV=1
Unigene13654_All	1490	11	679	Q5XPJ9	1399	263	481	0.33	0.5	0.01	226	94	3e-18	SCAR2_ARATH Protein SCAR2 OS=Arabidopsis thaliana GN=SCAR2 PE=1 SV=1
Unigene13655_All	576	461	150	Q944P7	583	79	182	0.67	0.8	0	104	140	7e-36	AMPL3_ARATH Leucine aminopeptidase 3, chloroplastic OS=Arabidopsis thaliana GN=At4g30920 PE=2 SV=2
Unigene13656_All	955	395	102	P35694	283	1	100	0.62	0.76	0.02	100	119	3e-26	BRU1_SOYBN Brassinosteroid-regulated protein BRU1 OS=Glycine max PE=2 SV=1
Unigene13661_All	2691	120	1775	Q9M390	570	8	564	0.41	0.59	0.02	569	421	1e-116	PTR1_ARATH Peptide transporter PTR1 OS=Arabidopsis thaliana GN=PTR1 PE=2 SV=1
Unigene13667_All	1318	12	635	Q8TF74	440	181	395	0.29	0.37	0.07	226	62.8	5e-09	WIPF2_HUMAN WAS/WASL-interacting protein family member 2 OS=Homo sapiens GN=WIPF2 PE=1 SV=1
Unigene13670_All	267	266	18	P0C5E2	654	539	621	0.55	0.71	0	83	93.6	3e-19	Y1839_ARATH Probable serine/threonine-protein kinase At1g18390 OS=Arabidopsis thaliana GN=At1g18390 PE=1 SV=2
Unigene13672_All	454	13	444	Q29451	999	624	768	0.5	0.65	0.01	146	145	7e-35	MA2B1_BOVIN Lysosomal alpha-mannosidase OS=Bos taurus GN=MAN2B1 PE=1 SV=3
Unigene13676_All	269	237	103	O82709	551	466	509	0.64	0.84	0	45	62	1e-09	CALX_PEA Calnexin homolog OS=Pisum sativum PE=2 SV=1
Unigene13677_All	485	155	316	O43683	1085	871	925	0.49	0.65	0.01	55	53.5	6e-14	BUB1_HUMAN Mitotic checkpoint serine/threonine-protein kinase BUB1 OS=Homo sapiens GN=BUB1 PE=1 SV=1
Unigene13680_All	427	141	344	O23066	553	398	467	0.55	0.72	0.02	70	92.8	6e-19	C86A2_ARATH Cytochrome P450 86A2 OS=Arabidopsis thaliana GN=CYP86A2 PE=2 SV=1
Unigene13684_All	790	790	269	O80366	234	89	234	0.47	0.6	0	174	138	5e-32	ARR9_ARATH Two-component response regulator ARR9 OS=Arabidopsis thaliana GN=ARR9 PE=1 SV=1
Unigene13685_All	283	141	281	Q0WPN8	298	43	89	0.65	0.8	0	47	65.9	7e-11	CRR60_ARATH Cysteine-rich repeat secretory protein 60 OS=Arabidopsis thaliana GN=CRRSP60 PE=1 SV=1
Unigene13688_All	510	406	146	P28342	221	4	86	0.55	0.75	0	87	99	2e-25	GSTZ1_DIACA Glutathione S-transferase 1 OS=Dianthus caryophyllus GN=GST1 PE=2 SV=1
Unigene13691_All	1156	1142	189	Q9SV13	658	342	658	0.77	0.88	0	319	502	1e-141	SUT31_ARATH Sulfate transporter 3.1 OS=Arabidopsis thaliana GN=SULTR3;1 PE=2 SV=1
Unigene13693_All	1436	605	327	O75382	744	327	416	0.36	0.52	0	93	62.4	8e-09	TRIM3_HUMAN Tripartite motif-containing protein 3 OS=Homo sapiens GN=TRIM3 PE=1 SV=2
Unigene13699_All	1108	1014	196	Q9XES5	348	1	281	0.31	0.52	0.04	286	127	1e-28	DFRA_MALDO Bifunctional dihydroflavonol 4-reductase/flavanone 4-reductase OS=Malus domestica GN=DFR PE=1 SV=1
Unigene13702_All	1912	1912	1535	Q5ZMT7	519	135	260	0.38	0.64	0	126	108	1e-22	ADCK1_CHICK Uncharacterized aarF domain-containing protein kinase 1 OS=Gallus gallus GN=ADCK1 PE=2 SV=1
Unigene13708_All	2199	1887	70	Q8I8U2	895	3	573	0.49	0.69	0	610	594	1e-169	AP1G_DICDI AP-1 complex subunit gamma OS=Dictyostelium discoideum GN=ap1g1 PE=2 SV=1
Unigene13711_All	534	196	113	Q9M0X9	544	446	473	0.92	0.96	0	28	55.5	2e-07	4CLL7_ARATH 4-coumarate--CoA ligase-like 7 OS=Arabidopsis thaliana GN=4CLL7 PE=1 SV=1
Unigene13713_All	334	332	180	Q38997	535	102	152	0.8	0.92	0	51	87.8	2e-37	KIN10_ARATH SNF1-related protein kinase catalytic subunit alpha KIN10 OS=Arabidopsis thaliana GN=KIN10 PE=1 SV=2
Unigene13717_All	1864	707	1741	Q8L785	1067	723	1067	0.69	0.84	0	345	482	0	SYGM2_ARATH Glycyl-tRNA synthetase 2, chloroplastic/mitochondrial OS=Arabidopsis thaliana GN=GLYRS-2 PE=1 SV=1
Unigene13718_All	1647	1647	271	P43077	562	109	554	0.4	0.57	0.01	467	345	7e-94	HEX1_CANAL Beta-hexosaminidase OS=Candida albicans GN=HEX1 PE=1 SV=1
Unigene13722_All	437	320	147	P08927	595	209	266	0.67	0.82	0	58	86.7	4e-23	RUBB_PEA RuBisCO large subunit-binding protein subunit beta, chloroplastic OS=Pisum sativum PE=1 SV=2
Unigene13725_All	1195	100	915	Q9X248	246	3	246	0.34	0.52	0	272	140	1e-32	FABG_THEMA 3-oxoacyl-[acyl-carrier-protein] reductase OS=Thermotoga maritima GN=fabG PE=3 SV=1
Unigene13726_All	830	197	331	Q9SZT8	632	587	631	0.68	0.8	0	45	72.8	3e-12	PP354_ARATH Pentatricopeptide repeat-containing protein At4g37380, chloroplastic OS=Arabidopsis thaliana GN=PCMP-H48 PE=2 SV=1
Unigene13730_All	688	657	1	Q93ZR1	565	1	220	0.85	0.94	0	220	387	1e-107	ELP3_ARATH Elongator complex protein 3 OS=Arabidopsis thaliana GN=HAG3 PE=1 SV=1
Unigene13731_All	3286	248	2926	Q9SJK3	997	105	997	0.64	0.77	0.01	906	1155	0	AGOL_ARATH Argonaute-like protein At2g27880 OS=Arabidopsis thaliana GN=At2g27880 PE=2 SV=1
Unigene13732_All	3136	2543	834	P08640	1367	323	874	0.22	0.35	0.01	581	95.5	2e-18	MUC1_YEAST Flocculation protein FLO11 OS=Saccharomyces cerevisiae GN=MUC1 PE=1 SV=2
Unigene13733_All	964	808	401	Q8VE18	991	481	620	0.32	0.52	0.02	140	85.9	4e-16	SMG8_MOUSE Protein SMG8 OS=Mus musculus GN=Smg8 PE=2 SV=1
Unigene13734_All	856	847	212	P10496	465	9	211	0.53	0.6	0.04	222	202	2e-51	GRP2_PHAVU Glycine-rich cell wall structural protein 1.8 OS=Phaseolus vulgaris PE=2 SV=1
Unigene13738_All	1743	1580	1167	Q7XJU0	527	3	142	0.42	0.58	0.06	148	121	2e-26	Y1462_ARATH Uncharacterized basic helix-loop-helix protein At1g64625 OS=Arabidopsis thaliana GN=At1g64625 PE=2 SV=1
Unigene13739_All	255	252	1	Q9WVF7	2283	2190	2273	0.3	0.52	0	84	59.3	7e-09	DPOE1_MOUSE DNA polymerase epsilon catalytic subunit A OS=Mus musculus GN=Pole PE=2 SV=2
Unigene13740_All	1510	1129	881	Q06445	97	4	86	0.65	0.79	0	83	113	3e-26	CYTI_VIGUN Cysteine proteinase inhibitor OS=Vigna unguiculata PE=3 SV=1
Unigene13743_All	305	155	283	Q948Z4	88	46	88	0.76	0.86	0	43	89.4	6e-18	SNAK1_SOLTU Snakin-1 OS=Solanum tuberosum GN=SN1 PE=1 SV=1
Unigene13748_All	404	21	404	Q43068	544	16	143	0.45	0.7	0	128	128	9e-30	C82A1_PEA Cytochrome P450 82A1 (Fragment) OS=Pisum sativum GN=CYP82A1 PE=2 SV=2
Unigene13749_All	1577	1500	106	O65351	757	132	577	0.43	0.56	0.03	481	336	3e-91	SUBL_ARATH Subtilisin-like protease OS=Arabidopsis thaliana GN=ARA12 PE=1 SV=1
Unigene13750_All	3105	2482	734	Q92797	1274	553	1078	0.3	0.49	0.01	589	229	7e-59	SYMPK_HUMAN Symplekin OS=Homo sapiens GN=SYMPK PE=1 SV=2
Unigene13751_All	4226	2214	3962	O13773	697	118	691	0.2	0.38	0.03	606	95.1	4e-18	UCP7_SCHPO UBA domain-containing protein 7 OS=Schizosaccharomyces pombe GN=ucp7 PE=2 SV=1
Unigene13753_All	511	86	361	O14218	104	11	98	0.41	0.58	0	92	74.7	3e-13	YPI1_SCHPO Type 1 phosphatases regulator ypi1 OS=Schizosaccharomyces pombe GN=ypi1 PE=2 SV=1
Unigene13756_All	281	17	280	Q9FJP6	556	403	497	0.61	0.74	0.07	95	108	1e-23	PUB38_ARATH U-box domain-containing protein 38 OS=Arabidopsis thaliana GN=PUB38 PE=2 SV=1
Unigene13757_All	296	138	1	Q8RWC9	444	372	417	0.58	0.76	0	46	52.8	1e-11	CIPK1_ARATH CBL-interacting serine/threonine-protein kinase 1 OS=Arabidopsis thaliana GN=CIPK1 PE=1 SV=2
Unigene13761_All	2303	1888	410	Q3EDL4	472	9	461	0.53	0.67	0	495	504	1e-142	Y1154_ARATH Probable serine/threonine-protein kinase At1g01540 OS=Arabidopsis thaliana GN=At1g01540 PE=1 SV=2
Unigene13762_All	1488	1096	356	P0C895	374	123	371	0.37	0.58	0.01	250	173	3e-42	Y2010_ARATH LRR repeats and ubiquitin-like domain-containing protein At2g30105 OS=Arabidopsis thaliana GN=At2g30105 PE=1 SV=1
Unigene13765_All	442	321	1	P37215	511	1	92	0.5	0.61	0.01	109	84.7	2e-16	AROF_SOLLC Phospho-2-dehydro-3-deoxyheptonate aldolase 1, chloroplastic OS=Solanum lycopersicum PE=2 SV=1
Unigene13767_All	453	134	3	B6IST7	401	25	68	0.56	0.77	0	44	55.1	3e-08	LPXB_RHOCS Lipid-A-disaccharide synthase OS=Rhodospirillum centenum (strain ATCC 51521 / SW) GN=lpxB PE=3 SV=1
Unigene13768_All	206	55	162	Q9M462	520	336	371	0.72	0.8	0	36	54.7	2e-07	GLGS_BRANA Glucose-1-phosphate adenylyltransferase small subunit, chloroplastic OS=Brassica napus GN=AGPS1 PE=2 SV=1
Unigene13771_All	2084	2021	969	Q99MB4	394	3	355	0.39	0.58	0.03	363	234	2e-60	CBWD1_RAT COBW domain-containing protein 1 OS=Rattus norvegicus GN=Cbwd1 PE=2 SV=2
Unigene13773_All	482	100	207	P26969	1057	1022	1057	0.75	0.8	0	36	57	2e-08	GCSP_PEA Glycine dehydrogenase [decarboxylating], mitochondrial OS=Pisum sativum GN=GDCSP PE=1 SV=1
Unigene13775_All	1692	1546	911	P0C7R3	512	160	371	0.31	0.53	0	212	123	5e-27	PP106_ARATH Pentatricopeptide repeat-containing protein At1g64582, mitochondrial OS=Arabidopsis thaliana GN=At1g64582 PE=2 SV=1
Unigene13784_All	1292	904	440	Q7LBC6	1761	1597	1748	0.31	0.47	0.01	157	72.4	7e-12	KDM3B_HUMAN Lysine-specific demethylase 3B OS=Homo sapiens GN=KDM3B PE=1 SV=1
Unigene13785_All	2219	1319	252	Q5UNY4	572	133	487	0.32	0.53	0.05	375	210	4e-53	YL728_MIMIV Uncharacterized protein L728 OS=Acanthamoeba polyphaga mimivirus GN=MIMI_L728 PE=4 SV=1
Unigene13789_All	456	111	455	P36428	1003	730	844	0.66	0.81	0	115	156	5e-38	SYA_ARATH Alanyl-tRNA synthetase, mitochondrial OS=Arabidopsis thaliana GN=ALATS PE=1 SV=3
Unigene13790_All	333	1	333	Q9FUM1	422	293	403	0.82	0.88	0	111	197	1e-50	EF1G_PRUAV Elongation factor 1-gamma OS=Prunus avium PE=2 SV=1
Unigene13791_All	697	582	1	O65351	757	93	276	0.47	0.66	0	194	181	9e-46	SUBL_ARATH Subtilisin-like protease OS=Arabidopsis thaliana GN=ARA12 PE=1 SV=1
Unigene13792_All	463	13	327	Q0JG98	263	141	248	0.45	0.56	0.02	108	81.6	2e-15	PIR7A_ORYSJ Probable esterase PIR7A OS=Oryza sativa subsp. japonica GN=PIR7A PE=2 SV=2
Unigene13794_All	306	272	18	Q9C7S5	1095	588	672	0.35	0.62	0	85	70.9	2e-12	PSYR1_ARATH Tyrosine-sulfated glycopeptide receptor 1 OS=Arabidopsis thaliana GN=PSYR1 PE=2 SV=1
Unigene13796_All	1561	1408	431	Q8RXW0	334	8	333	0.58	0.74	0.01	330	381	1e-105	Y3761_ARATH Uncharacterized protein At3g17611 OS=Arabidopsis thaliana GN=At3g17611 PE=2 SV=1
Unigene13797_All	2145	412	1947	Q9SDA8	656	140	649	0.55	0.72	0.01	518	538	1e-152	FBL10_ARATH F-box/LRR-repeat protein 10 OS=Arabidopsis thaliana GN=FBL10 PE=2 SV=1
Unigene13798_All	1031	292	990	Q9S746	594	362	594	0.66	0.79	0	233	320	1e-120	HTH_ARATH Protein HOTHEAD OS=Arabidopsis thaliana GN=HTH PE=1 SV=1
Unigene13800_All	2972	1223	2236	Q6AZT7	1300	898	1261	0.23	0.43	0.07	367	91.7	3e-17	NPHP3_XENLA Nephrocystin-3 OS=Xenopus laevis GN=nphp3 PE=2 SV=1
Unigene13804_All	1981	3	1637	P53681	602	60	600	0.79	0.87	0	545	867	0	CRK_DAUCA CDPK-related protein kinase OS=Daucus carota GN=CRK PE=2 SV=1
Unigene13805_All	2571	1149	1	P54209	1037	604	993	0.6	0.74	0.02	392	464	0	ATC1_DUNBI Cation-transporting ATPase CA1 OS=Dunaliella bioculata GN=CA1 PE=2 SV=1
Unigene13809_All	652	652	362	O81312	430	333	429	0.89	0.94	0	97	179	2e-44	GAE3_ARATH UDP-glucuronate 4-epimerase 3 OS=Arabidopsis thaliana GN=GAE3 PE=2 SV=1
Unigene13813_All	2160	233	1753	P30825	629	28	614	0.28	0.47	0.14	591	241	1e-62	CTR1_HUMAN High affinity cationic amino acid transporter 1 OS=Homo sapiens GN=SLC7A1 PE=1 SV=1
Unigene13815_All	652	494	36	Q9SS80	685	550	685	0.46	0.54	0.08	168	103	7e-22	U503A_ARATH UPF0503 protein At3g09070, chloroplastic OS=Arabidopsis thaliana GN=At3g09070 PE=1 SV=1
Unigene13818_All	1322	1	936	Q9M066	524	205	512	0.69	0.83	0	313	449	1e-125	C90C1_ARATH Cytochrome P450 90C1 OS=Arabidopsis thaliana GN=ROT3 PE=2 SV=3
Unigene13821_All	598	160	294	P32069	621	563	607	0.46	0.66	0	45	47.8	1e-11	TRPX_ARATH Anthranilate synthase component I-2, chloroplastic OS=Arabidopsis thaliana GN=ASA2 PE=2 SV=1
Unigene13824_All	347	144	347	Q9C507	787	190	257	0.51	0.73	0	68	77	6e-24	PP111_ARATH Putative pentatricopeptide repeat-containing protein At1g69350, mitochondrial OS=Arabidopsis thaliana GN=PCMP-E66 PE=3 SV=1
Unigene13825_All	988	981	382	Q7VG78	1375	769	970	0.39	0.58	0.02	205	160	2e-38	GUAA_HELHP Probable GMP synthase [glutamine-hydrolyzing] OS=Helicobacter hepaticus GN=guaA PE=3 SV=1
Unigene13826_All	1481	1373	744	Q08623	214	1	214	0.39	0.57	0.03	217	122	9e-27	HDD1A_HUMAN Haloacid dehalogenase-like hydrolase domain-containing protein 1A OS=Homo sapiens GN=HDHD1A PE=1 SV=2
Unigene13827_All	2146	202	1410	Q9LNG5	1340	13	442	0.34	0.5	0.07	436	217	3e-55	PPP7L_ARATH Serine/threonine protein phosphatase 7 long form homolog OS=Arabidopsis thaliana GN=At1g48120 PE=2 SV=1
Unigene13828_All	2236	1294	1710	Q4L6I1	392	149	286	0.33	0.56	0	139	83.2	7e-15	RS1_STAHJ 30S ribosomal protein S1 OS=Staphylococcus haemolyticus (strain JCSC1435) GN=rpsA PE=3 SV=1
Unigene13829_All	1444	58	498	P25776	458	129	275	0.63	0.74	0	147	198	1e-88	ORYA_ORYSJ Oryzain alpha chain OS=Oryza sativa subsp. japonica GN=Os04g0650000 PE=1 SV=2
Unigene13830_All	215	215	3	Q9SZP1	282	33	103	1	1	0	71	154	2e-37	MYB4_ARATH Transcription repressor MYB4 OS=Arabidopsis thaliana GN=MYB4 PE=1 SV=1
Unigene13836_All	246	138	1	Q9M9E2	866	301	346	0.63	0.76	0	46	61.2	2e-16	PPR45_ARATH Pentatricopeptide repeat-containing protein At1g15510, chloroplastic OS=Arabidopsis thaliana GN=PCMP-H73 PE=2 SV=1
Unigene13837_All	4662	4191	2755	Q9LI74	1004	1	482	0.74	0.85	0.01	487	675	0	CHUP1_ARATH Protein CHUP1, chloroplastic OS=Arabidopsis thaliana GN=CHUP1 PE=1 SV=1
Unigene13838_All	970	2	286	Q9SF32	454	254	350	0.3	0.43	0.03	98	55.8	4e-07	IQD1_ARATH Protein IQ-DOMAIN 1 OS=Arabidopsis thaliana GN=IQD1 PE=1 SV=1
Unigene13841_All	302	300	136	P43287	285	92	146	0.89	0.96	0	55	105	4e-38	PIP22_ARATH Aquaporin PIP2-2 OS=Arabidopsis thaliana GN=PIP2-2 PE=1 SV=2
Unigene13845_All	3546	1857	3227	Q66GR0	458	9	458	0.77	0.85	0	457	707	0	FLA17_ARATH Fasciclin-like arabinogalactan protein 17 OS=Arabidopsis thaliana GN=FLA17 PE=2 SV=1
Unigene13847_All	1654	472	1425	Q9LD37	764	445	761	0.73	0.87	0	319	468	1e-174	CNG20_ARATH Probable cyclic nucleotide-gated ion channel 20, chloroplastic OS=Arabidopsis thaliana GN=CNGC20 PE=2 SV=1
Unigene13849_All	2484	420	2294	Q9XIC7	628	1	628	0.89	0.94	0	628	1137	0	SERK2_ARATH Somatic embryogenesis receptor kinase 2 OS=Arabidopsis thaliana GN=SERK2 PE=1 SV=1
Unigene13860_All	447	439	65	Q683I9	573	331	448	0.33	0.48	0.03	130	66.2	7e-11	PP295_ARATH Pentatricopeptide repeat-containing protein At3g62890 OS=Arabidopsis thaliana GN=PCMP-H82 PE=2 SV=1
Unigene13861_All	1337	1156	506	O49255	268	1	230	0.67	0.79	0.05	230	319	3e-86	NAC29_ARATH NAC domain-containing protein 29 OS=Arabidopsis thaliana GN=NAC029 PE=2 SV=1
Unigene13862_All	287	151	285	Q9LNP2	731	303	345	0.53	0.73	0	45	51.6	2e-14	PPR47_ARATH Putative pentatricopeptide repeat-containing protein At1g17630 OS=Arabidopsis thaliana GN=PCMP-E72 PE=3 SV=1
Unigene13865_All	2942	2440	620	Q8W0Z9	602	1	602	0.76	0.86	0	610	935	0	CCR4A_ARATH Carbon catabolite repressor protein 4 homolog 1 OS=Arabidopsis thaliana GN=CCR4-1 PE=2 SV=1
Unigene13869_All	1890	1888	635	Q8S944	808	416	808	0.65	0.77	0	418	518	1e-146	DRP3A_ARATH Dynamin-related protein 3A OS=Arabidopsis thaliana GN=DRP3A PE=1 SV=2
Unigene13873_All	211	1	207	Q94BT2	252	60	129	0.42	0.6	0.02	71	50.4	3e-06	AIR12_ARATH Auxin-induced in root cultures protein 12 OS=Arabidopsis thaliana GN=AIR12 PE=1 SV=3
Unigene13876_All	691	15	536	Q9M021	682	481	647	0.44	0.58	0	174	141	4e-33	LRKA1_ARATH Lectin-domain containing receptor kinase A4.1 OS=Arabidopsis thaliana GN=LECRKA4.1 PE=2 SV=1
Unigene13880_All	702	611	159	Q17RH7	258	53	201	0.32	0.45	0.01	153	53.1	2e-06	TPRXL_HUMAN Putative protein TPRXL OS=Homo sapiens GN=TPRXL PE=2 SV=2
Unigene13881_All	287	5	283	P92941	775	231	320	0.88	0.93	0	93	172	4e-43	CLCA_ARATH Chloride channel protein CLC-a OS=Arabidopsis thaliana GN=CLC-A PE=1 SV=2
Unigene13883_All	1739	1409	174	Q9LU91	453	30	450	0.46	0.61	0.06	441	375	1e-106	SKI14_ARATH F-box protein SKIP14 OS=Arabidopsis thaliana GN=SKIP14 PE=1 SV=1
Unigene13884_All	461	320	3	Q8LEF6	278	35	141	0.71	0.81	0	107	147	3e-35	AB11I_ARATH ABC transporter I family member 11, chloroplastic OS=Arabidopsis thaliana GN=ABCI11 PE=2 SV=1
Unigene13887_All	805	805	194	Q86H36	1615	629	767	0.3	0.43	0.01	208	85.1	8e-24	RPA1_DICDI DNA-directed RNA polymerase I subunit rpa1 OS=Dictyostelium discoideum GN=polr1a PE=3 SV=1
Unigene13890_All	2648	803	2524	Q9C7S5	1095	518	1087	0.63	0.79	0	579	738	0	PSYR1_ARATH Tyrosine-sulfated glycopeptide receptor 1 OS=Arabidopsis thaliana GN=PSYR1 PE=2 SV=1
Unigene13894_All	738	170	580	Q1PFH7	196	1	135	0.31	0.52	0.01	139	63.9	1e-09	PPR89_ARATH Pentatricopeptide repeat-containing protein At1g62350 OS=Arabidopsis thaliana GN=At1g62350 PE=2 SV=1
Unigene13900_All	1275	568	1059	Q3SW78	197	33	188	0.43	0.66	0	164	137	1e-31	GRPE_NITWN Protein grpE OS=Nitrobacter winogradskyi (strain Nb-255 / ATCC 25391) GN=grpE PE=3 SV=1
Unigene13901_All	827	6	827	Q9FNI6	1029	561	834	0.83	0.92	0	274	494	1e-139	SM3L2_ARATH Putative SWI/SNF-related matrix-associated actin-dependent regulator of chromatin subfamily A member 3-like 2 OS=Arabidopsis thaliana GN=At5g22750 PE=2 SV=1
Unigene13904_All	1919	217	345	Q9SZT8	632	572	614	0.69	0.86	0	43	70.1	5e-25	PP354_ARATH Pentatricopeptide repeat-containing protein At4g37380, chloroplastic OS=Arabidopsis thaliana GN=PCMP-H48 PE=2 SV=1
Unigene13908_All	1032	1012	623	Q61502	335	171	313	0.31	0.49	0.1	146	59.3	4e-08	E2F5_MOUSE Transcription factor E2F5 OS=Mus musculus GN=E2f5 PE=2 SV=1
Unigene13909_All	2061	2021	504	Q5KS50	762	32	629	0.34	0.51	0.17	610	305	8e-82	NPH3_ORYSJ Coleoptile phototropism protein 1 OS=Oryza sativa subsp. japonica GN=CPT1 PE=2 SV=1
Unigene13911_All	274	173	274	O80505	418	12	45	0.73	0.85	0	34	58.2	2e-08	ALG8_ARATH Probable dolichyl pyrophosphate Glc1Man9GlcNAc2 alpha-1,3-glucosyltransferase OS=Arabidopsis thaliana GN=At2g44660 PE=2 SV=2
Unigene13912_All	378	34	378	Q75RY2	492	86	202	0.35	0.53	0.01	117	68.9	9e-12	PAIR1_ORYSJ Protein PAIR1 OS=Oryza sativa subsp. japonica GN=PAIR1 PE=2 SV=1
Unigene13914_All	1171	896	363	Q4P9K6	199	15	169	0.31	0.44	0.02	183	76.3	4e-13	SYM1_USTMA Protein SYM1 OS=Ustilago maydis GN=SYM1 PE=3 SV=1
Unigene13915_All	350	283	2	O49044	156	1	93	0.77	0.9	0	94	164	2e-40	SODC2_MESCR Superoxide dismutase [Cu-Zn] 2 OS=Mesembryanthemum crystallinum GN=SODCC.2 PE=2 SV=1
Unigene13921_All	1032	355	621	P0C7L0	485	186	283	0.31	0.4	0.09	98	41.6	5e-07	WIPF3_MOUSE WAS/WASL-interacting protein family member 3 OS=Mus musculus GN=Wipf3 PE=1 SV=1
Unigene13922_All	1526	18	878	Q9CAA9	486	195	461	0.46	0.6	0.01	292	213	3e-54	BH049_ARATH Transcription factor bHLH49 OS=Arabidopsis thaliana GN=BHLH49 PE=2 SV=1
Unigene13929_All	398	395	174	Q9CAA7	1033	18	91	0.45	0.63	0	74	62	1e-09	PUB42_ARATH Putative U-box domain-containing protein 42 OS=Arabidopsis thaliana GN=PUB42 PE=3 SV=1
Unigene13942_All	1154	188	1144	Q9UQ35	2752	353	678	0.27	0.38	0.08	349	60.8	2e-08	SRRM2_HUMAN Serine/arginine repetitive matrix protein 2 OS=Homo sapiens GN=SRRM2 PE=1 SV=2
Unigene13951_All	1724	1212	1042	Q9XIN8	337	6	63	0.51	0.67	0.01	58	57	3e-17	FB119_ARATH F-box protein At2g27310 OS=Arabidopsis thaliana GN=At2g27310 PE=2 SV=1
Unigene13954_All	318	318	217	Q9LUD4	178	145	178	0.88	1	0	34	67.8	2e-11	R18A3_ARATH 60S ribosomal protein L18a-3 OS=Arabidopsis thaliana GN=RPL18AC PE=2 SV=1
Unigene13955_All	558	49	162	Q99315	1547	1172	1209	0.44	0.63	0	38	38.5	2e-07	YG31B_YEAST Transposon Ty3-G Gag-Pol polyprotein OS=Saccharomyces cerevisiae GN=TY3B-G PE=1 SV=3
Unigene13956_All	774	146	541	Q9C8Z4	2001	85	216	0.69	0.89	0	132	199	6e-75	HEAT1_ARATH Uncharacterized protein At3g06530 OS=Arabidopsis thaliana GN=At3g06530 PE=2 SV=2
Unigene13958_All	1255	218	1222	Q5R4M2	1275	1	382	0.33	0.53	0.12	383	222	4e-57	ULK4_PONAB Serine/threonine-protein kinase ULK4 OS=Pongo abelii GN=ULK4 PE=2 SV=1
Unigene13959_All	2099	458	1060	Q99575	1024	499	711	0.25	0.42	0.07	217	57.4	4e-07	POP1_HUMAN Ribonucleases P/MRP protein subunit POP1 OS=Homo sapiens GN=POP1 PE=1 SV=2
Unigene13960_All	2741	1253	708	O95294	804	7	185	0.3	0.48	0.04	191	82	2e-14	RASL1_HUMAN RasGAP-activating-like protein 1 OS=Homo sapiens GN=RASAL1 PE=1 SV=2
Unigene13967_All	232	127	2	Q9C5P7	673	25	66	0.71	0.83	0	42	64.7	2e-10	SEC1A_ARATH Protein transport Sec1a OS=Arabidopsis thaliana GN=SEC1A PE=2 SV=3
Unigene13968_All	1916	1682	420	Q9SB58	407	1	404	0.68	0.81	0	425	598	1e-170	ZDH19_ARATH Probable S-acyltransferase At4g24630 OS=Arabidopsis thaliana GN=At4g24630 PE=1 SV=2
Unigene13969_All	603	485	114	Q3ISR6	423	3	121	0.41	0.53	0	124	82.8	1e-15	GATA_NATPD Glutamyl-tRNA(Gln) amidotransferase subunit A OS=Natronomonas pharaonis (strain DSM 2160 / ATCC 35678) GN=gatA PE=3 SV=1
Unigene13975_All	1555	162	1553	Q8W4R3	591	1	420	0.63	0.73	0.01	469	567	1e-161	RH30_ARATH DEAD-box ATP-dependent RNA helicase 30 OS=Arabidopsis thaliana GN=RH30 PE=2 SV=2
Unigene13976_All	1652	398	1312	Q5R3Z8	423	90	392	0.33	0.5	0	306	173	4e-42	FBXL2_PONAB F-box/LRR-repeat protein 2 OS=Pongo abelii GN=FBXL2 PE=2 SV=1
Unigene13978_All	804	438	58	Q6YUU5	1245	1112	1238	0.67	0.84	0	127	176	3e-85	MDR_ORYSJ Putative multidrug resistance protein OS=Oryza sativa subsp. japonica GN=Os02g0190300 PE=3 SV=1
Unigene13979_All	1591	124	1008	O43808	307	8	299	0.29	0.53	0.04	309	137	3e-31	PM34_HUMAN Peroxisomal membrane protein PMP34 OS=Homo sapiens GN=SLC25A17 PE=1 SV=1
Unigene13982_All	546	117	344	Q9M4A1	383	100	175	0.85	0.93	0	76	134	4e-31	SPO12_ARATH Meiotic recombination protein SPO11-2 OS=Arabidopsis thaliana GN=SPO11-2 PE=1 SV=1
Unigene13983_All	965	325	639	Q9FLQ7	1615	931	1028	0.44	0.47	0.05	111	86.3	2e-16	FH20_ARATH Formin-like protein 20 OS=Arabidopsis thaliana GN=FH20 PE=2 SV=2
Unigene13984_All	1661	1227	1328	Q9AKP3	602	394	432	0.51	0.56	0.12	39	39.7	3e-06	RICKA_RICMO Arp2/3 complex-activating protein rickA OS=Rickettsia montana GN=rickA PE=3 SV=1
Unigene13987_All	857	720	193	Q66GS9	1140	227	402	0.32	0.48	0.05	186	55.5	5e-07	CP135_HUMAN Centrosomal protein of 135 kDa OS=Homo sapiens GN=CEP135 PE=1 SV=1
Unigene13989_All	583	125	259	P37707	207	158	202	0.68	0.8	0	45	70.5	7e-12	B2_DAUCA B2 protein OS=Daucus carota PE=2 SV=1
Unigene13995_All	470	88	468	Q9FLF4	420	1	125	0.52	0.71	0	127	141	2e-33	PUB27_ARATH U-box domain-containing protein 27 OS=Arabidopsis thaliana GN=PUB27 PE=2 SV=1
Unigene13996_All	676	388	95	Q6Z9C8	390	16	124	0.62	0.69	0.1	109	129	2e-29	HFB2B_ORYSJ Heat stress transcription factor B-2b OS=Oryza sativa subsp. japonica GN=HSFB2B PE=2 SV=1
Unigene13998_All	3793	2669	411	Q9SHI1	1016	271	1016	0.77	0.87	0	754	1129	0	IF2C_ARATH Translation initiation factor IF-2, chloroplastic OS=Arabidopsis thaliana GN=At1g17220 PE=2 SV=1
Unigene13999_All	1741	837	1238	Q5IGR8	730	244	391	0.29	0.48	0.11	151	59.7	6e-08	EXT1A_DANRE Exostosin-1a OS=Danio rerio GN=ext1a PE=2 SV=1
Unigene14004_All	3705	2855	3409	A0JNA8	984	794	982	0.33	0.56	0.02	189	116	1e-24	PAXI1_BOVIN PAX-interacting protein 1 OS=Bos taurus GN=PAXIP1 PE=2 SV=1
Unigene14007_All	1786	1345	2	Q8W4H1	510	1	445	0.54	0.68	0.03	462	451	1e-126	GAT28_ARATH GATA transcription factor 28 OS=Arabidopsis thaliana GN=At4g17570 PE=2 SV=1
Unigene14008_All	388	386	195	Q6Z4G8	446	303	366	0.46	0.65	0	64	70.9	1e-26	COBL1_ORYSJ COBRA-like protein 1 OS=Oryza sativa subsp. japonica GN=BC1L6 PE=2 SV=1
Unigene14012_All	1095	838	44	Q8RXL8	357	5	266	0.27	0.52	0.01	269	122	3e-27	Y1689_ARATH Uncharacterized membrane protein At1g06890 OS=Arabidopsis thaliana GN=At1g06890 PE=1 SV=1
Unigene14013_All	820	1	300	P37707	207	105	204	0.9	0.95	0	100	189	2e-47	B2_DAUCA B2 protein OS=Daucus carota PE=2 SV=1
Unigene14016_All	1439	1027	131	B4F769	910	423	697	0.38	0.56	0.01	304	191	1e-47	SMAL1_RAT SWI/SNF-related matrix-associated actin-dependent regulator of chromatin subfamily A-like protein 1 OS=Rattus norvegicus GN=Smarcal1 PE=2 SV=1
Unigene14019_All	282	137	3	O65268	407	7	51	0.71	0.84	0	45	69.7	5e-12	ASPG4_ARATH Putative isoaspartyl peptidase/L-asparaginase 4 OS=Arabidopsis thaliana GN=At4g00590 PE=2 SV=2
Unigene14023_All	233	121	2	Q64467	440	46	85	0.47	0.57	0	40	49.7	6e-06	G3PT_MOUSE Glyceraldehyde-3-phosphate dehydrogenase, testis-specific OS=Mus musculus GN=Gapdhs PE=1 SV=1
Unigene14026_All	647	1	645	Q9SYQ8	980	275	487	0.5	0.69	0	215	210	5e-54	CLV1_ARATH Receptor protein kinase CLAVATA1 OS=Arabidopsis thaliana GN=CLV1 PE=1 SV=3
Unigene14029_All	4667	1962	4286	P35207	1287	554	1287	0.36	0.56	0.01	785	441	0	SKI2_YEAST Antiviral helicase SKI2 OS=Saccharomyces cerevisiae GN=SKI2 PE=1 SV=2
Unigene14030_All	1363	295	1359	Q5M868	912	99	440	0.32	0.54	0.01	360	204	1e-51	GBA2_RAT Non-lysosomal glucosylceramidase OS=Rattus norvegicus GN=Gba2 PE=2 SV=2
Unigene14031_All	1376	601	1374	O05235	273	15	243	0.26	0.45	0.01	261	81.3	2e-14	YUGF_BACSU Uncharacterized hydrolase yugF OS=Bacillus subtilis GN=yugF PE=3 SV=1
Unigene14033_All	535	453	1	Q9M065	412	15	165	0.71	0.84	0	151	220	5e-57	PP352_ARATH Pentatricopeptide repeat-containing protein At4g36680, mitochondrial OS=Arabidopsis thaliana GN=At4g36680 PE=1 SV=1
Unigene14035_All	900	332	811	Q02817	5179	1433	1579	0.31	0.42	0	160	62	5e-09	MUC2_HUMAN Mucin-2 OS=Homo sapiens GN=MUC2 PE=1 SV=2
Unigene14037_All	1383	620	886	Q869R9	734	370	453	0.43	0.66	0	89	75.9	6e-13	MYBJ_DICDI Myb-like protein J OS=Dictyostelium discoideum GN=mybJ PE=3 SV=1
Unigene14039_All	1299	983	228	Q5SY16	702	373	651	0.27	0.43	0.16	300	95.5	1e-31	NOL9_HUMAN Nucleolar protein 9 OS=Homo sapiens GN=NOL9 PE=1 SV=1
Unigene14048_All	1359	986	117	P93841	401	13	304	0.76	0.84	0.01	294	438	1e-122	ISPE_SOLLC 4-diphosphocytidyl-2-C-methyl-D-erythritol kinase, chloroplastic/chromoplastic (Fragment) OS=Solanum lycopersicum GN=ISPE PE=1 SV=1
Unigene14058_All	829	102	827	Q8L9G7	250	1	242	0.77	0.93	0	242	400	1e-111	APH1_ARATH Gamma-secretase subunit APH1-like OS=Arabidopsis thaliana GN=At2g31440 PE=2 SV=2
Unigene14062_All	1239	2	1231	O04590	656	85	498	0.56	0.75	0.01	417	483	1e-135	PPR88_ARATH Pentatricopeptide repeat-containing protein At1g62260, mitochondrial OS=Arabidopsis thaliana GN=PCMP-E10 PE=2 SV=1
Unigene14064_All	3467	3390	1495	O60094	959	259	845	0.21	0.43	0.02	649	108	3e-22	DPO5_SCHPO DNA polymerase V OS=Schizosaccharomyces pombe GN=pol5 PE=1 SV=2
Unigene14068_All	1585	266	1189	Q06282	364	38	352	0.31	0.45	0.1	343	125	1e-27	GLPQ_HAEIN Glycerophosphoryl diester phosphodiesterase OS=Haemophilus influenzae GN=glpQ PE=1 SV=1
Unigene14074_All	760	106	759	Q39111	378	80	297	0.69	0.82	0	218	325	2e-88	GAOX2_ARATH Gibberellin 20 oxidase 2 OS=Arabidopsis thaliana GN=20ox2 PE=2 SV=1
Unigene14079_All	1243	92	1243	Q9M367	517	11	395	0.69	0.79	0.01	388	515	1e-145	BECN1_ARATH Beclin-1-like protein OS=Arabidopsis thaliana GN=At3g61710 PE=2 SV=2
Unigene14080_All	707	145	693	Q9CAN0	630	337	519	0.27	0.51	0	183	95.5	2e-22	PPR99_ARATH Pentatricopeptide repeat-containing protein At1g63130, mitochondrial OS=Arabidopsis thaliana GN=At1g63130 PE=2 SV=1
Unigene14081_All	3133	2845	698	Q9FYT6	715	20	703	0.37	0.54	0.01	724	424	1e-117	CRS1_MAIZE Chloroplastic group IIA intron splicing facilitator CRS1, chloroplastic OS=Zea mays GN=CRS1 PE=1 SV=1
Unigene14082_All	2581	2439	1318	P62598	596	1	369	0.62	0.72	0.02	385	419	1e-116	ARR12_ARATH Two-component response regulator ARR12 OS=Arabidopsis thaliana GN=ARR12 PE=2 SV=1
Unigene14085_All	389	287	388	Q9ZPY6	622	37	70	0.85	0.91	0	34	67.8	2e-11	ARFK_ARATH Auxin response factor 11 OS=Arabidopsis thaliana GN=ARF11 PE=2 SV=3
Unigene14087_All	2687	1145	2404	Q6R2J8	703	293	703	0.74	0.85	0	420	602	1e-171	SRF8_ARATH Protein STRUBBELIG-RECEPTOR FAMILY 8 OS=Arabidopsis thaliana GN=SRF8 PE=2 SV=1
Unigene14090_All	547	7	261	A2VCW5	479	351	432	0.38	0.51	0	85	50.8	5e-06	S38A5_RAT Sodium-coupled neutral amino acid transporter 5 OS=Rattus norvegicus GN=Slc38a5 PE=1 SV=1
Unigene14092_All	973	2	322	Q7XJ53	348	241	347	0.78	0.83	0	107	173	2e-42	P2C35_ARATH Probable protein phosphatase 2C 35 OS=Arabidopsis thaliana GN=At3g06270 PE=2 SV=1
Unigene14095_All	409	409	2	Q9SE43	842	363	495	0.79	0.9	0	136	222	6e-58	REV_ARATH Homeobox-leucine zipper protein REVOLUTA OS=Arabidopsis thaliana GN=REV PE=1 SV=2
Unigene14099_All	651	25	639	P13087	220	1	216	0.52	0.63	0.05	216	209	1e-53	MIRA_RICDU Miraculin OS=Richadella dulcifica PE=1 SV=3
Unigene14102_All	1643	480	1289	Q8L586	287	1	287	0.73	0.82	0.05	287	417	1e-115	Y4958_ARATH Uncharacterized membrane protein At4g09580 OS=Arabidopsis thaliana GN=At4g09580 PE=1 SV=1
Unigene14104_All	1538	1421	210	P46573	412	1	410	0.66	0.78	0.02	415	545	1e-154	APK1B_ARATH Protein kinase APK1B, chloroplastic OS=Arabidopsis thaliana GN=APK1B PE=2 SV=2
Unigene14106_All	545	544	83	O22900	337	112	267	0.6	0.71	0.02	158	175	2e-43	WRK23_ARATH Probable WRKY transcription factor 23 OS=Arabidopsis thaliana GN=WRKY23 PE=2 SV=1
Unigene14116_All	1451	1357	185	Q9FF10	543	150	542	0.66	0.8	0	393	545	1e-164	HPSE1_ARATH Heparanase-like protein 1 OS=Arabidopsis thaliana GN=At5g07830 PE=2 SV=1
Unigene14117_All	362	358	2	Q43068	544	267	387	0.46	0.71	0.02	122	117	3e-26	C82A1_PEA Cytochrome P450 82A1 (Fragment) OS=Pisum sativum GN=CYP82A1 PE=2 SV=2
Unigene14118_All	1053	367	729	P53214	551	54	178	0.34	0.57	0.03	126	43.9	7e-07	MTL1_YEAST Protein MTL1 OS=Saccharomyces cerevisiae GN=MTL1 PE=2 SV=1
Unigene14123_All	3396	2463	307	Q9SWW6	1026	306	1026	0.88	0.94	0	723	1345	0	CESA7_ARATH Cellulose synthase A catalytic subunit 7 [UDP-forming] OS=Arabidopsis thaliana GN=CESA7 PE=1 SV=1
Unigene14125_All	1714	1502	171	O22446	501	1	444	0.87	0.93	0	444	828	0	HDA19_ARATH Histone deacetylase 19 OS=Arabidopsis thaliana GN=HDA19 PE=1 SV=2
Unigene14126_All	1353	1200	853	Q568Z6	366	1	118	0.29	0.55	0.01	118	55.5	9e-07	IST1_RAT IST1 homolog OS=Rattus norvegicus GN=Ist1 PE=2 SV=1
Unigene14127_All	1237	738	1061	Q17RH7	258	87	190	0.37	0.53	0	109	53.1	4e-06	TPRXL_HUMAN Putative protein TPRXL OS=Homo sapiens GN=TPRXL PE=2 SV=2
Unigene14128_All	2786	1391	33	Q9M8J3	764	317	764	0.6	0.77	0	454	582	1e-165	FRS7_ARATH Protein FAR1-RELATED SEQUENCE 7 OS=Arabidopsis thaliana GN=FRS7 PE=2 SV=1
Unigene14130_All	808	118	519	C0LGX3	993	868	991	0.3	0.5	0	134	60.5	1e-08	HSL2_ARATH Receptor-like protein kinase HSL2 OS=Arabidopsis thaliana GN=HSL2 PE=2 SV=1
Unigene14131_All	2601	1384	887	O43156	1089	255	415	0.24	0.43	0.01	169	53.9	6e-06	K0406_HUMAN Uncharacterized protein KIAA0406 OS=Homo sapiens GN=KIAA0406 PE=1 SV=3
Unigene14132_All	3648	2979	1153	Q54YZ9	2062	1337	1847	0.31	0.46	0.01	621	265	2e-69	DHKJ_DICDI Hybrid signal transduction histidine kinase J OS=Dictyostelium discoideum GN=dhkJ PE=3 SV=2
Unigene14135_All	1378	148	1215	Q67ZU1	418	60	417	0.51	0.69	0	358	394	1e-109	LIP2_ARATH Triacylglycerol lipase 2 OS=Arabidopsis thaliana GN=LIP2 PE=2 SV=1
Unigene14136_All	1141	700	248	Q9GZU7	261	56	182	0.34	0.44	0	151	57.8	1e-07	CTDS1_HUMAN Carboxy-terminal domain RNA polymerase II polypeptide A small phosphatase 1 OS=Homo sapiens GN=CTDSP1 PE=1 SV=1
Unigene14141_All	1842	1835	921	Q9SYQ8	980	503	803	0.46	0.64	0	306	258	1e-129	CLV1_ARATH Receptor protein kinase CLAVATA1 OS=Arabidopsis thaliana GN=CLV1 PE=1 SV=3
Unigene14143_All	323	321	121	Q8S3J3	560	192	258	0.62	0.77	0	67	96.7	4e-20	HIUH_SOYBN Hydroxyisourate hydrolase OS=Glycine max GN=HIUH PE=1 SV=1
Unigene14145_All	345	1	345	Q9XIC7	628	35	149	0.39	0.6	0	116	76.3	5e-14	SERK2_ARATH Somatic embryogenesis receptor kinase 2 OS=Arabidopsis thaliana GN=SERK2 PE=1 SV=1
Unigene14151_All	1469	1329	223	Q94F00	371	1	371	0.73	0.82	0.01	374	543	1e-153	IMPL1_ARATH Phosphatase IMPL1, chloroplastic OS=Arabidopsis thaliana GN=IMPL1 PE=1 SV=1
Unigene14154_All	825	114	821	Q4VYC8	554	186	410	0.63	0.73	0.04	246	296	6e-88	NSP1_MEDTR Nodulation-signaling pathway 1 protein OS=Medicago truncatula GN=NSP1 PE=1 SV=1
Unigene14155_All	580	580	239	Q9ZTX8	935	753	864	0.63	0.74	0.04	119	131	2e-30	ARFF_ARATH Auxin response factor 6 OS=Arabidopsis thaliana GN=ARF6 PE=2 SV=2
Unigene14156_All	630	53	628	Q9FFU1	358	12	209	0.62	0.76	0.03	198	256	8e-68	CAF2M_ARATH CRS2-associated factor 2, mitochondrial OS=Arabidopsis thaliana GN=At5g54890 PE=2 SV=1
Unigene14160_All	674	113	673	P52579	310	107	293	0.46	0.67	0	187	193	7e-49	IFRH_TOBAC Isoflavone reductase homolog A622 OS=Nicotiana tabacum PE=2 SV=1
Unigene14162_All	935	3	122	Q9FNE1	651	473	512	0.67	0.82	0	40	64.7	2e-22	CRK42_ARATH Cysteine-rich receptor-like protein kinase 42 OS=Arabidopsis thaliana GN=CRK42 PE=2 SV=1
Unigene14163_All	5623	179	4129	P78820	2280	613	1925	0.32	0.5	0.04	1381	655	0	ACAC_SCHPO Acetyl-CoA carboxylase OS=Schizosaccharomyces pombe GN=cut6 PE=1 SV=2
Unigene14168_All	1386	670	1167	Q42430	261	56	225	0.29	0.41	0.15	197	78.2	1e-13	ZFP1_WHEAT Zinc finger protein 1 OS=Triticum aestivum PE=2 SV=1
Unigene14171_All	1815	445	1476	O04336	380	1	380	0.45	0.58	0.13	399	282	5e-75	WRK21_ARATH Probable WRKY transcription factor 21 OS=Arabidopsis thaliana GN=WRKY21 PE=1 SV=1
Unigene14172_All	3108	1762	2580	Q54BN3	347	1	234	0.28	0.49	0	275	125	5e-43	RFC3_DICDI Probable replication factor C subunit 3 OS=Dictyostelium discoideum GN=rfc3 PE=3 SV=1
Unigene14175_All	3138	2414	1911	Q8K9Y9	378	5	178	0.3	0.46	0.07	181	72.8	1e-11	DNAJ_BUCAP Chaperone protein dnaJ OS=Buchnera aphidicola subsp. Schizaphis graminum GN=dnaJ PE=3 SV=1
Unigene14177_All	357	334	245	P10978	1328	1253	1282	0.46	0.7	0	30	37.4	5e-07	POLX_TOBAC Retrovirus-related Pol polyprotein from transposon TNT 1-94 OS=Nicotiana tabacum PE=2 SV=1
Unigene14178_All	248	1	186	Q38950	587	526	587	0.91	0.95	0	62	108	8e-24	2AAB_ARATH Serine/threonine-protein phosphatase 2A 65 kDa regulatory subunit A beta isoform OS=Arabidopsis thaliana GN=PP2AA2 PE=1 SV=2
Unigene14181_All	1558	499	1557	Q9FGM0	806	86	437	0.73	0.82	0.01	357	507	1e-143	FTSHB_ARATH Cell division protease ftsH homolog 11, chloroplastic/mitochondrial OS=Arabidopsis thaliana GN=FTSH11 PE=1 SV=1
Unigene14182_All	1701	1015	1488	B3GS44	165	3	162	0.47	0.65	0.01	160	157	2e-37	LRE_ARATH GPI-anchored protein LORELEI OS=Arabidopsis thaliana GN=LRE PE=2 SV=1
Unigene14184_All	1778	333	1082	Q8KPU2	462	5	245	0.52	0.7	0	251	249	1e-118	MNME_SYNE7 tRNA modification GTPase mnmE OS=Synechococcus elongatus (strain PCC 7942) GN=mnmE PE=3 SV=3
Unigene14187_All	1287	3	794	Q8L7I0	626	359	625	0.62	0.73	0.05	279	342	3e-93	GUN19_ARATH Endoglucanase 19 OS=Arabidopsis thaliana GN=At4g11050 PE=2 SV=1
Unigene14188_All	5306	612	4541	Q9Y6D5	1785	64	1506	0.31	0.49	0.1	1464	695	0	BIG2_HUMAN Brefeldin A-inhibited guanine nucleotide-exchange protein 2 OS=Homo sapiens GN=ARFGEF2 PE=1 SV=3
Unigene14190_All	1175	1024	2	Q9MT28	519	34	353	0.56	0.63	0.04	357	348	3e-95	THRC_SOLTU Threonine synthase, chloroplastic OS=Solanum tuberosum PE=2 SV=1
Unigene14194_All	3682	73	975	Q54I39	369	7	330	0.28	0.47	0.09	334	125	2e-27	IST1L_DICDI IST1-like protein OS=Dictyostelium discoideum GN=DDB_G0289029 PE=3 SV=1
Unigene14195_All	3086	1387	2352	Q75JC9	374	25	353	0.19	0.37	0.02	329	55.5	2e-06	Y8484_DICDI Uncharacterized protein DDB_G0271670 OS=Dictyostelium discoideum GN=DDB_G0271670 PE=4 SV=1
Unigene14199_All	1096	3	731	Q56WF8	510	166	410	0.73	0.84	0	245	389	1e-150	SCP48_ARATH Serine carboxypeptidase-like 48 OS=Arabidopsis thaliana GN=SCPL48 PE=2 SV=2
Unigene14202_All	529	450	1	Q93ZY2	548	79	223	0.7	0.82	0	150	210	5e-54	ROGF1_ARATH Rop guanine nucleotide exchange factor 1 OS=Arabidopsis thaliana GN=ROPGEF1 PE=1 SV=2
Unigene14203_All	348	162	1	Q9FT92	553	1	52	0.53	0.62	0	54	55.8	8e-08	Y5843_ARATH Uncharacterized protein At5g08430 OS=Arabidopsis thaliana GN=At5g08430 PE=1 SV=2
Unigene14204_All	440	438	1	Q76E23	1725	1142	1290	0.72	0.84	0.02	149	221	1e-57	IF4G1_ARATH Eukaryotic translation initiation factor 4G OS=Arabidopsis thaliana GN=EIF4G PE=2 SV=1
Unigene14205_All	2458	1614	1078	Q2USI0	1102	299	471	0.32	0.56	0	179	124	8e-48	BST1_ASPOR GPI inositol-deacylase OS=Aspergillus oryzae GN=bst1 PE=3 SV=2
Unigene14207_All	1254	736	209	Q5N9X2	579	406	579	0.55	0.73	0	176	224	2e-91	LAC4_ORYSJ Laccase-4 OS=Oryza sativa subsp. japonica GN=LAC4 PE=2 SV=1
Unigene14213_All	473	422	57	P45083	138	18	133	0.32	0.51	0	123	64.3	3e-10	Y1161_HAEIN Putative esterase HI1161 OS=Haemophilus influenzae GN=HI1161 PE=1 SV=1
Unigene14215_All	1676	1676	639	Q797A7	461	101	444	0.3	0.54	0.01	351	167	3e-40	YFNA_BACSU Uncharacterized amino acid permease yfnA OS=Bacillus subtilis GN=yfnA PE=3 SV=1
Unigene14216_All	218	56	217	Q9FI40	443	356	412	0.43	0.63	0.05	57	58.5	1e-08	BAHD1_ARATH BAHD acyltransferase At5g47980 OS=Arabidopsis thaliana GN=BAHD1 PE=2 SV=1
Unigene14218_All	709	457	681	O48920	181	73	147	0.98	0.98	0	75	152	5e-38	ARF_VIGUN ADP-ribosylation factor OS=Vigna unguiculata GN=ARF PE=2 SV=3
Unigene14219_All	898	896	177	Q2MHE4	390	93	327	0.56	0.74	0	240	288	3e-77	HT1_ARATH Serine/threonine-protein kinase HT1 OS=Arabidopsis thaliana GN=HT1 PE=1 SV=1
Unigene14221_All	1044	879	1	O80931	367	1	295	0.46	0.58	0.1	328	263	2e-69	AS1_ARATH Transcription factor AS1 OS=Arabidopsis thaliana GN=AS1 PE=1 SV=1
Unigene14224_All	875	874	209	Q54IF9	423	59	276	0.34	0.51	0.05	236	127	7e-29	MYBG_DICDI Myb-like protein G OS=Dictyostelium discoideum GN=mybG PE=3 SV=1
Unigene14227_All	269	2	229	P92519	240	6	81	0.36	0.56	0	76	55.1	1e-07	M810_ARATH Uncharacterized mitochondrial protein AtMg00810 OS=Arabidopsis thaliana GN=AtMg00810 PE=4 SV=1
Unigene14232_All	382	296	30	Q43092	603	470	555	0.34	0.54	0.04	93	58.5	1e-08	SSG1_PEA Granule-bound starch synthase 1, chloroplastic/amyloplastic OS=Pisum sativum PE=1 SV=1
Unigene14234_All	524	378	1	Q9M907	871	383	507	0.71	0.84	0	126	186	1e-59	PP217_ARATH Pentatricopeptide repeat-containing protein At3g06920 OS=Arabidopsis thaliana GN=At3g06920 PE=2 SV=1
Unigene14240_All	1719	1318	1689	O16810	924	549	670	0.43	0.63	0	124	107	3e-22	ORC1_DROME Origin recognition complex subunit 1 OS=Drosophila melanogaster GN=Orc1 PE=1 SV=2
Unigene14241_All	1882	1591	329	A8IR43	444	6	442	0.37	0.53	0.05	444	288	9e-77	WDR12_CHLRE Ribosome biogenesis protein WDR12 homolog OS=Chlamydomonas reinhardtii GN=CHLREDRAFT_128420 PE=3 SV=2
Unigene14243_All	1892	582	445	Q0ZIV6	2300	1133	1178	0.73	0.78	0	46	66.6	6e-10	YCF2_VITVI Protein ycf2 OS=Vitis vinifera GN=ycf2-A PE=3 SV=1
Unigene14244_All	541	540	232	P60300	763	534	636	0.7	0.81	0	103	154	2e-53	CLCG_ARATH Putative chloride channel-like protein CLC-g OS=Arabidopsis thaliana GN=At5g33280 PE=2 SV=1
Unigene14246_All	274	1	141	Q9C5Y2	489	199	245	0.8	0.89	0	47	78.6	1e-17	KAO2_ARATH Ent-kaurenoic acid oxidase 2 OS=Arabidopsis thaliana GN=KAO2 PE=2 SV=2
Unigene14249_All	842	295	624	Q9HJ83	365	3	93	0.41	0.55	0	111	75.9	3e-13	DNAJ_THEAC Chaperone protein dnaJ OS=Thermoplasma acidophilum GN=dnaJ PE=3 SV=1
Unigene14251_All	297	295	2	O04928	421	111	208	0.87	0.91	0	98	183	2e-46	CDS1_ARATH Phosphatidate cytidylyltransferase OS=Arabidopsis thaliana GN=CDS1 PE=2 SV=1
Unigene14252_All	2673	886	2415	Q6NUQ1	792	255	739	0.2	0.39	0.02	525	82	2e-14	RINT1_HUMAN RAD50-interacting protein 1 OS=Homo sapiens GN=RINT1 PE=1 SV=1
Unigene14253_All	1192	437	246	P35135	148	73	148	0.64	0.69	0.15	76	89.7	4e-17	UBC4_SOLLC Ubiquitin-conjugating enzyme E2-17 kDa OS=Solanum lycopersicum PE=2 SV=1
Unigene14254_All	2363	1036	1704	Q6CGU8	486	259	480	0.26	0.44	0.04	233	72.4	1e-11	MCH1_YARLI Probable transporter MCH1 OS=Yarrowia lipolytica GN=MCH1 PE=3 SV=1
Unigene14256_All	441	441	4	Q9FHN9	444	167	308	0.59	0.75	0	146	160	3e-39	PUB31_ARATH U-box domain-containing protein 31 OS=Arabidopsis thaliana GN=PUB31 PE=2 SV=1
Unigene14258_All	2365	362	1924	Q8BIQ5	580	16	580	0.28	0.41	0.15	614	180	5e-44	CSTF2_MOUSE Cleavage stimulation factor 64 kDa subunit OS=Mus musculus GN=Cstf2 PE=1 SV=2
Unigene14259_All	1086	682	170	Q92372	609	60	223	0.34	0.53	0.02	175	94	3e-24	RFA1_SCHPO Replication factor A protein 1 OS=Schizosaccharomyces pombe GN=ssb1 PE=1 SV=1
Unigene14266_All	817	813	541	Q9FE59	510	416	506	0.76	0.86	0	91	143	1e-33	SUC4_ARATH Sucrose transport protein SUC4 OS=Arabidopsis thaliana GN=SUC4 PE=1 SV=2
Unigene14267_All	926	760	374	Q43804	148	8	136	0.35	0.53	0	129	90.1	2e-17	OLEO1_PRUDU Oleosin 1 OS=Prunus dulcis GN=OLE1 PE=2 SV=1
Unigene14268_All	904	367	882	Q39547	731	231	400	0.43	0.56	0.04	181	134	1e-50	CUCM1_CUCME Cucumisin OS=Cucumis melo PE=1 SV=1
Unigene14270_All	1203	444	103	O80934	325	127	251	0.35	0.51	0.1	127	65.1	9e-10	Y2766_ARATH Uncharacterized protein At2g37660, chloroplastic OS=Arabidopsis thaliana GN=At2g37660 PE=1 SV=2
Unigene14271_All	610	607	314	P35336	467	361	455	0.62	0.74	0	98	126	1e-28	PGLR_ACTDE Polygalacturonase OS=Actinidia deliciosa PE=2 SV=1
Unigene14272_All	1541	1534	350	P0C7Q8	532	152	531	0.67	0.82	0	395	586	1e-166	Y1927_ARATH LIM and UIM domain-containing At1g19270 OS=Arabidopsis thaliana GN=At1g19270 PE=2 SV=1
Unigene14274_All	825	280	816	Q6NKW7	693	109	285	0.38	0.53	0.02	184	97.8	8e-20	PP164_ARATH Pentatricopeptide repeat-containing protein At2g19280 OS=Arabidopsis thaliana GN=At2g19280 PE=2 SV=2
Unigene14275_All	3075	436	807	Q6NZR2	559	58	204	0.3	0.47	0.17	150	56.2	1e-06	CK061_MOUSE Uncharacterized protein C11orf61 homolog OS=Mus musculus PE=1 SV=1
Unigene14277_All	415	106	279	Q9SUT9	271	212	269	0.65	0.75	0	58	76.3	5e-14	RTNLB_ARATH Reticulon-like protein B2 OS=Arabidopsis thaliana GN=RTNLB2 PE=1 SV=1
Unigene14279_All	727	519	1	Q8GTR4	965	65	235	0.54	0.72	0	173	188	3e-47	PULA1_ARATH Pullulanase 1, chloroplastic OS=Arabidopsis thaliana GN=PU1 PE=1 SV=1
Unigene14281_All	270	1	270	O65351	757	243	324	0.56	0.71	0	90	97.8	2e-20	SUBL_ARATH Subtilisin-like protease OS=Arabidopsis thaliana GN=ARA12 PE=1 SV=1
Unigene14284_All	1631	1331	834	Q55669	427	20	182	0.24	0.56	0.01	169	83.6	1e-33	CTPA_SYNY3 Carboxyl-terminal-processing protease OS=Synechocystis sp. (strain PCC 6803) GN=ctpA PE=3 SV=1
Unigene14285_All	1269	200	1261	Q9FL28	1173	33	380	0.28	0.44	0.03	367	110	2e-23	FLS2_ARATH LRR receptor-like serine/threonine-protein kinase FLS2 OS=Arabidopsis thaliana GN=FLS2 PE=1 SV=1
Unigene14288_All	1608	1457	702	Q84L33	371	1	237	0.63	0.75	0	253	306	1e-125	RD23A_ARATH Putative DNA repair protein RAD23-1 OS=Arabidopsis thaliana GN=RAD23-1 PE=2 SV=3
Unigene14290_All	1355	679	410	Q9S586	272	105	195	0.31	0.5	0.01	91	52.8	6e-06	GPH1_PSEAE Phosphoglycolate phosphatase 1 OS=Pseudomonas aeruginosa GN=gph1 PE=3 SV=1
Unigene14295_All	2025	2019	601	Q08BT5	1196	662	1142	0.22	0.4	0.08	515	117	4e-25	K1468_XENTR LisH domain and HEAT repeat-containing protein KIAA1468 homolog OS=Xenopus tropicalis PE=2 SV=1
Unigene14296_All	439	123	356	Q8RZB5	185	33	109	0.39	0.58	0	78	59.7	6e-09	CML10_ORYSJ Probable calcium-binding protein CML10 OS=Oryza sativa subsp. japonica GN=CML10 PE=2 SV=1
Unigene14297_All	1437	1	1218	Q9LVM0	654	242	653	0.71	0.81	0.02	416	581	1e-165	Y5830_ARATH Probable inactive receptor kinase At5g58300 OS=Arabidopsis thaliana GN=At5g58300 PE=1 SV=1
Unigene14298_All	992	357	1	Q8W4E1	551	119	237	0.68	0.82	0	119	162	2e-48	RH47_ARATH DEAD-box ATP-dependent RNA helicase 47 OS=Arabidopsis thaliana GN=RH47 PE=2 SV=2
Unigene14301_All	396	200	33	B3EJG9	298	241	296	0.6	0.73	0	56	72	1e-12	FOLD_CHLPB Bifunctional protein folD OS=Chlorobium phaeobacteroides (strain BS1) GN=folD PE=3 SV=1
Unigene14302_All	1177	402	668	Q8T154	243	15	103	0.49	0.7	0	89	97.4	2e-19	UCKB_DICDI Uridine-cytidine kinase B OS=Dictyostelium discoideum GN=udkB PE=3 SV=2
Unigene14303_All	526	290	3	Q9FXH1	894	64	157	0.55	0.72	0	96	108	2e-23	PPR52_ARATH Pentatricopeptide repeat-containing protein At1g19720 OS=Arabidopsis thaliana GN=DYW7 PE=2 SV=1
Unigene14305_All	346	157	345	Q9SW95	638	173	236	0.59	0.84	0.01	64	86.3	2e-20	SYNC2_ARATH Asparaginyl-tRNA synthetase, cytoplasmic 2 OS=Arabidopsis thaliana GN=SYNC2 PE=2 SV=2
Unigene14308_All	1289	162	1253	O74913	405	7	403	0.26	0.42	0.1	405	138	1e-31	YJ72_SCHPO Uncharacterized protein C757.02c OS=Schizosaccharomyces pombe GN=SPCC757.02c PE=2 SV=1
Unigene14309_All	512	2	208	Q948U0	963	614	682	0.57	0.75	0	69	93.2	1e-28	RBOHA_SOLTU Respiratory burst oxidase homolog protein A OS=Solanum tuberosum GN=RBOHA PE=1 SV=1
Unigene14311_All	566	3	566	Q9FLG1	784	590	774	0.51	0.63	0	188	190	4e-48	BXL4_ARATH Beta-D-xylosidase 4 OS=Arabidopsis thaliana GN=BXL4 PE=1 SV=1
Unigene14313_All	2214	1800	430	P58223	606	37	466	0.28	0.48	0.04	479	155	1e-36	Y4837_ARATH KH domain-containing protein At4g18375 OS=Arabidopsis thaliana GN=At4g18375 PE=2 SV=1
Unigene14314_All	926	157	477	Q9FLI3	416	239	345	0.81	0.87	0	107	174	2e-66	P2C75_ARATH Probable protein phosphatase 2C 75 OS=Arabidopsis thaliana GN=AHG1 PE=2 SV=1
Unigene14316_All	1414	5	934	Q2RAC5	490	153	428	0.36	0.56	0	311	172	5e-42	CCT13_ORYSJ Cyclin-T1-3 OS=Oryza sativa subsp. japonica GN=CYCT1-3 PE=3 SV=2
Unigene14317_All	515	499	161	Q6NN02	125	19	125	0.4	0.54	0.01	115	75.1	2e-13	Y4445_ARATH Uncharacterized protein At4g14450, chloroplastic OS=Arabidopsis thaliana GN=At4g14450 PE=2 SV=1
Unigene14319_All	2141	3	596	Q8L6Y3	593	382	579	0.47	0.69	0	198	201	2e-50	PP396_ARATH Pentatricopeptide repeat-containing protein At5g24830 OS=Arabidopsis thaliana GN=At5g24830 PE=2 SV=1
Unigene14320_All	897	895	638	Q8L6Y7	453	314	399	0.51	0.69	0	86	94	6e-21	PP193_ARATH Pentatricopeptide repeat-containing protein At2g38420, mitochondrial OS=Arabidopsis thaliana GN=At2g38420 PE=2 SV=2
Unigene14325_All	3804	2753	1797	Q8K1N1	776	478	746	0.31	0.46	0.03	329	135	1e-44	PLPL8_MOUSE Calcium-independent phospholipase A2-gamma OS=Mus musculus GN=Pnpla8 PE=2 SV=1
Unigene14329_All	1143	731	162	Q9VCX3	361	113	296	0.26	0.48	0.02	195	59.7	4e-08	RM45_DROME Probable 39S ribosomal protein L45, mitochondrial OS=Drosophila melanogaster GN=mRpL45 PE=1 SV=1
Unigene14331_All	304	3	293	Q9ZQG9	392	250	346	0.57	0.74	0	97	119	7e-27	E1314_ARATH Glucan endo-1,3-beta-glucosidase 14 OS=Arabidopsis thaliana GN=At2g27500/F10A12.18 PE=1 SV=2
Unigene14333_All	6029	4091	381	Q0P5W1	1427	310	1427	0.23	0.41	0.05	1310	305	2e-81	VPS8_MOUSE Vacuolar protein sorting-associated protein 8 homolog OS=Mus musculus GN=Vps8 PE=2 SV=1
Unigene14337_All	1663	1127	618	Q9X0Y1	216	4	173	0.28	0.47	0.01	172	65.1	1e-09	P1254_THEMA Phosphorylated carbohydrates phosphatase TM_1254 OS=Thermotoga maritima GN=TM_1254 PE=1 SV=1
Unigene14339_All	1825	1065	646	Q9CXF4	671	397	536	0.47	0.63	0.01	142	129	9e-29	TBC15_MOUSE TBC1 domain family member 15 OS=Mus musculus GN=Tbc1d15 PE=1 SV=1
Unigene14341_All	1306	1024	281	Q8VWG3	303	67	303	0.58	0.71	0	250	305	5e-82	TT1_ARATH Protein TRANSPARENT TESTA 1 OS=Arabidopsis thaliana GN=TT1 PE=2 SV=1
Unigene14342_All	2415	179	1843	Q9LRV9	748	175	731	0.5	0.68	0	559	538	1e-152	PP228_ARATH Pentatricopeptide repeat-containing protein At3g13880 OS=Arabidopsis thaliana GN=PCMP-E89 PE=2 SV=1
Unigene14344_All	318	256	2	Q9XIK4	1058	1	85	0.64	0.88	0	85	125	6e-29	U202A_ARATH UPF0202 protein At1g10490 OS=Arabidopsis thaliana GN=At1g10490 PE=2 SV=1
Unigene14345_All	2563	1173	106	Q9M020	688	287	649	0.57	0.72	0.01	363	409	1e-168	LRKA2_ARATH Lectin-domain containing receptor kinase A4.2 OS=Arabidopsis thaliana GN=LECRKA4.2 PE=2 SV=1
Unigene14347_All	1409	489	1241	Q93YV9	231	4	231	0.66	0.77	0	251	349	2e-95	SKIP8_ARATH F-box protein SKIP8 OS=Arabidopsis thaliana GN=SKIP8 PE=1 SV=1
Unigene14349_All	670	479	9	Q9LRR4	1054	580	735	0.37	0.57	0.01	160	95.1	3e-19	R13L1_ARATH Putative disease resistance RPP13-like protein 1 OS=Arabidopsis thaliana GN=RPPL1 PE=2 SV=1
Unigene14352_All	980	742	11	P37545	255	72	252	0.27	0.42	0	244	84.3	8e-16	YABD_BACSU Uncharacterized deoxyribonuclease yabD OS=Bacillus subtilis GN=yabD PE=3 SV=1
Unigene14353_All	317	133	315	O82122	265	73	133	0.46	0.64	0.01	62	60.5	3e-12	VSP2_ARATH Vegetative storage protein 2 OS=Arabidopsis thaliana GN=VSP2 PE=1 SV=1
Unigene14354_All	2889	593	2608	O65607	1081	130	805	0.6	0.75	0	676	796	0	MSH3_ARATH DNA mismatch repair protein Msh3 OS=Arabidopsis thaliana GN=MSH3 PE=2 SV=2
Unigene14355_All	2315	30	341	O95714	4834	561	666	0.42	0.56	0.02	107	71.6	3e-20	HERC2_HUMAN Probable E3 ubiquitin-protein ligase HERC2 OS=Homo sapiens GN=HERC2 PE=1 SV=1
Unigene14356_All	1282	119	628	Q4R8N2	542	108	283	0.33	0.47	0.07	184	81.6	1e-14	LIN9_MACFA Lin-9 homolog OS=Macaca fascicularis GN=LIN9 PE=2 SV=1
Unigene14360_All	794	675	19	O64483	876	418	601	0.36	0.49	0.01	223	114	1e-24	SIRK_ARATH Senescence-induced receptor-like serine/threonine-protein kinase OS=Arabidopsis thaliana GN=SIRK PE=2 SV=1
Unigene14364_All	915	338	913	Q16706	1144	87	283	0.45	0.65	0.03	198	192	3e-48	MA2A1_HUMAN Alpha-mannosidase 2 OS=Homo sapiens GN=MAN2A1 PE=1 SV=2
Unigene14365_All	276	5	151	Q9LJM4	991	448	496	0.36	0.61	0	49	42	4e-10	IKU2_ARATH Receptor-like protein kinase HAIKU2 OS=Arabidopsis thaliana GN=IKU2 PE=1 SV=1
Unigene14366_All	357	256	2	Q9XIK4	1058	1	85	0.7	0.9	0	85	132	5e-31	U202A_ARATH UPF0202 protein At1g10490 OS=Arabidopsis thaliana GN=At1g10490 PE=2 SV=1
Unigene14368_All	1203	762	307	P53681	602	98	248	0.63	0.77	0.03	157	194	2e-92	CRK_DAUCA CDPK-related protein kinase OS=Daucus carota GN=CRK PE=2 SV=1
Unigene14369_All	2540	230	2311	Q9SF38	778	51	775	0.68	0.81	0.04	728	986	0	PP222_ARATH Pentatricopeptide repeat-containing protein At3g09650, chloroplastic OS=Arabidopsis thaliana GN=HCF152 PE=2 SV=1
Unigene14371_All	1647	1448	3	Q9LXX6	789	12	477	0.49	0.69	0	482	494	1e-139	EXOC6_ARATH Probable exocyst complex component 6 OS=Arabidopsis thaliana GN=At3g56640 PE=2 SV=1
Unigene14372_All	595	511	594	O23712	277	117	144	0.96	0.96	0	28	61.2	4e-09	PSA1B_ARATH Proteasome subunit alpha type-1-B OS=Arabidopsis thaliana GN=PAF2 PE=1 SV=2
Unigene14377_All	343	341	9	Q9STE1	857	484	593	0.56	0.72	0	111	132	6e-31	PP333_ARATH Pentatricopeptide repeat-containing protein At4g21300 OS=Arabidopsis thaliana GN=PCMP-E36 PE=2 SV=1
Unigene14381_All	427	101	280	Q9Y7K1	138	72	130	0.48	0.61	0.03	62	65.1	3e-16	YGL4_SCHPO Uncharacterized protein C216.04c OS=Schizosaccharomyces pombe GN=SPBC216.04c PE=2 SV=1
Unigene14386_All	226	26	145	O59801	1213	387	426	0.55	0.75	0	40	53.9	3e-07	YJV3_SCHPO Uncharacterized helicase C550.03c OS=Schizosaccharomyces pombe GN=SPCC550.03c PE=2 SV=1
Unigene14392_All	270	140	12	Q40220	196	154	196	0.86	0.93	0	43	80.5	4e-24	RAC2_LOTJA Rac-like GTP-binding protein RAC2 OS=Lotus japonicus GN=RAC2 PE=2 SV=1
Unigene14393_All	3380	3081	115	Q8BKC5	1097	11	993	0.36	0.58	0.01	1006	643	0	IPO5_MOUSE Importin-5 OS=Mus musculus GN=Ipo5 PE=1 SV=3
Unigene14397_All	1572	600	1337	Q9CZP5	418	155	396	0.33	0.54	0.01	250	129	8e-29	BCS1_MOUSE Mitochondrial chaperone BCS1 OS=Mus musculus GN=Bcs1l PE=1 SV=1
Unigene14400_All	593	365	6	Q5R7W2	361	56	179	0.5	0.66	0.03	124	125	1e-28	MPCP_PONAB Phosphate carrier protein, mitochondrial OS=Pongo abelii GN=SLC25A3 PE=2 SV=1
Unigene14404_All	367	364	2	Q9LTV8	694	37	157	0.42	0.66	0	121	111	1e-24	PP224_ARATH Pentatricopeptide repeat-containing protein At3g12770 OS=Arabidopsis thaliana GN=PCMP-H43 PE=2 SV=1
Unigene14405_All	1330	441	1043	P11369	1281	510	714	0.29	0.48	0.05	213	74.3	7e-18	POL2_MOUSE Retrovirus-related Pol polyprotein LINE-1 OS=Mus musculus GN=Pol PE=1 SV=2
Unigene14407_All	845	508	356	Q9SJ12	240	129	179	0.78	0.94	0	51	83.6	2e-15	ATP7_ARATH Probable ATP synthase 24 kDa subunit, mitochondrial OS=Arabidopsis thaliana GN=At2g21870 PE=1 SV=1
Unigene14412_All	327	64	327	P29527	168	6	100	0.54	0.66	0.07	95	93.2	4e-19	OLEO6_GOSHI Oleosin 18.2 kDa OS=Gossypium hirsutum GN=MATP6-A PE=2 SV=1
Unigene14414_All	277	126	227	Q9LYU9	752	209	242	0.58	0.79	0	34	50.4	3e-06	PP378_ARATH Pentatricopeptide repeat-containing protein At5g13270, chloroplastic OS=Arabidopsis thaliana GN=PCMP-H90 PE=2 SV=1
Unigene14415_All	572	219	1	P51567	427	349	390	0.52	0.56	0	73	67.4	8e-24	AFC2_ARATH Serine/threonine-protein kinase AFC2 OS=Arabidopsis thaliana GN=AFC2 PE=1 SV=1
Unigene14416_All	3396	3092	429	P78316	857	56	857	0.28	0.47	0.01	898	338	2e-94	NOP14_HUMAN Nucleolar protein 14 OS=Homo sapiens GN=NOP14 PE=1 SV=3
Unigene14418_All	2398	1665	361	Q2QDA7	504	70	504	0.95	0.97	0	435	844	0	MATK_CUCSA Maturase K OS=Cucumis sativus GN=matK PE=3 SV=1
Unigene14419_All	238	5	154	Q9LRR4	1054	414	465	0.48	0.75	0.03	52	59.3	5e-09	R13L1_ARATH Putative disease resistance RPP13-like protein 1 OS=Arabidopsis thaliana GN=RPPL1 PE=2 SV=1
Unigene14422_All	1026	167	694	P14802	238	9	181	0.29	0.49	0	177	74.3	1e-12	YOXD_BACSU Uncharacterized oxidoreductase yoxD OS=Bacillus subtilis GN=yoxD PE=3 SV=2
Unigene14424_All	1602	257	1393	Q9ZQE5	579	207	579	0.55	0.7	0	379	427	1e-118	PP153_ARATH Pentatricopeptide repeat-containing protein At2g15690 OS=Arabidopsis thaliana GN=PCMP-H66 PE=2 SV=2
Unigene14428_All	1702	981	526	Q9R0I7	1386	465	612	0.33	0.47	0.04	159	69.7	6e-11	YLPM1_MOUSE YLP motif-containing protein 1 OS=Mus musculus GN=Ylpm1 PE=2 SV=1
Unigene14432_All	2205	2104	662	O80345	479	1	478	0.63	0.79	0	484	623	1e-177	CDKF1_ARATH Cyclin-dependent kinase F-1 OS=Arabidopsis thaliana GN=CDKF-1 PE=1 SV=1
Unigene14434_All	1313	58	1026	Q10170	357	11	352	0.31	0.52	0.06	344	193	3e-48	RMT2_SCHPO Arginine N-methyltransferase 2 OS=Schizosaccharomyces pombe GN=rmt2 PE=2 SV=2
Unigene14436_All	2219	651	2219	Q9FMT4	534	1	511	0.75	0.84	0	525	775	0	SNF12_ARATH SWI/SNF complex component SNF12 homolog OS=Arabidopsis thaliana GN=At5g14170 PE=1 SV=1
Unigene14442_All	1327	801	235	P49847	606	185	379	0.38	0.56	0.03	196	121	1e-47	TAF6_DROME Transcription initiation factor TFIID subunit 6 OS=Drosophila melanogaster GN=Taf6 PE=1 SV=2
Unigene14443_All	682	438	91	P23209	116	1	116	0.94	0.97	0	116	225	2e-58	RT13_DAUCA Ribosomal protein S13, mitochondrial OS=Daucus carota GN=RPS13 PE=3 SV=1
Unigene14446_All	696	119	403	P46604	278	177	278	0.76	0.84	0.06	102	158	3e-38	HAT22_ARATH Homeobox-leucine zipper protein HAT22 OS=Arabidopsis thaliana GN=HAT22 PE=2 SV=1
Unigene14447_All	302	300	127	Q8GYA4	658	496	553	0.63	0.82	0	58	80.1	4e-15	CRK10_ARATH Cysteine-rich receptor-like protein kinase 10 OS=Arabidopsis thaliana GN=CRK10 PE=1 SV=2
Unigene14450_All	361	360	1	Q6AYJ1	621	102	219	0.54	0.75	0	120	131	1e-30	RECQ1_RAT ATP-dependent DNA helicase Q1 OS=Rattus norvegicus GN=Recql PE=2 SV=1
Unigene14452_All	294	30	182	Q9HLX5	426	276	325	0.49	0.6	0	51	49.7	6e-06	SYH_THEAC Histidyl-tRNA synthetase OS=Thermoplasma acidophilum GN=hisS PE=1 SV=1
Unigene14455_All	276	60	275	Q9SYM1	856	584	655	0.68	0.9	0	72	102	9e-22	Y1861_ARATH Uncharacterized mscS family protein At1g78610 OS=Arabidopsis thaliana GN=At1g78610 PE=1 SV=1
Unigene14459_All	1040	98	622	Q54JH6	379	2	180	0.46	0.66	0.02	179	163	2e-39	CMT1_DICDI DNA (cytosine-5)-methyltransferase OS=Dictyostelium discoideum GN=dnmA PE=1 SV=1
Unigene14460_All	435	359	213	Q55D16	445	127	175	0.46	0.63	0	49	49.7	1e-13	KIN17_DICDI KIN17-like protein OS=Dictyostelium discoideum GN=DDB_G0269816 PE=3 SV=1
Unigene14464_All	2355	2132	3	Q948U0	963	1	689	0.72	0.79	0.04	742	1031	0	RBOHA_SOLTU Respiratory burst oxidase homolog protein A OS=Solanum tuberosum GN=RBOHA PE=1 SV=1
Unigene14465_All	406	125	259	Q9LX20	528	309	353	0.75	0.84	0	45	79.3	5e-17	ASPL1_ARATH Aspartic proteinase-like protein 1 OS=Arabidopsis thaliana GN=At5g10080 PE=1 SV=1
Unigene14469_All	348	347	9	A4VCH0	586	392	496	0.43	0.65	0	113	102	5e-22	SAC1B_DANRE Phosphatidylinositide phosphatase SAC1-B OS=Danio rerio GN=sacm1lb PE=2 SV=2
Unigene14470_All	301	300	157	Q84MA3	763	674	721	0.6	0.79	0	48	68.6	3e-18	PP345_ARATH Pentatricopeptide repeat-containing protein At4g32430, mitochondrial OS=Arabidopsis thaliana GN=PCMP-E40 PE=2 SV=1
Unigene14471_All	2122	686	1540	Q9FFH3	466	47	356	0.55	0.66	0.1	318	316	4e-85	NUC_ARATH Zinc finger protein NUTCRACKER OS=Arabidopsis thaliana GN=NUC PE=2 SV=1
Unigene14472_All	770	421	119	Q9FJZ3	431	1	110	0.7	0.73	0.08	110	150	9e-36	MAN7_ARATH Mannan endo-1,4-beta-mannosidase 7 OS=Arabidopsis thaliana GN=MAN7 PE=2 SV=1
Unigene14474_All	870	868	119	Q8S8S7	801	486	735	0.68	0.85	0	250	380	1e-105	PUB34_ARATH U-box domain-containing protein 34 OS=Arabidopsis thaliana GN=PUB34 PE=2 SV=1
Unigene14475_All	1271	816	214	Q10146	777	219	415	0.45	0.59	0	201	171	8e-42	RRP6_SCHPO Exosome complex exonuclease rrp6 OS=Schizosaccharomyces pombe GN=rrp6 PE=2 SV=2
Unigene14477_All	1839	1743	340	Q6NU91	525	31	445	0.31	0.48	0.04	490	196	6e-49	NOC4B_XENLA Nucleolar complex protein 4 homolog B OS=Xenopus laevis GN=noc4l-B PE=2 SV=1
Unigene14483_All	353	220	119	Q8H780	430	201	234	0.67	0.82	0	34	53.9	3e-07	SCP13_ARATH Serine carboxypeptidase-like 13 OS=Arabidopsis thaliana GN=SCPL13 PE=2 SV=2
Unigene14487_All	403	203	400	Q9M5Z9	142	75	142	0.86	0.86	0.02	68	114	1e-44	RS23_EUPES 40S ribosomal protein S23 OS=Euphorbia esula GN=RPS23 PE=2 SV=1
Unigene14489_All	428	278	427	Q3YJS9	374	17	65	0.52	0.66	0	50	50.4	3e-06	PT3K1_SOLTU Patatin-3-Kuras 1 OS=Solanum tuberosum GN=pat3-k1 PE=1 SV=1
Unigene14492_All	3384	1146	691	Q5ZIX8	1325	1175	1322	0.46	0.64	0	152	136	1e-30	KDM3A_CHICK Lysine-specific demethylase 3A OS=Gallus gallus GN=KDM3A PE=2 SV=1
Unigene14494_All	289	278	3	P80299	554	233	324	0.34	0.62	0.01	93	72.8	6e-13	HYES_RAT Epoxide hydrolase 2 OS=Rattus norvegicus GN=Ephx2 PE=1 SV=1
Unigene14495_All	2268	1420	266	O14111	980	594	974	0.39	0.57	0	388	263	3e-69	YEJF_SCHPO C2 domain-containing protein C31G5.15 OS=Schizosaccharomyces pombe GN=SPAC31G5.15 PE=2 SV=1
Unigene14496_All	3941	3506	3799	Q9FE91	419	213	305	0.35	0.5	0.03	102	57	1e-06	C3H62_ARATH Zinc finger CCCH domain-containing protein 62 OS=Arabidopsis thaliana GN=ZFWD4 PE=2 SV=1
Unigene14501_All	1596	1164	220	P46606	294	1	293	0.74	0.81	0	318	458	1e-128	HD1_BRANA Homeobox protein HD1 OS=Brassica napus GN=HD1 PE=2 SV=1
Unigene14502_All	1404	629	1180	P08568	246	24	207	0.22	0.45	0.04	193	57.4	2e-07	GRPA_RAT Submandibular gland secretory Glx-rich protein CA OS=Rattus norvegicus GN=Grpca PE=2 SV=3
Unigene14508_All	1424	1279	176	Q71DJ5	393	27	392	0.62	0.8	0	368	503	1e-141	LIP1_ARATH Triacylglycerol lipase 1 OS=Arabidopsis thaliana GN=LIP1 PE=1 SV=1
Unigene14509_All	208	110	3	P21997	485	276	311	0.5	0.52	0	36	42.4	4e-09	SSGP_VOLCA Sulfated surface glycoprotein 185 OS=Volvox carteri PE=1 SV=1
Unigene14511_All	2657	357	1619	Q9C7R6	729	1	437	0.63	0.79	0.03	438	550	0	PUB17_ARATH U-box domain-containing protein 17 OS=Arabidopsis thaliana GN=PUB17 PE=1 SV=1
Unigene14515_All	1707	602	1357	Q93Z92	390	101	379	0.3	0.48	0.1	283	133	3e-30	RING4_ARATH E3 ubiquitin-protein ligase At4g11680 OS=Arabidopsis thaliana GN=At4g11680 PE=2 SV=1
Unigene14516_All	1502	685	744	P78621	1790	1074	1098	0.56	0.6	0.2	25	32.7	1e-06	SEPA_EMENI Cytokinesis protein sepA OS=Emericella nidulans GN=sepA PE=3 SV=2
Unigene14519_All	2066	1797	337	Q9SF32	454	1	453	0.44	0.56	0.02	497	310	2e-83	IQD1_ARATH Protein IQ-DOMAIN 1 OS=Arabidopsis thaliana GN=IQD1 PE=1 SV=1
Unigene14520_All	223	2	223	Q2QD41	323	16	89	0.91	0.95	0	74	138	9e-33	CCSA_CUCSA Cytochrome c biogenesis protein ccsA OS=Cucumis sativus GN=ccsA PE=3 SV=1
Unigene14524_All	269	269	186	P35685	258	231	258	0.85	1	0	28	51.6	1e-06	RL7A_ORYSJ 60S ribosomal protein L7a OS=Oryza sativa subsp. japonica GN=RPL7A PE=2 SV=1
Unigene14527_All	289	265	71	Q9LRB0	763	375	445	0.57	0.7	0.08	71	81.6	1e-15	LCBK1_ARATH Sphingoid long-chain bases kinase 1 OS=Arabidopsis thaliana GN=LCBK1 PE=1 SV=1
Unigene14531_All	1227	468	1226	P35136	525	44	282	0.31	0.5	0	255	122	5e-27	SERA_BACSU D-3-phosphoglycerate dehydrogenase OS=Bacillus subtilis GN=serA PE=3 SV=3
Unigene14533_All	299	285	1	Q6L545	354	146	236	0.48	0.68	0.01	96	89.4	6e-18	GID1_ORYSJ Gibberellin receptor GID1 OS=Oryza sativa subsp. japonica GN=GID1 PE=1 SV=1
Unigene14537_All	2413	1197	496	Q93Y06	669	427	666	0.69	0.82	0.02	240	340	0	Y5720_ARATH Probable inactive receptor kinase At5g67200 OS=Arabidopsis thaliana GN=At5g67200 PE=1 SV=1
Unigene14544_All	703	359	57	Q6VNB8	3508	1190	1295	0.36	0.51	0.09	111	66.6	1e-10	WDFY3_MOUSE WD repeat and FYVE domain-containing protein 3 OS=Mus musculus GN=Wdfy3 PE=1 SV=1
Unigene14545_All	2205	1463	288	Q920F5	492	112	483	0.37	0.53	0.01	397	241	2e-62	DCMC_RAT Malonyl-CoA decarboxylase, mitochondrial OS=Rattus norvegicus GN=Mlycd PE=2 SV=1
Unigene14547_All	4724	321	4271	Q9SL02	1316	1	1316	0.76	0.87	0	1317	2006	0	RAD50_ARATH DNA repair protein RAD50 OS=Arabidopsis thaliana GN=RAD50 PE=1 SV=2
Unigene14548_All	979	979	254	P69834	302	60	302	0.75	0.88	0	243	368	1e-101	ISPD_ARATH 2-C-methyl-D-erythritol 4-phosphate cytidylyltransferase, chloroplastic OS=Arabidopsis thaliana GN=ISPD PE=1 SV=1
Unigene14550_All	495	184	345	P21260	141	10	63	0.64	0.66	0	54	89.4	1e-17	YPRO_OWEFU Uncharacterized proline-rich protein (Fragment) OS=Owenia fusiformis PE=4 SV=1
Unigene14551_All	1559	1116	622	B0U5H2	143	3	142	0.33	0.53	0	165	100	2e-20	RS6_XYLFM 30S ribosomal protein S6 OS=Xylella fastidiosa (strain M12) GN=rpsF PE=3 SV=1
Unigene14552_All	510	331	119	P49046	475	347	417	0.56	0.74	0	71	88.2	9e-24	LEGU_CANEN Legumain OS=Canavalia ensiformis PE=1 SV=1
Unigene14555_All	683	154	681	O65023	381	113	288	0.72	0.88	0	176	268	9e-86	EAAC_ARATH Probable envelope ADP,ATP carrier protein, chloroplastic OS=Arabidopsis thaliana GN=EAAC PE=2 SV=1
Unigene14558_All	318	316	2	Q9FDZ9	164	32	136	0.78	0.89	0	105	182	4e-46	RL212_ARATH 60S ribosomal protein L21-2 OS=Arabidopsis thaliana GN=RPL21E PE=2 SV=1
Unigene14559_All	281	6	194	Q9LW63	715	374	436	0.58	0.76	0	63	80.5	3e-15	PP251_ARATH Putative pentatricopeptide repeat-containing protein At3g23330 OS=Arabidopsis thaliana GN=PCMP-H32 PE=3 SV=1
Unigene14562_All	208	3	98	P42791	187	110	141	0.9	0.93	0	32	59.3	7e-17	RL182_ARATH 60S ribosomal protein L18-2 OS=Arabidopsis thaliana GN=RPL18B PE=2 SV=2
Unigene14563_All	1578	124	1008	Q8GXL7	297	1	284	0.61	0.73	0	296	343	2e-93	GAT27_ARATH GATA transcription factor 27 OS=Arabidopsis thaliana GN=TIFY2B PE=2 SV=2
Unigene14564_All	213	3	212	P10978	1328	1080	1156	0.44	0.51	0.09	77	52	1e-06	POLX_TOBAC Retrovirus-related Pol polyprotein from transposon TNT 1-94 OS=Nicotiana tabacum PE=2 SV=1
Unigene14565_All	1702	121	867	Q0D5G4	955	710	951	0.58	0.7	0	251	282	5e-75	Y7633_ORYSJ B3 domain-containing protein Os07g0563300 OS=Oryza sativa subsp. japonica GN=Os07g0563300 PE=2 SV=2
Unigene14566_All	1072	173	832	P19892	218	3	217	0.61	0.76	0	220	264	9e-70	ARA1_ARATH Ras-related protein ARA-1 OS=Arabidopsis thaliana GN=ARA-1 PE=2 SV=1
Unigene14567_All	768	250	753	P36594	1752	1589	1746	0.36	0.48	0.05	177	58.2	6e-08	RPB1_SCHPO DNA-directed RNA polymerase II subunit rpb1 OS=Schizosaccharomyces pombe GN=rpb1 PE=1 SV=1
Unigene14568_All	485	484	152	Q9FIB2	995	258	368	0.48	0.7	0	112	105	2e-33	PP373_ARATH Putative pentatricopeptide repeat-containing protein At5g09950 OS=Arabidopsis thaliana GN=PCMP-H35 PE=3 SV=1
Unigene14570_All	1656	1336	773	Q6INN7	822	2	197	0.41	0.63	0.05	198	154	5e-69	PP4R3_XENLA Serine/threonine-protein phosphatase 4 regulatory subunit 3 OS=Xenopus laevis GN=smek1 PE=2 SV=1
Unigene14574_All	1022	150	1022	O80860	695	1	288	0.78	0.85	0.01	295	431	1e-120	FTSH2_ARATH Cell division protease ftsH homolog 2, chloroplastic OS=Arabidopsis thaliana GN=FTSH2 PE=1 SV=1
Unigene14575_All	2043	1997	408	Q0WNP3	617	87	616	0.54	0.69	0.02	546	555	1e-157	PP319_ARATH Pentatricopeptide repeat-containing protein At4g18520 OS=Arabidopsis thaliana GN=PCMP-A2 PE=2 SV=1
Unigene14580_All	619	346	2	Q9ZUY1	442	96	210	0.6	0.75	0	115	147	4e-35	PP173_ARATH Pentatricopeptide repeat-containing protein At2g27800, mitochondrial OS=Arabidopsis thaliana GN=At2g27800 PE=2 SV=2
Unigene14582_All	1108	927	550	Q9SS44	312	1	126	0.93	0.99	0	126	248	4e-65	TF2B2_ARATH Transcription initiation factor IIB-2 OS=Arabidopsis thaliana GN=TFIIB2 PE=2 SV=1
Unigene14583_All	1128	729	833	Q653V7	885	619	653	0.65	0.77	0	35	52.4	6e-06	AGLU_ORYSJ Probable alpha-glucosidase Os06g0675700 OS=Oryza sativa subsp. japonica GN=Os06g0675700 PE=1 SV=1
Unigene14586_All	328	46	324	Q07488	196	7	97	0.41	0.56	0	93	71.2	2e-12	BCB1_ARATH Blue copper protein OS=Arabidopsis thaliana GN=BCB PE=1 SV=2
Unigene14587_All	626	1	624	Q94C37	721	314	517	0.75	0.87	0	208	333	4e-91	HDG2_ARATH Homeobox-leucine zipper protein HDG2 OS=Arabidopsis thaliana GN=HDG2 PE=2 SV=1
Unigene14588_All	2662	1805	183	Q4VZP2	680	142	680	0.94	0.95	0	541	1026	0	RPOC1_CUCSA DNA-directed RNA polymerase subunit beta' OS=Cucumis sativus GN=rpoC1 PE=3 SV=3
Unigene14589_All	930	118	594	Q00423	176	17	172	0.64	0.75	0	160	205	3e-52	HMGYA_SOYBN HMG-Y-related protein A OS=Glycine max PE=2 SV=1
Unigene14590_All	297	142	5	P93194	1109	514	559	0.54	0.76	0	46	53.5	4e-07	RPK1_IPONI Receptor-like protein kinase OS=Ipomoea nil GN=INRPK1 PE=2 SV=2
Unigene14591_All	3572	300	2183	Q5RJH6	1138	39	597	0.21	0.4	0.03	654	98.6	3e-19	SMG7_MOUSE Protein SMG7 OS=Mus musculus GN=Smg7 PE=1 SV=1
Unigene14595_All	774	484	86	P54696	2359	1544	1673	0.3	0.55	0.05	140	67.4	1e-10	MYOH_DICDI Myosin-H heavy chain OS=Dictyostelium discoideum GN=myoH PE=4 SV=2
Unigene14596_All	2238	1763	996	O04130	624	111	366	0.86	0.94	0	256	439	0	SERA_ARATH D-3-phosphoglycerate dehydrogenase, chloroplastic OS=Arabidopsis thaliana GN=At1g17745 PE=1 SV=2
Unigene14597_All	626	578	120	Q9LZM4	657	298	450	0.56	0.75	0	154	181	3e-45	WAKLQ_ARATH Wall-associated receptor kinase-like 20 OS=Arabidopsis thaliana GN=WAKL20 PE=2 SV=1
Unigene14598_All	2383	82	1998	Q9SV13	658	1	650	0.71	0.84	0.01	650	938	0	SUT31_ARATH Sulfate transporter 3.1 OS=Arabidopsis thaliana GN=SULTR3;1 PE=2 SV=1
Unigene14599_All	1049	329	880	Q05047	524	339	518	0.5	0.67	0	184	181	8e-55	C72A1_CATRO Secologanin synthase OS=Catharanthus roseus GN=CYP72A1 PE=2 SV=1
Unigene14600_All	612	611	213	Q9FNX8	926	794	926	0.81	0.91	0	133	230	4e-60	LOX4_ARATH Lipoxygenase 4, chloroplastic OS=Arabidopsis thaliana GN=LOX4 PE=2 SV=1
Unigene14601_All	228	157	2	Q9S740	222	99	154	0.51	0.6	0.07	56	57.8	2e-08	AGP19_ARATH Lysine-rich arabinogalactan protein 19 OS=Arabidopsis thaliana GN=AGP19 PE=2 SV=1
Unigene14603_All	502	500	6	Q9ZQ89	398	135	294	0.65	0.77	0	166	210	3e-54	UPS2_ARATH Ureide permease 2 OS=Arabidopsis thaliana GN=UPS2 PE=2 SV=2
Unigene14604_All	1196	860	312	O94317	534	196	368	0.32	0.44	0.02	187	52.8	5e-06	YH5D_SCHPO Uncharacterized serine-rich protein C215.13 OS=Schizosaccharomyces pombe GN=SPBC215.13 PE=1 SV=1
Unigene14607_All	1345	895	425	Q9LFN5	918	699	859	0.35	0.53	0.03	162	97.8	2e-37	GLR25_ARATH Glutamate receptor 2.5 OS=Arabidopsis thaliana GN=GLR2.5 PE=1 SV=2
Unigene14610_All	481	233	481	P34712	1321	542	623	0.72	0.85	0	83	111	2e-24	MDR1_CAEEL Multidrug resistance protein 1 OS=Caenorhabditis elegans GN=pgp-1 PE=2 SV=2
Unigene14614_All	1753	1744	1040	Q9ZVM9	572	142	373	0.65	0.78	0	235	321	1e-111	Y1461_ARATH Probable serine/threonine-protein kinase At1g54610 OS=Arabidopsis thaliana GN=At1g54610 PE=1 SV=1
Unigene14616_All	1990	292	1614	Q9CA63	451	1	451	0.62	0.73	0.02	453	558	1e-158	FBK29_ARATH F-box/kelch-repeat protein At1g74510 OS=Arabidopsis thaliana GN=At1g74510 PE=2 SV=1
Unigene14619_All	231	144	1	P08799	2116	294	341	0.47	0.7	0	48	55.8	7e-11	MYS2_DICDI Myosin-2 heavy chain OS=Dictyostelium discoideum GN=mhcA PE=1 SV=3
Unigene14622_All	276	1	141	Q39182	77	11	56	0.53	0.61	0	47	50.4	1e-10	DEF02_ARATH Defensin-like protein 2 OS=Arabidopsis thaliana GN=PDF2.2 PE=2 SV=1
Unigene14623_All	210	4	207	Q9VDV3	546	41	123	0.52	0.64	0.19	84	53.9	3e-07	NUPL1_DROME Probable nucleoporin Nup58 OS=Drosophila melanogaster GN=Nup58 PE=1 SV=1
Unigene14629_All	1753	1502	123	Q9US04	630	172	623	0.36	0.55	0.01	467	303	5e-94	GGT1_SCHPO Gamma-glutamyltranspeptidase 1 OS=Schizosaccharomyces pombe GN=ggt1 PE=2 SV=1
Unigene14630_All	1800	1	1077	Q07878	3144	31	393	0.28	0.49	0.05	380	145	9e-34	VPS13_YEAST Vacuolar protein sorting-associated protein 13 OS=Saccharomyces cerevisiae GN=VPS13 PE=1 SV=1
Unigene14631_All	954	303	854	Q63528	270	88	261	0.25	0.47	0.02	189	67.8	1e-10	RFA2_RAT Replication protein A 32 kDa subunit OS=Rattus norvegicus GN=Rpa2 PE=2 SV=2
Unigene14636_All	293	288	1	Q9LME2	871	20	115	0.67	0.86	0	96	137	2e-32	SYCP1_ARATH Synaptonemal complex protein 1 OS=Arabidopsis thaliana GN=ZYP1A PE=2 SV=1
Unigene14637_All	2864	2082	2684	Q75JC9	374	155	355	0.3	0.44	0	201	53.9	9e-12	Y8484_DICDI Uncharacterized protein DDB_G0271670 OS=Dictyostelium discoideum GN=DDB_G0271670 PE=4 SV=1
Unigene14639_All	1793	323	1342	Q8LBB2	424	33	334	0.35	0.55	0	340	211	1e-53	KING1_ARATH SNF1-related protein kinase regulatory subunit gamma 1 OS=Arabidopsis thaliana GN=KING1 PE=1 SV=2
Unigene14642_All	909	277	903	Q9XIC7	628	27	235	0.77	0.87	0	209	344	4e-94	SERK2_ARATH Somatic embryogenesis receptor kinase 2 OS=Arabidopsis thaliana GN=SERK2 PE=1 SV=1
Unigene14643_All	288	211	2	Q9FIQ0	402	1	70	0.85	0.97	0	70	135	1e-31	AGD9_ARATH Probable ADP-ribosylation factor GTPase-activating protein AGD9 OS=Arabidopsis thaliana GN=AGD9 PE=2 SV=1
Unigene14644_All	2877	424	2433	Q09809	796	22	746	0.22	0.41	0.11	759	142	1e-32	YAB9_SCHPO Uncharacterized membrane protein C2G11.09 OS=Schizosaccharomyces pombe GN=SPAC2G11.09 PE=2 SV=1
Unigene14647_All	988	988	116	Q9FWS9	524	81	373	0.45	0.6	0.05	308	227	1e-58	BLH3_ARATH BEL1-like homeodomain protein 3 OS=Arabidopsis thaliana GN=BLH3 PE=1 SV=1
Unigene14653_All	269	240	1	P93447	226	1	80	0.66	0.77	0	80	106	5e-23	EF1D_PIMBR Elongation factor 1-delta OS=Pimpinella brachycarpa PE=2 SV=3
Unigene14655_All	1691	922	1491	P32323	725	166	349	0.27	0.45	0	190	61.2	2e-08	AGA1_YEAST A-agglutinin anchorage subunit OS=Saccharomyces cerevisiae GN=AGA1 PE=1 SV=1
Unigene14656_All	711	700	491	P54696	2359	1570	1640	0.33	0.61	0.01	71	50.1	3e-08	MYOH_DICDI Myosin-H heavy chain OS=Dictyostelium discoideum GN=myoH PE=4 SV=2
Unigene14657_All	1609	310	1416	Q944I4	456	86	454	0.72	0.86	0	370	577	1e-164	GLYK_ARATH D-glycerate 3-kinase, chloroplastic OS=Arabidopsis thaliana GN=GLYK PE=1 SV=2
Unigene14658_All	1350	1277	528	O96133	1979	350	618	0.18	0.45	0.11	282	54.7	4e-07	YB145_PLAF7 Uncharacterized protein PFB0145c OS=Plasmodium falciparum (isolate 3D7) GN=PFB0145c PE=2 SV=1
Unigene14661_All	752	747	1	Q9FUY2	931	651	895	0.62	0.79	0	249	338	3e-92	LEUNG_ARATH Transcriptional corepressor LEUNIG OS=Arabidopsis thaliana GN=LUG PE=1 SV=2
Unigene14665_All	670	45	413	Q54DM1	331	198	319	0.39	0.62	0	124	90.1	1e-17	BUB3_DICDI Mitotic checkpoint protein bub3 OS=Dictyostelium discoideum GN=bub3 PE=3 SV=1
Unigene14666_All	1070	736	2	O89033	562	162	396	0.37	0.54	0	247	132	4e-30	CDC6_MOUSE Cell division control protein 6 homolog OS=Mus musculus GN=Cdc6 PE=2 SV=2
Unigene14675_All	269	113	268	Q7G191	1337	812	861	0.73	0.86	0	52	78.2	1e-14	ALDO4_ARATH Aldehyde oxidase 4 OS=Arabidopsis thaliana GN=AAO4 PE=2 SV=2
Unigene14677_All	1717	124	432	Q8TBC3	707	2	107	0.31	0.54	0.06	110	53.9	3e-06	SHKB1_HUMAN SH3KBP1-binding protein 1 OS=Homo sapiens GN=SHKBP1 PE=1 SV=2
Unigene14685_All	2397	169	2091	Q9SWB4	815	172	815	0.77	0.88	0	644	1053	0	PARP3_SOYBN Poly [ADP-ribose] polymerase 3 OS=Glycine max GN=PARP3 PE=2 SV=1
Unigene14686_All	608	602	3	Q9FJP9	309	32	234	0.74	0.84	0.01	203	327	4e-89	DHSB3_ARATH Succinate dehydrogenase [ubiquinone] iron-sulfur subunit 3, mitochondrial OS=Arabidopsis thaliana GN=SDH2-3 PE=2 SV=1
Unigene14689_All	1134	1090	302	P25873	277	1	268	0.7	0.79	0.02	270	354	7e-97	RK15_ARATH 50S ribosomal protein L15, chloroplastic OS=Arabidopsis thaliana GN=RPL15 PE=1 SV=2
Unigene14703_All	658	658	395	P52855	109	24	109	0.77	0.87	0	88	129	2e-29	RLA1_MAIZE 60S acidic ribosomal protein P1 OS=Zea mays GN=RPP1A PE=1 SV=1
Unigene14719_All	621	327	58	Q5RA75	1095	829	919	0.35	0.51	0.01	91	50.8	6e-06	F135A_PONAB Protein FAM135A OS=Pongo abelii GN=FAM135A PE=2 SV=1
Unigene14721_All	1891	1481	348	Q0IU52	410	22	407	0.41	0.62	0.02	389	306	4e-82	ASP1_ORYSJ Aspartic proteinase Asp1 OS=Oryza sativa subsp. japonica GN=ASP1 PE=2 SV=1
Unigene14722_All	945	218	943	Q9XF61	507	112	347	0.46	0.62	0.02	248	199	3e-50	PDI_DATGL Protein disulfide-isomerase OS=Datisca glomerata GN=PDI PE=2 SV=1
Unigene14724_All	2554	2294	1044	Q9S9K4	475	39	427	0.27	0.43	0.05	441	145	1e-33	ASPL2_ARATH Aspartic proteinase-like protein 2 OS=Arabidopsis thaliana GN=At1g65240 PE=1 SV=2
Unigene14725_All	446	44	325	O80927	235	125	235	0.47	0.63	0.15	111	111	2e-24	ATL2J_ARATH RING-H2 finger protein ATL2J OS=Arabidopsis thaliana GN=ATL2J PE=2 SV=2
Unigene14727_All	428	161	3	Q84VX0	754	176	228	0.64	0.83	0	53	84.3	2e-16	Y5740_ARATH Uncharacterized glycosyltransferase At1g55740 OS=Arabidopsis thaliana GN=At1g55740 PE=2 SV=1
Unigene14729_All	539	238	507	Q05738	395	197	299	0.33	0.44	0.13	104	61.6	8e-12	SRY_MOUSE Sex-determining region Y protein OS=Mus musculus GN=Sry PE=1 SV=2
Unigene14734_All	2853	921	2318	P72991	616	133	600	0.41	0.58	0.04	486	330	4e-89	FTSH4_SYNY3 Cell division protease ftsH homolog 4 OS=Synechocystis sp. (strain PCC 6803) GN=slr1604 PE=3 SV=1
Unigene14735_All	2544	175	2544	Q8GUH1	834	1	773	0.33	0.5	0.03	821	424	1e-117	PUB33_ARATH U-box domain-containing protein 33 OS=Arabidopsis thaliana GN=PUB33 PE=2 SV=2
Unigene14744_All	2492	2489	621	Q9SG80	678	53	671	0.72	0.84	0	625	948	0	ASD1_ARATH Alpha-L-arabinofuranosidase 1 OS=Arabidopsis thaliana GN=ASD1 PE=1 SV=1
Unigene14748_All	1854	1854	652	Q8VYR4	722	149	540	0.36	0.53	0.04	421	288	3e-96	CSLG2_ARATH Cellulose synthase-like protein G2 OS=Arabidopsis thaliana GN=CSLG2 PE=2 SV=1
Unigene14755_All	2313	760	1860	Q8TFG7	450	139	439	0.34	0.5	0.01	372	205	9e-59	TRM5_SCHPO tRNA (guanine-N(1)-)-methyltransferase OS=Schizosaccharomyces pombe GN=trm5 PE=2 SV=2
Unigene14756_All	479	461	264	Q2JTF4	506	297	357	0.42	0.65	0	66	51.6	2e-06	SYC_SYNJA Cysteinyl-tRNA synthetase OS=Synechococcus sp. (strain JA-3-3Ab) GN=cysS PE=3 SV=1
Unigene14757_All	3756	2999	516	Q5W7F2	827	1	821	0.77	0.85	0	832	1263	0	AGD3_ARATH ADP-ribosylation factor GTPase-activating protein AGD3 OS=Arabidopsis thaliana GN=AGD3 PE=1 SV=1
Unigene14758_All	698	599	3	Q9FML2	471	3	199	0.82	0.9	0	199	342	1e-93	HDA6_ARATH Histone deacetylase 6 OS=Arabidopsis thaliana GN=HDA6 PE=1 SV=1
Unigene14759_All	452	3	275	Q9FIJ7	283	186	276	0.57	0.74	0	91	105	8e-23	KADC2_ARATH Probable adenylate kinase 2, chloroplastic OS=Arabidopsis thaliana GN=At5g47840 PE=2 SV=1
Unigene14761_All	1281	264	914	Q40193	216	1	216	0.89	0.95	0	217	389	1e-107	RB11C_LOTJA Ras-related protein Rab11C OS=Lotus japonicus GN=RAB11C PE=2 SV=1
Unigene14762_All	895	218	670	Q8L7R5	152	1	151	0.69	0.84	0	151	221	4e-57	U497J_ARATH UPF0497 membrane protein At3g23200 OS=Arabidopsis thaliana GN=At3g23200 PE=2 SV=1
Unigene14763_All	1372	1363	1064	Q9UGL1	1544	576	677	0.46	0.63	0.01	102	88.2	4e-26	KDM5B_HUMAN Lysine-specific demethylase 5B OS=Homo sapiens GN=KDM5B PE=1 SV=2
Unigene14764_All	3497	2965	2093	Q8LGM7	816	13	319	0.23	0.46	0.11	328	86.7	1e-15	MOCOS_SOLLC Molybdenum cofactor sulfurase OS=Solanum lycopersicum GN=FLACCA PE=2 SV=1
Unigene14765_All	2145	284	1177	Q54SY2	867	401	647	0.34	0.51	0	298	157	4e-68	NVL_DICDI Putative ribosome biogenesis ATPase nvl OS=Dictyostelium discoideum GN=nvl PE=3 SV=1
Unigene14768_All	329	224	328	P73627	585	402	436	0.62	0.8	0	35	49.3	7e-06	Y1770_SYNY3 Uncharacterized protein sll1770 OS=Synechocystis sp. (strain PCC 6803) GN=sll1770 PE=3 SV=1
Unigene14772_All	1747	578	1618	Q54J73	809	50	394	0.54	0.71	0	349	385	1e-106	PAP_DICDI Poly(A) polymerase OS=Dictyostelium discoideum GN=papA PE=3 SV=1
Unigene14774_All	261	193	116	Q16695	136	1	26	0.96	1	0	26	52	1e-06	H31T_HUMAN Histone H3.1t OS=Homo sapiens GN=HIST3H3 PE=1 SV=3
Unigene14776_All	3173	835	2190	Q92547	1522	294	746	0.24	0.42	0.05	480	101	9e-39	TOPB1_HUMAN DNA topoisomerase 2-binding protein 1 OS=Homo sapiens GN=TOPBP1 PE=1 SV=2
Unigene14778_All	308	127	17	P49972	499	109	145	0.67	0.75	0	37	60.1	6e-11	SR542_SOLLC Signal recognition particle 54 kDa protein 2 OS=Solanum lycopersicum PE=2 SV=1
Unigene14783_All	1043	838	530	Q3EC11	536	1	104	0.57	0.75	0	104	124	1e-47	ZDHC2_ARATH Probable S-acyltransferase At2g14255 OS=Arabidopsis thaliana GN=At2g14255 PE=2 SV=2
Unigene14788_All	282	157	2	Q93YT1	912	266	317	0.63	0.86	0	52	80.9	2e-15	GLR32_ARATH Glutamate receptor 3.2 OS=Arabidopsis thaliana GN=GLR3.2 PE=1 SV=2
Unigene14791_All	1768	1020	118	Q9S9K4	475	172	472	0.51	0.72	0.01	306	324	1e-130	ASPL2_ARATH Aspartic proteinase-like protein 2 OS=Arabidopsis thaliana GN=At1g65240 PE=1 SV=2
Unigene14794_All	1958	1191	352	Q9EQH4	308	32	307	0.24	0.42	0.06	300	79.7	7e-14	TAF8_MOUSE Transcription initiation factor TFIID subunit 8 OS=Mus musculus GN=Taf8 PE=2 SV=1
Unigene14797_All	766	3	608	Q8GXF0	363	162	363	0.77	0.91	0	202	323	1e-87	RA51C_ARATH DNA repair protein RAD51 homolog 3 OS=Arabidopsis thaliana GN=RAD51C PE=1 SV=2
Unigene14799_All	560	250	137	Q62203	475	67	104	0.73	0.86	0	38	62.8	2e-17	SF3A2_MOUSE Splicing factor 3A subunit 2 OS=Mus musculus GN=Sf3a2 PE=2 SV=2
Unigene14802_All	2634	1402	641	Q9LEW0	557	293	542	0.55	0.69	0.01	258	281	1e-136	UBP22_ARATH Ubiquitin carboxyl-terminal hydrolase 22 OS=Arabidopsis thaliana GN=UBP22 PE=2 SV=1
Unigene14803_All	1293	1225	404	Q9SZ63	309	34	309	0.74	0.85	0	276	406	1e-112	NUD14_ARATH Nudix hydrolase 14, chloroplastic OS=Arabidopsis thaliana GN=NUDT14 PE=1 SV=2
Unigene14807_All	406	316	2	Q9FG23	549	1	105	0.72	0.86	0	105	167	2e-41	CK5P3_ARATH CDK5RAP3-like protein OS=Arabidopsis thaliana GN=At5g06830 PE=2 SV=2
Unigene14808_All	1161	103	1113	Q8L868	426	12	349	0.48	0.67	0	339	335	4e-91	E1311_ARATH Glucan endo-1,3-beta-glucosidase 11 OS=Arabidopsis thaliana GN=At1g32860 PE=1 SV=1
Unigene14814_All	869	603	115	Q2JJQ0	239	35	179	0.49	0.62	0	163	147	7e-35	TRMB_SYNJB tRNA (guanine-N(7)-)-methyltransferase OS=Synechococcus sp. GN=trmB PE=3 SV=1
Unigene14816_All	1021	1016	519	A4IIK1	997	241	399	0.33	0.53	0	166	95.9	4e-19	MFHA1_XENTR Malignant fibrous histiocytoma-amplified sequence 1 homolog OS=Xenopus tropicalis GN=mfhas1 PE=2 SV=1
Unigene14817_All	1099	417	950	O97562	309	122	296	0.33	0.53	0.02	183	108	4e-31	UCP2_PIG Mitochondrial uncoupling protein 2 OS=Sus scrofa GN=UCP2 PE=2 SV=1
Unigene14820_All	865	172	459	Q494P0	535	422	530	0.64	0.7	0.11	109	128	4e-56	PHT17_ARATH Probable inorganic phosphate transporter 1-7 OS=Arabidopsis thaliana GN=PHT1-7 PE=2 SV=2
Unigene14822_All	285	241	146	Q8LFA9	414	383	414	0.68	0.84	0	32	56.2	6e-08	METL2_ARATH Methyltransferase-like protein 2 OS=Arabidopsis thaliana GN=At1g19340 PE=2 SV=1
Unigene14825_All	438	433	308	Q9LIG2	899	638	679	0.66	0.83	0	42	65.5	1e-10	RLK6_ARATH Receptor-like protein kinase At3g21340 OS=Arabidopsis thaliana GN=At3g21340 PE=1 SV=1
Unigene14828_All	1125	94	855	Q9SAK5	358	24	269	0.41	0.57	0.01	259	176	2e-43	APL_ARATH Myb family transcription factor APL OS=Arabidopsis thaliana GN=APL PE=2 SV=2
Unigene14829_All	763	33	701	Q6DBR4	294	54	225	0.25	0.37	0.02	228	54.7	6e-07	TIPIN_DANRE TIMELESS-interacting protein OS=Danio rerio GN=tipin PE=2 SV=1
Unigene14831_All	630	119	613	Q56XU4	413	126	262	0.35	0.53	0	165	85.9	2e-16	C3H6_ARATH Zinc finger CCCH domain-containing protein 6 OS=Arabidopsis thaliana GN=At1g19860 PE=2 SV=1
Unigene14836_All	742	111	227	Q8GVE5	394	108	146	0.61	0.92	0	39	60.8	9e-09	TLP2_ARATH Tubby-like F-box protein 2 OS=Arabidopsis thaliana GN=TULP2 PE=2 SV=1
Unigene14838_All	1135	121	543	Q54C64	258	91	257	0.31	0.45	0.15	167	88.2	1e-16	PIGL_DICDI Probable N-acetylglucosaminyl-phosphatidylinositol de-N-acetylase OS=Dictyostelium discoideum GN=pigl PE=3 SV=1
Unigene14841_All	719	348	1	Q941Q3	524	102	221	0.6	0.78	0.03	120	168	3e-41	C3H37_ARATH Zinc finger CCCH domain-containing protein 37 OS=Arabidopsis thaliana GN=HUA1 PE=1 SV=1
Unigene14846_All	541	541	308	Q8GYR4	283	206	283	0.82	0.91	0	78	131	3e-30	QKIL4_ARATH KH domain-containing protein At3g08620 OS=Arabidopsis thaliana GN=At3g08620 PE=2 SV=1
Unigene14847_All	452	29	451	Q9AXT8	912	174	318	0.35	0.47	0.04	148	85.1	1e-16	CMT1_MAIZE DNA (cytosine-5)-methyltransferase 1 OS=Zea mays GN=MET2A PE=1 SV=1
Unigene14851_All	1936	837	1289	A3KMI0	1362	1218	1362	0.31	0.57	0	151	70.5	4e-11	DHX29_XENLA ATP-dependent RNA helicase DHX29 OS=Xenopus laevis GN=dhx29 PE=2 SV=1
Unigene14858_All	1571	218	1552	Q9Z1G4	839	3	441	0.42	0.61	0	448	360	1e-98	VPP1_MOUSE V-type proton ATPase 116 kDa subunit a isoform 1 OS=Mus musculus GN=Atp6v0a1 PE=1 SV=2
Unigene14859_All	364	92	364	Q9FT52	168	1	91	0.71	0.85	0	91	134	2e-31	ATP5H_ARATH ATP synthase subunit d, mitochondrial OS=Arabidopsis thaliana GN=At3g52300 PE=1 SV=3
Unigene14862_All	1581	1472	411	Q9FJ76	333	1	333	0.43	0.6	0.01	358	296	3e-79	WAXS5_ARATH Probable long-chain-alcohol O-fatty-acyltransferase 5 OS=Arabidopsis thaliana GN=AT5 PE=2 SV=1
Unigene14864_All	1472	200	796	Q80WA4	474	24	234	0.34	0.6	0.06	213	126	4e-28	NOVA1_RAT RNA-binding protein Nova-1 (Fragment) OS=Rattus norvegicus GN=Nova1 PE=2 SV=1
Unigene14872_All	1139	757	122	Q43314	411	1	212	0.95	0.98	0	212	416	1e-115	DHE1_ARATH Glutamate dehydrogenase 1 OS=Arabidopsis thaliana GN=GDH1 PE=1 SV=1
Unigene14873_All	364	152	364	O22137	613	154	224	0.71	0.87	0	71	110	1e-38	PP202_ARATH Pentatricopeptide repeat-containing protein At2g45350, chloroplastic OS=Arabidopsis thaliana GN=CRR4 PE=2 SV=2
Unigene14875_All	1134	266	547	A2A6A1	1505	114	207	0.28	0.68	0	94	74.7	1e-12	GPTC8_MOUSE G patch domain-containing protein 8 OS=Mus musculus GN=Gpatch8 PE=2 SV=1
Unigene14878_All	1418	532	1083	Q0WRU9	405	104	263	0.25	0.44	0	185	45.4	1e-10	FBK44_ARATH F-box/kelch-repeat protein At2g43440 OS=Arabidopsis thaliana GN=At2g43440 PE=2 SV=1
Unigene14880_All	2203	350	865	Q9S7G7	776	25	197	0.72	0.84	0	173	275	1e-72	MB3R1_ARATH Myb-related protein 3R-1 OS=Arabidopsis thaliana GN=MYB3R-1 PE=2 SV=1
Unigene14881_All	1506	1501	707	Q28BK4	350	98	349	0.48	0.66	0.02	273	256	4e-67	FA50A_XENTR Protein FAM50A OS=Xenopus tropicalis GN=fam50a PE=2 SV=2
Unigene14883_All	1025	347	3	Q0ZJ21	734	489	603	0.95	0.95	0	115	239	2e-62	PSAB_VITVI Photosystem I P700 chlorophyll a apoprotein A2 OS=Vitis vinifera GN=psaB PE=3 SV=1
Unigene14884_All	1027	357	494	Q5JKN1	389	175	220	0.54	0.73	0	46	60.1	2e-08	P2C05_ORYSJ Probable protein phosphatase 2C 5 OS=Oryza sativa subsp. japonica GN=Os01g0552300 PE=2 SV=1
Unigene14886_All	1075	158	475	Q54DY9	458	357	458	0.3	0.54	0	107	52.8	4e-06	BCS1B_DICDI Probable mitochondrial chaperone BCS1-B OS=Dictyostelium discoideum GN=bcsl1b PE=3 SV=1
Unigene14887_All	1400	281	1399	Q09092	849	374	746	0.46	0.61	0.03	385	307	1e-82	SRK6_BRAOE Putative serine/threonine-protein kinase receptor OS=Brassica oleracea var. acephala GN=SRK6 PE=2 SV=1
Unigene14888_All	2117	541	1578	Q4L9P0	3608	3148	3497	0.21	0.41	0.02	356	55.1	2e-06	SRAP_STAHJ Serine-rich adhesin for platelets OS=Staphylococcus haemolyticus (strain JCSC1435) GN=sraP PE=3 SV=1
Unigene14890_All	326	3	326	Q9SBK6	392	103	231	0.45	0.55	0.16	129	100	2e-21	JMT_BRARP Jasmonate O-methyltransferase OS=Brassica rapa subsp. pekinensis GN=JMT PE=1 SV=1
Unigene14891_All	2473	490	2085	Q6NLQ6	538	1	533	0.79	0.89	0	535	870	0	CDPKW_ARATH Calcium-dependent protein kinase 32 OS=Arabidopsis thaliana GN=CPK32 PE=1 SV=1
Unigene14893_All	3571	3565	2819	Q9D071	1031	176	400	0.28	0.48	0	250	103	7e-21	MMS19_MOUSE MMS19 nucleotide excision repair protein homolog OS=Mus musculus GN=Mms19 PE=1 SV=1
Unigene14894_All	2112	417	881	B7K5W1	186	44	186	0.4	0.59	0	155	102	2e-26	RIMM_CYAP8 Ribosome maturation factor rimM OS=Cyanothece sp. (strain PCC 8801) GN=rimM PE=3 SV=1
Unigene14895_All	529	118	399	Q41916	122	29	115	0.44	0.52	0.01	95	62.4	2e-09	CYT5_ARATH Cysteine proteinase inhibitor 5 OS=Arabidopsis thaliana GN=CYS5 PE=2 SV=2
Unigene14896_All	1955	122	1519	Q9SK82	489	11	480	0.5	0.71	0	470	510	1e-143	COGT2_ARATH Cytokinin-O-glucosyltransferase 2 OS=Arabidopsis thaliana GN=UGT85A1 PE=2 SV=1
Unigene14898_All	1018	468	1	Q7S1I0	1553	996	1142	0.36	0.52	0	157	97.8	1e-19	ATG26_NEUCR Sterol 3-beta-glucosyltransferase OS=Neurospora crassa GN=atg-26 PE=3 SV=1
Unigene14899_All	945	945	1	Q9M8D3	1387	643	958	0.82	0.9	0	316	522	1e-147	PUR4_ARATH Probable phosphoribosylformylglycinamidine synthase, chloroplastic OS=Arabidopsis thaliana GN=At1g74260 PE=1 SV=1
Unigene14900_All	1145	122	676	Q219F9	240	9	177	0.3	0.52	0	185	98.6	7e-20	RL25_RHOPB 50S ribosomal protein L25 OS=Rhodopseudomonas palustris (strain BisB18) GN=rplY PE=3 SV=1
Unigene14904_All	2959	2549	2932	Q9FHK4	615	411	546	0.38	0.56	0.05	136	99.8	1e-19	Y5519_ARATH Uncharacterized protein At5g05190 OS=Arabidopsis thaliana GN=Y-1 PE=1 SV=1
Unigene14906_All	616	70	246	O82221	80	20	78	0.89	0.94	0	59	108	3e-23	RUXG_ARATH Probable small nuclear ribonucleoprotein G OS=Arabidopsis thaliana GN=At2g23930 PE=2 SV=1
Unigene14907_All	2487	743	1924	Q2GW27	560	39	428	0.23	0.44	0.01	400	88.6	2e-16	VAC8_CHAGB Vacuolar protein 8 OS=Chaetomium globosum GN=VAC8 PE=3 SV=3
Unigene14914_All	1098	1034	588	Q9LRH6	309	144	283	0.59	0.69	0	149	164	8e-40	GAT26_ARATH GATA transcription factor 26 OS=Arabidopsis thaliana GN=TIFY1 PE=2 SV=2
Unigene14919_All	2169	676	1533	Q54R82	942	163	445	0.41	0.63	0.02	293	232	7e-60	MKKA_DICDI Mitogen-activated protein kinase kinase kinase A OS=Dictyostelium discoideum GN=mkkA PE=1 SV=2
Unigene14922_All	1543	1436	270	Q9SF32	454	3	343	0.24	0.43	0.02	400	94.7	2e-18	IQD1_ARATH Protein IQ-DOMAIN 1 OS=Arabidopsis thaliana GN=IQD1 PE=1 SV=1
Unigene14924_All	3390	3236	381	Q24K02	1019	48	1005	0.39	0.57	0.01	964	694	0	IDE_BOVIN Insulin-degrading enzyme OS=Bos taurus GN=IDE PE=2 SV=1
Unigene14926_All	1041	677	324	Q5WZN0	429	286	406	0.35	0.6	0.07	127	78.6	7e-14	SURA_LEGPL Chaperone surA OS=Legionella pneumophila (strain Lens) GN=surA PE=3 SV=1
Unigene14927_All	2429	2238	424	Q9ZT48	632	4	602	0.52	0.66	0.02	622	568	1e-166	ATE1_ARATH Arginyl-tRNA--protein transferase 1 OS=Arabidopsis thaliana GN=ATE1 PE=2 SV=2
Unigene14928_All	2245	856	23	P10978	1328	914	1196	0.38	0.57	0.04	290	179	3e-64	POLX_TOBAC Retrovirus-related Pol polyprotein from transposon TNT 1-94 OS=Nicotiana tabacum PE=2 SV=1
Unigene14933_All	795	2	790	Q9LY50	814	42	304	0.48	0.64	0.02	270	251	5e-66	ACCR3_ARATH Putative serine/threonine-protein kinase-like protein CCR3 OS=Arabidopsis thaliana GN=CCR3 PE=2 SV=1
Unigene14934_All	2189	64	1617	Q9FDW0	609	1	467	0.36	0.54	0.01	525	302	6e-81	FRIGI_ARATH Protein FRIGIDA OS=Arabidopsis thaliana GN=FRI PE=1 SV=1
Unigene14935_All	2106	67	1758	Q8IWJ2	1583	531	1159	0.22	0.43	0.14	660	106	6e-22	GCC2_HUMAN GRIP and coiled-coil domain-containing protein 2 OS=Homo sapiens GN=GCC2 PE=1 SV=3
Unigene14937_All	608	160	603	Q9FJY9	532	299	446	0.58	0.75	0	148	190	2e-60	PP448_ARATH Pentatricopeptide repeat-containing protein At5g66500, mitochondrial OS=Arabidopsis thaliana GN=PCMP-E38 PE=2 SV=1
Unigene14941_All	2060	1869	463	Q9FZ24	537	70	536	0.46	0.64	0.01	474	413	1e-114	PPR4_ARATH Pentatricopeptide repeat-containing protein At1g02370, mitochondrial OS=Arabidopsis thaliana GN=At1g02370 PE=2 SV=1
Unigene14943_All	1247	1116	190	Q9XIN8	337	11	324	0.44	0.62	0.05	326	267	1e-70	FB119_ARATH F-box protein At2g27310 OS=Arabidopsis thaliana GN=At2g27310 PE=2 SV=1
Unigene14944_All	3962	3504	2422	O94317	534	129	506	0.27	0.42	0.05	384	80.1	1e-13	YH5D_SCHPO Uncharacterized serine-rich protein C215.13 OS=Schizosaccharomyces pombe GN=SPBC215.13 PE=1 SV=1
Unigene14945_All	1230	233	817	Q12288	251	1	205	0.29	0.52	0.07	210	91.7	1e-17	YL126_YEAST Putative glutamine amidotransferase YLR126C OS=Saccharomyces cerevisiae GN=YLR126C PE=1 SV=1
Unigene14947_All	2860	116	2203	Q12754	1228	351	1047	0.22	0.41	0.05	740	153	7e-36	RRP12_YEAST Ribosomal RNA-processing protein 12 OS=Saccharomyces cerevisiae GN=RRP12 PE=1 SV=1
Unigene14948_All	2989	1081	2031	O22040	666	15	331	0.45	0.61	0.04	331	245	2e-63	ANP1_ARATH Mitogen-activated protein kinase kinase kinase ANP1 OS=Arabidopsis thaliana GN=ANP1 PE=1 SV=2
Unigene14950_All	1028	12	272	Q54U63	2491	188	276	0.32	0.51	0.03	90	55.1	5e-14	LVSC_DICDI BEACH domain-containing protein lvsC OS=Dictyostelium discoideum GN=lvsC PE=4 SV=2
Unigene14951_All	2812	2538	352	Q0D3J9	682	1	663	0.38	0.51	0.06	780	369	1e-101	C3H53_ORYSJ Zinc finger CCCH domain-containing protein 53 OS=Oryza sativa subsp. japonica GN=Os07g0682400 PE=2 SV=1
Unigene14954_All	1922	121	942	P59941	334	1	274	0.48	0.64	0.02	280	246	5e-64	SIRT6_MOUSE Mono-ADP-ribosyltransferase sirtuin-6 OS=Mus musculus GN=Sirt6 PE=1 SV=1
Unigene14955_All	2006	939	1763	Q86IX1	737	10	282	0.57	0.73	0	275	325	1e-87	DST1_DICDI Serine/threonine-protein kinase dst1 OS=Dictyostelium discoideum GN=dst1 PE=3 SV=1
Unigene14965_All	274	3	272	Q9M0X5	675	423	512	0.66	0.8	0	90	122	7e-28	CRK25_ARATH Cysteine-rich receptor-like protein kinase 25 OS=Arabidopsis thaliana GN=CRK25 PE=2 SV=1
Unigene14966_All	654	651	190	Q8TC12	318	180	318	0.29	0.52	0	154	68.2	4e-11	RDH11_HUMAN Retinol dehydrogenase 11 OS=Homo sapiens GN=RDH11 PE=1 SV=2
Unigene14971_All	634	491	123	Q8L3X9	461	1	113	0.56	0.69	0	123	130	5e-30	KASM_ARATH 3-oxoacyl-[acyl-carrier-protein] synthase, mitochondrial OS=Arabidopsis thaliana GN=KAS PE=1 SV=1
Unigene14972_All	224	116	223	Q06364	489	1	37	0.72	0.78	0.02	37	50.8	3e-06	PSMD3_DAUCA Probable 26S proteasome non-ATPase regulatory subunit 3 OS=Daucus carota GN=21D7 PE=1 SV=2
Unigene14975_All	213	73	213	Q7XBQ9	970	383	428	0.55	0.72	0	47	55.5	1e-07	RGA2_SOLBU Disease resistance protein RGA2 OS=Solanum bulbocastanum GN=RGA2 PE=1 SV=1
Unigene14980_All	2279	212	1561	Q9ULA0	475	20	475	0.46	0.62	0.02	461	390	1e-107	DNPEP_HUMAN Aspartyl aminopeptidase OS=Homo sapiens GN=DNPEP PE=1 SV=1
Unigene14982_All	2160	202	891	Q9SXP7	235	1	230	0.75	0.85	0	230	356	4e-97	LIPB_ARATH Octanoyltransferase OS=Arabidopsis thaliana GN=LIP2 PE=1 SV=1
Unigene14984_All	996	763	185	P46604	278	69	278	0.72	0.81	0.08	211	290	4e-85	HAT22_ARATH Homeobox-leucine zipper protein HAT22 OS=Arabidopsis thaliana GN=HAT22 PE=2 SV=1
Unigene14989_All	1787	114	407	Q54F44	1142	723	826	0.31	0.51	0.06	105	57.8	1e-18	NOXC_DICDI Superoxide-generating NADPH oxidase heavy chain subunit C OS=Dictyostelium discoideum GN=noxC PE=2 SV=1
Unigene14991_All	596	20	478	Q9D7P6	168	10	158	0.68	0.8	0.01	155	201	4e-51	ISCU_MOUSE Iron-sulfur cluster assembly enzyme ISCU, mitochondrial OS=Mus musculus GN=Iscu PE=1 SV=1
Unigene14992_All	315	235	2	P24465	471	259	337	0.44	0.65	0.03	81	58.5	1e-08	C71A1_PERAE Cytochrome P450 71A1 OS=Persea americana GN=CYP71A1 PE=1 SV=1
Unigene14993_All	2382	1456	341	Q9SGP2	996	619	996	0.75	0.84	0.01	379	586	0	HSL1_ARATH Receptor-like protein kinase HSL1 OS=Arabidopsis thaliana GN=HSL1 PE=2 SV=1
Unigene14996_All	2221	1152	1658	Q5M7N9	889	329	505	0.25	0.45	0.09	187	56.6	7e-07	ESYT3_XENTR Extended synaptotagmin-3 OS=Xenopus tropicalis GN=fam62c PE=2 SV=1
Unigene14999_All	512	249	58	Q05865	430	24	87	0.57	0.79	0	64	83.2	8e-16	FOLC_BACSU Folylpolyglutamate synthase OS=Bacillus subtilis GN=folC PE=3 SV=2
Unigene15003_All	3197	3144	1423	Q40392	1144	2	577	0.41	0.6	0.01	584	421	1e-171	TMVRN_NICGU TMV resistance protein N OS=Nicotiana glutinosa GN=N PE=1 SV=1
Unigene15004_All	1228	409	1221	Q9LHP4	1141	227	524	0.34	0.54	0.09	298	154	1e-36	RCH2_ARATH Receptor-like protein kinase 2 OS=Arabidopsis thaliana GN=RCH2 PE=1 SV=1
Unigene15009_All	482	137	3	C0LGX3	993	86	130	0.6	0.77	0	45	58.5	4e-18	HSL2_ARATH Receptor-like protein kinase HSL2 OS=Arabidopsis thaliana GN=HSL2 PE=2 SV=1
Unigene15011_All	2431	1	2097	Q9SX33	1200	497	1191	0.75	0.89	0	699	1099	0	ALA9_ARATH Putative phospholipid-transporting ATPase 9 OS=Arabidopsis thaliana GN=ALA9 PE=2 SV=1
Unigene15013_All	1979	1608	178	P0C7Q8	532	1	531	0.6	0.72	0.1	535	657	0	Y1927_ARATH LIM and UIM domain-containing At1g19270 OS=Arabidopsis thaliana GN=At1g19270 PE=2 SV=1
Unigene15016_All	287	1	156	Q9FM64	830	380	431	0.5	0.78	0	52	63.5	5e-18	PP431_ARATH Pentatricopeptide repeat-containing protein At5g55740, chloroplastic OS=Arabidopsis thaliana GN=CRR21 PE=2 SV=1
Unigene15019_All	863	186	716	Q64311	310	139	304	0.33	0.52	0	178	97.1	1e-19	NTAN1_MOUSE Protein N-terminal asparagine amidohydrolase OS=Mus musculus GN=Ntan1 PE=2 SV=3
Unigene15020_All	917	523	191	Q9FVR6	296	62	171	0.44	0.64	0	111	97.8	9e-20	Y1222_ARATH Uncharacterized protein At1g32220, chloroplastic OS=Arabidopsis thaliana GN=At1g32220 PE=1 SV=1
Unigene15024_All	1337	3	641	O22682	404	106	320	0.76	0.89	0	215	340	1e-125	CYSK4_ARATH Probable cysteine synthase, chloroplastic OS=Arabidopsis thaliana GN=At3g03630 PE=2 SV=1
Unigene15025_All	899	472	14	Q9T0J1	665	69	220	0.43	0.62	0.02	157	123	2e-30	CRK26_ARATH Cysteine-rich receptor-like protein kinase 26 OS=Arabidopsis thaliana GN=CRK26 PE=2 SV=1
Unigene15027_All	296	143	3	Q94KB1	554	235	281	0.91	0.97	0	47	95.5	3e-32	MLO14_ARATH MLO-like protein 14 OS=Arabidopsis thaliana GN=MLO14 PE=2 SV=1
Unigene15028_All	953	456	953	P27783	898	302	467	0.86	0.94	0	166	326	1e-161	NIA_BETVE Nitrate reductase [NAD(P)H] OS=Betula verrucosa GN=NIA1 PE=2 SV=1
Unigene15033_All	2025	942	1871	Q96519	336	27	336	0.7	0.83	0	311	459	1e-128	PER11_ARATH Peroxidase 11 OS=Arabidopsis thaliana GN=PER11 PE=1 SV=1
Unigene15034_All	1489	606	1025	Q7T3T4	417	201	342	0.29	0.44	0.05	148	56.6	4e-07	SMS1_CHICK Phosphatidylcholine:ceramide cholinephosphotransferase 1 OS=Gallus gallus GN=SGMS1 PE=2 SV=2
Unigene15036_All	383	6	212	Q9C6S1	1230	504	573	0.39	0.46	0.09	76	49.3	7e-06	FH14_ARATH Formin-like protein 14 OS=Arabidopsis thaliana GN=FH14 PE=2 SV=3
Unigene15038_All	1169	222	989	Q38945	373	124	373	0.73	0.85	0	256	386	1e-120	DPNPH_ARATH PAP-specific phosphatase HAL2-like OS=Arabidopsis thaliana GN=AHL PE=2 SV=1
Unigene15041_All	3969	1061	2212	Q15751	4861	3998	4357	0.35	0.51	0.02	392	213	1e-53	HERC1_HUMAN Probable E3 ubiquitin-protein ligase HERC1 OS=Homo sapiens GN=HERC1 PE=1 SV=1
Unigene15046_All	1598	1545	1009	P51091	357	42	222	0.31	0.5	0.04	188	81.3	2e-14	LDOX_MALDO Leucoanthocyanidin dioxygenase OS=Malus domestica GN=ANS PE=2 SV=1
Unigene15047_All	855	851	360	Q9LS72	600	107	261	0.4	0.59	0	164	135	1e-41	PP261_ARATH Pentatricopeptide repeat-containing protein At3g29230 OS=Arabidopsis thaliana GN=PCMP-E27 PE=2 SV=1
Unigene15053_All	3034	1588	155	Q9NDJ2	3198	732	1226	0.56	0.71	0.05	506	565	1e-163	DOM_DROME Helicase domino OS=Drosophila melanogaster GN=dom PE=1 SV=2
Unigene15056_All	1071	897	685	Q54P70	766	692	764	0.43	0.63	0.02	73	65.9	5e-10	Y4757_DICDI OTU domain-containing protein DDB_G0284757 OS=Dictyostelium discoideum GN=DDB_G0284757 PE=4 SV=2
Unigene15057_All	2233	260	997	Q0JIC2	553	1	248	0.56	0.71	0.01	251	269	1e-101	GAM1_ORYSJ Transcription factor GAMYB OS=Oryza sativa subsp. japonica GN=GAM1 PE=2 SV=1
Unigene15058_All	765	751	485	Q8CCB4	832	723	814	0.32	0.57	0.03	92	55.1	5e-07	VPS53_MOUSE Vacuolar protein sorting-associated protein 53 homolog OS=Mus musculus GN=Vps53 PE=2 SV=1
Unigene15060_All	1156	228	1	Q9FEA2	570	373	448	0.77	0.86	0	76	122	4e-27	SYE_ARATH Glutamyl-tRNA synthetase OS=Arabidopsis thaliana GN=At5g64050 PE=2 SV=1
Unigene15061_All	3044	2887	1136	Q54R84	838	21	623	0.36	0.59	0.06	622	390	1e-107	AP4B_DICDI AP-4 complex subunit beta OS=Dictyostelium discoideum GN=ap4b1 PE=3 SV=1
Unigene15063_All	416	33	272	O65351	757	385	461	0.41	0.57	0	80	61.2	2e-09	SUBL_ARATH Subtilisin-like protease OS=Arabidopsis thaliana GN=ARA12 PE=1 SV=1
Unigene15064_All	2036	1685	339	P12036	1026	493	977	0.23	0.37	0.09	497	80.9	3e-14	NFH_HUMAN Neurofilament heavy polypeptide OS=Homo sapiens GN=NEFH PE=1 SV=4
Unigene15066_All	288	1	198	Q99315	1547	1184	1249	0.43	0.57	0	66	55.5	6e-09	YG31B_YEAST Transposon Ty3-G Gag-Pol polyprotein OS=Saccharomyces cerevisiae GN=TY3B-G PE=1 SV=3
Unigene15072_All	465	173	460	Q6P606	267	55	168	0.29	0.5	0.15	114	55.1	2e-07	LYSM4_DANRE LysM and putative peptidoglycan-binding domain-containing protein 4 OS=Danio rerio GN=lysmd4 PE=2 SV=1
Unigene15073_All	899	625	897	P43298	942	578	668	0.8	0.9	0	91	156	2e-37	TMK1_ARATH Probable receptor protein kinase TMK1 OS=Arabidopsis thaliana GN=TMK1 PE=1 SV=1
Unigene15074_All	1367	214	825	O24035	308	3	199	0.73	0.85	0	205	314	1e-125	PANC_LOTJA Pantoate--beta-alanine ligase OS=Lotus japonicus GN=PANC PE=1 SV=3
Unigene15078_All	629	626	144	Q9M1I1	1378	4	172	0.33	0.45	0.11	182	72.4	2e-16	FB304_ARATH F-box protein At3g54460 OS=Arabidopsis thaliana GN=At3g54460 PE=2 SV=1
Unigene15079_All	2223	2053	872	Q9UT38	835	11	407	0.31	0.51	0.02	403	192	6e-76	VPS16_SCHPO Probable vacuolar protein sorting-associated protein 16 homolog OS=Schizosaccharomyces pombe GN=vps16 PE=2 SV=1
Unigene15082_All	303	148	291	A5DQJ8	433	210	279	0.47	0.55	0.31	70	64.7	2e-10	SIP5_PICGU Protein SIP5 OS=Pichia guilliermondii GN=SIP5 PE=3 SV=2
Unigene15085_All	601	283	8	Q8K3A0	234	24	116	0.27	0.48	0.01	93	59.3	2e-08	HSC20_MOUSE Co-chaperone protein HscB, mitochondrial OS=Mus musculus GN=Hscb PE=2 SV=2
Unigene15086_All	337	336	10	P50318	478	370	478	0.27	0.52	0.01	111	55.1	1e-07	PGKH_ARATH Phosphoglycerate kinase, chloroplastic OS=Arabidopsis thaliana GN=At1g56190 PE=1 SV=2
Unigene15087_All	885	364	2	Q84VX3	626	125	245	0.51	0.66	0.02	124	115	6e-35	ALF4_ARATH Aberrant root formation protein 4 OS=Arabidopsis thaliana GN=ALF4 PE=2 SV=2
Unigene15091_All	2009	1029	2009	O75400	957	198	519	0.31	0.46	0.03	339	144	3e-33	PR40A_HUMAN Pre-mRNA-processing factor 40 homolog A OS=Homo sapiens GN=PRPF40A PE=1 SV=2
Unigene15092_All	378	376	116	P83304	447	70	153	0.48	0.67	0.01	88	87.4	2e-17	LEC_PARPC Mannose/glucose-specific lectin (Fragment) OS=Parkia platycephala PE=1 SV=1
Unigene15094_All	927	115	369	Q8STA9	612	296	378	0.41	0.74	0	85	70.9	1e-11	Y5G8_ENCCU UPF0329 protein ECU05_1680/ECU11_0050 OS=Encephalitozoon cuniculi GN=ECU05_1680 PE=3 SV=1
Unigene15095_All	5129	4334	1932	Q5SSW2	1843	234	994	0.26	0.4	0.04	842	167	1e-50	PSME4_MOUSE Proteasome activator complex subunit 4 OS=Mus musculus GN=Psme4 PE=1 SV=1
Unigene15096_All	298	168	1	Q8LC45	310	26	79	0.57	0.71	0	56	60.5	3e-09	XTH33_ARATH Probable xyloglucan endotransglucosylase/hydrolase protein 33 OS=Arabidopsis thaliana GN=XTH33 PE=2 SV=2
Unigene15100_All	1565	1119	547	Q3ZWD8	206	13	202	0.47	0.72	0	191	181	1e-44	KGUA_DEHSC Guanylate kinase OS=Dehalococcoides sp. (strain CBDB1) GN=gmk PE=3 SV=1
Unigene15101_All	679	678	361	Q42712	369	277	365	0.34	0.51	0.02	109	58.5	4e-08	FATA_CORSA Oleoyl-acyl carrier protein thioesterase, chloroplastic (Fragment) OS=Coriandrum sativum GN=FATA PE=2 SV=1
Unigene15102_All	277	2	145	P57792	1184	368	415	0.93	0.97	0	48	92	1e-25	ALA12_ARATH Putative phospholipid-transporting ATPase 12 OS=Arabidopsis thaliana GN=ALA12 PE=2 SV=1
Unigene15107_All	1655	1560	532	O04609	298	1	293	0.45	0.53	0.04	360	245	8e-64	WRK22_ARATH WRKY transcription factor 22 OS=Arabidopsis thaliana GN=WRKY22 PE=2 SV=1
Unigene15109_All	1321	1318	497	Q9FH50	402	151	402	0.57	0.7	0	275	318	5e-86	APO3_ARATH APO protein 3, mitochondrial OS=Arabidopsis thaliana GN=APO3 PE=2 SV=1
Unigene15110_All	1543	526	353	Q9FHH8	355	284	346	0.46	0.65	0.07	63	58.9	9e-08	COL5_ARATH Zinc finger protein CONSTANS-LIKE 5 OS=Arabidopsis thaliana GN=COL5 PE=2 SV=2
Unigene15112_All	911	256	726	Q5ZMJ9	888	514	674	0.28	0.4	0.05	166	52	6e-06	SRRM1_CHICK Serine/arginine repetitive matrix protein 1 OS=Gallus gallus GN=SRRM1 PE=2 SV=1
Unigene15114_All	298	8	154	Q9LHP4	1141	264	312	0.46	0.61	0	49	45.1	3e-07	RCH2_ARATH Receptor-like protein kinase 2 OS=Arabidopsis thaliana GN=RCH2 PE=1 SV=1
Unigene15115_All	1310	540	1289	Q6S003	1873	152	439	0.42	0.55	0.18	307	201	4e-66	KIF8_DICDI Kinesin-related protein 8 OS=Dictyostelium discoideum GN=kif8 PE=2 SV=1
Unigene15124_All	2683	1312	17	P47735	999	418	843	0.42	0.59	0.03	446	328	1e-150	RLK5_ARATH Receptor-like protein kinase 5 OS=Arabidopsis thaliana GN=RLK5 PE=1 SV=1
Unigene15125_All	308	62	148	P26357	200	1	29	0.86	0.89	0	29	54.3	7e-14	TBP_SOLTU TATA-box-binding protein OS=Solanum tuberosum GN=TBP PE=2 SV=1
Unigene15127_All	2608	1133	2185	O80933	718	366	714	0.71	0.83	0	351	522	0	SCL9_ARATH Scarecrow-like protein 9 OS=Arabidopsis thaliana GN=SCL9 PE=2 SV=1
Unigene15132_All	1681	348	1598	Q9FEL6	465	44	455	0.24	0.42	0.05	442	81.6	1e-14	LAX3_MEDTR Auxin transporter-like protein 3 OS=Medicago truncatula GN=LAX3 PE=2 SV=1
Unigene15133_All	1426	1185	166	Q8H0Y8	313	1	296	0.35	0.45	0.06	364	163	3e-39	WRK41_ARATH Probable WRKY transcription factor 41 OS=Arabidopsis thaliana GN=WRKY41 PE=2 SV=2
Unigene15138_All	1202	1	654	Q9M0M2	1323	901	1118	0.72	0.83	0	218	318	1e-153	AB9B_ARATH ABC transporter B family member 9 OS=Arabidopsis thaliana GN=ABCB9 PE=2 SV=1
Unigene15140_All	862	860	228	Q54BP6	783	567	774	0.29	0.51	0	212	96.3	2e-19	EXOC3_DICDI Exocyst complex component 3 OS=Dictyostelium discoideum GN=exoc3 PE=3 SV=1
Unigene15142_All	2838	995	1903	A4IG72	863	218	479	0.24	0.4	0.02	310	59.7	3e-16	TGFA1_DANRE Transforming growth factor-beta receptor-associated protein 1 homolog OS=Danio rerio GN=zgc:162302 PE=2 SV=1
Unigene15146_All	1298	623	66	O53553	1901	940	1098	0.34	0.38	0	186	79.3	5e-14	PG54_MYCTU Uncharacterized PE-PGRS family protein PE_PGRS54 OS=Mycobacterium tuberculosis GN=PE_PGRS54 PE=3 SV=1
Unigene15147_All	3530	905	2773	P08640	1367	293	890	0.22	0.38	0.02	641	101	3e-20	MUC1_YEAST Flocculation protein FLO11 OS=Saccharomyces cerevisiae GN=MUC1 PE=1 SV=2
Unigene15152_All	403	91	243	P51424	51	1	51	0.94	0.98	0	51	108	1e-23	RL391_ARATH 60S ribosomal protein L39-1 OS=Arabidopsis thaliana GN=RPL39A PE=2 SV=2
Unigene15153_All	2399	1745	522	Q8BTI8	2703	1338	1759	0.2	0.36	0.08	446	54.3	4e-06	SRRM2_MOUSE Serine/arginine repetitive matrix protein 2 OS=Mus musculus GN=Srrm2 PE=1 SV=2
Unigene15154_All	5029	1611	2456	Q9SNC6	660	343	624	0.27	0.45	0.04	296	78.2	6e-13	PUB13_ARATH U-box domain-containing protein 13 OS=Arabidopsis thaliana GN=PUB13 PE=2 SV=1
Unigene15158_All	1936	1492	320	P47082	602	215	595	0.2	0.41	0.02	403	72	1e-11	AVT1_YEAST Vacuolar amino acid transporter 1 OS=Saccharomyces cerevisiae GN=AVT1 PE=1 SV=1
Unigene15159_All	8505	5376	1486	O75165	2243	753	1910	0.32	0.51	0	1303	675	0	DJC13_HUMAN DnaJ homolog subfamily C member 13 OS=Homo sapiens GN=DNAJC13 PE=1 SV=4
Unigene15160_All	1801	814	362	O75061	913	763	907	0.32	0.51	0	152	77.8	2e-13	AUXI_HUMAN Putative tyrosine-protein phosphatase auxilin OS=Homo sapiens GN=DNAJC6 PE=1 SV=3
Unigene15161_All	3999	539	3940	Q5XPI3	1314	119	1298	0.24	0.42	0.07	1220	325	2e-87	RN123_MOUSE E3 ubiquitin-protein ligase RNF123 OS=Mus musculus GN=Rnf123 PE=2 SV=1
Unigene15162_All	1014	604	1005	Q9WUA5	330	152	295	0.34	0.48	0.12	153	59.3	4e-08	EPM2A_MOUSE Laforin OS=Mus musculus GN=Epm2a PE=1 SV=1
Unigene15163_All	337	3	335	Q8LB81	366	223	332	0.67	0.82	0	111	169	5e-42	GDL79_ARATH GDSL esterase/lipase At5g33370 OS=Arabidopsis thaliana GN=At5g33370 PE=2 SV=1
Unigene15164_All	2686	2296	599	Q9ZVM9	572	1	566	0.5	0.65	0.05	596	561	1e-159	Y1461_ARATH Probable serine/threonine-protein kinase At1g54610 OS=Arabidopsis thaliana GN=At1g54610 PE=1 SV=1
Unigene15166_All	1378	1284	1	O48520	456	1	444	0.75	0.86	0.03	444	699	0	DPOD2_ARATH DNA polymerase delta small subunit OS=Arabidopsis thaliana GN=POLD2 PE=2 SV=1
Unigene15171_All	502	124	354	Q9SSA7	385	303	383	0.53	0.74	0.04	81	103	4e-22	GLIP5_ARATH GDSL esterase/lipase 5 OS=Arabidopsis thaliana GN=GLIP5 PE=2 SV=2
Unigene15173_All	1078	359	1078	O75976	1380	539	794	0.46	0.61	0.07	259	231	5e-61	CBPD_HUMAN Carboxypeptidase D OS=Homo sapiens GN=CPD PE=1 SV=2
Unigene15174_All	695	658	176	Q9SZT8	632	20	183	0.49	0.68	0.01	164	152	5e-51	PP354_ARATH Pentatricopeptide repeat-containing protein At4g37380, chloroplastic OS=Arabidopsis thaliana GN=PCMP-H48 PE=2 SV=1
Unigene15176_All	630	325	164	Q09WV7	2292	1581	1634	0.98	0.98	0	54	114	2e-68	YCF2_MORIN Protein ycf2 OS=Morus indica GN=ycf2-A PE=3 SV=1
Unigene15183_All	1364	833	231	Q9FIV6	586	381	582	0.73	0.87	0	203	302	1e-160	DGP10_ARATH Protease Do-like 10, mitochondrial OS=Arabidopsis thaliana GN=DEGP10 PE=2 SV=1
Unigene15184_All	1743	155	916	Q9SA77	419	1	254	0.82	0.91	0	254	429	1e-119	ARAE1_ARATH UDP-arabinose 4-epimerase 1 OS=Arabidopsis thaliana GN=MUR4 PE=1 SV=1
Unigene15186_All	541	540	259	Q8S403	782	688	781	0.37	0.62	0	94	73.2	9e-13	PHO1_ARATH Putative phosphate transporter 1 OS=Arabidopsis thaliana GN=PHO1 PE=2 SV=1
Unigene15188_All	2153	2123	1635	Q9FN69	637	11	182	0.62	0.75	0.05	172	224	3e-71	GL3_ARATH Transcription factor GLABRA 3 OS=Arabidopsis thaliana GN=GL3 PE=1 SV=1
Unigene15191_All	835	709	524	Q8GYB1	285	219	280	0.58	0.8	0	62	86.3	2e-16	NUD15_ARATH Nudix hydrolase 15, mitochondrial OS=Arabidopsis thaliana GN=NUDT15 PE=1 SV=2
Unigene15197_All	1775	1407	439	Q69ZT1	1020	673	1009	0.4	0.57	0.06	345	211	1e-53	MTMRF_MOUSE Coiled-coil domain-containing protein MTMR15 OS=Mus musculus GN=Mtmr15 PE=2 SV=2
Unigene15201_All	716	713	3	Q84VX0	754	184	425	0.49	0.66	0.02	242	256	8e-68	Y5740_ARATH Uncharacterized glycosyltransferase At1g55740 OS=Arabidopsis thaliana GN=At1g55740 PE=2 SV=1
Unigene15205_All	360	2	220	Q8LFH5	239	148	221	0.43	0.67	0.01	74	70.9	2e-12	RPG1_ARATH Protein RUPTURED POLLEN GRAIN 1 OS=Arabidopsis thaliana GN=RPG1 PE=2 SV=1
Unigene15206_All	1716	1469	252	Q9M8R7	492	1	417	0.58	0.73	0.04	426	466	1e-130	P2C33_ARATH Probable protein phosphatase 2C 33 OS=Arabidopsis thaliana GN=PPC6-1 PE=2 SV=1
Unigene15210_All	352	350	3	O24617	937	370	485	0.67	0.81	0	116	158	9e-39	MSH2_ARATH DNA mismatch repair protein Msh2 OS=Arabidopsis thaliana GN=MSH2 PE=2 SV=1
Unigene15212_All	716	354	713	P51613	314	6	132	0.3	0.44	0.07	130	54.3	8e-07	CHIB_VITVI Basic endochitinase OS=Vitis vinifera GN=CHIT1B PE=2 SV=1
Unigene15213_All	3883	3765	1516	Q2QD89	750	1	750	0.99	0.99	0	750	1552	0	PSAA_CUCSA Photosystem I P700 chlorophyll a apoprotein A1 OS=Cucumis sativus GN=psaA PE=3 SV=1
Unigene15214_All	1613	909	454	P22670	979	254	398	0.23	0.41	0.05	160	52.8	7e-06	RFX1_HUMAN MHC class II regulatory factor RFX1 OS=Homo sapiens GN=RFX1 PE=1 SV=1
Unigene15216_All	1457	211	732	Q8CHJ1	435	15	187	0.28	0.47	0.08	190	68.6	1e-10	PIGU_RAT Phosphatidylinositol glycan anchor biosynthesis class U protein OS=Rattus norvegicus GN=Pigu PE=1 SV=3
Unigene15219_All	1400	1309	125	Q9FNA2	472	2	394	0.76	0.89	0	395	629	1e-179	PAO1_ARATH Polyamine oxidase 1 OS=Arabidopsis thaliana GN=PAO1 PE=1 SV=1
Unigene15220_All	344	343	8	Q9LYN0	209	27	138	0.66	0.8	0	112	157	2e-38	PR1B1_ARATH PRA1 family protein B1 OS=Arabidopsis thaliana GN=PRA1B1 PE=1 SV=1
Unigene15221_All	291	148	2	Q69VD5	979	922	971	0.62	0.78	0.02	50	63.9	9e-19	PNH1_ORYSJ Protein argonaute PNH1 OS=Oryza sativa subsp. japonica GN=PHN1 PE=2 SV=1
Unigene15222_All	1129	1036	86	Q8VZA1	557	201	517	0.77	0.87	0	317	526	1e-149	LAC11_ARATH Laccase-11 OS=Arabidopsis thaliana GN=LAC11 PE=2 SV=1
Unigene15223_All	1920	189	1778	Q9UJX6	822	321	819	0.38	0.57	0	532	354	1e-96	ANC2_HUMAN Anaphase-promoting complex subunit 2 OS=Homo sapiens GN=ANAPC2 PE=1 SV=1
Unigene15224_All	1026	921	175	Q9SFC7	417	119	389	0.21	0.4	0.12	284	58.5	7e-08	FB135_ARATH F-box protein At3g07870 OS=Arabidopsis thaliana GN=At3g07870 PE=2 SV=1
Unigene15226_All	668	668	126	Q9LYT3	507	107	287	0.33	0.56	0	181	122	2e-27	TT12_ARATH Protein TRANSPARENT TESTA 12 OS=Arabidopsis thaliana GN=TT12 PE=2 SV=1
Unigene15231_All	1920	1264	146	Q8GXW1	547	170	545	0.3	0.49	0.01	380	179	5e-44	RGL2_ARATH DELLA protein RGL2 OS=Arabidopsis thaliana GN=RGL2 PE=1 SV=2
Unigene15233_All	960	22	789	Q8LGM7	816	174	422	0.53	0.66	0.01	260	259	7e-96	MOCOS_SOLLC Molybdenum cofactor sulfurase OS=Solanum lycopersicum GN=FLACCA PE=2 SV=1
Unigene15236_All	324	150	323	P34091	234	127	184	0.82	0.89	0	58	99.4	4e-21	RL6_MESCR 60S ribosomal protein L6 OS=Mesembryanthemum crystallinum GN=RPL6 PE=2 SV=1
Unigene15237_All	1894	1185	676	Q8L1Z7	206	7	174	0.3	0.47	0.01	172	60.1	5e-08	GPMA_BARHE 2,3-bisphosphoglycerate-dependent phosphoglycerate mutase OS=Bartonella henselae GN=gpmA PE=3 SV=1
Unigene15244_All	3105	2054	318	Q8NI36	951	392	949	0.31	0.5	0.01	588	301	1e-154	WDR36_HUMAN WD repeat-containing protein 36 OS=Homo sapiens GN=WDR36 PE=1 SV=1
Unigene15245_All	760	131	409	P48352	492	266	359	0.9	0.94	0.01	94	175	1e-74	CATA3_CUCPE Catalase isozyme 3 OS=Cucurbita pepo GN=CAT3 PE=2 SV=1
Unigene15247_All	1364	674	883	Q9LM69	197	84	153	0.48	0.62	0	70	79.3	6e-14	ATL1B_ARATH RING-H2 finger protein ATL1B OS=Arabidopsis thaliana GN=ATL1B PE=1 SV=1
Unigene15252_All	522	521	189	Q9SIT7	697	524	634	0.45	0.63	0	111	109	1e-23	PP151_ARATH Pentatricopeptide repeat-containing protein At2g13600 OS=Arabidopsis thaliana GN=PCMP-E76 PE=2 SV=1
Unigene15253_All	275	245	3	Q9SFC6	240	40	118	0.66	0.81	0	81	106	4e-23	GDIR_ARATH Rho GDP-dissociation inhibitor 1 OS=Arabidopsis thaliana GN=GDI1 PE=1 SV=1
Unigene15261_All	493	493	14	Q9SLC3	236	33	177	0.39	0.53	0.01	163	95.1	2e-19	ATL2L_ARATH RING-H2 finger protein ATL2L OS=Arabidopsis thaliana GN=ATL2L PE=2 SV=1
Unigene15263_All	766	749	372	Q651X7	737	58	185	0.49	0.67	0.01	128	133	2e-48	CSLE1_ORYSJ Cellulose synthase-like protein E1 OS=Oryza sativa subsp. japonica GN=CSLE1 PE=2 SV=2
Unigene15269_All	1947	325	1764	Q9Y666	1083	564	1083	0.31	0.54	0.08	524	285	9e-95	S12A7_HUMAN Solute carrier family 12 member 7 OS=Homo sapiens GN=SLC12A7 PE=1 SV=3
Unigene15270_All	1373	6	1115	Q40531	371	1	370	0.81	0.92	0	371	639	0	NTF6_TOBAC Mitogen-activated protein kinase homolog NTF6 OS=Nicotiana tabacum GN=NTF6 PE=2 SV=1
Unigene15271_All	314	5	148	Q9FG23	549	177	224	0.75	0.87	0	48	73.6	4e-13	CK5P3_ARATH CDK5RAP3-like protein OS=Arabidopsis thaliana GN=At5g06830 PE=2 SV=2
Unigene15272_All	1419	1204	899	O14270	743	22	120	0.43	0.59	0	102	75.1	1e-12	FHL1_SCHPO Fork head transcription factor 1 OS=Schizosaccharomyces pombe GN=fhl1 PE=2 SV=2
Unigene15273_All	469	2	352	Q9LN01	741	304	422	0.65	0.79	0.01	119	160	6e-45	PPR21_ARATH Pentatricopeptide repeat-containing protein At1g08070 OS=Arabidopsis thaliana GN=PCMP-H12 PE=2 SV=1
Unigene15274_All	1844	491	150	Q9JI69	850	735	848	0.33	0.54	0	114	72.8	8e-12	ORC1_CRIGR Origin recognition complex subunit 1 OS=Cricetulus griseus GN=ORC1L PE=2 SV=1
Unigene15275_All	1590	979	110	Q38946	411	122	411	0.86	0.93	0	290	516	0	DHE2_ARATH Glutamate dehydrogenase 2 OS=Arabidopsis thaliana GN=GDH2 PE=1 SV=1
Unigene15282_All	206	203	57	Q66HG5	663	615	663	0.55	0.65	0	49	58.2	2e-08	TM9S2_RAT Transmembrane 9 superfamily member 2 OS=Rattus norvegicus GN=Tm9sf2 PE=2 SV=1
Unigene15284_All	591	159	437	Q99685	303	205	296	0.36	0.61	0	93	63.5	9e-10	MGLL_HUMAN Monoglyceride lipase OS=Homo sapiens GN=MGLL PE=2 SV=2
Unigene15289_All	255	148	2	P08745	265	122	170	0.97	0.97	0	49	96.7	2e-29	COX3_OENBE Cytochrome c oxidase subunit 3 OS=Oenothera bertiana GN=COX3 PE=3 SV=2
Unigene15290_All	643	2	181	Q8RXD4	941	20	79	0.38	0.7	0	60	61.6	4e-09	BRCA1_ARATH Protein BREAST CANCER SUSCEPTIBILITY 1 homolog OS=Arabidopsis thaliana GN=BRCA1 PE=2 SV=1
Unigene15297_All	518	110	247	Q94JY4	85	40	85	0.84	0.89	0	46	75.1	2e-13	BRK1_ARATH Protein BRICK 1 OS=Arabidopsis thaliana GN=BRK1 PE=1 SV=1
Unigene15301_All	1395	1001	195	P94478	420	2	267	0.47	0.64	0	270	225	5e-58	YNBA_BACSU Putative GTP-binding protein ynbA OS=Bacillus subtilis GN=ynbA PE=3 SV=2
Unigene15303_All	496	491	3	Q0WRB2	373	128	287	0.62	0.81	0	164	217	2e-56	P2C73_ARATH Probable protein phosphatase 2C 73 OS=Arabidopsis thaliana GN=PPC6-7 PE=2 SV=1
Unigene15308_All	4918	3172	611	Q7A362	2271	742	1568	0.19	0.36	0.02	873	86.7	2e-15	SRAP_STAAN Serine-rich adhesin for platelets OS=Staphylococcus aureus (strain N315) GN=sraP PE=1 SV=1
Unigene15309_All	1256	707	1255	Q38953	1168	439	621	0.32	0.54	0.02	187	91.7	1e-17	DHX8_ARATH Probable pre-mRNA-splicing factor ATP-dependent RNA helicase OS=Arabidopsis thaliana GN=At3g26560 PE=1 SV=2
Unigene15314_All	264	11	157	O15457	936	698	746	0.59	0.81	0	49	67	3e-11	MSH4_HUMAN MutS protein homolog 4 OS=Homo sapiens GN=MSH4 PE=2 SV=2
Unigene15317_All	303	6	146	Q9MAG8	471	188	234	0.59	0.78	0	47	62	5e-20	PPR79_ARATH Putative pentatricopeptide repeat-containing protein At1g53330 OS=Arabidopsis thaliana GN=At1g53330 PE=3 SV=1
Unigene15318_All	908	906	1	Q9M390	570	194	493	0.42	0.62	0	303	247	7e-65	PTR1_ARATH Peptide transporter PTR1 OS=Arabidopsis thaliana GN=PTR1 PE=2 SV=1
Unigene15320_All	1725	140	1369	Q03730	393	2	386	0.31	0.51	0.03	424	177	3e-43	YMB8_YEAST Uncharacterized vacuolar membrane protein YML018C OS=Saccharomyces cerevisiae GN=YML018C PE=1 SV=1
Unigene15325_All	373	206	126	P12628	589	436	462	0.85	0.96	0	27	53.5	4e-07	MAOX_PHAVU NADP-dependent malic enzyme OS=Phaseolus vulgaris GN=ME1 PE=2 SV=1
Unigene15327_All	2515	2073	457	Q9FL28	1173	586	1158	0.21	0.38	0.1	604	68.2	9e-19	FLS2_ARATH LRR receptor-like serine/threonine-protein kinase FLS2 OS=Arabidopsis thaliana GN=FLS2 PE=1 SV=1
Unigene15332_All	1929	330	1427	A7PZL3	491	89	455	0.48	0.65	0	367	371	1e-104	PGLR_VITVI Probable polygalacturonase OS=Vitis vinifera GN=GSVIVT00026920001 PE=1 SV=1
Unigene15337_All	2420	180	2168	Q39204	623	1	623	0.55	0.69	0.01	676	654	0	RAP1_ARATH Transcription factor MYC2 OS=Arabidopsis thaliana GN=RAP1 PE=1 SV=2
Unigene15341_All	2364	2214	325	Q5RDY2	642	8	642	0.49	0.68	0.02	649	645	0	TM9S4_PONAB Transmembrane 9 superfamily member 4 OS=Pongo abelii GN=TM9SF4 PE=2 SV=1
Unigene15343_All	363	1	357	Q94AG2	625	92	210	0.4	0.6	0	120	85.5	9e-17	SERK1_ARATH Somatic embryogenesis receptor kinase 1 OS=Arabidopsis thaliana GN=SERK1 PE=1 SV=2
Unigene15344_All	2001	886	2001	Q07970	793	394	738	0.36	0.49	0.05	393	191	2e-47	ATK1_ARATH Kinesin-1 OS=Arabidopsis thaliana GN=ATK1 PE=2 SV=1
Unigene15347_All	961	9	563	Q55FT4	2247	2004	2204	0.32	0.48	0.14	216	110	1e-23	TSUA_DICDI Probable serine/threonine-protein kinase tsuA OS=Dictyostelium discoideum GN=tsuA PE=1 SV=1
Unigene15348_All	352	3	113	Q42563	192	147	183	0.75	0.83	0	37	59.7	5e-09	APT2_ARATH Adenine phosphoribosyltransferase 2 OS=Arabidopsis thaliana GN=APT2 PE=2 SV=1
Unigene15349_All	345	344	216	O81767	823	780	822	0.76	0.88	0	43	79	8e-15	PP348_ARATH Pentatricopeptide repeat-containing protein At4g33990 OS=Arabidopsis thaliana GN=EMB2758 PE=2 SV=2
Unigene15351_All	243	230	3	Q01901	3344	1	76	0.61	0.71	0	76	95.5	9e-20	POLG_PRSVH Genome polyprotein OS=Papaya ringspot virus (strain P / mutant HA) PE=3 SV=2
Unigene15360_All	1047	655	2	P08799	2116	87	306	0.54	0.76	0.01	222	241	6e-63	MYS2_DICDI Myosin-2 heavy chain OS=Dictyostelium discoideum GN=mhcA PE=1 SV=3
Unigene15370_All	1437	817	1422	Q86YJ7	626	29	230	0.33	0.53	0.02	207	118	1e-25	AN13B_HUMAN Ankyrin repeat domain-containing protein 13B OS=Homo sapiens GN=ANKRD13B PE=2 SV=3
Unigene15372_All	675	531	112	P19171	335	13	158	0.48	0.62	0.06	149	135	3e-31	CHIB_ARATH Basic endochitinase B OS=Arabidopsis thaliana GN=CHI-B PE=1 SV=3
Unigene15375_All	509	230	508	Q9XIC7	628	262	354	0.67	0.77	0	93	129	9e-30	SERK2_ARATH Somatic embryogenesis receptor kinase 2 OS=Arabidopsis thaliana GN=SERK2 PE=1 SV=1
Unigene15376_All	546	256	423	O80725	1286	51	105	0.46	0.64	0	56	53.5	8e-07	AB4B_ARATH ABC transporter B family member 4 OS=Arabidopsis thaliana GN=ABCB4 PE=1 SV=1
Unigene15377_All	307	164	3	P0C8Q2	654	409	462	0.51	0.66	0	54	59.3	1e-19	PP323_ARATH Pentatricopeptide repeat-containing protein At4g19191, mitochondrial OS=Arabidopsis thaliana GN=PCMP-E1 PE=2 SV=1
Unigene15378_All	620	269	547	Q8VC52	206	23	110	0.36	0.58	0	93	63.5	9e-10	RBPS2_MOUSE RNA-binding protein with multiple splicing 2 OS=Mus musculus GN=Rbpms2 PE=1 SV=1
Unigene15381_All	754	284	195	O49561	338	259	288	0.63	0.76	0	30	44.3	5e-11	G2OX8_ARATH Gibberellin 2-beta-dioxygenase 8 OS=Arabidopsis thaliana GN=GA2OX7 PE=1 SV=2
Unigene15386_All	374	374	120	Q5JLD8	446	214	298	0.67	0.77	0	85	122	7e-28	CIPK8_ORYSJ CBL-interacting protein kinase 8 OS=Oryza sativa subsp. japonica GN=CIPK8 PE=2 SV=1
Unigene15389_All	254	64	189	Q8LGE3	421	380	421	0.9	0.95	0	42	84.7	2e-16	ARP6_ARATH Actin-related protein 6 OS=Arabidopsis thaliana GN=ARP6 PE=1 SV=1
Unigene15391_All	1405	943	1254	Q6LQG2	310	114	207	0.31	0.56	0	104	57.8	2e-07	RIHA_PHOPR Pyrimidine-specific ribonucleoside hydrolase rihA OS=Photobacterium profundum GN=rihA PE=3 SV=1
Unigene15392_All	1348	1335	388	Q8GZ42	1043	212	517	0.6	0.73	0	316	401	1e-111	ATX5_ARATH Histone-lysine N-methyltransferase ATX5 OS=Arabidopsis thaliana GN=ATX5 PE=2 SV=1
Unigene15396_All	2585	1179	2480	Q9T041	864	452	861	0.55	0.69	0	437	456	0	MAPT_ARATH Microtubule-associated protein TORTIFOLIA1 OS=Arabidopsis thaliana GN=TOR1 PE=2 SV=2
Unigene15398_All	1109	727	2	P07979	370	30	274	0.57	0.76	0.01	246	287	1e-76	GUB_NICPL Lichenase OS=Nicotiana plumbaginifolia GN=GN1 PE=2 SV=3
Unigene15399_All	771	552	202	Q9FJ10	139	31	139	0.62	0.71	0.03	121	134	5e-31	GAT23_ARATH GATA transcription factor 23 OS=Arabidopsis thaliana GN=At5g49300 PE=2 SV=1
Unigene15400_All	581	438	151	Q9M156	480	373	467	0.65	0.82	0	96	125	1e-46	HQGT_ARATH Probable hydroquinone glucosyltransferase OS=Arabidopsis thaliana GN=At4g01070 PE=1 SV=1
Unigene15401_All	603	379	2	Q940G6	344	182	304	0.44	0.65	0	126	118	1e-38	GI1L3_ARATH Probable gibberellin receptor GID1L3 OS=Arabidopsis thaliana GN=GID1L3 PE=2 SV=1
Unigene15403_All	973	1	306	Q9LKR4	685	574	675	0.45	0.65	0	102	99.4	3e-20	FRS10_ARATH Putative protein FAR1-RELATED SEQUENCE 10 OS=Arabidopsis thaliana GN=FRS10 PE=2 SV=2
Unigene15405_All	3930	1946	897	Q8BKN5	1024	676	1013	0.28	0.47	0.06	374	134	4e-30	GCP5_MOUSE Gamma-tubulin complex component 5 OS=Mus musculus GN=Tubgcp5 PE=2 SV=2
Unigene15409_All	880	643	2	Q9LV11	956	1	216	0.87	0.95	0	216	379	1e-104	PMA11_ARATH ATPase 11, plasma membrane-type OS=Arabidopsis thaliana GN=AHA11 PE=1 SV=1
Unigene15414_All	348	3	347	Q9LIC3	628	430	544	0.67	0.84	0	115	171	2e-42	PP227_ARATH Putative pentatricopeptide repeat-containing protein At3g13770, mitochondrial OS=Arabidopsis thaliana GN=PCMP-H85 PE=3 SV=1
Unigene15415_All	902	832	413	O24606	628	452	608	0.3	0.46	0.11	159	58.2	8e-08	EIN3_ARATH Protein ETHYLENE INSENSITIVE 3 OS=Arabidopsis thaliana GN=EIN3 PE=1 SV=1
Unigene15416_All	756	494	754	Q9LX30	1241	1	86	0.55	0.74	0.03	90	95.9	2e-19	GCN2_ARATH Probable serine/threonine-protein kinase GCN2 OS=Arabidopsis thaliana GN=GCN2 PE=2 SV=2
Unigene15417_All	812	274	636	Q9NNW5	1121	204	324	0.34	0.54	0	121	85.9	3e-16	WDR6_HUMAN WD repeat-containing protein 6 OS=Homo sapiens GN=WDR6 PE=1 SV=1
Unigene15419_All	2269	116	1717	Q921I2	584	1	520	0.38	0.55	0.02	549	360	3e-98	KLDC4_MOUSE Kelch domain-containing protein 4 OS=Mus musculus GN=Klhdc4 PE=1 SV=2
Unigene15420_All	287	150	43	Q9M024	415	370	405	0.58	0.83	0	36	49.3	7e-06	TAAC_ARATH Thylakoid ADP,ATP carrier protein, chloroplastic OS=Arabidopsis thaliana GN=TAAC PE=1 SV=1
Unigene15423_All	1813	219	1460	Q9FZK1	467	52	467	0.65	0.8	0.02	423	579	1e-172	FBX6_ARATH F-box only protein 6 OS=Arabidopsis thaliana GN=FBX6 PE=2 SV=1
Unigene15426_All	662	121	660	Q84VX3	626	244	425	0.39	0.59	0.01	183	133	9e-31	ALF4_ARATH Aberrant root formation protein 4 OS=Arabidopsis thaliana GN=ALF4 PE=2 SV=2
Unigene15427_All	225	150	4	Q9LUS3	654	103	151	0.51	0.71	0	49	59.7	5e-09	PP237_ARATH Pentatricopeptide repeat-containing protein At3g16610 OS=Arabidopsis thaliana GN=PCMP-E91 PE=2 SV=1
Unigene15430_All	1653	2	946	Q43207	559	94	408	0.76	0.86	0	316	487	1e-136	FKB70_WHEAT 70 kDa peptidyl-prolyl isomerase OS=Triticum aestivum GN=FKBP70 PE=2 SV=1
Unigene15432_All	974	846	151	Q54PW9	307	26	217	0.26	0.48	0	233	99	4e-20	EI24_DICDI Protein EI24 homolog OS=Dictyostelium discoideum GN=DDB_G0284253 PE=3 SV=1
Unigene15436_All	6651	4574	861	A2AGT5	2032	628	1921	0.28	0.48	0.07	1334	482	0	CKAP5_MOUSE Cytoskeleton-associated protein 5 OS=Mus musculus GN=Ckap5 PE=2 SV=1
Unigene15438_All	391	165	386	Q9ZT66	303	70	140	0.54	0.67	0	74	76.6	4e-14	E134_MAIZE Endo-1,3;1,4-beta-D-glucanase OS=Zea mays PE=1 SV=1
Unigene15440_All	567	98	565	Q9FL28	1173	432	587	0.34	0.57	0	156	103	7e-22	FLS2_ARATH LRR receptor-like serine/threonine-protein kinase FLS2 OS=Arabidopsis thaliana GN=FLS2 PE=1 SV=1
Unigene15442_All	2103	1003	353	Q5RAQ2	342	1	215	0.39	0.58	0	218	154	2e-36	SH3Y1_PONAB SH3 domain-containing YSC84-like protein 1 OS=Pongo abelii GN=SH3YL1 PE=2 SV=1
Unigene15444_All	832	449	282	P40603	449	72	120	0.39	0.48	0	56	43.1	5e-06	APG_BRANA Anther-specific proline-rich protein APG (Fragment) OS=Brassica napus GN=APG PE=2 SV=1
Unigene15447_All	1441	390	866	P19682	276	111	269	0.32	0.54	0.01	161	89.4	6e-17	ROC3_NICSY 28 kDa ribonucleoprotein, chloroplastic OS=Nicotiana sylvestris PE=1 SV=1
Unigene15448_All	1652	1312	371	Q9C9A2	510	83	388	0.64	0.77	0	314	400	1e-159	PP112_ARATH Pentatricopeptide repeat-containing protein At1g71060, mitochondrial OS=Arabidopsis thaliana GN=At1g71060 PE=2 SV=1
Unigene15449_All	1804	1593	937	B1H1Z8	604	35	237	0.24	0.45	0	220	59.7	7e-08	SCC4_XENTR Cohesin loading complex subunit SCC4 homolog OS=Xenopus tropicalis PE=2 SV=1
Unigene15450_All	1190	1172	558	Q96557	317	191	311	0.37	0.48	0	205	131	8e-30	SPD2_DATST Spermidine synthase 2 OS=Datura stramonium PE=2 SV=1
Unigene15453_All	432	3	431	Q0J3D9	1218	244	386	0.87	0.97	0	143	269	5e-72	COPA3_ORYSJ Coatomer subunit alpha-3 OS=Oryza sativa subsp. japonica GN=Os09g0127800 PE=2 SV=1
Unigene15457_All	445	206	442	A1A4J8	305	112	191	0.46	0.7	0.01	80	88.2	2e-17	SCO1_BOVIN Protein SCO1 homolog, mitochondrial OS=Bos taurus GN=SCO1 PE=2 SV=1
Unigene15458_All	620	34	285	Q700D9	255	10	94	0.43	0.58	0.02	86	66.6	1e-10	MYBF_ARATH Putative Myb family transcription factor At1g14600 OS=Arabidopsis thaliana GN=At1g14600 PE=2 SV=1
Unigene15459_All	1072	63	1070	Q9ASW1	619	18	325	0.41	0.55	0.01	342	239	3e-62	B3GTG_ARATH Probable beta-1,3-galactosyltransferase 16 OS=Arabidopsis thaliana GN=B3GALT16 PE=2 SV=1
Unigene15460_All	309	127	282	Q7XSQ9	288	211	262	0.88	0.92	0	52	96.7	3e-20	PIP12_ORYSJ Probable aquaporin PIP1-2 OS=Oryza sativa subsp. japonica GN=PIP1-2 PE=2 SV=3
Unigene15462_All	3570	142	3378	Q9LTB2	1071	4	1071	0.73	0.85	0	1081	1586	0	MMT1_ARATH Methionine S-methyltransferase OS=Arabidopsis thaliana GN=MMT1 PE=2 SV=1
Unigene15467_All	1969	1968	553	Q9ZQF1	627	153	621	0.61	0.8	0	472	616	1e-175	PP152_ARATH Pentatricopeptide repeat-containing protein At2g15630, mitochondrial OS=Arabidopsis thaliana GN=At2g15630 PE=2 SV=1
Unigene15468_All	1031	112	906	Q39527	290	28	278	0.38	0.57	0.01	268	161	6e-39	LECR_CLALU Lectin-related protein (Fragment) OS=Cladrastis lutea PE=1 SV=1
Unigene15473_All	386	154	384	P48620	447	106	182	0.92	0.94	0	77	164	3e-48	FAD3C_SESIN Omega-3 fatty acid desaturase, chloroplastic OS=Sesamum indicum GN=FAD7 PE=2 SV=1
Unigene15477_All	708	262	708	P82231	271	15	167	0.6	0.75	0.03	154	176	1e-43	RRFC_SPIOL Ribosome-recycling factor, chloroplastic OS=Spinacia oleracea GN=RRF PE=1 SV=1
Unigene15481_All	712	2	712	Q9FIJ0	921	237	473	0.77	0.89	0	237	390	1e-108	RBOHD_ARATH Respiratory burst oxidase homolog protein D OS=Arabidopsis thaliana GN=RBOHD PE=1 SV=1
Unigene15484_All	868	404	303	P31405	623	158	191	0.7	0.85	0	34	54.7	2e-13	VATA_GOSHI V-type proton ATPase catalytic subunit A OS=Gossypium hirsutum GN=CVA69.24 PE=2 SV=1
Unigene15487_All	1805	1096	239	P40234	435	12	287	0.38	0.6	0.01	289	211	2e-53	CKI2_SCHPO Casein kinase I homolog 2 OS=Schizosaccharomyces pombe GN=cki2 PE=1 SV=2
Unigene15489_All	3707	3037	3699	P54677	1180	887	1104	0.57	0.74	0	222	258	2e-67	PI4K_DICDI Phosphatidylinositol 4-kinase OS=Dictyostelium discoideum GN=pikD PE=3 SV=3
Unigene15490_All	626	1	363	Q9XIC7	628	509	628	0.55	0.68	0	122	121	3e-27	SERK2_ARATH Somatic embryogenesis receptor kinase 2 OS=Arabidopsis thaliana GN=SERK2 PE=1 SV=1
Unigene15491_All	2513	2068	1115	Q75JC9	374	56	373	0.26	0.44	0	318	75.9	1e-12	Y8484_DICDI Uncharacterized protein DDB_G0271670 OS=Dictyostelium discoideum GN=DDB_G0271670 PE=4 SV=1
Unigene15494_All	834	834	139	Q8LPR5	420	64	286	0.47	0.55	0.05	245	182	9e-48	TCP4_ARATH Transcription factor TCP4 OS=Arabidopsis thaliana GN=TCP4 PE=2 SV=1
Unigene15495_All	1928	611	1465	Q9CXF4	671	300	536	0.32	0.51	0.01	288	142	1e-32	TBC15_MOUSE TBC1 domain family member 15 OS=Mus musculus GN=Tbc1d15 PE=1 SV=1
Unigene15496_All	786	202	438	Q91YR5	698	11	90	0.39	0.61	0.02	81	68.9	3e-11	MTL13_MOUSE Methyltransferase-like protein 13 OS=Mus musculus GN=Mettl13 PE=1 SV=1
Unigene15497_All	555	516	1	O04373	440	1	165	0.65	0.79	0	172	232	1e-60	ILL4_ARATH IAA-amino acid hydrolase ILR1-like 4 OS=Arabidopsis thaliana GN=ILL4 PE=1 SV=2
Unigene15500_All	433	96	383	Q9SZX3	494	133	228	0.68	0.78	0.01	97	117	3e-29	ASSY_ARATH Argininosuccinate synthase, chloroplastic OS=Arabidopsis thaliana GN=At4g24830 PE=2 SV=3
Unigene15502_All	512	511	284	Q9M2Y6	261	186	261	0.76	0.85	0	76	126	8e-29	Y3972_ARATH Uncharacterized protein At3g49720 OS=Arabidopsis thaliana GN=At3g49720 PE=1 SV=1
Unigene15505_All	1110	126	713	Q9FNI6	1029	834	1029	0.83	0.93	0	196	331	3e-90	SM3L2_ARATH Putative SWI/SNF-related matrix-associated actin-dependent regulator of chromatin subfamily A member 3-like 2 OS=Arabidopsis thaliana GN=At5g22750 PE=2 SV=1
Unigene15506_All	927	908	270	Q54ST3	885	690	883	0.25	0.49	0	214	76.6	2e-13	Y2237_DICDI DDT domain-containing protein DDB_G0282237 OS=Dictyostelium discoideum GN=DDB_G0282237 PE=3 SV=1
Unigene15508_All	868	17	856	Q9SF32	454	198	424	0.32	0.45	0.02	287	118	4e-26	IQD1_ARATH Protein IQ-DOMAIN 1 OS=Arabidopsis thaliana GN=IQD1 PE=1 SV=1
Unigene15511_All	1199	858	202	Q7S565	449	81	333	0.43	0.58	0.14	255	174	1e-42	COQ1_NEUCR Probable hexaprenyl pyrophosphate synthetase, mitochondrial OS=Neurospora crassa GN=NCU02305 PE=3 SV=1
Unigene15512_All	561	148	441	Q9LSJ8	1228	185	282	0.45	0.69	0	98	102	2e-21	AB16B_ARATH ABC transporter B family member 16 OS=Arabidopsis thaliana GN=ABCB16 PE=2 SV=1
Unigene15516_All	963	365	961	Q68FT3	581	80	280	0.4	0.59	0.03	207	135	5e-31	PYRD2_RAT Pyridine nucleotide-disulfide oxidoreductase domain-containing protein 2 OS=Rattus norvegicus GN=Pyroxd2 PE=2 SV=1
Unigene15517_All	1019	2	616	O24464	231	28	227	0.74	0.86	0	207	311	6e-84	KAD_PRUAR Adenylate kinase OS=Prunus armeniaca PE=2 SV=1
Unigene15519_All	621	498	82	O24160	456	309	456	0.57	0.71	0.06	148	162	2e-48	TGA21_TOBAC TGACG-sequence-specific DNA-binding protein TGA-2.1 OS=Nicotiana tabacum GN=TGA21 PE=1 SV=1
Unigene15523_All	1511	333	884	Q17RH7	258	47	215	0.43	0.56	0	185	94.7	2e-18	TPRXL_HUMAN Putative protein TPRXL OS=Homo sapiens GN=TPRXL PE=2 SV=2
Unigene15527_All	700	312	698	Q55505	377	3	130	0.53	0.66	0.03	133	133	9e-31	DNAJ1_SYNY3 Chaperone protein dnaJ 1 OS=Synechocystis sp. (strain PCC 6803) GN=dnaJ1 PE=3 SV=1
Unigene15528_All	557	4	552	Q9SDG8	904	125	306	0.62	0.74	0.01	185	217	3e-56	AGO4A_ORYSJ Protein argonaute 4A OS=Oryza sativa subsp. japonica GN=AGO4A PE=2 SV=1
Unigene15531_All	452	229	116	O64818	78	1	39	0.71	0.84	0.02	39	56.2	7e-08	Y2309_ARATH Uncharacterized protein At2g23090 OS=Arabidopsis thaliana GN=At2g23090 PE=1 SV=1
Unigene15533_All	968	2	823	Q8LPG9	668	333	629	0.25	0.41	0.09	303	71.2	1e-11	IQD14_ARATH Protein IQ-DOMAIN 14 OS=Arabidopsis thaliana GN=IQD14 PE=1 SV=1
Unigene15534_All	352	162	347	Q8GT41	179	112	173	0.54	0.75	0	62	73.6	2e-17	PLA1_PLAAC Putative invertase inhibitor OS=Platanus acerifolia PE=1 SV=1
Unigene15535_All	936	464	877	Q6DF08	421	91	228	0.73	0.82	0	138	215	4e-55	UXS1_XENTR UDP-glucuronic acid decarboxylase 1 OS=Xenopus tropicalis GN=uxs1 PE=2 SV=1
Unigene15539_All	3127	1370	912	P38456	732	549	709	0.32	0.52	0.06	163	86.7	1e-15	YMF11_MARPO Uncharacterized mitochondrial protein ymf11 OS=Marchantia polymorpha GN=YMF11 PE=4 SV=1
Unigene15541_All	1067	240	743	Q9XFB0	184	1	167	0.67	0.77	0.01	171	222	3e-57	YAB2_ARATH Putative axial regulator YABBY 2 OS=Arabidopsis thaliana GN=YAB2 PE=2 SV=1
Unigene15543_All	1166	576	31	P46070	556	12	198	0.35	0.53	0.07	197	102	4e-21	TF3B_KLULA Transcription factor IIIB 70 kDa subunit OS=Kluyveromyces lactis GN=TDS4 PE=3 SV=2
Unigene15544_All	643	638	483	Q39247	501	451	501	0.86	0.92	0	52	95.9	2e-19	2ABB_ARATH Serine/threonine protein phosphatase 2A 55 kDa regulatory subunit B beta isoform OS=Arabidopsis thaliana GN=PP2AB2 PE=2 SV=1
Unigene15545_All	1099	1094	261	P38795	714	422	701	0.61	0.78	0	280	353	1e-96	NADE_YEAST Glutamine-dependent NAD(+) synthetase OS=Saccharomyces cerevisiae GN=QNS1 PE=1 SV=1
Unigene15553_All	419	30	398	P53397	376	77	200	0.42	0.61	0.02	126	94	3e-19	OGG1_YEAST N-glycosylase/DNA lyase OS=Saccharomyces cerevisiae GN=OGG1 PE=1 SV=1
Unigene15563_All	518	516	421	Q9XGY6	352	266	297	0.62	0.75	0	32	45.4	1e-09	WAXS1_SIMCH Long-chain-alcohol O-fatty-acyltransferase OS=Simmondsia chinensis PE=1 SV=1
Unigene15564_All	588	588	169	Q9SGP2	996	816	956	0.74	0.87	0	141	214	3e-55	HSL1_ARATH Receptor-like protein kinase HSL1 OS=Arabidopsis thaliana GN=HSL1 PE=2 SV=1
Unigene15566_All	478	157	363	P74423	877	159	227	0.73	0.85	0	69	117	1e-48	SYA_SYNY3 Alanyl-tRNA synthetase OS=Synechocystis sp. (strain PCC 6803) GN=alaS PE=3 SV=1
Unigene15569_All	1141	1074	295	Q9Y673	324	21	258	0.41	0.61	0	260	192	5e-48	ALG5_HUMAN Dolichyl-phosphate beta-glucosyltransferase OS=Homo sapiens GN=ALG5 PE=1 SV=1
Unigene15570_All	800	118	651	Q1JP61	406	228	406	0.55	0.7	0.01	180	208	3e-53	JMJD5_BOVIN JmjC domain-containing protein 5 OS=Bos taurus GN=JMJD5 PE=2 SV=1
Unigene15577_All	236	156	1	Q9LRA7	867	776	827	0.75	0.84	0	52	85.1	2e-19	TPS9_ARATH Probable alpha,alpha-trehalose-phosphate synthase [UDP-forming] 9 OS=Arabidopsis thaliana GN=TPS9 PE=1 SV=1
Unigene15578_All	1496	269	1078	P52423	312	51	312	0.67	0.77	0.01	274	357	9e-98	PUR3_VIGUN Phosphoribosylglycinamide formyltransferase, chloroplastic OS=Vigna unguiculata GN=PUR3 PE=2 SV=2
Unigene15582_All	885	625	834	Q9SL03	1951	349	418	0.88	0.97	0	70	135	4e-31	CALS2_ARATH Callose synthase 2 OS=Arabidopsis thaliana GN=CALS2 PE=2 SV=2
Unigene15588_All	766	140	646	Q9LYN8	1192	2	154	0.35	0.52	0	170	87.4	9e-17	EXS_ARATH Leucine-rich repeat receptor protein kinase EXS OS=Arabidopsis thaliana GN=EXS PE=1 SV=1
Unigene15593_All	2153	1767	436	Q9ZUU0	429	5	409	0.41	0.54	0.03	462	300	3e-80	WRK44_ARATH WRKY transcription factor 44 OS=Arabidopsis thaliana GN=WRKY44 PE=1 SV=2
Unigene15595_All	304	122	3	P10978	1328	501	540	0.5	0.75	0	40	52.4	8e-07	POLX_TOBAC Retrovirus-related Pol polyprotein from transposon TNT 1-94 OS=Nicotiana tabacum PE=2 SV=1
Unigene15597_All	827	2	817	Q8LGM7	816	548	814	0.59	0.71	0	273	308	2e-83	MOCOS_SOLLC Molybdenum cofactor sulfurase OS=Solanum lycopersicum GN=FLACCA PE=2 SV=1
Unigene15598_All	330	329	3	Q8LPU5	915	740	848	0.79	0.87	0	109	189	4e-48	CMT3_MAIZE DNA (cytosine-5)-methyltransferase 3 OS=Zea mays GN=DMT105 PE=2 SV=1
Unigene15599_All	2394	1618	761	Q80UJ7	981	442	776	0.32	0.48	0.16	343	157	3e-37	RB3GP_MOUSE Rab3 GTPase-activating protein catalytic subunit OS=Mus musculus GN=Rab3gap1 PE=2 SV=3
Unigene15601_All	329	253	128	O82316	249	1	42	0.69	0.78	0	42	60.5	3e-09	TIP41_ARATH Aquaporin TIP4-1 OS=Arabidopsis thaliana GN=TIP4-1 PE=2 SV=1
Unigene15602_All	858	637	2	Q9FH28	354	1	198	0.43	0.62	0.01	216	177	6e-44	DNJ49_ARATH Chaperone protein dnaJ 49 OS=Arabidopsis thaliana GN=ATJ49 PE=2 SV=2
Unigene15604_All	2501	1548	2210	Q9LIG2	899	702	890	0.43	0.59	0.04	231	172	2e-44	RLK6_ARATH Receptor-like protein kinase At3g21340 OS=Arabidopsis thaliana GN=At3g21340 PE=1 SV=1
Unigene15605_All	1343	309	926	Q9JMF7	238	14	224	0.39	0.54	0.04	216	139	6e-32	DOPP1_MOUSE Dolichyldiphosphatase 1 OS=Mus musculus GN=Dolpp1 PE=2 SV=1
Unigene15606_All	3018	50	2671	Q9LK64	1514	632	1512	0.54	0.72	0.01	890	935	0	AB3C_ARATH ABC transporter C family member 3 OS=Arabidopsis thaliana GN=ABCC3 PE=1 SV=1
Unigene15607_All	1785	1419	280	Q0V7V2	384	1	384	0.72	0.82	0.01	385	554	1e-157	P2C42_ARATH Probable protein phosphatase 2C 42 OS=Arabidopsis thaliana GN=At3g17090 PE=2 SV=1
Unigene15608_All	864	863	18	P17545	1766	357	653	0.3	0.49	0.06	300	131	7e-30	RPB1B_TRYBB DNA-directed RNA polymerase II subunit RPB1-B OS=Trypanosoma brucei brucei GN=TRP5.9 PE=1 SV=1
Unigene15609_All	2365	2357	234	Q9SX33	1200	494	1197	0.7	0.84	0	708	1036	0	ALA9_ARATH Putative phospholipid-transporting ATPase 9 OS=Arabidopsis thaliana GN=ALA9 PE=2 SV=1
Unigene15611_All	637	332	637	Q8S9M1	299	53	155	0.83	0.92	0	103	177	6e-44	PAP13_ARATH Probable plastid-lipid-associated protein 13, chloroplastic OS=Arabidopsis thaliana GN=PAP13 PE=1 SV=2
Unigene15614_All	1376	1271	672	Q9FE20	456	171	370	0.79	0.88	0	200	330	1e-106	PBS1_ARATH Serine/threonine-protein kinase PBS1 OS=Arabidopsis thaliana GN=PBS1 PE=1 SV=1
Unigene15617_All	598	367	597	Q3SKN6	189	9	85	0.4	0.67	0	77	68.9	2e-11	RRF_THIDA Ribosome-recycling factor OS=Thiobacillus denitrificans (strain ATCC 25259) GN=frr PE=3 SV=1
Unigene15621_All	549	541	353	Q9CAN0	630	165	227	0.34	0.57	0	63	50.8	5e-06	PPR99_ARATH Pentatricopeptide repeat-containing protein At1g63130, mitochondrial OS=Arabidopsis thaliana GN=At1g63130 PE=2 SV=1
Unigene15625_All	1863	1859	741	O82302	783	370	741	0.63	0.74	0.01	378	443	1e-136	P2C29_ARATH Protein phosphatase 2C 29 OS=Arabidopsis thaliana GN=PLL1 PE=1 SV=2
Unigene15628_All	330	1	153	Q9LI74	1004	905	959	0.5	0.76	0.07	55	57.8	2e-08	CHUP1_ARATH Protein CHUP1, chloroplastic OS=Arabidopsis thaliana GN=CHUP1 PE=1 SV=1
Unigene15631_All	468	3	209	Q9ZU94	288	218	288	0.57	0.73	0.02	71	86.7	5e-17	CRR12_ARATH Cysteine-rich repeat secretory protein 12 OS=Arabidopsis thaliana GN=CRRSP12 PE=2 SV=2
Unigene15632_All	533	100	510	Q91WL8	414	107	243	0.45	0.63	0	137	124	4e-28	WWOX_MOUSE WW domain-containing oxidoreductase OS=Mus musculus GN=Wwox PE=1 SV=1
Unigene15636_All	1239	341	928	Q54QY3	212	15	212	0.38	0.6	0.02	202	130	2e-29	YIPF5_DICDI Protein YIPF5 homolog OS=Dictyostelium discoideum GN=yipf5 PE=3 SV=1
Unigene15638_All	1623	303	1064	Q08448	450	3	233	0.27	0.45	0.02	261	72.8	7e-12	YO059_YEAST Putative lipase YOR059C OS=Saccharomyces cerevisiae GN=YOR059C PE=1 SV=1
Unigene15639_All	638	605	231	Q43019	123	2	123	0.49	0.62	0	126	120	5e-27	NLTP3_PRUDU Non-specific lipid-transfer protein 3 OS=Prunus dulcis PE=2 SV=1
Unigene15640_All	1833	3	1496	Q9LVN1	1266	725	1248	0.64	0.76	0.05	529	632	1e-180	FH13_ARATH Formin-like protein 13 OS=Arabidopsis thaliana GN=FH13 PE=2 SV=2
Unigene15641_All	1112	880	236	Q9ZTN2	215	1	215	0.86	0.93	0	215	392	1e-108	ERD2_PETHY ER lumen protein retaining receptor OS=Petunia hybrida GN=ERD2 PE=2 SV=1
Unigene15643_All	1432	1354	209	Q5HZ60	354	1	354	0.65	0.74	0	382	493	1e-138	MCES2_ARATH mRNA cap guanine-N7 methyltransferase 2 OS=Arabidopsis thaliana GN=At3g52210 PE=2 SV=1
Unigene15644_All	2283	1737	2249	Q8BZN6	2150	675	864	0.31	0.51	0.1	191	83.2	7e-15	DOC10_MOUSE Dedicator of cytokinesis protein 10 OS=Mus musculus GN=Dock10 PE=1 SV=3
Unigene15648_All	332	329	3	Q9LFF1	754	406	514	0.37	0.6	0	109	88.6	1e-17	PP281_ARATH Pentatricopeptide repeat-containing protein At3g53700, chloroplastic OS=Arabidopsis thaliana GN=MEE40 PE=2 SV=1
Unigene15649_All	1960	1644	553	Q0SMH1	355	1	352	0.46	0.67	0	365	356	3e-97	MNMA_BORAP tRNA-specific 2-thiouridylase mnmA OS=Borrelia afzelii (strain PKo) GN=mnmA PE=3 SV=1
Unigene15650_All	650	1	594	Q9SMU4	416	212	403	0.43	0.59	0	199	144	5e-34	U496N_ARATH UPF0496 protein At3g49070 OS=Arabidopsis thaliana GN=At3g49070 PE=2 SV=1
Unigene15652_All	888	99	884	P24504	270	1	261	0.29	0.47	0.05	276	122	3e-27	NUP3_PENSQ Nuclease PA3 OS=Penicillium sp. PE=1 SV=1
Unigene15653_All	803	616	233	Q6DG43	240	12	150	0.46	0.61	0.07	139	115	4e-25	UBTD2_DANRE Ubiquitin domain-containing protein 2 OS=Danio rerio GN=ubtd2 PE=2 SV=1
Unigene15654_All	1707	988	683	P35721	137	1	105	0.57	0.68	0.03	106	110	2e-23	C560_MARPO Succinate dehydrogenase cytochrome b560 subunit OS=Marchantia polymorpha GN=SDH3 PE=3 SV=1
Unigene15655_All	3037	697	1989	P39922	539	72	525	0.22	0.45	0.1	480	94	6e-18	MYS3_HYDAT Myosin heavy chain, clone 203 (Fragment) OS=Hydra attenuata PE=2 SV=1
Unigene15658_All	915	303	914	Q9FUR2	646	346	546	0.45	0.61	0.02	210	174	7e-43	IP5P2_ARATH Type I inositol-1,4,5-trisphosphate 5-phosphatase 2 OS=Arabidopsis thaliana GN=IP5P2 PE=1 SV=2
Unigene15659_All	571	445	152	O80634	238	141	238	0.64	0.78	0	98	135	6e-45	PPL2_ARATH PsbP-like protein 2, chloroplastic OS=Arabidopsis thaliana GN=PPL2 PE=1 SV=2
Unigene15660_All	336	319	56	P0C2F6	620	16	103	0.4	0.6	0	88	73.2	5e-13	RNHX1_ARATH Putative ribonuclease H protein At1g65750 OS=Arabidopsis thaliana GN=At1g65750 PE=3 SV=1
Unigene15663_All	439	340	2	Q9ZU94	288	107	217	0.66	0.79	0	113	161	4e-43	CRR12_ARATH Cysteine-rich repeat secretory protein 12 OS=Arabidopsis thaliana GN=CRRSP12 PE=2 SV=2
Unigene15664_All	1251	366	1	Q9FL28	1173	280	401	0.31	0.48	0	122	68.6	9e-22	FLS2_ARATH LRR receptor-like serine/threonine-protein kinase FLS2 OS=Arabidopsis thaliana GN=FLS2 PE=1 SV=1
Unigene15666_All	1857	1769	228	Q9FUJ1	524	1	522	0.63	0.75	0.02	526	660	0	CKX7_ARATH Cytokinin dehydrogenase 7 OS=Arabidopsis thaliana GN=CKX7 PE=1 SV=1
Unigene15669_All	284	2	283	Q42093	1623	1334	1426	0.87	0.91	0	94	158	1e-38	AB2C_ARATH ABC transporter C family member 2 OS=Arabidopsis thaliana GN=ABCC2 PE=1 SV=2
Unigene15671_All	1831	247	471	Q7L273	389	83	159	0.37	0.57	0.02	77	56.6	6e-07	KCTD9_HUMAN BTB/POZ domain-containing protein KCTD9 OS=Homo sapiens GN=KCTD9 PE=2 SV=1
Unigene15672_All	766	232	765	Q94C77	757	288	487	0.4	0.53	0.13	205	111	1e-37	RPKL_ARATH Receptor protein kinase-like protein At4g34220 OS=Arabidopsis thaliana GN=At4g34220 PE=2 SV=1
Unigene15673_All	5258	2686	392	Q8LK56	1987	1116	1872	0.49	0.61	0.02	788	658	0	DME_ARATH Transcriptional activator DEMETER OS=Arabidopsis thaliana GN=DME PE=1 SV=2
Unigene15674_All	325	1	162	Q94JX6	459	340	393	0.77	0.85	0	54	96.3	1e-40	PP391_ARATH Pentatricopeptide repeat-containing protein At5g18390, mitochondrial OS=Arabidopsis thaliana GN=At5g18390 PE=2 SV=2
Unigene15675_All	1621	409	1230	Q15024	291	4	272	0.4	0.6	0	274	206	3e-52	EXOS7_HUMAN Exosome complex exonuclease RRP42 OS=Homo sapiens GN=EXOSC7 PE=1 SV=2
Unigene15678_All	289	282	4	O49813	166	11	102	0.55	0.66	0	93	105	1e-22	OLEE1_BETVE Olee1-like protein OS=Betula verrucosa PE=2 SV=1
Unigene15679_All	1054	495	926	O81028	799	116	256	0.46	0.62	0.02	147	121	2e-39	PP171_ARATH Pentatricopeptide repeat-containing protein At2g26790, mitochondrial OS=Arabidopsis thaliana GN=At2g26790 PE=2 SV=1
Unigene15681_All	1327	940	128	Q9C566	361	1	271	0.81	0.89	0	271	474	1e-133	CYP40_ARATH Peptidyl-prolyl cis-trans isomerase CYP40 OS=Arabidopsis thaliana GN=CYP40 PE=2 SV=1
Unigene15682_All	1508	1414	1136	Q8C8R3	3898	57	137	0.38	0.56	0	93	65.9	7e-10	ANK2_MOUSE Ankyrin-2 OS=Mus musculus GN=Ank2 PE=1 SV=2
Unigene15683_All	838	1	429	Q9LNU6	760	466	607	0.41	0.6	0	143	125	3e-28	PPR53_ARATH Pentatricopeptide repeat-containing protein At1g20230 OS=Arabidopsis thaliana GN=PCMP-H21 PE=2 SV=2
Unigene15686_All	1314	1313	78	Q9FNL7	582	168	580	0.67	0.82	0	413	575	1e-163	PTR3A_ARATH Peptide transporter PTR3-A OS=Arabidopsis thaliana GN=PTR3-A PE=2 SV=1
Unigene15687_All	1091	831	262	Q6LA42	558	39	225	0.67	0.77	0.03	196	255	4e-67	APRR5_ARATH Two-component response regulator-like APRR5 OS=Arabidopsis thaliana GN=APRR5 PE=1 SV=2
Unigene15688_All	2278	2081	300	Q6PAX2	593	24	573	0.37	0.56	0	594	372	1e-102	ATD3B_XENLA ATPase family AAA domain-containing protein 3-B OS=Xenopus laevis GN=atad3-B PE=2 SV=1
Unigene15689_All	1068	82	480	Q9ZNU2	320	48	183	0.61	0.77	0.02	136	175	4e-43	NAC18_ARATH NAC domain-containing protein 18 OS=Arabidopsis thaliana GN=NAC018 PE=2 SV=1
Unigene15691_All	604	600	385	Q9ZWA1	393	207	283	0.45	0.62	0.1	80	51.2	5e-06	C3H2_ARATH Zinc finger CCCH domain-containing protein 2 OS=Arabidopsis thaliana GN=At1g03790 PE=2 SV=1
Unigene15693_All	2594	2245	2	Q2LAE1	1759	724	1446	0.49	0.63	0.01	760	641	0	ASHH2_ARATH Histone-lysine N-methyltransferase ASHH2 OS=Arabidopsis thaliana GN=ASHH2 PE=2 SV=1
Unigene15694_All	3756	815	3307	Q9LX66	830	5	830	0.63	0.76	0	838	1035	0	HERK1_ARATH Receptor-like protein kinase HERCULES OS=Arabidopsis thaliana GN=HERK1 PE=1 SV=1
Unigene15700_All	1814	1510	563	Q01745	680	266	593	0.23	0.36	0.1	353	64.7	2e-09	GAOA_GIBZE Galactose oxidase OS=Gibberella zeae GN=GAOA PE=1 SV=1
Unigene15701_All	428	349	188	Q9ZVC9	851	799	850	0.53	0.66	0	54	49.3	7e-06	FRS3_ARATH Protein FAR1-RELATED SEQUENCE 3 OS=Arabidopsis thaliana GN=FRS3 PE=2 SV=2
Unigene15706_All	999	260	781	Q84P23	562	8	192	0.51	0.68	0.05	185	168	2e-53	4CLL9_ARATH 4-coumarate--CoA ligase-like 9 OS=Arabidopsis thaliana GN=4CLL9 PE=1 SV=2
Unigene15712_All	1479	234	677	Q9BU70	441	32	172	0.47	0.62	0.01	151	137	3e-31	NAP1_HUMAN Nef-associated protein 1 OS=Homo sapiens GN=C9orf156 PE=1 SV=2
Unigene15714_All	1952	1345	2	P10978	1328	811	1270	0.4	0.6	0.03	464	341	1e-92	POLX_TOBAC Retrovirus-related Pol polyprotein from transposon TNT 1-94 OS=Nicotiana tabacum PE=2 SV=1
Unigene15717_All	632	129	371	Q941Q3	524	276	349	0.53	0.64	0	81	91.3	4e-18	C3H37_ARATH Zinc finger CCCH domain-containing protein 37 OS=Arabidopsis thaliana GN=HUA1 PE=1 SV=1
Unigene15720_All	481	194	442	Q9LHP4	1141	524	606	0.36	0.59	0	83	63.9	4e-16	RCH2_ARATH Receptor-like protein kinase 2 OS=Arabidopsis thaliana GN=RCH2 PE=1 SV=1
Unigene15726_All	667	433	666	Q9M548	626	280	356	0.46	0.57	0	78	68.9	3e-11	DRM2_ARATH DNA (cytosine-5)-methyltransferase DRM2 OS=Arabidopsis thaliana GN=DRM2 PE=2 SV=1
Unigene15729_All	292	3	290	Q7G188	687	194	289	0.83	0.91	0	96	166	4e-41	FIMB1_ARATH Fimbrin-1 OS=Arabidopsis thaliana GN=FIM1 PE=1 SV=2
Unigene15730_All	1011	218	1009	Q9SYQ8	980	652	908	0.6	0.74	0.01	267	322	1e-93	CLV1_ARATH Receptor protein kinase CLAVATA1 OS=Arabidopsis thaliana GN=CLV1 PE=1 SV=3
Unigene15731_All	718	206	718	O82261	607	116	285	0.9	0.95	0	171	318	1e-87	DEGP2_ARATH Protease Do-like 2, chloroplastic OS=Arabidopsis thaliana GN=DEGP2 PE=1 SV=2
Unigene15732_All	392	170	391	A7PQW3	286	141	213	0.62	0.82	0	74	99	3e-29	E13B_VITVI Glucan endo-1,3-beta-glucosidase OS=Vitis vinifera GN=GSVIVT00022223001 PE=1 SV=1
Unigene15733_All	3392	1547	3298	Q9SA76	1006	389	1002	0.56	0.72	0.05	618	686	0	PPR64_ARATH Pentatricopeptide repeat-containing protein At1g30610, chloroplastic OS=Arabidopsis thaliana GN=EMB2279 PE=2 SV=1
Unigene15734_All	956	659	895	Q7XTS4	1034	57	147	0.42	0.43	0.13	91	52.4	5e-06	AGO2_ORYSJ Protein argonaute 2 OS=Oryza sativa subsp. japonica GN=AGO2 PE=2 SV=2
Unigene15735_All	1195	752	129	Q2EF88	675	8	216	0.73	0.83	0	209	304	7e-82	YSL3_ARATH Metal-nicotianamine transporter YSL3 OS=Arabidopsis thaliana GN=YSL3 PE=2 SV=1
Unigene15736_All	1504	1347	181	Q8RVH5	433	41	417	0.25	0.39	0.02	397	99.8	5e-20	7SBG2_SOYBN Basic 7S globulin 2 OS=Glycine max PE=1 SV=1
Unigene15739_All	4300	1918	3339	Q9NZW4	1301	544	963	0.22	0.4	0	475	80.9	7e-14	DSPP_HUMAN Dentin sialophosphoprotein OS=Homo sapiens GN=DSPP PE=1 SV=2
Unigene15740_All	3015	2497	2	Q9M9M4	1145	1	829	0.8	0.88	0	838	1389	0	CSLD3_ARATH Cellulose synthase-like protein D3 OS=Arabidopsis thaliana GN=CSLD3 PE=1 SV=1
Unigene15742_All	684	489	169	Q8K4F6	465	185	290	0.32	0.42	0	107	52	3e-06	NSUN5_MOUSE Putative methyltransferase NSUN5 OS=Mus musculus GN=Nsun5 PE=2 SV=2
Unigene15751_All	3399	2223	1681	Q92613	823	202	369	0.39	0.55	0	181	136	1e-30	JADE3_HUMAN Protein Jade-3 OS=Homo sapiens GN=PHF16 PE=1 SV=1
Unigene15754_All	2581	1798	2163	P13983	620	392	514	0.46	0.54	0.05	129	100	5e-20	EXTN_TOBAC Extensin OS=Nicotiana tabacum GN=HRGPNT3 PE=2 SV=1
Unigene15756_All	414	410	117	P49249	306	50	146	0.72	0.81	0	98	145	1e-34	IN22_MAIZE IN2-2 protein OS=Zea mays GN=IN2-2 PE=2 SV=1
Unigene15762_All	2329	2238	289	Q9M891	665	1	648	0.53	0.68	0.01	657	664	0	PP208_ARATH Pentatricopeptide repeat-containing protein At3g02490, mitochondrial OS=Arabidopsis thaliana GN=At3g02490 PE=2 SV=1
Unigene15763_All	1922	220	1182	Q8LPH6	352	1	319	0.46	0.57	0.01	327	259	4e-68	MYB86_ARATH Transcription factor MYB86 OS=Arabidopsis thaliana GN=MYB86 PE=2 SV=1
Unigene15764_All	1099	1002	19	Q9S9U0	1768	3	331	0.67	0.79	0.01	333	465	1e-130	CALSB_ARATH Callose synthase 11 OS=Arabidopsis thaliana GN=CALS11 PE=2 SV=1
Unigene15765_All	710	709	272	Q9FML2	471	287	434	0.78	0.88	0.01	148	240	6e-63	HDA6_ARATH Histone deacetylase 6 OS=Arabidopsis thaliana GN=HDA6 PE=1 SV=1
Unigene15767_All	804	691	8	Q93Z92	390	26	282	0.37	0.54	0.12	261	177	9e-44	RING4_ARATH E3 ubiquitin-protein ligase At4g11680 OS=Arabidopsis thaliana GN=At4g11680 PE=2 SV=1
Unigene15770_All	960	564	196	Q9ZNU2	320	16	148	0.49	0.64	0.07	133	130	1e-29	NAC18_ARATH NAC domain-containing protein 18 OS=Arabidopsis thaliana GN=NAC018 PE=2 SV=1
Unigene15771_All	569	160	504	Q7Y211	890	775	890	0.62	0.8	0	116	158	3e-50	PP285_ARATH Pentatricopeptide repeat-containing protein At3g57430, chloroplastic OS=Arabidopsis thaliana GN=PCMP-H81 PE=2 SV=2
Unigene15773_All	1117	8	1099	Q66GQ2	543	38	402	0.58	0.75	0.02	375	405	1e-112	Y5162_ARATH Uncharacterized protein At5g41620 OS=Arabidopsis thaliana GN=At5g41620 PE=1 SV=1
Unigene15777_All	527	5	265	Q54IL5	1697	1532	1624	0.45	0.63	0.07	94	78.6	2e-14	UGT52_DICDI UDP-sugar-dependent glycosyltransferase 52 OS=Dictyostelium discoideum GN=ugt52 PE=2 SV=1
Unigene15779_All	1406	954	52	P48489	322	15	316	0.81	0.9	0	302	522	1e-147	PP1_ORYSJ Serine/threonine-protein phosphatase PP1 OS=Oryza sativa subsp. japonica GN=Os03g0268000 PE=2 SV=2
Unigene15781_All	889	247	882	Q60352	260	4	184	0.28	0.46	0	213	77	2e-13	Y044_METJA Uncharacterized protein MJ0044 OS=Methanocaldococcus jannaschii GN=MJ0044 PE=4 SV=1
Unigene15792_All	553	361	128	Q7Z9H9	828	417	494	0.5	0.66	0	78	85.9	1e-16	YLE3_SCHPO Uncharacterized protein C1093.03 OS=Schizosaccharomyces pombe GN=SPAC1093.03 PE=2 SV=2
Unigene15795_All	1044	949	269	Q6X7J9	251	1	251	0.53	0.61	0.12	258	239	2e-62	WOX4_ARATH WUSCHEL-related homeobox 4 OS=Arabidopsis thaliana GN=WOX4 PE=2 SV=1
Unigene15796_All	2574	963	235	O54922	653	407	652	0.31	0.52	0.03	251	123	6e-27	EXOC7_RAT Exocyst complex component 7 OS=Rattus norvegicus GN=Exoc7 PE=2 SV=1
Unigene15797_All	2340	1196	627	Q91Z38	292	32	211	0.28	0.47	0	190	76.3	9e-13	TTC1_MOUSE Tetratricopeptide repeat protein 1 OS=Mus musculus GN=Ttc1 PE=2 SV=1
Unigene15802_All	657	275	535	Q80SY6	360	60	141	0.39	0.7	0	87	77	9e-14	ADAL_MOUSE Adenosine deaminase-like protein OS=Mus musculus GN=Adal PE=2 SV=1
Unigene15803_All	3296	312	3293	P93736	1108	47	1052	0.74	0.85	0.01	1006	1577	0	SYV_ARATH Valyl-tRNA synthetase OS=Arabidopsis thaliana GN=VALRS PE=1 SV=2
Unigene15804_All	2023	325	2004	Q9SMZ4	1064	12	573	0.71	0.84	0	562	827	0	AASS_ARATH Alpha-aminoadipic semialdehyde synthase OS=Arabidopsis thaliana GN=LKR/SDH PE=1 SV=1
Unigene15808_All	1543	172	1086	O74970	612	27	298	0.25	0.4	0.04	320	113	4e-34	PRP39_SCHPO Pre-mRNA-processing factor 39 OS=Schizosaccharomyces pombe GN=prp39 PE=2 SV=1
Unigene15812_All	984	734	327	O01704	378	191	343	0.31	0.46	0.11	154	55.1	7e-07	EXT1_CAEEL Multiple exostoses homolog 1 OS=Caenorhabditis elegans GN=rib-1 PE=2 SV=1
Unigene15814_All	769	439	564	Q567B1	301	259	300	0.64	0.71	0	42	60.8	9e-09	OTU1_DANRE Ubiquitin thioesterase OTU1 OS=Danio rerio GN=yod1 PE=2 SV=1
Unigene15816_All	1328	259	1140	Q42525	496	1	294	0.79	0.87	0	294	472	1e-157	HXK1_ARATH Hexokinase-1 OS=Arabidopsis thaliana GN=HXK1 PE=1 SV=2
Unigene15817_All	4240	3615	535	Q54PQ8	1135	166	1128	0.21	0.39	0.04	1076	164	2e-47	XPO5_DICDI Exportin-5 OS=Dictyostelium discoideum GN=xpo5 PE=3 SV=1
Unigene15818_All	2807	618	2537	Q8W4K1	995	252	857	0.54	0.69	0	646	692	0	TYW23_ARATH tRNA wybutosine-synthesizing protein 2/3/4 OS=Arabidopsis thaliana GN=At4g04670 PE=2 SV=1
Unigene15819_All	314	301	11	P0C2F6	620	98	196	0.31	0.5	0.04	102	55.1	1e-07	RNHX1_ARATH Putative ribonuclease H protein At1g65750 OS=Arabidopsis thaliana GN=At1g65750 PE=3 SV=1
Unigene15821_All	1397	158	1396	P46547	425	7	399	0.44	0.62	0	413	342	3e-93	PIP_AERSO Proline iminopeptidase OS=Aeromonas sobria GN=pip PE=1 SV=3
Unigene15823_All	1788	1085	750	Q869R9	734	331	439	0.34	0.57	0	112	74.3	3e-12	MYBJ_DICDI Myb-like protein J OS=Dictyostelium discoideum GN=mybJ PE=3 SV=1
Unigene15825_All	1117	1106	12	Q7XA40	992	653	967	0.3	0.46	0.01	372	118	7e-26	RGA3_SOLBU Putative disease resistance protein RGA3 OS=Solanum bulbocastanum GN=RGA3 PE=2 SV=2
Unigene15829_All	1273	1115	3	Q9SCN8	815	1	371	0.94	0.98	0	371	706	0	CD48D_ARATH Cell division control protein 48 homolog D OS=Arabidopsis thaliana GN=CDC48D PE=2 SV=1
Unigene15831_All	301	300	1	P93005	727	120	221	0.47	0.67	0.01	102	95.1	1e-19	PP181_ARATH Pentatricopeptide repeat-containing protein At2g33680 OS=Arabidopsis thaliana GN=PCMP-E19 PE=2 SV=1
Unigene15840_All	1339	1140	1	O93308	1232	2	380	0.41	0.61	0.01	384	282	4e-75	SMC1A_XENLA Structural maintenance of chromosomes protein 1A OS=Xenopus laevis GN=smc1a PE=1 SV=1
Unigene15842_All	273	2	247	P35684	389	308	389	0.85	0.91	0	82	146	4e-35	RL3_ORYSJ 60S ribosomal protein L3 OS=Oryza sativa subsp. japonica GN=RPL3 PE=2 SV=2
Unigene15843_All	817	139	816	Q94A94	489	3	234	0.7	0.81	0.02	232	317	5e-86	DCDA2_ARATH Diaminopimelate decarboxylase 2, chloroplastic OS=Arabidopsis thaliana GN=LYSA2 PE=2 SV=1
Unigene15844_All	1758	1619	348	Q8GVE3	452	1	430	0.42	0.6	0.02	436	331	9e-90	FLRT_CITMA Flavanone 7-O-glucoside 2''-O-beta-L-rhamnosyltransferase OS=Citrus maxima GN=C12RT1 PE=1 SV=1
Unigene15848_All	894	747	328	Q7XLP4	212	71	212	0.39	0.56	0.02	143	103	1e-21	Y4869_ORYSJ B3 domain-containing protein Os04g0386900 OS=Oryza sativa subsp. japonica GN=Os04g0386900 PE=2 SV=3
Unigene15856_All	1898	1658	633	Q5QN75	355	9	351	0.41	0.59	0.02	352	244	2e-63	M2K1_ORYSJ Mitogen-activated protein kinase kinase 1 OS=Oryza sativa subsp. japonica GN=MEK1 PE=1 SV=1
Unigene15857_All	1164	1074	658	Q9LQZ7	331	1	148	0.62	0.74	0.06	148	185	6e-46	STHX_ARATH Probable salt tolerance-like protein At1g75540 OS=Arabidopsis thaliana GN=At1g75540 PE=1 SV=1
Unigene15859_All	978	851	264	Q9FPS0	494	33	236	0.52	0.62	0.04	205	169	3e-66	UBP27_ARATH Ubiquitin carboxyl-terminal hydrolase 27 OS=Arabidopsis thaliana GN=UBP27 PE=2 SV=1
Unigene15861_All	861	239	463	Q54PB2	895	360	434	0.46	0.68	0	75	72.4	4e-12	MRD1_DICDI Multiple RNA-binding domain-containing protein 1 OS=Dictyostelium discoideum GN=mrd1 PE=3 SV=1
Unigene15866_All	789	789	88	Q05B50	298	54	295	0.44	0.61	0.04	245	217	8e-56	THG1_BOVIN Probable tRNA(His) guanylyltransferase OS=Bos taurus GN=THG1L PE=2 SV=1
Unigene15867_All	574	203	508	Q68ED3	633	239	339	0.36	0.61	0	103	71.6	3e-12	PAPD5_MOUSE PAP-associated domain-containing protein 5 OS=Mus musculus GN=Papd5 PE=2 SV=2
Unigene15868_All	1461	615	899	P14381	1308	433	527	0.31	0.48	0	95	48.1	1e-12	YTX2_XENLA Transposon TX1 uncharacterized 149 kDa protein OS=Xenopus laevis PE=4 SV=1
Unigene15871_All	881	185	880	Q42438	533	1	235	0.79	0.87	0.01	235	380	1e-105	CDPK8_ARATH Calcium-dependent protein kinase 8 OS=Arabidopsis thaliana GN=CPK8 PE=1 SV=1
Unigene15872_All	1894	976	1497	Q9X0Y1	216	5	176	0.25	0.5	0	174	69.3	9e-11	P1254_THEMA Phosphorylated carbohydrates phosphatase TM_1254 OS=Thermotoga maritima GN=TM_1254 PE=1 SV=1
Unigene15873_All	484	173	403	Q5G1T1	850	774	850	0.66	0.79	0	77	115	9e-39	PP272_ARATH Pentatricopeptide repeat-containing protein At3g49170, chloroplastic OS=Arabidopsis thaliana GN=EMB2261 PE=2 SV=1
Unigene15879_All	2263	218	2218	Q7T0Q5	689	1	684	0.38	0.61	0.05	706	481	1e-135	NOL10_XENLA Nucleolar protein 10 OS=Xenopus laevis GN=nol10 PE=2 SV=1
Unigene15882_All	936	935	129	P11869	404	136	402	0.67	0.75	0.02	277	340	1e-92	TPT_SPIOL Triose phosphate/phosphate translocator, chloroplastic OS=Spinacia oleracea PE=1 SV=1
Unigene15887_All	831	831	394	Q8GZA6	879	731	872	0.39	0.6	0	146	116	2e-25	PP113_ARATH Pentatricopeptide repeat-containing protein At1g71210 OS=Arabidopsis thaliana GN=At1g71210 PE=2 SV=1
Unigene15889_All	2050	1945	470	Q9LDD8	587	1	501	0.79	0.87	0.01	501	803	0	MCCB_ARATH Methylcrotonoyl-CoA carboxylase beta chain, mitochondrial OS=Arabidopsis thaliana GN=MCCB PE=2 SV=1
Unigene15892_All	2462	357	1676	Q9M6E8	615	9	463	0.67	0.76	0.04	462	617	0	NCED1_PHAVU 9-cis-epoxycarotenoid dioxygenase NCED1, chloroplastic OS=Phaseolus vulgaris GN=NCED1 PE=2 SV=1
Unigene15901_All	1160	21	914	Q9ZWC8	1166	837	1137	0.44	0.63	0.02	305	246	2e-64	BRL1_ARATH Serine/threonine-protein kinase BRI1-like 1 OS=Arabidopsis thaliana GN=BRL1 PE=1 SV=1
Unigene15902_All	1484	770	1099	Q94F62	615	216	317	0.33	0.52	0.01	112	60.1	4e-08	BAK1_ARATH BRASSINOSTEROID INSENSITIVE 1-associated receptor kinase 1 OS=Arabidopsis thaliana GN=BAK1 PE=1 SV=2
Unigene15903_All	1305	12	1094	Q9S713	562	126	468	0.42	0.6	0.01	368	279	3e-74	STT7_ARATH Serine/threonine-protein kinase SNT7, chloroplastic OS=Arabidopsis thaliana GN=SNT7 PE=1 SV=1
Unigene15907_All	742	2	334	Q9M1H3	723	612	722	0.9	0.97	0	111	206	1e-52	AB4F_ARATH ABC transporter F family member 4 OS=Arabidopsis thaliana GN=ABCF4 PE=2 SV=1
Unigene15909_All	1402	41	1090	Q7XJ53	348	1	347	0.69	0.8	0	350	498	1e-140	P2C35_ARATH Probable protein phosphatase 2C 35 OS=Arabidopsis thaliana GN=At3g06270 PE=2 SV=1
Unigene15911_All	530	3	527	Q0WSH6	684	330	505	0.55	0.7	0	176	191	2e-48	PP312_ARATH Pentatricopeptide repeat-containing protein At4g14850 OS=Arabidopsis thaliana GN=LOI1 PE=1 SV=1
Unigene15913_All	214	203	3	P10978	1328	483	549	0.34	0.67	0	67	58.2	2e-08	POLX_TOBAC Retrovirus-related Pol polyprotein from transposon TNT 1-94 OS=Nicotiana tabacum PE=2 SV=1
Unigene15914_All	1659	445	1371	O82616	324	3	310	0.69	0.81	0	309	428	1e-119	SCRK5_ARATH Putative fructokinase-5 OS=Arabidopsis thaliana GN=At4g10260 PE=2 SV=1
Unigene15916_All	792	710	285	P16313	206	37	179	0.65	0.76	0	143	179	7e-46	NO21_SOYBN Nodulin-21 OS=Glycine max PE=2 SV=1
Unigene15920_All	349	48	317	P09406	471	224	312	0.42	0.53	0.02	92	48.9	9e-06	RU17_XENLA U1 small nuclear ribonucleoprotein 70 kDa OS=Xenopus laevis GN=snrnp70 PE=2 SV=1
Unigene15922_All	1549	1045	1335	Q76N33	436	353	436	0.34	0.59	0.01	98	54.3	2e-06	STALP_MOUSE AMSH-like protease OS=Mus musculus GN=Stambpl1 PE=2 SV=1
Unigene15925_All	476	370	218	Q5W274	1447	1264	1314	0.56	0.74	0	51	67.4	4e-29	PDR3_TOBAC Pleiotropic drug resistance protein 3 OS=Nicotiana tabacum GN=PDR3 PE=2 SV=1
Unigene15929_All	2838	1466	858	Q8CPT5	869	526	723	0.27	0.45	0.03	211	71.2	4e-11	CLPB_STAES Chaperone protein clpB OS=Staphylococcus epidermidis (strain ATCC 12228) GN=clpB PE=3 SV=1
Unigene15931_All	922	194	919	Q8GY23	3681	162	375	0.38	0.55	0	242	147	1e-38	UPL1_ARATH E3 ubiquitin-protein ligase UPL1 OS=Arabidopsis thaliana GN=UPL1 PE=1 SV=3
Unigene15934_All	842	746	93	P12301	232	15	232	0.68	0.82	0	219	281	4e-75	PSBQ_SPIOL Oxygen-evolving enhancer protein 3, chloroplastic OS=Spinacia oleracea GN=PSBQ PE=1 SV=1
Unigene15935_All	423	3	296	Q93VR4	155	54	151	0.65	0.79	0	98	132	6e-31	ML423_ARATH MLP-like protein 423 OS=Arabidopsis thaliana GN=MLP423 PE=1 SV=1
Unigene15936_All	984	896	141	Q9STF9	257	3	255	0.69	0.8	0.01	256	352	3e-96	PP266_ARATH Pentatricopeptide repeat-containing protein At3g46870 OS=Arabidopsis thaliana GN=At3g46870 PE=2 SV=1
Unigene15938_All	375	121	375	Q66GP4	609	183	269	0.57	0.72	0.02	87	94.4	1e-23	PP379_ARATH Pentatricopeptide repeat-containing protein At5g13770, chloroplastic OS=Arabidopsis thaliana GN=At5g13770 PE=2 SV=1
Unigene15941_All	2309	1796	168	Q2V4F9	697	150	697	0.66	0.81	0.01	551	723	0	Y1301_ARATH Uncharacterized membrane protein At1g63010 OS=Arabidopsis thaliana GN=At1g63010 PE=1 SV=1
Unigene15945_All	1824	472	1419	Q96MB7	349	11	339	0.25	0.41	0.08	346	80.1	5e-14	HARB1_HUMAN Putative nuclease HARBI1 OS=Homo sapiens GN=HARBI1 PE=1 SV=1
Unigene15954_All	379	1	372	P58386	734	611	734	1	1	0	124	264	1e-70	PSAB_WHEAT Photosystem I P700 chlorophyll a apoprotein A2 OS=Triticum aestivum GN=psaB PE=3 SV=1
Unigene15956_All	1686	1365	304	Q94AA1	464	21	377	0.67	0.8	0.01	359	476	1e-133	UN93L_ARATH UNC93-like protein OS=Arabidopsis thaliana GN=At3g09470 PE=2 SV=1
Unigene15957_All	292	1	156	Q9FLD8	678	526	577	0.71	0.96	0	52	84.7	5e-31	PP408_ARATH Pentatricopeptide repeat-containing protein At5g39980, chloroplastic OS=Arabidopsis thaliana GN=At5g39980 PE=2 SV=1
Unigene15959_All	1387	187	549	Q8VY26	570	425	514	0.53	0.63	0	121	135	2e-51	CCD8_ARATH Carotenoid cleavage dioxygenase 8, chloroplastic OS=Arabidopsis thaliana GN=CCD8 PE=2 SV=1
Unigene15960_All	1679	933	1445	O48788	658	191	368	0.56	0.64	0.04	179	162	5e-65	Y2267_ARATH Probable inactive receptor kinase At2g26730 OS=Arabidopsis thaliana GN=At2g26730 PE=1 SV=1
Unigene15962_All	691	691	395	Q9LHP4	1141	353	451	0.56	0.76	0	99	124	1e-51	RCH2_ARATH Receptor-like protein kinase 2 OS=Arabidopsis thaliana GN=RCH2 PE=1 SV=1
Unigene15964_All	219	219	1	Q40284	449	142	214	0.36	0.54	0	73	53.9	3e-07	UFOG1_MANES Anthocyanidin 3-O-glucosyltransferase 1 OS=Manihot esculenta GN=GT1 PE=2 SV=1
Unigene15965_All	575	5	409	Q9CAL2	646	475	609	0.44	0.59	0.06	145	114	4e-25	CRK3_ARATH Cysteine-rich receptor-like protein kinase 3 OS=Arabidopsis thaliana GN=CRK3 PE=2 SV=1
Unigene15968_All	481	198	338	Q9JLC8	4582	2564	2610	0.4	0.51	0	47	42.7	3e-08	SACS_MOUSE Sacsin OS=Mus musculus GN=Sacs PE=1 SV=2
Unigene15969_All	1613	1249	503	Q9M390	570	320	568	0.48	0.71	0	250	244	2e-79	PTR1_ARATH Peptide transporter PTR1 OS=Arabidopsis thaliana GN=PTR1 PE=2 SV=1
Unigene15972_All	1193	886	362	Q9C8G9	1622	1	177	0.6	0.71	0.01	178	214	1e-54	AB1C_ARATH ABC transporter C family member 1 OS=Arabidopsis thaliana GN=ABCC1 PE=1 SV=1
Unigene15973_All	472	434	195	O22476	1196	370	454	0.4	0.56	0.09	88	53.5	5e-07	BRI1_ARATH Protein BRASSINOSTEROID INSENSITIVE 1 OS=Arabidopsis thaliana GN=BRI1 PE=1 SV=1
Unigene15974_All	1483	1483	716	Q9SII7	736	255	511	0.55	0.73	0.01	259	273	1e-109	PP159_ARATH Pentatricopeptide repeat-containing protein At2g17210 OS=Arabidopsis thaliana GN=PCMP-E77 PE=2 SV=2
Unigene15984_All	517	394	74	Q6RET7	523	447	522	0.46	0.52	0	107	70.1	7e-12	CCAMK_MEDTR Calcium and calcium/calmodulin-dependent serine/threonine-protein kinase DMI-3 OS=Medicago truncatula GN=DMI3 PE=2 SV=1
Unigene15985_All	1259	1098	829	Q9M1K3	237	6	96	0.51	0.74	0.01	91	105	5e-22	SIP21_ARATH Probable aquaporin SIP2-1 OS=Arabidopsis thaliana GN=SIP2-1 PE=2 SV=1
Unigene15986_All	625	391	606	O05394	379	62	131	0.45	0.63	0	72	57	9e-08	MCCB_BACSU Cystathionine gamma-lyase OS=Bacillus subtilis GN=mccB PE=1 SV=1
Unigene15991_All	681	534	409	Q3EDL4	472	267	308	0.57	0.76	0	42	55.8	6e-33	Y1154_ARATH Probable serine/threonine-protein kinase At1g01540 OS=Arabidopsis thaliana GN=At1g01540 PE=1 SV=2
Unigene15992_All	238	2	238	Q5W274	1447	746	823	0.6	0.77	0	79	95.1	1e-19	PDR3_TOBAC Pleiotropic drug resistance protein 3 OS=Nicotiana tabacum GN=PDR3 PE=2 SV=1
Unigene15993_All	1222	314	688	Q9M020	688	403	531	0.49	0.67	0.03	129	134	6e-51	LRKA2_ARATH Lectin-domain containing receptor kinase A4.2 OS=Arabidopsis thaliana GN=LECRKA4.2 PE=2 SV=1
Unigene15998_All	1860	1673	210	Q9C7E8	433	3	431	0.44	0.56	0.02	503	348	7e-95	COL15_ARATH Zinc finger protein CONSTANS-LIKE 15 OS=Arabidopsis thaliana GN=COL15 PE=2 SV=1
Unigene16001_All	483	160	483	Q9LIG2	899	134	240	0.48	0.56	0	108	97.1	4e-35	RLK6_ARATH Receptor-like protein kinase At3g21340 OS=Arabidopsis thaliana GN=At3g21340 PE=1 SV=1
Unigene16006_All	1602	1229	12	P24463	503	11	394	0.28	0.46	0.02	415	137	2e-31	CP3AC_CANFA Cytochrome P450 3A12 OS=Canis familiaris GN=CYP3A12 PE=2 SV=1
Unigene16009_All	1834	1516	575	Q9R0X4	439	89	400	0.35	0.53	0.01	320	176	4e-43	ACOT9_MOUSE Acyl-coenzyme A thioesterase 9, mitochondrial OS=Mus musculus GN=Acot9 PE=1 SV=1
Unigene16012_All	1280	139	1188	Q8LBV4	355	3	354	0.56	0.71	0	353	396	1e-109	Y1814_ARATH Uncharacterized methyltransferase At1g78140, chloroplastic OS=Arabidopsis thaliana GN=At1g78140 PE=1 SV=1
Unigene16013_All	1977	1977	850	P82861	498	83	448	0.47	0.63	0.01	382	318	1e-93	ADRO_SALFO NADPH:adrenodoxin oxidoreductase, mitochondrial OS=Salvelinus fontinalis GN=fdxr PE=2 SV=1
Unigene16015_All	319	42	170	O23372	2335	1896	1938	0.86	0.88	0	43	81.3	2e-15	ATXR3_ARATH Probable histone-lysine N-methyltransferase ATXR3 OS=Arabidopsis thaliana GN=ATXR3 PE=1 SV=2
Unigene16018_All	440	6	245	P14381	1308	496	573	0.35	0.58	0	80	49.7	2e-09	YTX2_XENLA Transposon TX1 uncharacterized 149 kDa protein OS=Xenopus laevis PE=4 SV=1
Unigene16020_All	694	398	3	O13971	775	319	452	0.27	0.52	0.04	138	61.6	4e-09	SGD1_SCHPO Suppressor of glycerol defect protein 1 OS=Schizosaccharomyces pombe GN=sgd1 PE=2 SV=1
Unigene16021_All	660	309	1	Q2QD77	229	1	103	0.95	0.96	0	103	200	6e-51	CEMA_CUCSA Chloroplast envelope membrane protein OS=Cucumis sativus GN=cemA PE=3 SV=1
Unigene16022_All	1580	18	374	C5D6D7	805	27	145	0.78	0.88	0	119	210	1e-167	SYL_GEOSW Leucyl-tRNA synthetase OS=Geobacillus sp. (strain WCH70) GN=leuS PE=3 SV=1
Unigene16023_All	1756	499	984	A0JMK5	620	356	477	0.4	0.53	0	162	119	2e-37	MTMR2_DANRE Myotubularin-related protein 2 OS=Danio rerio GN=mtmr2 PE=2 SV=2
Unigene16031_All	2621	333	2339	Q9SY66	680	6	674	0.79	0.9	0	669	1122	0	FRS11_ARATH Protein FAR1-RELATED SEQUENCE 11 OS=Arabidopsis thaliana GN=FRS11 PE=2 SV=1
Unigene16032_All	750	717	160	Q6AYJ1	621	330	517	0.5	0.67	0.01	188	188	4e-47	RECQ1_RAT ATP-dependent DNA helicase Q1 OS=Rattus norvegicus GN=Recql PE=2 SV=1
Unigene16035_All	2097	1943	522	A2VDJ0	1609	594	1064	0.23	0.4	0.05	504	93.2	6e-18	T131L_HUMAN Transmembrane protein 131-like OS=Homo sapiens GN=KIAA0922 PE=1 SV=2
Unigene16037_All	1297	698	997	Q803C1	485	327	429	0.32	0.48	0.04	105	55.5	8e-07	RNF8_DANRE E3 ubiquitin-protein ligase RNF8 OS=Danio rerio GN=rnf8 PE=2 SV=1
Unigene16038_All	1459	865	170	Q9ZU29	577	20	250	0.6	0.78	0	233	299	1e-95	PP139_ARATH Pentatricopeptide repeat-containing protein At2g01390 OS=Arabidopsis thaliana GN=At2g01390/At2g01380 PE=2 SV=2
Unigene16040_All	327	179	325	Q43593	390	205	253	0.93	0.95	0	49	97.8	2e-20	STAD_OLEEU Acyl-[acyl-carrier-protein] desaturase, chloroplastic OS=Olea europaea PE=2 SV=1
Unigene16042_All	2299	2136	382	Q570C0	594	4	585	0.77	0.86	0	585	940	0	TIR1_ARATH Protein TRANSPORT INHIBITOR RESPONSE 1 OS=Arabidopsis thaliana GN=TIR1 PE=1 SV=2
Unigene16045_All	1914	1000	620	Q05609	821	550	678	0.42	0.61	0.03	131	95.5	4e-27	CTR1_ARATH Serine/threonine-protein kinase CTR1 OS=Arabidopsis thaliana GN=CTR1 PE=1 SV=1
Unigene16047_All	1024	610	5	Q8LDB8	381	47	263	0.55	0.67	0.07	218	246	1e-64	RING2_ARATH E3 ubiquitin-protein ligase At1g63170 OS=Arabidopsis thaliana GN=At1g63170 PE=2 SV=2
Unigene16048_All	323	1	300	P93508	415	195	292	0.64	0.72	0	101	123	4e-28	CALR_RICCO Calreticulin OS=Ricinus communis PE=2 SV=1
Unigene16049_All	1691	46	1449	Q9JLT0	1976	921	1345	0.22	0.42	0.02	482	73.2	5e-12	MYH10_RAT Myosin-10 OS=Rattus norvegicus GN=Myh10 PE=1 SV=1
Unigene16051_All	666	48	563	Q15B89	343	160	328	0.25	0.44	0	173	57	1e-07	S35D2_PIG UDP-N-acetylglucosamine/UDP-glucose/GDP-mannose transporter (Fragment) OS=Sus scrofa GN=SLC35D2 PE=2 SV=1
Unigene16052_All	432	430	134	Q8U3Y2	336	236	333	0.46	0.62	0	99	85.1	1e-16	GYAR_PYRFU Glyoxylate reductase OS=Pyrococcus furiosus GN=gyaR PE=3 SV=1
Unigene16055_All	330	328	11	Q9SK82	489	131	240	0.31	0.55	0.05	112	56.2	6e-08	COGT2_ARATH Cytokinin-O-glucosyltransferase 2 OS=Arabidopsis thaliana GN=UGT85A1 PE=2 SV=1
Unigene16057_All	1234	1	987	Q8GXR2	493	152	490	0.51	0.68	0.03	340	340	1e-92	PLT6_ARATH Probable polyol transporter 6 OS=Arabidopsis thaliana GN=PLT6 PE=2 SV=2
Unigene16058_All	3135	371	1066	Q3U1Y4	1499	316	541	0.29	0.44	0.01	236	78.2	3e-21	DEN4B_MOUSE DENN domain-containing protein 4B OS=Mus musculus GN=Dennd4b PE=2 SV=2
Unigene16059_All	2163	552	1262	P87319	3011	2547	2824	0.21	0.44	0.14	278	65.1	2e-09	VP13A_SCHPO Vacuolar protein sorting-associated protein 13a OS=Schizosaccharomyces pombe GN=vps13a PE=2 SV=2
Unigene16061_All	499	30	206	Q40648	328	37	93	0.66	0.83	0	59	87	1e-17	KCAB_ORYSJ Probable voltage-gated potassium channel subunit beta OS=Oryza sativa subsp. japonica GN=KOB1 PE=1 SV=2
Unigene16069_All	296	158	229	P07374	840	1	24	0.95	1	0	24	50.1	4e-06	UREA_CANEN Urease OS=Canavalia ensiformis PE=1 SV=3
Unigene16071_All	667	282	1	Q9ZPR7	390	250	348	0.49	0.64	0.05	99	97.8	5e-20	UPS1_ARATH Ureide permease 1 OS=Arabidopsis thaliana GN=UPS1 PE=1 SV=1
Unigene16073_All	1380	180	1304	Q9SYZ7	374	1	368	0.71	0.85	0	376	531	1e-150	U496A_ARATH UPF0496 protein At4g34320 OS=Arabidopsis thaliana GN=At4g34320 PE=2 SV=1
Unigene16078_All	1673	1116	241	Q8BMD8	475	196	472	0.32	0.53	0.01	296	170	3e-41	SCMC1_MOUSE Calcium-binding mitochondrial carrier protein SCaMC-1 OS=Mus musculus GN=Slc25a24 PE=2 SV=1
Unigene16081_All	1059	1046	432	Q58026	435	113	320	0.27	0.43	0.03	213	58.9	6e-08	Y609_METJA Uncharacterized protein MJ0609 OS=Methanocaldococcus jannaschii GN=MJ0609 PE=4 SV=1
Unigene16082_All	294	104	292	Q05966	169	37	96	0.5	0.68	0	63	62.8	6e-10	GRP10_BRANA Glycine-rich RNA-binding protein 10 OS=Brassica napus GN=GRP10 PE=2 SV=1
Unigene16083_All	1055	898	248	Q08623	214	1	214	0.5	0.65	0	217	209	3e-53	HDD1A_HUMAN Haloacid dehalogenase-like hydrolase domain-containing protein 1A OS=Homo sapiens GN=HDHD1A PE=1 SV=2
Unigene16089_All	2294	67	2010	Q8GWT4	642	1	642	0.74	0.86	0	650	1007	0	ANM5_ARATH Protein arginine N-methyltransferase 5 OS=Arabidopsis thaliana GN=PMRT5 PE=1 SV=2
Unigene16094_All	2112	1977	1801	Q99L90	462	135	192	0.52	0.71	0	59	61.2	3e-08	MCRS1_MOUSE Microspherule protein 1 OS=Mus musculus GN=Mcrs1 PE=1 SV=1
Unigene16095_All	2455	2205	952	Q0WML0	644	20	435	0.73	0.86	0	418	588	0	AB27B_ARATH ABC transporter B family member 27 OS=Arabidopsis thaliana GN=ABCB27 PE=1 SV=1
Unigene16096_All	745	393	743	Q9LFB8	570	294	416	0.43	0.63	0.04	123	106	1e-22	PTR5_ARATH Peptide transporter PTR5 OS=Arabidopsis thaliana GN=PTR5 PE=2 SV=1
Unigene16103_All	590	78	401	O23421	102	1	102	0.6	0.74	0	108	129	2e-29	GRXS3_ARATH Monothiol glutaredoxin-S3 OS=Arabidopsis thaliana GN=GRXS3 PE=3 SV=1
Unigene16105_All	2298	1243	563	P33642	364	173	363	0.27	0.45	0	227	75.9	1e-12	Y4548_PSEAE Probable D-amino acid oxidase PA4548 OS=Pseudomonas aeruginosa GN=PA4548 PE=3 SV=3
Unigene16106_All	1547	1433	618	Q9FZA4	311	19	310	0.37	0.53	0.13	316	167	2e-40	DOF14_ARATH Dof zinc finger protein DOF1.4 OS=Arabidopsis thaliana GN=DOF1.4 PE=2 SV=1
Unigene16107_All	476	332	162	P38418	896	631	687	0.73	0.85	0	57	96.3	9e-46	LOX2_ARATH Lipoxygenase 2, chloroplastic OS=Arabidopsis thaliana GN=LOX2 PE=1 SV=1
Unigene16121_All	2008	735	1793	Q9FJU9	506	138	491	0.72	0.87	0	356	536	0	E1313_ARATH Glucan endo-1,3-beta-glucosidase 13 OS=Arabidopsis thaliana GN=At5g56590 PE=1 SV=1
Unigene16124_All	428	99	4	Q07512	348	207	238	0.59	0.65	0	32	43.1	2e-08	FLS_PETHY Flavonol synthase/flavanone 3-hydroxylase OS=Petunia hybrida GN=FL PE=2 SV=1
Unigene16125_All	2683	2628	2002	Q9SQL2	252	1	209	0.82	0.87	0	209	355	9e-97	CB24_PEA Chlorophyll a-b binding protein P4, chloroplastic OS=Pisum sativum GN=lhcA-P4 PE=1 SV=1
Unigene16129_All	1182	623	216	Q55403	184	48	179	0.43	0.6	0.02	139	96.7	2e-22	Y575_SYNY3 Thylakoid membrane protein slr0575 OS=Synechocystis sp. (strain PCC 6803) GN=slr0575 PE=4 SV=1
Unigene16132_All	403	134	292	Q84JS6	327	276	327	0.77	0.83	0	53	87	3e-17	KNAT6_ARATH Homeobox protein knotted-1-like 6 OS=Arabidopsis thaliana GN=KNAT6 PE=1 SV=1
Unigene16134_All	828	117	275	P25777	466	239	291	0.77	0.9	0	53	84.3	9e-16	ORYB_ORYSJ Oryzain beta chain OS=Oryza sativa subsp. japonica GN=Os04g0670200 PE=1 SV=2
Unigene16136_All	1057	910	2	Q9C566	361	54	353	0.79	0.87	0	303	501	1e-149	CYP40_ARATH Peptidyl-prolyl cis-trans isomerase CYP40 OS=Arabidopsis thaliana GN=CYP40 PE=2 SV=1
Unigene16138_All	219	218	3	Q84VX0	754	370	441	0.75	0.86	0	72	118	9e-27	Y5740_ARATH Uncharacterized glycosyltransferase At1g55740 OS=Arabidopsis thaliana GN=At1g55740 PE=2 SV=1
Unigene16144_All	1180	990	169	Q7XJS0	480	1	274	0.66	0.81	0	274	386	1e-106	ASHR1_ARATH Histone-lysine N-methyltransferase ASHR1 OS=Arabidopsis thaliana GN=ASHR1 PE=2 SV=2
Unigene16145_All	1087	1042	161	Q01197	238	1	238	0.36	0.49	0.02	303	145	6e-34	E6_GOSHI Protein E6 OS=Gossypium hirsutum GN=E6 PE=2 SV=1
Unigene16146_All	211	210	1	P93295	154	48	114	0.42	0.54	0.01	71	52	1e-06	M310_ARATH Uncharacterized mitochondrial protein AtMg00310 OS=Arabidopsis thaliana GN=AtMg00310 PE=4 SV=1
Unigene16148_All	3048	2617	275	Q4PE39	773	1	768	0.42	0.6	0.03	808	646	0	SEC23_USTMA Protein transport protein SEC23 OS=Ustilago maydis GN=SEC23 PE=3 SV=1
Unigene16149_All	631	375	193	O04904	377	298	360	0.6	0.74	0.03	63	73.9	2e-19	PYRC_ARATH Dihydroorotase, mitochondrial OS=Arabidopsis thaliana GN=PYR4 PE=2 SV=1
Unigene16155_All	296	21	194	Q9LV52	330	119	176	0.62	0.86	0	58	83.2	5e-16	HSFC1_ARATH Heat stress transcription factor C-1 OS=Arabidopsis thaliana GN=HSFC1 PE=2 SV=1
Unigene16157_All	337	335	72	P50346	320	63	150	0.71	0.8	0	88	128	1e-29	RLA0_SOYBN 60S acidic ribosomal protein P0 OS=Glycine max PE=2 SV=1
Unigene16159_All	528	236	6	Q9SEA0	503	106	182	0.7	0.8	0	77	131	4e-41	CCS_CITSI Capsanthin/capsorubin synthase, chromoplast OS=Citrus sinensis GN=CCS PE=3 SV=1
Unigene16161_All	1574	1472	546	Q58E77	313	1	311	0.41	0.64	0	312	261	7e-69	WD82B_XENLA WD repeat-containing protein 82-B OS=Xenopus laevis GN=wdr82-B PE=2 SV=1
Unigene16162_All	344	291	16	Q2HXK9	858	655	751	0.49	0.68	0.05	97	108	1e-23	RBOHD_SOLTU Respiratory burst oxidase homolog protein D OS=Solanum tuberosum GN=RBOHD PE=1 SV=2
Unigene16163_All	468	383	3	Q40392	1144	2	129	0.57	0.71	0	128	146	6e-35	TMVRN_NICGU TMV resistance protein N OS=Nicotiana glutinosa GN=N PE=1 SV=1
Unigene16166_All	2305	265	1710	Q9FZ45	474	1	474	0.72	0.83	0	483	705	0	Y1686_ARATH Uncharacterized membrane protein At1g16860 OS=Arabidopsis thaliana GN=At1g16860 PE=1 SV=1
Unigene16167_All	351	186	1	Q4VZK3	333	1	62	0.96	0.96	0	62	122	9e-28	RPOA_CUCSA DNA-directed RNA polymerase subunit alpha OS=Cucumis sativus GN=rpoA PE=3 SV=1
Unigene16168_All	651	507	406	P38548	221	82	115	0.79	0.82	0	34	61.2	5e-09	RAN_VICFA GTP-binding nuclear protein Ran/TC4 OS=Vicia faba PE=2 SV=1
Unigene16172_All	2583	1779	664	A0JMT0	885	265	608	0.3	0.5	0	373	157	3e-37	CA1AB_XENLA Chromatin assembly factor 1 subunit A-B OS=Xenopus laevis GN=chaf1a-B PE=2 SV=2
Unigene16175_All	673	673	2	O64705	621	237	451	0.59	0.74	0	224	260	6e-69	PP184_ARATH Pentatricopeptide repeat-containing protein At2g34400 OS=Arabidopsis thaliana GN=PCMP-E23 PE=2 SV=2
Unigene16176_All	516	254	514	P15398	1689	591	677	0.65	0.85	0	87	129	2e-40	RPA1_SCHPO DNA-directed RNA polymerase I subunit rpa1 OS=Schizosaccharomyces pombe GN=rpa1 PE=1 SV=2
Unigene16179_All	1363	1248	196	Q96502	347	12	347	0.56	0.69	0.01	355	371	1e-102	COL2_ARATH Zinc finger protein CONSTANS-LIKE 2 OS=Arabidopsis thaliana GN=COL2 PE=1 SV=1
Unigene16185_All	874	430	873	Q9M1H3	723	174	326	0.79	0.88	0.03	153	237	2e-99	AB4F_ARATH ABC transporter F family member 4 OS=Arabidopsis thaliana GN=ABCF4 PE=2 SV=1
Unigene16187_All	454	175	453	Q9SU40	587	52	144	0.63	0.74	0	93	129	6e-41	SKU5_ARATH Monocopper oxidase-like protein SKU5 OS=Arabidopsis thaliana GN=SKU5 PE=1 SV=1
Unigene16188_All	819	657	349	Q4UMR8	109	5	104	0.53	0.68	0	103	110	1e-23	RL24_RICFE 50S ribosomal protein L24 OS=Rickettsia felis GN=rplX PE=3 SV=1
Unigene16191_All	2154	579	1274	P19515	363	75	300	0.28	0.43	0.02	239	60.8	4e-08	LIP_RHIMI Lipase OS=Rhizomucor miehei PE=1 SV=2
Unigene16192_All	1213	833	324	Q9H0R3	208	44	195	0.37	0.55	0	170	124	1e-27	TM222_HUMAN Transmembrane protein 222 OS=Homo sapiens GN=TMEM222 PE=1 SV=2
Unigene16194_All	2564	206	2167	O74828	682	14	682	0.33	0.5	0.09	719	349	6e-95	ESF1_SCHPO Pre-rRNA-processing protein esf1 OS=Schizosaccharomyces pombe GN=esf1 PE=1 SV=1
Unigene16197_All	1374	8	1219	P29344	411	11	410	0.84	0.93	0	404	674	0	RR1_SPIOL 30S ribosomal protein S1, chloroplastic OS=Spinacia oleracea GN=RPS1 PE=1 SV=1
Unigene16199_All	744	2	400	Q9FDW1	305	24	155	0.75	0.87	0	133	216	1e-55	MYB44_ARATH Transcription factor MYB44 OS=Arabidopsis thaliana GN=MYB44 PE=2 SV=1
Unigene16200_All	397	391	158	O49397	552	159	230	0.5	0.65	0	78	73.9	3e-13	ARR10_ARATH Two-component response regulator ARR10 OS=Arabidopsis thaliana GN=ARR10 PE=1 SV=1
Unigene16201_All	781	533	189	P17841	434	41	165	0.32	0.51	0.09	127	65.5	4e-10	SLSG4_BRAOL S-locus-specific glycoprotein S14 (Fragment) OS=Brassica oleracea GN=SLSG PE=2 SV=1
Unigene16202_All	847	196	672	P17801	817	263	422	0.28	0.46	0.04	166	78.2	6e-14	KPRO_MAIZE Putative receptor protein kinase ZmPK1 OS=Zea mays GN=PK1 PE=2 SV=2
Unigene16203_All	887	36	650	P42813	230	6	221	0.29	0.46	0.07	221	97.4	1e-19	RNS1_ARATH Ribonuclease 1 OS=Arabidopsis thaliana GN=RNS1 PE=1 SV=1
Unigene16204_All	882	134	880	O64769	792	126	374	0.79	0.89	0	249	411	1e-114	POT11_ARATH Potassium transporter 11 OS=Arabidopsis thaliana GN=POT11 PE=1 SV=1
Unigene16205_All	918	120	773	Q8MY12	780	503	698	0.29	0.47	0.03	226	86.7	2e-16	MHCKC_DICDI Myosin heavy chain kinase C OS=Dictyostelium discoideum GN=mhkC PE=1 SV=1
Unigene16207_All	1126	467	9	Q08170	494	348	493	0.25	0.45	0.01	156	53.1	3e-06	SFRS4_HUMAN Splicing factor, arginine/serine-rich 4 OS=Homo sapiens GN=SFRS4 PE=1 SV=2
Unigene16208_All	947	687	538	P25861	337	218	267	0.92	0.94	0	50	89	1e-43	G3PC_ANTMA Glyceraldehyde-3-phosphate dehydrogenase, cytosolic OS=Antirrhinum majus GN=GAPC PE=2 SV=1
Unigene16209_All	1601	845	33	P40345	661	164	435	0.41	0.56	0.02	277	219	3e-56	PDAT_YEAST Phospholipid:diacylglycerol acyltransferase OS=Saccharomyces cerevisiae GN=LRO1 PE=1 SV=1
Unigene16210_All	2513	1193	2272	O81316	558	204	554	0.63	0.77	0	363	439	1e-122	SCL6_ARATH Scarecrow-like protein 6 OS=Arabidopsis thaliana GN=SLC6 PE=2 SV=1
Unigene16211_All	2251	1335	181	Q2QKB3	591	50	421	0.23	0.42	0.03	400	111	2e-23	U2A2A_WHEAT Splicing factor U2af large subunit A OS=Triticum aestivum GN=U2AF65A PE=2 SV=1
Unigene16214_All	1983	1088	1441	Q96033	125	1	118	0.97	1	0	118	240	3e-62	RT12_HELAN Ribosomal protein S12, mitochondrial OS=Helianthus annuus GN=RPS12 PE=2 SV=1
Unigene16215_All	920	67	408	Q5QA94	525	37	150	0.51	0.71	0	114	115	1e-47	ATG18_PICAN Autophagy-related protein 18 OS=Pichia angusta GN=ATG18 PE=3 SV=1
Unigene16218_All	914	463	170	Q9FPQ6	555	82	177	0.37	0.42	0.01	99	53.5	2e-06	GP1_CHLRE Vegetative cell wall protein gp1 OS=Chlamydomonas reinhardtii GN=GP1 PE=2 SV=1
Unigene16223_All	921	213	692	Q54U75	369	77	233	0.26	0.48	0	160	81.3	9e-15	CRLA_DICDI Cyclic AMP receptor-like protein A OS=Dictyostelium discoideum GN=crlA PE=2 SV=1
Unigene16225_All	2128	1126	128	Q84TQ7	537	199	528	0.79	0.87	0	333	535	0	GAI_GOSHI DELLA protein GAI OS=Gossypium hirsutum GN=GAI PE=2 SV=1
Unigene16226_All	2472	2432	1470	A2RUV5	1336	378	689	0.4	0.61	0	324	244	2e-98	HFM1_XENTR Probable ATP-dependent DNA helicase HFM1 OS=Xenopus tropicalis GN=hfm1 PE=2 SV=1
Unigene16228_All	1125	809	333	Q93XX4	751	288	455	0.27	0.48	0.05	169	79	6e-14	C2D61_ARATH C2 domain-containing protein At1g53590 OS=Arabidopsis thaliana GN=NTMC2T6.1 PE=1 SV=1
Unigene16230_All	1962	600	1169	P13983	620	264	465	0.36	0.43	0.07	205	115	1e-24	EXTN_TOBAC Extensin OS=Nicotiana tabacum GN=HRGPNT3 PE=2 SV=1
Unigene16231_All	2975	2614	134	Q9SB51	1008	1	826	0.43	0.56	0.06	882	588	1e-167	UBP16_ARATH Ubiquitin carboxyl-terminal hydrolase 16 OS=Arabidopsis thaliana GN=UBP16 PE=2 SV=1
Unigene16233_All	510	40	264	Q9LSF1	421	194	278	0.43	0.58	0.11	85	62.8	1e-15	OXI1_ARATH Serine/threonine-protein kinase OXI1 OS=Arabidopsis thaliana GN=OXI1 PE=2 SV=1
Unigene16234_All	1723	1654	260	Q84JG2	469	4	456	0.53	0.7	0.01	472	473	1e-132	SWI3B_ARATH SWI/SNF complex subunit SWI3B OS=Arabidopsis thaliana GN=SWI3B PE=1 SV=1
Unigene16235_All	691	494	6	Q6P312	487	59	222	0.52	0.67	0	164	179	1e-44	ALG11_XENTR Asparagine-linked glycosylation protein 11 homolog OS=Xenopus tropicalis GN=alg11 PE=2 SV=1
Unigene16240_All	679	494	228	Q99090	401	185	272	0.38	0.59	0	89	57.4	8e-08	CPRF2_PETCR Light-inducible protein CPRF2 OS=Petroselinum crispum GN=CPRF2 PE=2 SV=2
Unigene16245_All	458	307	5	P33543	674	438	537	0.36	0.58	0.01	103	62.8	8e-10	TMKL1_ARATH Putative kinase-like protein TMKL1 OS=Arabidopsis thaliana GN=TMKL1 PE=2 SV=1
Unigene16246_All	1294	1134	91	Q8LFY8	413	52	410	0.3	0.46	0.06	373	149	3e-35	ATL1O_ARATH RING-H2 finger protein ATL1O OS=Arabidopsis thaliana GN=ATL1O PE=2 SV=2
Unigene16248_All	345	87	329	Q41916	122	28	104	0.47	0.57	0.01	82	65.5	1e-10	CYT5_ARATH Cysteine proteinase inhibitor 5 OS=Arabidopsis thaliana GN=CYS5 PE=2 SV=2
Unigene16250_All	1352	759	148	P36945	293	102	292	0.36	0.51	0	204	103	4e-38	RBSK_BACSU Ribokinase OS=Bacillus subtilis GN=rbsK PE=3 SV=2
Unigene16252_All	3158	1790	2482	Q9Y169	717	455	686	0.35	0.58	0.03	240	136	8e-31	EXT2_DROME Exostosin-2 OS=Drosophila melanogaster GN=Ext2 PE=1 SV=1
Unigene16255_All	901	363	884	Q9P2J5	1176	5	174	0.51	0.64	0	175	175	4e-43	SYLC_HUMAN Leucyl-tRNA synthetase, cytoplasmic OS=Homo sapiens GN=LARS PE=1 SV=2
Unigene16257_All	1450	737	201	O14197	452	244	431	0.21	0.46	0.05	190	52.8	6e-06	YDQ4_SCHPO Uncharacterized transporter C5D6.04 OS=Schizosaccharomyces pombe GN=SPAC5D6.04 PE=2 SV=1
Unigene16259_All	980	281	114	P11369	1281	520	576	0.35	0.61	0.01	57	40	9e-06	POL2_MOUSE Retrovirus-related Pol polyprotein LINE-1 OS=Mus musculus GN=Pol PE=1 SV=2
Unigene16260_All	305	134	304	Q7FRS8	256	17	72	0.43	0.66	0	57	52.4	8e-07	CNBLA_ARATH Calcineurin B-like protein 10 OS=Arabidopsis thaliana GN=CBL10 PE=1 SV=1
Unigene16261_All	1097	805	110	Q9M3A3	312	1	228	0.7	0.79	0	233	314	8e-85	ABIL2_ARATH Protein ABIL2 OS=Arabidopsis thaliana GN=ABIL2 PE=2 SV=1
Unigene16265_All	1544	496	1374	B2TMB9	295	4	293	0.41	0.64	0	293	235	7e-61	ERA_CLOBB GTP-binding protein era homolog OS=Clostridium botulinum (strain Eklund 17B / Type B) GN=era PE=3 SV=1
Unigene16266_All	565	339	560	Q8Z068	530	7	80	0.62	0.75	0	74	100	8e-21	SYM_ANASP Methionyl-tRNA synthetase OS=Anabaena sp. (strain PCC 7120) GN=metG PE=3 SV=1
Unigene16267_All	840	171	650	Q9FTA0	222	54	213	0.68	0.85	0	160	231	6e-60	GEML4_ARATH GEM-like protein 4 OS=Arabidopsis thaliana GN=At5g08350 PE=2 SV=1
Unigene16268_All	2491	1895	756	P45482	428	28	423	0.57	0.71	0.04	399	419	1e-116	FTSZ_ANASP Cell division protein ftsZ OS=Anabaena sp. (strain PCC 7120) GN=ftsZ PE=3 SV=2
Unigene16272_All	709	327	707	Q9FI40	443	304	436	0.37	0.51	0.05	135	86.3	7e-32	BAHD1_ARATH BAHD acyltransferase At5g47980 OS=Arabidopsis thaliana GN=BAHD1 PE=2 SV=1
Unigene16275_All	262	158	3	Q9C5Y2	489	28	79	0.59	0.82	0	52	78.2	1e-14	KAO2_ARATH Ent-kaurenoic acid oxidase 2 OS=Arabidopsis thaliana GN=KAO2 PE=2 SV=2
Unigene16277_All	1195	182	1195	Q9LEZ3	529	1	346	0.57	0.72	0.05	357	337	1e-91	BIM1_ARATH Transcription factor BIM1 OS=Arabidopsis thaliana GN=BIM1 PE=1 SV=2
Unigene16280_All	896	3	518	P19515	363	194	357	0.38	0.53	0.02	177	104	7e-22	LIP_RHIMI Lipase OS=Rhizomucor miehei PE=1 SV=2
Unigene16281_All	466	460	5	Q8GZM7	478	277	412	0.6	0.69	0	153	167	2e-41	PIF1_ARATH Transcription factor PIF1 OS=Arabidopsis thaliana GN=PIF1 PE=1 SV=1
Unigene16283_All	549	480	1	Q9FG65	502	130	287	0.49	0.7	0	160	159	9e-40	C81D1_ARATH Cytochrome P450 81D1 OS=Arabidopsis thaliana GN=CYP81D1 PE=2 SV=1
Unigene16289_All	541	433	71	P0C2F6	620	17	137	0.36	0.57	0	121	87.8	4e-17	RNHX1_ARATH Putative ribonuclease H protein At1g65750 OS=Arabidopsis thaliana GN=At1g65750 PE=3 SV=1
Unigene16293_All	1141	943	458	Q57761	293	4	157	0.38	0.58	0	163	125	7e-28	SPEE_METJA Probable spermidine synthase OS=Methanocaldococcus jannaschii GN=speE PE=3 SV=1
Unigene16297_All	722	232	594	Q9FPQ6	555	154	277	0.43	0.48	0.07	131	81.6	4e-15	GP1_CHLRE Vegetative cell wall protein gp1 OS=Chlamydomonas reinhardtii GN=GP1 PE=2 SV=1
Unigene16307_All	432	348	4	P08452	359	7	127	0.61	0.75	0.04	121	151	1e-36	Y1174_SYNP6 Uncharacterized lipoprotein syc1174_c OS=Synechococcus sp. (strain ATCC 27144 / PCC 6301 / SAUG 1402/1) GN=syc1174_c PE=4 SV=2
Unigene16311_All	510	158	508	Q39238	688	468	584	0.88	0.93	0	117	211	1e-54	TSL_ARATH Serine/threonine-protein kinase TOUSLED OS=Arabidopsis thaliana GN=TOUSLED PE=1 SV=1
Unigene16316_All	452	198	383	Q9XI29	148	68	140	0.54	0.64	0.15	73	61.2	2e-09	Y1540_ARATH Uncharacterized protein At1g15400 OS=Arabidopsis thaliana GN=At1g15400 PE=1 SV=2
Unigene16320_All	5343	450	4628	Q10411	1957	219	1765	0.19	0.39	0.13	1613	130	8e-29	SPO15_SCHPO Sporulation-specific protein 15 OS=Schizosaccharomyces pombe GN=spo15 PE=1 SV=1
Unigene16322_All	1398	177	1061	Q9CAA4	311	41	310	0.4	0.54	0.03	305	194	1e-48	BIM2_ARATH Transcription factor BIM2 OS=Arabidopsis thaliana GN=BIM2 PE=1 SV=1
Unigene16327_All	835	212	835	Q9C5X3	666	1	208	0.83	0.94	0	208	351	3e-96	KEULE_ARATH SNARE-interacting protein KEULE OS=Arabidopsis thaliana GN=KEU PE=1 SV=2
Unigene16328_All	657	391	2	Q84MC2	216	3	132	0.7	0.84	0	130	192	2e-48	Y5195_ARATH UPF0717 protein At5g11950 OS=Arabidopsis thaliana GN=At5g11950 PE=1 SV=1
Unigene16330_All	857	163	384	Q8S3J3	560	299	372	0.44	0.62	0	74	71.2	8e-12	HIUH_SOYBN Hydroxyisourate hydrolase OS=Glycine max GN=HIUH PE=1 SV=1
Unigene16334_All	2442	1537	47	O60177	1040	373	781	0.32	0.47	0.02	508	249	8e-65	YG42_SCHPO Uncharacterized ATP-dependent helicase C23E6.02 OS=Schizosaccharomyces pombe GN=SPBC23E6.02 PE=2 SV=1
Unigene16344_All	1581	1469	294	Q9M841	393	1	392	0.72	0.87	0	394	609	1e-173	PEX12_ARATH Peroxisome assembly protein 12 OS=Arabidopsis thaliana GN=At3g04460 PE=2 SV=2
Unigene16347_All	598	125	595	P42777	270	85	232	0.52	0.66	0.02	161	130	6e-30	GBF4_ARATH G-box-binding factor 4 OS=Arabidopsis thaliana GN=GBF4 PE=1 SV=1
Unigene16351_All	300	15	158	P10978	1328	1149	1190	0.41	0.6	0	48	41.6	6e-09	POLX_TOBAC Retrovirus-related Pol polyprotein from transposon TNT 1-94 OS=Nicotiana tabacum PE=2 SV=1
Unigene16356_All	734	3	326	O81263	271	156	263	0.76	0.85	0	108	175	2e-43	KITH_ORYSJ Thymidine kinase OS=Oryza sativa subsp. japonica GN=TK PE=2 SV=2
Unigene16362_All	579	158	517	P26518	341	39	158	0.87	0.95	0	120	225	7e-78	G3PC_MAGLI Glyceraldehyde-3-phosphate dehydrogenase, cytosolic OS=Magnolia liliiflora GN=GAPC PE=2 SV=1
Unigene16365_All	2510	191	2509	Q9SDQ4	921	8	775	0.5	0.67	0.01	782	743	0	GLR37_ARATH Glutamate receptor 3.7 OS=Arabidopsis thaliana GN=GLR3.7 PE=2 SV=2
Unigene16369_All	752	389	751	Q9SAJ5	780	34	154	0.48	0.67	0	121	119	3e-26	PP133_ARATH Pentatricopeptide repeat-containing protein At1g79540 OS=Arabidopsis thaliana GN=At1g79540 PE=2 SV=1
Unigene16372_All	262	261	1	O81919	416	66	152	0.89	0.91	0	87	164	2e-40	CALR_BETVU Calreticulin OS=Beta vulgaris PE=2 SV=1
Unigene16376_All	1172	927	670	Q8L3X9	461	336	384	0.43	0.5	0	86	59.7	4e-08	KASM_ARATH 3-oxoacyl-[acyl-carrier-protein] synthase, mitochondrial OS=Arabidopsis thaliana GN=KAS PE=1 SV=1
Unigene16377_All	1037	480	896	O78328	719	59	197	0.57	0.73	0.02	142	158	7e-38	DXS_CAPAN Probable 1-deoxy-D-xylulose-5-phosphate synthase, chloroplastic OS=Capsicum annuum GN=TKT2 PE=2 SV=1
Unigene16380_All	1274	466	723	Q93VG8	224	26	111	0.66	0.8	0	86	135	7e-54	U326_ARATH UPF0326 protein At4g17486 OS=Arabidopsis thaliana GN=At4g17486 PE=2 SV=1
Unigene16382_All	833	171	599	Q0E0Y3	393	236	383	0.57	0.72	0.04	149	187	7e-47	PUS7_ORYSJ RNA pseudourine synthase 7 OS=Oryza sativa subsp. japonica GN=Os02g0512300 PE=2 SV=2
Unigene16383_All	775	616	299	Q55669	427	273	376	0.58	0.76	0	106	123	2e-27	CTPA_SYNY3 Carboxyl-terminal-processing protease OS=Synechocystis sp. (strain PCC 6803) GN=ctpA PE=3 SV=1
Unigene16386_All	1246	1018	26	P20964	428	2	288	0.39	0.54	0.01	335	209	4e-53	OBG_BACSU Spo0B-associated GTP-binding protein OS=Bacillus subtilis GN=obg PE=1 SV=1
Unigene16387_All	2579	685	1443	Q9LV37	510	9	261	0.85	0.95	0	253	462	0	MPK9_ARATH Mitogen-activated protein kinase 9 OS=Arabidopsis thaliana GN=MPK9 PE=2 SV=2
Unigene16393_All	2280	2169	724	Q8VCY6	597	1	427	0.25	0.45	0.03	499	159	1e-37	UTP6_MOUSE U3 small nucleolar RNA-associated protein 6 homolog OS=Mus musculus GN=Utp6 PE=1 SV=1
Unigene16395_All	1468	316	1323	Q84WN0	427	75	408	0.44	0.69	0	336	306	2e-82	Y4920_ARATH Uncharacterized protein At4g37920, chloroplastic OS=Arabidopsis thaliana GN=At4g37920 PE=1 SV=2
Unigene16397_All	1795	1346	417	Q06548	410	48	362	0.59	0.73	0.01	316	369	1e-101	APK1A_ARATH Protein kinase APK1A, chloroplastic OS=Arabidopsis thaliana GN=APK1A PE=2 SV=1
Unigene16398_All	521	520	167	Q9FIB2	995	500	617	0.66	0.79	0	118	164	6e-62	PP373_ARATH Putative pentatricopeptide repeat-containing protein At5g09950 OS=Arabidopsis thaliana GN=PCMP-H35 PE=3 SV=1
Unigene16400_All	249	107	3	Q02500	247	1	35	0.82	0.88	0	35	54.7	2e-07	NU6M_WHEAT NADH-ubiquinone oxidoreductase chain 6 OS=Triticum aestivum GN=ND6 PE=3 SV=1
Unigene16402_All	2438	110	1381	Q04903	419	6	416	0.59	0.72	0.03	441	523	1e-147	FNTB_PEA Protein farnesyltransferase subunit beta OS=Pisum sativum GN=FTB PE=2 SV=1
Unigene16404_All	2094	266	2089	A8ID74	797	153	771	0.47	0.62	0.03	629	555	1e-157	BOP1_CHLRE Ribosome biogenesis protein BOP1 homolog OS=Chlamydomonas reinhardtii GN=CHLREDRAFT_111274 PE=3 SV=2
Unigene16408_All	623	7	486	Q9FIA0	450	287	447	0.42	0.61	0	161	126	9e-29	CNGT2_ARATH Cytokinin-N-glucosyltransferase 2 OS=Arabidopsis thaliana GN=UGT76C2 PE=1 SV=1
Unigene16409_All	319	2	319	Q9LEV3	206	88	193	0.81	0.87	0	106	166	4e-41	UMP3_ARATH Uncharacterized protein At5g10860, mitochondrial OS=Arabidopsis thaliana GN=At5g10860 PE=1 SV=1
Unigene16410_All	2584	2119	575	Q9ULT0	858	80	631	0.23	0.41	0.09	569	83.6	7e-15	TTC7A_HUMAN Tetratricopeptide repeat protein 7A OS=Homo sapiens GN=TTC7A PE=1 SV=3
Unigene16411_All	895	179	895	O49432	481	37	251	0.53	0.68	0	241	239	2e-62	QRT3_ARATH Polygalacturonase QRT3 OS=Arabidopsis thaliana GN=QRT3 PE=2 SV=1
Unigene16412_All	939	148	678	Q91W34	466	72	250	0.37	0.56	0.01	179	124	7e-37	CP058_MOUSE UPF0420 protein C16orf58 homolog OS=Mus musculus PE=2 SV=1
Unigene16419_All	1544	901	1116	P76419	321	233	304	0.41	0.48	0	72	53.1	5e-06	YEGV_ECOLI Uncharacterized sugar kinase yegV OS=Escherichia coli (strain K12) GN=yegV PE=3 SV=1
Unigene16422_All	2212	2211	1297	P0C894	761	292	596	0.61	0.78	0	305	399	1e-151	PP143_ARATH Putative pentatricopeptide repeat-containing protein At2g02150 OS=Arabidopsis thaliana GN=At2g02150 PE=3 SV=1
Unigene16424_All	3218	874	2	Q8TB72	1066	708	1000	0.58	0.74	0.01	294	343	6e-93	PUM2_HUMAN Pumilio homolog 2 OS=Homo sapiens GN=PUM2 PE=1 SV=2
Unigene16425_All	349	339	4	O04590	656	542	653	0.61	0.77	0	112	145	7e-35	PPR88_ARATH Pentatricopeptide repeat-containing protein At1g62260, mitochondrial OS=Arabidopsis thaliana GN=PCMP-E10 PE=2 SV=1
Unigene16432_All	4294	117	1646	Q38953	1168	659	1148	0.33	0.52	0.02	524	261	7e-75	DHX8_ARATH Probable pre-mRNA-splicing factor ATP-dependent RNA helicase OS=Arabidopsis thaliana GN=At3g26560 PE=1 SV=2
Unigene16433_All	274	181	5	P0C8Q8	685	578	636	0.55	0.76	0	59	73.9	4e-18	PP394_ARATH Pentatricopeptide repeat-containing protein At5g19020, mitochondrial OS=Arabidopsis thaliana GN=PCMP-E42 PE=2 SV=1
Unigene16435_All	740	584	324	O23249	87	1	87	0.94	0.97	0	87	178	4e-44	CKS1_ARATH Cyclin-dependent kinases regulatory subunit 1 OS=Arabidopsis thaliana GN=CKS1 PE=1 SV=1
Unigene16436_All	1286	308	940	Q8VXU6	224	13	223	0.41	0.66	0	213	178	6e-44	DI194_ARATH Protein DEHYDRATION-INDUCED 19 homolog 4 OS=Arabidopsis thaliana GN=DI19-4 PE=1 SV=1
Unigene16438_All	694	73	693	Q9LVM0	654	22	228	0.61	0.75	0	207	264	3e-70	Y5830_ARATH Probable inactive receptor kinase At5g58300 OS=Arabidopsis thaliana GN=At5g58300 PE=1 SV=1
Unigene16439_All	1047	263	156	P68179	54	16	52	0.64	0.72	0.02	37	48.1	3e-09	LT01_HORVU Low temperature-induced protein lt101.1 OS=Hordeum vulgare GN=LT101.1 PE=2 SV=1
Unigene16442_All	279	200	18	P31169	66	6	66	0.4	0.63	0	61	53.1	5e-07	KIN2_ARATH Stress-induced protein KIN2 OS=Arabidopsis thaliana GN=KIN2 PE=1 SV=1
Unigene16443_All	636	3	251	Q9C8G9	1622	1428	1510	0.56	0.8	0	83	102	2e-21	AB1C_ARATH ABC transporter C family member 1 OS=Arabidopsis thaliana GN=ABCC1 PE=1 SV=1
Unigene16444_All	406	404	156	P46032	585	212	294	0.33	0.56	0	83	52.8	2e-14	PTR2_ARATH Peptide transporter PTR2 OS=Arabidopsis thaliana GN=PTR2 PE=1 SV=1
Unigene16454_All	1232	1164	664	O64131	224	56	222	0.39	0.58	0.01	170	125	5e-28	YOQW_BPSPC UPF0361 protein yoqW OS=Bacillus phage SPBc2 GN=yoqW PE=3 SV=1
Unigene16455_All	1335	405	232	Q9JLU4	1815	1757	1814	0.44	0.6	0	58	53.5	3e-06	SHAN3_RAT SH3 and multiple ankyrin repeat domains protein 3 OS=Rattus norvegicus GN=Shank3 PE=1 SV=2
Unigene16459_All	258	166	11	Q9S9K4	475	58	109	0.59	0.73	0	52	72.8	6e-13	ASPL2_ARATH Aspartic proteinase-like protein 2 OS=Arabidopsis thaliana GN=At1g65240 PE=1 SV=2
Unigene16460_All	334	177	281	Q9FV54	279	86	120	0.74	0.88	0	35	59.7	5e-09	DEF1B_SOLLC Peptide deformylase 1B, chloroplastic OS=Solanum lycopersicum GN=PDF1B PE=2 SV=1
Unigene16467_All	3198	2756	396	Q5XGY1	815	13	788	0.37	0.54	0.04	823	482	1e-135	TSR1_XENLA Pre-rRNA-processing protein TSR1 homolog OS=Xenopus laevis GN=tsr1 PE=2 SV=1
Unigene16468_All	1592	106	1290	Q9S7U5	374	1	374	0.47	0.62	0.02	404	319	3e-86	HSFA8_ARATH Heat stress transcription factor A-8 OS=Arabidopsis thaliana GN=HSFA8 PE=2 SV=1
Unigene16469_All	565	427	140	Q9LK31	426	331	425	0.67	0.83	0	96	149	5e-44	Y3272_ARATH Kelch repeat-containing protein At3g27220 OS=Arabidopsis thaliana GN=At3g27220 PE=1 SV=1
Unigene16470_All	2934	2613	139	P98205	1107	1	825	0.85	0.93	0	825	1444	0	ALA2_ARATH Putative phospholipid-transporting ATPase 2 OS=Arabidopsis thaliana GN=ALA2 PE=2 SV=1
Unigene16471_All	781	225	779	Q9LUC2	653	439	623	0.56	0.75	0	185	229	2e-71	PP231_ARATH Pentatricopeptide repeat-containing protein At3g14730 OS=Arabidopsis thaliana GN=PCMP-E31 PE=2 SV=1
Unigene16474_All	1972	250	1608	Q9LYT3	507	51	492	0.35	0.53	0	457	279	5e-74	TT12_ARATH Protein TRANSPARENT TESTA 12 OS=Arabidopsis thaliana GN=TT12 PE=2 SV=1
Unigene16482_All	2771	1487	648	O14357	653	278	558	0.29	0.53	0.01	284	137	5e-31	GPI1_SCHPO N-acetylglucosaminyl-phosphatidylinositol biosynthetic protein gpi1 OS=Schizosaccharomyces pombe GN=gpi1 PE=2 SV=1
Unigene16484_All	935	287	934	Q8H0W2	426	1	216	0.87	0.95	0	216	420	1e-117	HDA9_ARATH Histone deacetylase 9 OS=Arabidopsis thaliana GN=HDA9 PE=2 SV=1
Unigene16485_All	550	548	354	P42652	260	194	258	0.87	0.89	0	65	113	8e-25	14334_SOLLC 14-3-3 protein 4 OS=Solanum lycopersicum GN=TFT4 PE=2 SV=1
Unigene16486_All	1465	313	1104	Q84WF5	255	1	255	0.29	0.46	0.02	270	102	7e-21	VAMPL_ARATH Probable VAMP-like protein At1g33475 OS=Arabidopsis thaliana GN=At1g33475 PE=2 SV=1
Unigene16487_All	412	2	412	Q9FLQ7	1615	963	1117	0.6	0.63	0.12	156	181	9e-46	FH20_ARATH Formin-like protein 20 OS=Arabidopsis thaliana GN=FH20 PE=2 SV=2
Unigene16489_All	1361	1360	368	Q9FGM0	806	478	806	0.85	0.94	0	331	561	1e-159	FTSHB_ARATH Cell division protease ftsH homolog 11, chloroplastic/mitochondrial OS=Arabidopsis thaliana GN=FTSH11 PE=1 SV=1
Unigene16492_All	1162	860	273	Q75HV0	236	3	199	0.53	0.74	0.01	198	210	2e-53	CCP31_ORYSJ Cyclin-P3-1 OS=Oryza sativa subsp. japonica GN=CYCP3-1 PE=3 SV=1
Unigene16495_All	576	152	358	Q8STA9	612	312	378	0.43	0.62	0	69	52.4	2e-06	Y5G8_ENCCU UPF0329 protein ECU05_1680/ECU11_0050 OS=Encephalitozoon cuniculi GN=ECU05_1680 PE=3 SV=1
Unigene16496_All	1281	718	257	Q9FLE8	390	215	388	0.45	0.63	0.11	174	153	2e-36	Y5986_ARATH Uncharacterized protein At5g39865 OS=Arabidopsis thaliana GN=At5g39865 PE=1 SV=1
Unigene16498_All	576	3	128	Q96372	805	763	805	0.74	0.83	0.02	43	65.1	3e-10	CDC48_CAPAN Cell division cycle protein 48 homolog OS=Capsicum annuum GN=CAFP PE=2 SV=1
Unigene16499_All	2042	1313	942	Q5L0Q3	246	32	155	0.33	0.48	0	124	62.8	9e-09	RNC_GEOKA Ribonuclease 3 OS=Geobacillus kaustophilus GN=rnc PE=3 SV=1
Unigene16500_All	1967	1233	1958	Q55680	681	273	499	0.31	0.58	0	242	154	3e-74	Y005_SYNY3 Uncharacterized protein sll0005 OS=Synechocystis sp. (strain PCC 6803) GN=sll0005 PE=3 SV=1
Unigene16505_All	2588	2	271	P49030	160	50	139	0.86	0.92	0	90	159	9e-38	MGN_ORYSJ Protein mago nashi homolog OS=Oryza sativa subsp. japonica GN=Os12g0287200 PE=2 SV=2
Unigene16508_All	737	137	250	C0ZAS6	214	100	137	0.65	0.89	0	38	58.2	5e-08	URK_BREBN Uridine kinase OS=Brevibacillus brevis (strain 47 / JCM 6285 / NBRC 100599) GN=udk PE=3 SV=1
Unigene16509_All	1226	630	370	Q9SJQ6	1393	1112	1205	0.46	0.63	0.07	94	82.8	1e-21	ROS1_ARATH Protein ROS1 OS=Arabidopsis thaliana GN=ROS1 PE=1 SV=2
Unigene16513_All	1901	1391	1900	Q1PDW5	688	312	481	0.87	0.93	0	170	297	1e-165	FTSH6_ARATH Cell division protease ftsH homolog 6, chloroplastic OS=Arabidopsis thaliana GN=FTSH6 PE=2 SV=1
Unigene16519_All	2185	1793	1245	Q9SZ10	521	147	329	0.62	0.79	0	183	240	1e-165	PP338_ARATH Pentatricopeptide repeat-containing protein At4g26680, mitochondrial OS=Arabidopsis thaliana GN=At4g26680 PE=2 SV=1
Unigene16521_All	1803	128	712	Q9NXF1	929	3	194	0.34	0.57	0	195	122	8e-27	TEX10_HUMAN Testis-expressed sequence 10 protein OS=Homo sapiens GN=TEX10 PE=1 SV=2
Unigene16525_All	389	3	299	Q9FMR3	235	150	235	0.38	0.49	0.03	103	55.5	1e-07	NAC90_ARATH NAC domain-containing protein 90 OS=Arabidopsis thaliana GN=NAC090 PE=2 SV=1
Unigene16530_All	1200	888	340	Q54V71	267	59	243	0.2	0.42	0.04	192	52	8e-06	Y6053_DICDI Uncharacterized protein DDB_G0280579 OS=Dictyostelium discoideum GN=DDB_G0280579 PE=4 SV=1
Unigene16531_All	1242	418	804	P38281	316	149	291	0.28	0.52	0.11	146	65.5	8e-10	APD1_YEAST Actin patches distal protein 1 OS=Saccharomyces cerevisiae GN=APD1 PE=1 SV=1
Unigene16533_All	618	136	351	O24164	504	431	502	0.77	0.87	0	72	122	2e-27	PPOM_TOBAC Protoporphyrinogen oxidase, mitochondrial OS=Nicotiana tabacum GN=PPXII PE=1 SV=1
Unigene16540_All	1848	1752	313	Q96558	480	1	480	0.9	0.95	0	480	883	0	UGDH_SOYBN UDP-glucose 6-dehydrogenase OS=Glycine max PE=2 SV=1
Unigene16542_All	827	627	265	O80605	594	145	265	0.81	0.91	0	121	221	3e-86	SUC3_ARATH Sucrose transport protein SUC3 OS=Arabidopsis thaliana GN=SUC3 PE=1 SV=1
Unigene16551_All	499	3	434	Q9LKA9	343	110	253	0.85	0.91	0	144	256	6e-68	B3GTD_ARATH Probable beta-1,3-galactosyltransferase 13 OS=Arabidopsis thaliana GN=B3GALT13 PE=2 SV=1
Unigene16552_All	2120	2035	167	Q8H1Z0	632	1	629	0.69	0.81	0	629	909	0	WAX2_ARATH Protein WAX2 OS=Arabidopsis thaliana GN=WAX2 PE=1 SV=1
Unigene16553_All	1051	1	606	O49730	480	279	480	0.71	0.83	0	202	288	3e-77	MRAY_ARATH Phospho-N-acetylmuramoyl-pentapeptide-transferase homolog OS=Arabidopsis thaliana GN=ATTRANS 11 PE=2 SV=3
Unigene16554_All	473	267	473	P29136	305	21	90	0.43	0.53	0.02	71	52	2e-06	MEP1_SOYBN Metalloendoproteinase 1 OS=Glycine max PE=1 SV=2
Unigene16555_All	1750	552	1733	Q9FE20	456	1	383	0.79	0.85	0	396	625	1e-178	PBS1_ARATH Serine/threonine-protein kinase PBS1 OS=Arabidopsis thaliana GN=PBS1 PE=1 SV=1
Unigene16558_All	494	185	439	P87057	108	3	87	0.37	0.49	0	85	57	5e-08	NHP6_SCHPO Non-histone chromosomal protein 6 OS=Schizosaccharomyces pombe GN=nhp6 PE=2 SV=1
Unigene16562_All	3062	152	2590	Q54BW6	853	110	839	0.24	0.43	0.02	831	239	7e-62	TTC27_DICDI Tetratricopeptide repeat protein 27 homolog OS=Dictyostelium discoideum GN=ttc27 PE=3 SV=1
Unigene16563_All	2325	2	2239	P32483	723	65	690	0.35	0.49	0	751	386	1e-106	PABS_STRGR Para-aminobenzoate synthase OS=Streptomyces griseus GN=pab PE=3 SV=1
Unigene16568_All	554	342	139	Q949Z1	475	277	344	0.6	0.8	0	68	95.9	1e-19	PGLR4_ARATH Polygalacturonase At1g48100 OS=Arabidopsis thaliana GN=At1g48100 PE=2 SV=1
Unigene16571_All	393	144	278	Q9C983	287	163	207	0.88	0.97	0	45	95.1	8e-35	WRK57_ARATH Probable WRKY transcription factor 57 OS=Arabidopsis thaliana GN=WRKY57 PE=2 SV=1
Unigene16581_All	2155	1073	2074	Q6GP04	1721	670	983	0.31	0.53	0.01	338	162	7e-39	MON2_XENLA Protein MON2 homolog OS=Xenopus laevis GN=mon2 PE=2 SV=1
Unigene16583_All	757	494	117	Q7TN73	797	366	485	0.36	0.58	0.02	129	97.4	3e-24	CASD1_MOUSE CAS1 domain-containing protein 1 OS=Mus musculus GN=Casd1 PE=2 SV=1
Unigene16584_All	422	422	222	Q9FJ76	333	50	112	0.58	0.67	0	67	72.4	6e-16	WAXS5_ARATH Probable long-chain-alcohol O-fatty-acyltransferase 5 OS=Arabidopsis thaliana GN=AT5 PE=2 SV=1
Unigene16589_All	2004	9	1970	Q9UNX4	943	176	840	0.39	0.61	0.03	680	512	1e-144	WDR3_HUMAN WD repeat-containing protein 3 OS=Homo sapiens GN=WDR3 PE=1 SV=1
Unigene16592_All	864	387	136	P23922	349	10	98	0.54	0.7	0.06	90	108	6e-23	HBP1A_WHEAT Transcription factor HBP-1a OS=Triticum aestivum PE=2 SV=1
Unigene16594_All	936	287	934	Q9LV17	281	1	221	0.62	0.74	0.03	223	239	3e-62	BH079_ARATH Transcription factor bHLH79 OS=Arabidopsis thaliana GN=BHLH79 PE=2 SV=1
Unigene16595_All	483	482	144	Q8LG58	291	178	290	0.65	0.76	0	113	164	2e-40	XTH16_ARATH Probable xyloglucan endotransglucosylase/hydrolase protein 16 OS=Arabidopsis thaliana GN=XTH16 PE=2 SV=2
Unigene16600_All	1177	217	1170	Q02455	1875	1158	1468	0.21	0.49	0.02	327	92	7e-18	MLP1_YEAST Protein MLP1 OS=Saccharomyces cerevisiae GN=MLP1 PE=1 SV=2
Unigene16602_All	2401	1039	530	Q2T9J0	566	406	562	0.34	0.54	0.01	172	95.9	1e-18	TYSD1_HUMAN Peroxisomal leader peptide-processing protease OS=Homo sapiens GN=TYSND1 PE=2 SV=3
Unigene16603_All	4346	4131	751	P59470	1133	16	1130	0.58	0.74	0	1137	1298	0	RPC2_MOUSE DNA-directed RNA polymerase III subunit RPC2 OS=Mus musculus GN=Polr3b PE=2 SV=2
Unigene16605_All	228	208	14	P10978	1328	920	984	0.52	0.61	0	65	65.1	1e-10	POLX_TOBAC Retrovirus-related Pol polyprotein from transposon TNT 1-94 OS=Nicotiana tabacum PE=2 SV=1
Unigene16608_All	3120	2896	602	P17801	817	2	812	0.31	0.48	0.08	837	345	9e-94	KPRO_MAIZE Putative receptor protein kinase ZmPK1 OS=Zea mays GN=PK1 PE=2 SV=2
Unigene16610_All	2453	214	1125	Q9LT35	416	1	307	0.72	0.86	0.01	308	468	1e-130	NEK6_ARATH Serine/threonine-protein kinase Nek6 OS=Arabidopsis thaliana GN=NEK6 PE=2 SV=1
Unigene16611_All	1964	1926	205	Q9FKY5	569	4	564	0.63	0.75	0.01	583	717	0	MLO10_ARATH MLO-like protein 10 OS=Arabidopsis thaliana GN=MLO10 PE=2 SV=1
Unigene16615_All	889	335	472	Q9LX20	528	99	144	0.78	0.95	0	46	89.4	3e-17	ASPL1_ARATH Aspartic proteinase-like protein 1 OS=Arabidopsis thaliana GN=At5g10080 PE=1 SV=1
Unigene16616_All	323	139	267	P42896	445	383	425	1	1	0	43	87.4	2e-17	ENO_RICCO Enolase OS=Ricinus communis PE=2 SV=1
Unigene16624_All	991	370	990	Q8K339	391	1	212	0.55	0.72	0.02	212	246	2e-64	KIN17_MOUSE DNA/RNA-binding protein KIN17 OS=Mus musculus GN=Kin PE=2 SV=1
Unigene16625_All	1340	230	1333	A2YGR5	475	6	398	0.38	0.56	0.08	403	248	5e-65	SPL12_ORYSI Squamosa promoter-binding-like protein 12 OS=Oryza sativa subsp. indica GN=SPL12 PE=2 SV=1
Unigene16628_All	1260	136	960	P23262	434	108	379	0.27	0.42	0.03	284	60.1	3e-08	NHG1_PSEPU Salicylate hydroxylase OS=Pseudomonas putida GN=nahG PE=1 SV=4
Unigene16633_All	284	208	2	Q9FHA3	1492	420	488	0.69	0.78	0	69	96.3	5e-20	DPOLA_ARATH DNA polymerase alpha catalytic subunit OS=Arabidopsis thaliana GN=POLA PE=3 SV=1
Unigene16634_All	1607	1409	495	Q9M0U9	302	15	302	0.56	0.68	0	308	317	1e-85	SKI19_ARATH F-box protein SKIP19 OS=Arabidopsis thaliana GN=SKIP19 PE=1 SV=1
Unigene16635_All	560	438	551	Q8MP30	233	97	134	0.5	0.57	0	38	52.4	2e-06	Y7791_DICDI Uncharacterized histidine-rich protein DDB0167791 OS=Dictyostelium discoideum GN=DDB_G0274557 PE=4 SV=1
Unigene16636_All	2258	242	2257	B9SVG9	1020	1	672	0.76	0.88	0	676	1043	0	RBR_RICCO Retinoblastoma-related protein OS=Ricinus communis GN=RBR PE=2 SV=1
Unigene16638_All	1017	430	209	Q9EPB1	500	45	116	0.4	0.59	0	74	54.3	1e-06	DPP2_RAT Dipeptidyl-peptidase 2 OS=Rattus norvegicus GN=Dpp7 PE=1 SV=1
Unigene16639_All	760	216	560	Q5R833	140	10	135	0.26	0.47	0.09	127	54.3	8e-07	ACO13_PONAB Acyl-coenzyme A thioesterase 13 OS=Pongo abelii GN=ACOT13 PE=2 SV=1
Unigene16640_All	683	679	425	Q54Z40	1217	239	322	0.25	0.54	0	85	46.2	5e-08	MYBH_DICDI Myb-like protein H OS=Dictyostelium discoideum GN=mybH PE=3 SV=1
Unigene16641_All	408	27	173	Q9SW96	572	418	472	0.52	0.74	0.1	55	60.8	2e-09	SYNC1_ARATH Asparaginyl-tRNA synthetase, cytoplasmic 1 OS=Arabidopsis thaliana GN=SYNC1 PE=2 SV=1
Unigene16642_All	578	446	3	Q6NLS8	219	1	149	0.77	0.88	0	149	245	1e-64	PTHM_ARATH Peptidyl-tRNA hydrolase, mitochondrial OS=Arabidopsis thaliana GN=At5g19830 PE=2 SV=1
Unigene16643_All	1986	198	1862	Q6LA43	535	1	531	0.49	0.61	0.05	588	464	1e-130	APRR2_ARATH Two-component response regulator-like APRR2 OS=Arabidopsis thaliana GN=APRR2 PE=2 SV=2
Unigene16644_All	739	241	738	O04940	424	1	166	0.75	0.83	0	166	260	6e-69	CDS1_SOLTU Phosphatidate cytidylyltransferase OS=Solanum tuberosum GN=CDS1 PE=2 SV=1
Unigene16651_All	670	168	662	Q6PGS5	262	12	171	0.28	0.49	0.01	167	78.2	4e-14	TM56B_XENLA Transmembrane protein 56-B OS=Xenopus laevis GN=tmem56-B PE=2 SV=1
Unigene16652_All	426	77	268	Q4VZN5	100	1	64	0.95	0.96	0	64	124	9e-46	RR14_CUCSA 30S ribosomal protein S14, chloroplastic OS=Cucumis sativus GN=rps14 PE=3 SV=1
Unigene16654_All	3553	2827	686	Q9ZVC9	851	164	851	0.7	0.81	0	714	1029	0	FRS3_ARATH Protein FAR1-RELATED SEQUENCE 3 OS=Arabidopsis thaliana GN=FRS3 PE=2 SV=2
Unigene16657_All	252	4	165	O15381	856	432	485	0.44	0.59	0	54	48.9	9e-06	NVL_HUMAN Nuclear valosin-containing protein-like OS=Homo sapiens GN=NVL PE=1 SV=1
Unigene16658_All	379	379	164	P25872	715	288	359	0.86	0.9	0	72	131	2e-56	PAL1_TOBAC Phenylalanine ammonia-lyase OS=Nicotiana tabacum GN=TPA1 PE=2 SV=1
Unigene16659_All	4993	4188	1933	Q9NZW4	1301	539	1243	0.2	0.36	0	752	81.3	7e-14	DSPP_HUMAN Dentin sialophosphoprotein OS=Homo sapiens GN=DSPP PE=1 SV=2
Unigene16668_All	370	211	369	Q93Z75	413	7	59	0.75	0.9	0	53	87.4	2e-17	UPS5_ARATH Ureide permease 5 OS=Arabidopsis thaliana GN=UPS5 PE=2 SV=1
Unigene16669_All	259	192	10	Q8LCE4	133	1	68	0.41	0.61	0.1	68	53.1	5e-07	AGP5_ARATH Classical arabinogalactan protein 5 OS=Arabidopsis thaliana GN=AGP5 PE=2 SV=2
Unigene16670_All	270	1	270	P22552	444	312	401	0.4	0.65	0	90	96.7	4e-20	SLSG1_BRAOA S-locus-specific glycoprotein BS29-1 OS=Brassica oleracea var. alboglabra GN=SLSG PE=2 SV=1
Unigene16674_All	1053	1048	644	Q6M9M7	383	297	383	0.29	0.45	0	135	65.5	6e-10	Y1998_PARUW Uncharacterized RNA methyltransferase pc1998 OS=Protochlamydia amoebophila (strain UWE25) GN=pc1998 PE=3 SV=1
Unigene16676_All	755	240	569	Q6CFJ0	154	45	152	0.39	0.63	0	110	84	1e-15	FIS1_YARLI Mitochondria fission 1 protein OS=Yarrowia lipolytica GN=FIS1 PE=3 SV=2
Unigene16677_All	2392	78	2174	P0C8Q4	644	1	644	0.53	0.65	0.02	720	703	0	Y4990_ARATH Uncharacterized protein At4g19900 OS=Arabidopsis thaliana GN=At4g19900 PE=2 SV=1
Unigene16680_All	372	364	5	P17840	435	35	151	0.28	0.52	0.02	123	52.8	6e-07	SLSG3_BRAOL S-locus-specific glycoprotein S13 OS=Brassica oleracea GN=SLSG PE=2 SV=2
Unigene16685_All	292	26	289	Q8GUH1	834	527	605	0.51	0.67	0	88	95.1	1e-19	PUB33_ARATH U-box domain-containing protein 33 OS=Arabidopsis thaliana GN=PUB33 PE=2 SV=2
Unigene16688_All	1117	723	187	Q869R1	555	134	306	0.27	0.47	0.02	183	58.2	1e-07	CTLHB_DICDI CTL-like protein DDB_G0274487 OS=Dictyostelium discoideum GN=DDB_G0274487 PE=3 SV=1
Unigene16689_All	607	324	16	Q9ZUU2	248	46	149	0.4	0.52	0.02	106	66.6	1e-10	U308_ARATH UPF0308 protein At2g37240, chloroplastic OS=Arabidopsis thaliana GN=At2g37240 PE=2 SV=2
Unigene16693_All	690	540	70	Q9LJD7	182	26	182	0.77	0.85	0	157	266	7e-71	COP10_ARATH Constitutive photomorphogenesis protein 10 OS=Arabidopsis thaliana GN=COP10 PE=1 SV=1
Unigene16695_All	1067	537	779	P09189	651	21	100	0.87	0.92	0	81	144	2e-66	HSP7C_PETHY Heat shock cognate 70 kDa protein OS=Petunia hybrida GN=HSP70 PE=2 SV=1
Unigene16696_All	1302	539	1300	Q9M1K5	477	7	265	0.69	0.82	0.01	259	390	1e-107	ZDH13_ARATH Probable S-acyltransferase At3g56930 OS=Arabidopsis thaliana GN=At3g56930 PE=2 SV=1
Unigene16699_All	906	637	314	Q86KF9	624	507	612	0.38	0.59	0.02	111	77	2e-13	SPHKA_DICDI Sphingosine kinase A OS=Dictyostelium discoideum GN=sgkA PE=2 SV=2
Unigene16703_All	613	3	452	Q96JB2	828	173	317	0.36	0.64	0	150	113	1e-24	COG3_HUMAN Conserved oligomeric Golgi complex subunit 3 OS=Homo sapiens GN=COG3 PE=1 SV=3
Unigene16704_All	1942	284	1606	Q9LYT3	507	51	493	0.41	0.65	0	443	377	1e-103	TT12_ARATH Protein TRANSPARENT TESTA 12 OS=Arabidopsis thaliana GN=TT12 PE=2 SV=1
Unigene16705_All	517	515	312	P33629	450	383	450	0.94	0.97	0	68	134	2e-31	TBA_PRUDU Tubulin alpha chain OS=Prunus dulcis GN=TUBA PE=2 SV=1
Unigene16706_All	732	426	271	P43273	330	1	48	0.48	0.61	0	52	47.4	9e-09	TGA2_ARATH Transcription factor TGA2 OS=Arabidopsis thaliana GN=TGA2 PE=1 SV=1
Unigene16709_All	951	941	120	P52178	402	130	401	0.63	0.76	0	275	343	1e-93	TPT2_BRAOB Triose phosphate/phosphate translocator, non-green plastid, chloroplastic OS=Brassica oleracea var. botrytis GN=NGTPT PE=2 SV=1
Unigene16711_All	449	309	142	O23917	446	390	445	0.37	0.64	0	56	50.8	5e-07	HCBT2_DIACA Anthranilate N-benzoyltransferase protein 2 OS=Dianthus caryophyllus GN=HCBT2 PE=1 SV=1
Unigene16713_All	953	249	566	Q9M096	301	18	122	0.57	0.7	0	106	120	1e-26	FBL19_ARATH Putative F-box/LRR-repeat protein 19 OS=Arabidopsis thaliana GN=FBL19 PE=2 SV=1
Unigene16718_All	3493	1598	2719	Q6NW58	570	174	555	0.38	0.58	0.05	395	243	9e-63	SPAST_DANRE Spastin OS=Danio rerio GN=spast PE=2 SV=2
Unigene16724_All	2162	396	2036	Q8L7M4	567	28	566	0.63	0.8	0	547	693	0	SDN5_ARATH Small RNA degrading nuclease 5 OS=Arabidopsis thaliana GN=SDN5 PE=2 SV=2
Unigene16726_All	575	567	4	P92519	240	31	217	0.35	0.58	0	189	129	2e-29	M810_ARATH Uncharacterized mitochondrial protein AtMg00810 OS=Arabidopsis thaliana GN=AtMg00810 PE=4 SV=1
Unigene16727_All	313	172	312	Q6K215	288	1	49	0.75	0.81	0.04	49	74.3	2e-13	PIP22_ORYSJ Probable aquaporin PIP2-2 OS=Oryza sativa subsp. japonica GN=PIP2-2 PE=2 SV=1
Unigene16731_All	549	199	14	Q54DY9	458	208	269	0.41	0.62	0	62	57.4	5e-08	BCS1B_DICDI Probable mitochondrial chaperone BCS1-B OS=Dictyostelium discoideum GN=bcsl1b PE=3 SV=1
Unigene16734_All	1326	753	1106	P0C2F6	620	238	353	0.29	0.46	0.01	120	60.8	2e-08	RNHX1_ARATH Putative ribonuclease H protein At1g65750 OS=Arabidopsis thaliana GN=At1g65750 PE=3 SV=1
Unigene16740_All	340	84	224	Q5W274	1447	748	794	0.57	0.76	0	47	58.2	2e-08	PDR3_TOBAC Pleiotropic drug resistance protein 3 OS=Nicotiana tabacum GN=PDR3 PE=2 SV=1
Unigene16742_All	981	444	785	P87173	140	13	125	0.5	0.72	0	115	109	3e-23	LSM1_SCHPO U6 snRNA-associated Sm-like protein LSm1 OS=Schizosaccharomyces pombe GN=lsm1 PE=2 SV=1
Unigene16744_All	1517	326	1417	Q06548	410	1	359	0.62	0.77	0.02	374	456	1e-127	APK1A_ARATH Protein kinase APK1A, chloroplastic OS=Arabidopsis thaliana GN=APK1A PE=2 SV=1
Unigene16745_All	2147	5	1735	Q2KI54	673	82	673	0.23	0.44	0.03	601	153	5e-36	ARMC8_BOVIN Armadillo repeat-containing protein 8 OS=Bos taurus GN=ARMC8 PE=2 SV=1
Unigene16747_All	803	143	289	Q6TAQ6	839	792	839	0.75	0.85	0	49	82.8	2e-15	HOX10_ORYSJ Homeobox-leucine zipper protein HOX10 OS=Oryza sativa subsp. japonica GN=HOX10 PE=2 SV=1
Unigene16749_All	226	165	1	Q42908	559	412	466	0.81	0.87	0	55	91.7	1e-18	PMGI_MESCR 2,3-bisphosphoglycerate-independent phosphoglycerate mutase OS=Mesembryanthemum crystallinum GN=PGM1 PE=2 SV=1
Unigene16750_All	1250	599	841	Q9CWN7	505	413	493	0.67	0.79	0	81	103	3e-21	CB029_MOUSE Uncharacterized protein C2orf29 homolog OS=Mus musculus GN=D1Bwg0212e PE=2 SV=1
Unigene16751_All	1043	746	300	Q94CL9	195	28	195	0.34	0.5	0.12	170	85.9	4e-16	KRP7_ARATH Cyclin-dependent kinase inhibitor 7 OS=Arabidopsis thaliana GN=KRP7 PE=1 SV=2
Unigene16754_All	736	411	500	Q54MD4	347	44	73	0.5	0.8	0	30	38.1	1e-06	RFC4_DICDI Probable replication factor C subunit 4 OS=Dictyostelium discoideum GN=rfc4 PE=3 SV=1
Unigene16755_All	3375	524	2890	Q8W234	877	59	835	0.35	0.51	0.06	846	411	1e-113	SEUSS_ARATH Transcriptional corepressor SEUSS OS=Arabidopsis thaliana GN=SEU PE=1 SV=1
Unigene16757_All	2242	30	1805	Q8RVQ5	825	238	825	0.86	0.94	0	592	995	0	EXOC5_ARATH Exocyst complex component 5 OS=Arabidopsis thaliana GN=SEC10 PE=2 SV=2
Unigene16758_All	3590	1931	2725	Q92750	862	580	795	0.21	0.42	0	265	60.8	7e-08	TAF4B_HUMAN Transcription initiation factor TFIID subunit 4B OS=Homo sapiens GN=TAF4B PE=1 SV=2
Unigene16762_All	1188	614	12	P37572	458	3	180	0.4	0.53	0	201	131	1e-29	RADA_BACSU DNA repair protein radA homolog OS=Bacillus subtilis GN=radA PE=3 SV=1
Unigene16764_All	411	409	197	Q9FRI5	790	593	663	0.7	0.9	0	71	113	8e-43	PPR57_ARATH Pentatricopeptide repeat-containing protein At1g25360 OS=Arabidopsis thaliana GN=PCMP-H74 PE=2 SV=1
Unigene16768_All	360	247	2	P93207	252	1	82	0.86	0.91	0	82	138	9e-33	14310_SOLLC 14-3-3 protein 10 OS=Solanum lycopersicum GN=TFT10 PE=2 SV=2
Unigene16772_All	392	57	221	P42851	485	144	198	0.4	0.69	0	55	49.3	7e-06	IMDH_PYRFU Inosine-5'-monophosphate dehydrogenase OS=Pyrococcus furiosus GN=guaB PE=3 SV=1
Unigene16773_All	861	508	831	O80813	197	85	194	0.51	0.69	0.01	110	118	4e-26	YC20L_ARATH Ycf20-like protein OS=Arabidopsis thaliana GN=At1g65420 PE=2 SV=2
Unigene16774_All	292	165	1	Q9LHP4	1141	282	336	0.5	0.7	0	55	61.2	4e-13	RCH2_ARATH Receptor-like protein kinase 2 OS=Arabidopsis thaliana GN=RCH2 PE=1 SV=1
Unigene16775_All	561	150	263	Q8W4F1	284	246	283	0.81	0.94	0	38	70.5	6e-12	PAP10_ARATH Probable plastid-lipid-associated protein 10, chloroplastic OS=Arabidopsis thaliana GN=PAP10 PE=1 SV=1
Unigene16777_All	688	87	419	Q9NWR8	336	197	307	0.32	0.55	0	111	73.2	1e-12	C109B_HUMAN Coiled-coil domain-containing protein 109B OS=Homo sapiens GN=CCDC109B PE=2 SV=2
Unigene16778_All	2951	2633	1458	Q9LKL2	618	144	614	0.42	0.52	0.19	486	302	1e-80	APRR1_ARATH Two-component response regulator-like APRR1 OS=Arabidopsis thaliana GN=APRR1 PE=1 SV=1
Unigene16780_All	713	523	2	Q8GY23	3681	1	168	0.51	0.57	0	175	152	2e-36	UPL1_ARATH E3 ubiquitin-protein ligase UPL1 OS=Arabidopsis thaliana GN=UPL1 PE=1 SV=3
Unigene16783_All	1062	1062	160	Q9LIG2	899	388	696	0.47	0.66	0.03	313	268	9e-91	RLK6_ARATH Receptor-like protein kinase At3g21340 OS=Arabidopsis thaliana GN=At3g21340 PE=1 SV=1
Unigene16785_All	1650	114	1649	Q42877	1191	2	513	0.95	0.98	0	512	986	0	RPB2_SOLLC DNA-directed RNA polymerase II subunit RPB2 OS=Solanum lycopersicum GN=RPB2 PE=2 SV=1
Unigene16786_All	762	228	608	Q9SL05	133	1	133	0.73	0.83	0.04	133	185	2e-46	PGR5_ARATH Protein PROTON GRADIENT REGULATION 5, chloroplastic OS=Arabidopsis thaliana GN=PGR5 PE=1 SV=1
Unigene16787_All	207	5	205	Q39140	330	5	70	0.74	0.8	0	67	90.9	2e-18	TGA6_ARATH Transcription factor TGA6 OS=Arabidopsis thaliana GN=TGA6 PE=1 SV=2
Unigene16789_All	496	3	164	P25010	341	245	298	0.5	0.75	0	54	67	5e-11	CCNAL_DAUCA G2/mitotic-specific cyclin C13-1 (Fragment) OS=Daucus carota PE=2 SV=1
Unigene16793_All	1169	1026	52	O80899	757	7	332	0.56	0.7	0.01	331	374	1e-103	CSLB2_ARATH Cellulose synthase-like protein B2 OS=Arabidopsis thaliana GN=CSLB2 PE=2 SV=1
Unigene16797_All	2179	1741	1232	Q9ES53	307	43	194	0.37	0.54	0	170	106	6e-22	UFD1_RAT Ubiquitin fusion degradation protein 1 homolog OS=Rattus norvegicus GN=Ufd1l PE=1 SV=1
Unigene16806_All	383	178	381	Q8GYR4	283	1	70	0.8	0.91	0.02	70	111	2e-24	QKIL4_ARATH KH domain-containing protein At3g08620 OS=Arabidopsis thaliana GN=At3g08620 PE=2 SV=1
Unigene16808_All	928	337	927	P87149	422	86	259	0.28	0.42	0.03	205	59.7	3e-08	MRS2_SCHPO Mitochondrial inner membrane magnesium transporter mrs2 OS=Schizosaccharomyces pombe GN=mrs2 PE=2 SV=1
Unigene16812_All	475	1	471	Q557M8	456	29	164	0.29	0.5	0	158	77.4	4e-14	T2EA_DICDI General transcription factor IIE subunit 1 OS=Dictyostelium discoideum GN=gtf2e1-1 PE=3 SV=1
Unigene16813_All	2233	2232	142	Q6PD62	1173	41	703	0.36	0.56	0	704	415	1e-115	CTR9_HUMAN RNA polymerase-associated protein CTR9 homolog OS=Homo sapiens GN=CTR9 PE=1 SV=1
Unigene16822_All	2227	167	2224	P46978	705	18	655	0.5	0.67	0	692	695	0	STT3A_MOUSE Dolichyl-diphosphooligosaccharide--protein glycosyltransferase subunit STT3A OS=Mus musculus GN=Stt3a PE=1 SV=1
Unigene16823_All	352	6	338	Q84ZL0	1627	971	1074	0.43	0.49	0	111	69.3	7e-12	FH5_ORYSJ Formin-like protein 5 OS=Oryza sativa subsp. japonica GN=FH5 PE=2 SV=2
Unigene16826_All	1526	1496	276	Q67YI6	411	14	410	0.52	0.62	0.06	437	360	2e-98	ATL3G_ARATH RING-H2 finger protein ATL3G OS=Arabidopsis thaliana GN=ATL3G PE=2 SV=2
Unigene16827_All	3508	4	984	Q9STN3	1054	105	423	0.39	0.57	0	330	221	4e-56	SPT51_ARATH Putative transcription elongation factor SPT5 homolog 1 OS=Arabidopsis thaliana GN=At4g08350 PE=2 SV=1
Unigene16828_All	1984	1554	472	Q6DN12	878	551	852	0.21	0.41	0.01	366	60.8	3e-08	MCTP2_HUMAN Multiple C2 and transmembrane domain-containing protein 2 OS=Homo sapiens GN=MCTP2 PE=1 SV=2
Unigene16829_All	1310	140	1309	Q8S944	808	15	410	0.79	0.87	0.02	399	602	1e-171	DRP3A_ARATH Dynamin-related protein 3A OS=Arabidopsis thaliana GN=DRP3A PE=1 SV=2
Unigene16830_All	774	693	511	Q8MP30	233	81	141	0.47	0.59	0	61	82.8	2e-15	Y7791_DICDI Uncharacterized histidine-rich protein DDB0167791 OS=Dictyostelium discoideum GN=DDB_G0274557 PE=4 SV=1
Unigene16832_All	2898	2354	354	Q9NPG3	1134	86	730	0.22	0.37	0.06	717	78.6	2e-13	UBN1_HUMAN Ubinuclein-1 OS=Homo sapiens GN=UBN1 PE=1 SV=2
Unigene16833_All	668	508	233	P33080	92	1	89	0.56	0.69	0	92	100	8e-21	AX10A_SOYBN Auxin-induced protein X10A OS=Glycine max PE=2 SV=1
Unigene16835_All	1511	160	1236	Q5Z8Q9	660	300	658	0.73	0.86	0	359	543	1e-154	PRP2A_ORYSJ Poly [ADP-ribose] polymerase 2-A OS=Oryza sativa subsp. japonica GN=PARP2-A PE=3 SV=2
Unigene16839_All	3223	754	2442	Q8GZB6	624	97	624	0.6	0.75	0	564	714	0	SUVH4_ARATH Histone-lysine N-methyltransferase, H3 lysine-9 specific SUVH4 OS=Arabidopsis thaliana GN=SUVH4 PE=1 SV=2
Unigene16840_All	1045	355	801	Q9LF14	240	92	240	0.78	0.9	0	149	250	9e-89	CRS2B_ARATH Chloroplastic group IIB intron splicing facilitator CRS2-B, chloroplastic OS=Arabidopsis thaliana GN=CRS2B PE=2 SV=1
Unigene16847_All	819	112	423	Q688X9	226	90	190	0.47	0.65	0	105	90.1	2e-17	DI191_ORYSJ Protein DEHYDRATION-INDUCED 19 OS=Oryza sativa subsp. japonica GN=DI19-1 PE=2 SV=1
Unigene16849_All	1110	775	152	P87132	601	418	601	0.25	0.39	0.01	212	52.4	6e-06	YFK5_SCHPO Uncharacterized protein C167.05 OS=Schizosaccharomyces pombe GN=SPAC167.05 PE=1 SV=2
Unigene16852_All	2460	244	2196	P08770	807	130	751	0.3	0.49	0.02	665	326	5e-88	TRA1_MAIZE Putative AC transposase OS=Zea mays PE=2 SV=2
Unigene16856_All	863	631	131	Q8RXE7	649	1	171	0.59	0.73	0.02	171	215	3e-55	AGD14_ARATH Probable ADP-ribosylation factor GTPase-activating protein AGD14 OS=Arabidopsis thaliana GN=AGD14 PE=2 SV=2
Unigene16857_All	653	653	42	Q8GYA4	658	112	314	0.37	0.52	0.02	210	121	4e-27	CRK10_ARATH Cysteine-rich receptor-like protein kinase 10 OS=Arabidopsis thaliana GN=CRK10 PE=1 SV=2
Unigene16858_All	1531	1431	658	Q54IF9	423	14	266	0.41	0.58	0.02	265	195	8e-49	MYBG_DICDI Myb-like protein G OS=Dictyostelium discoideum GN=mybG PE=3 SV=1
Unigene16860_All	1465	691	113	O08586	403	6	190	0.49	0.66	0	193	199	5e-50	PTEN_MOUSE Phosphatidylinositol-3,4,5-trisphosphate 3-phosphatase PTEN OS=Mus musculus GN=Pten PE=1 SV=1
Unigene16863_All	2326	530	1939	P72740	474	5	473	0.62	0.77	0	473	573	1e-162	DLDH_SYNY3 Dihydrolipoyl dehydrogenase OS=Synechocystis sp. (strain PCC 6803) GN=lpdA PE=1 SV=3
Unigene16865_All	2128	1390	383	Q92359	681	333	663	0.38	0.58	0	337	232	9e-60	YDHE_SCHPO Pumilio domain-containing protein C6G9.14 OS=Schizosaccharomyces pombe GN=SPAC6G9.14 PE=2 SV=1
Unigene16868_All	1113	1	1113	Q9ZR72	1286	297	664	0.89	0.95	0	371	639	0	AB1B_ARATH ABC transporter B family member 1 OS=Arabidopsis thaliana GN=ABCB1 PE=1 SV=1
Unigene16870_All	1507	94	1332	Q9JJK2	450	17	444	0.39	0.56	0.06	441	285	5e-76	LANC2_MOUSE LanC-like protein 2 OS=Mus musculus GN=Lancl2 PE=1 SV=1
Unigene16874_All	617	1	93	Q6NLS8	219	109	139	0.77	0.8	0	31	55.1	3e-07	PTHM_ARATH Peptidyl-tRNA hydrolase, mitochondrial OS=Arabidopsis thaliana GN=At5g19830 PE=2 SV=1
Unigene16877_All	497	497	336	O04904	377	322	375	0.83	0.94	0	54	104	3e-22	PYRC_ARATH Dihydroorotase, mitochondrial OS=Arabidopsis thaliana GN=PYR4 PE=2 SV=1
Unigene16879_All	618	122	613	Q40392	1144	9	164	0.43	0.6	0	164	143	7e-34	TMVRN_NICGU TMV resistance protein N OS=Nicotiana glutinosa GN=N PE=1 SV=1
Unigene16885_All	1230	1095	283	Q42783	262	2	262	0.59	0.7	0	273	280	1e-74	BCCP_SOYBN Biotin carboxyl carrier protein of acetyl-CoA carboxylase, chloroplastic OS=Glycine max GN=ACCB-1 PE=1 SV=1
Unigene16886_All	2098	1806	691	Q8GX78	541	81	449	0.81	0.9	0	372	635	0	ANTR2_ARATH Probable anion transporter 2, chloroplastic OS=Arabidopsis thaliana GN=ANTR2 PE=2 SV=1
Unigene16887_All	499	428	6	O93257	632	260	401	0.36	0.54	0	142	89.7	8e-18	KU70_CHICK ATP-dependent DNA helicase 2 subunit 1 OS=Gallus gallus GN=XRCC6 PE=2 SV=1
Unigene16889_All	1650	1493	171	O81643	909	1	443	0.61	0.75	0	444	560	1e-159	VILI1_ARATH Villin-1 OS=Arabidopsis thaliana GN=VLN1 PE=2 SV=2
Unigene16890_All	356	131	355	P10964	1664	11	84	0.45	0.65	0	75	73.2	5e-13	RPA1_YEAST DNA-directed RNA polymerase I subunit RPA1 OS=Saccharomyces cerevisiae GN=RPA1 PE=1 SV=2
Unigene16891_All	973	966	523	Q8NVT1	730	210	354	0.42	0.6	0	149	109	2e-23	PCRA_STAAW ATP-dependent DNA helicase pcrA OS=Staphylococcus aureus (strain MW2) GN=pcrA PE=3 SV=1
Unigene16892_All	337	162	326	Q7XSA2	1118	1031	1085	0.78	0.81	0	55	87.4	2e-17	AGO1B_ORYSJ Protein argonaute 1B OS=Oryza sativa subsp. japonica GN=AGO1B PE=2 SV=3
Unigene16896_All	953	91	678	Q9USM7	210	8	197	0.34	0.51	0	196	94.7	8e-19	TIM23_SCHPO Mitochondrial import inner membrane translocase subunit tim23 OS=Schizosaccharomyces pombe GN=tim23 PE=2 SV=1
Unigene16905_All	286	282	184	Q852M1	1355	335	367	0.66	0.87	0	33	51.2	6e-14	ALDO2_ORYSJ Probable aldehyde oxidase 2 OS=Oryza sativa subsp. japonica GN=Os03g0790900 PE=2 SV=1
Unigene16907_All	1805	568	1608	Q8H0F2	482	115	477	0.31	0.5	0.04	364	171	2e-41	ANGT_GENTR Anthocyanin 3'-O-beta-glucosyltransferase OS=Gentiana triflora PE=1 SV=1
Unigene16917_All	260	206	3	Q84VX0	754	535	569	0.38	0.41	0	68	42.4	3e-09	Y5740_ARATH Uncharacterized glycosyltransferase At1g55740 OS=Arabidopsis thaliana GN=At1g55740 PE=2 SV=1
Unigene16918_All	1701	1222	515	A1A5I1	259	5	251	0.24	0.41	0.11	266	57	4e-07	F133_DANRE Protein FAM133 OS=Danio rerio GN=fam133 PE=2 SV=2
Unigene16919_All	534	398	201	Q5ZKH0	71	1	66	0.39	0.59	0	66	57.8	4e-08	TF2H5_CHICK General transcription factor IIH subunit 5 OS=Gallus gallus GN=GTF2H5 PE=3 SV=1
Unigene16920_All	2188	57	539	Q8STA9	612	245	399	0.22	0.5	0	161	59.3	1e-07	Y5G8_ENCCU UPF0329 protein ECU05_1680/ECU11_0050 OS=Encephalitozoon cuniculi GN=ECU05_1680 PE=3 SV=1
Unigene16922_All	1099	835	1098	Q9P6Q3	449	175	262	0.34	0.53	0	88	57.8	1e-07	BCS1_SCHPO Probable mitochondrial chaperone bcs1 OS=Schizosaccharomyces pombe GN=SPAC644.07 PE=2 SV=1
Unigene16923_All	1998	1896	838	Q9LFM6	602	242	594	0.56	0.74	0	355	403	1e-117	PP375_ARATH Pentatricopeptide repeat-containing protein At5g11310, mitochondrial OS=Arabidopsis thaliana GN=At5g11310 PE=2 SV=1
Unigene16924_All	257	3	167	P0C7R4	658	369	424	0.66	0.82	0.01	56	73.6	6e-16	PP110_ARATH Pentatricopeptide repeat-containing protein At1g69290 OS=Arabidopsis thaliana GN=At1g69290 PE=2 SV=1
Unigene16931_All	467	10	99	O49561	338	305	334	0.76	0.9	0	30	54.7	2e-07	G2OX8_ARATH Gibberellin 2-beta-dioxygenase 8 OS=Arabidopsis thaliana GN=GA2OX7 PE=1 SV=2
Unigene16932_All	379	28	378	Q9LRR5	1424	528	654	0.33	0.48	0.07	127	60.5	3e-09	DRL21_ARATH Putative disease resistance protein At3g14460 OS=Arabidopsis thaliana GN=At3g14460 PE=2 SV=1
Unigene16937_All	1811	1111	611	P13983	620	200	359	0.3	0.32	0.03	173	52.8	8e-06	EXTN_TOBAC Extensin OS=Nicotiana tabacum GN=HRGPNT3 PE=2 SV=1
Unigene16941_All	1576	13	1284	Q921L5	731	298	727	0.26	0.49	0.05	450	166	4e-40	COG2_MOUSE Conserved oligomeric Golgi complex subunit 2 OS=Mus musculus GN=Cog2 PE=2 SV=1
Unigene16944_All	2565	253	2562	Q5BQN5	834	1	760	0.4	0.61	0.01	778	527	1e-148	WAP_SOLLC WPP domain-associated protein (Fragment) OS=Solanum lycopersicum GN=WAP PE=1 SV=1
Unigene16948_All	1713	1154	312	Q9UBL3	628	278	593	0.33	0.51	0.13	325	169	7e-41	ASH2L_HUMAN Set1/Ash2 histone methyltransferase complex subunit ASH2 OS=Homo sapiens GN=ASH2L PE=1 SV=1
Unigene16950_All	1662	1174	719	Q8R1R3	373	136	286	0.32	0.48	0.02	156	74.3	2e-12	STAR7_MOUSE StAR-related lipid transfer protein 7, mitochondrial OS=Mus musculus GN=Stard7 PE=2 SV=2
Unigene16953_All	676	285	157	P53311	146	9	51	0.53	0.67	0	43	56.6	1e-07	FMP43_YEAST UPF0041 protein FMP43 OS=Saccharomyces cerevisiae GN=FMP43 PE=1 SV=1
Unigene16955_All	478	275	478	Q9C9U0	991	49	122	0.5	0.68	0.08	74	70.9	3e-12	PP118_ARATH Pentatricopeptide repeat-containing protein At1g73710 OS=Arabidopsis thaliana GN=At1g73710 PE=2 SV=1
Unigene16956_All	1866	1633	251	Q56WD9	462	1	462	0.87	0.94	0	462	802	0	THIK2_ARATH 3-ketoacyl-CoA thiolase 2, peroxisomal OS=Arabidopsis thaliana GN=PED1 PE=1 SV=2
Unigene16957_All	397	62	397	Q39547	731	3	115	0.76	0.84	0	113	166	3e-41	CUCM1_CUCME Cucumisin OS=Cucumis melo PE=1 SV=1
Unigene16960_All	816	480	13	O50001	160	5	159	0.49	0.71	0	156	160	1e-38	PRU1_PRUAR Major allergen Pru ar 1 OS=Prunus armeniaca PE=1 SV=1
Unigene16961_All	431	3	245	Q9FMU5	546	466	546	0.7	0.85	0	81	134	1e-31	UTP18_ARATH U3 small nucleolar RNA-associated protein 18 homolog OS=Arabidopsis thaliana GN=At5g14050 PE=2 SV=1
Unigene16962_All	529	3	245	Q9FMU5	546	466	546	0.69	0.85	0	81	133	5e-31	UTP18_ARATH U3 small nucleolar RNA-associated protein 18 homolog OS=Arabidopsis thaliana GN=At5g14050 PE=2 SV=1
Unigene16965_All	913	402	902	P58223	606	36	199	0.3	0.5	0.02	172	76.3	3e-13	Y4837_ARATH KH domain-containing protein At4g18375 OS=Arabidopsis thaliana GN=At4g18375 PE=2 SV=1
Unigene16967_All	2445	301	2445	Q6ZCX3	1364	29	808	0.43	0.58	0.1	797	579	1e-169	FH6_ORYSJ Formin-like protein 6 OS=Oryza sativa subsp. japonica GN=FH6 PE=2 SV=2
Unigene16971_All	372	256	2	P42667	179	7	92	0.62	0.8	0.01	86	108	1e-23	SC11A_RAT Signal peptidase complex catalytic subunit SEC11A OS=Rattus norvegicus GN=Sec11a PE=2 SV=1
Unigene16972_All	1259	485	1258	Q7XJE6	367	1	259	0.8	0.87	0.01	263	454	1e-127	MCA1_ARATH Metacaspase-1 OS=Arabidopsis thaliana GN=AMC1 PE=1 SV=1
Unigene16973_All	580	3	476	Q98D55	248	21	165	0.41	0.59	0	158	114	4e-27	TRUA_RHILO tRNA pseudouridine synthase A OS=Rhizobium loti GN=truA PE=3 SV=1
Unigene16974_All	1520	1152	325	B2FM90	269	9	264	0.36	0.54	0.03	285	174	1e-42	ZUPT_STRMK Zinc transporter zupT OS=Stenotrophomonas maltophilia (strain K279a) GN=zupT PE=3 SV=1
Unigene16983_All	5807	210	5633	Q6WWW4	1888	43	1841	0.7	0.82	0	1824	2438	0	UPL3_ARATH E3 ubiquitin-protein ligase UPL3 OS=Arabidopsis thaliana GN=UPL3 PE=1 SV=1
Unigene16986_All	1020	667	260	Q9STF9	257	111	243	0.31	0.54	0	136	69.7	8e-14	PP266_ARATH Pentatricopeptide repeat-containing protein At3g46870 OS=Arabidopsis thaliana GN=At3g46870 PE=2 SV=1
Unigene16987_All	1986	1457	597	O64885	326	1	296	0.58	0.7	0.04	300	324	1e-87	BCCIP_ARATH Protein BCCIP homolog OS=Arabidopsis thaliana GN=At2g44510 PE=2 SV=2
Unigene16989_All	5088	411	5063	Q8H0T4	3658	521	2085	0.33	0.53	0.04	1620	801	0	UPL2_ARATH E3 ubiquitin-protein ligase UPL2 OS=Arabidopsis thaliana GN=UPL2 PE=1 SV=2
Unigene16992_All	467	162	467	O04212	538	17	118	0.75	0.84	0	102	153	4e-37	Y2090_ARATH Putative ABC1 protein At2g40090 OS=Arabidopsis thaliana GN=At2g40090 PE=2 SV=2
Unigene16996_All	1259	102	1259	Q9FKB6	614	28	387	0.44	0.63	0	389	303	2e-81	Y5880_ARATH BTB/POZ domain-containing protein At5g48800 OS=Arabidopsis thaliana GN=At5g48800 PE=1 SV=1
Unigene16999_All	1699	1506	298	Q9ZUY3	424	4	413	0.75	0.83	0.03	419	608	1e-173	AROD3_ARATH Arogenate dehydratase 3, chloroplastic OS=Arabidopsis thaliana GN=ADT3 PE=1 SV=1
Unigene17000_All	748	607	434	Q39263	260	93	170	0.58	0.66	0.25	78	77.8	8e-24	ZFP4_ARATH Zinc finger protein 4 OS=Arabidopsis thaliana GN=ZFP4 PE=2 SV=2
Unigene17002_All	451	449	216	Q54TA1	749	665	746	0.42	0.67	0.04	82	78.2	2e-14	DRKC_DICDI Probable serine/threonine-protein kinase drkC OS=Dictyostelium discoideum GN=drkC PE=3 SV=1
Unigene17003_All	1072	217	1059	P82808	681	1	281	0.43	0.61	0.06	300	234	1e-60	GFPT1_RAT Glucosamine--fructose-6-phosphate aminotransferase [isomerizing] 1 OS=Rattus norvegicus GN=Gfpt1 PE=1 SV=3
Unigene17007_All	691	188	643	Q9SS80	685	540	685	0.47	0.58	0.08	167	117	7e-26	U503A_ARATH UPF0503 protein At3g09070, chloroplastic OS=Arabidopsis thaliana GN=At3g09070 PE=1 SV=1
Unigene17010_All	1920	192	1670	P15007	500	4	499	0.62	0.76	0	497	595	1e-169	ENO_DROME Enolase OS=Drosophila melanogaster GN=Eno PE=1 SV=2
Unigene17012_All	2503	567	626	P12978	487	60	79	0.7	0.7	0	20	37.4	3e-08	EBNA2_EBVB9 Epstein-Barr nuclear antigen 2 OS=Epstein-Barr virus (strain B95-8) GN=EBNA2 PE=1 SV=1
Unigene17013_All	687	420	31	Q54DS8	301	1	130	0.59	0.71	0	130	174	4e-43	SEC13_DICDI Protein transport protein SEC13 OS=Dictyostelium discoideum GN=sec13 PE=3 SV=1
Unigene17015_All	1650	1649	1209	Q02817	5179	1581	1734	0.32	0.43	0.11	166	66.6	5e-10	MUC2_HUMAN Mucin-2 OS=Homo sapiens GN=MUC2 PE=1 SV=2
Unigene17016_All	1420	189	692	P10401	1035	276	446	0.22	0.49	0.04	176	52.8	6e-06	POLY_DROME Retrovirus-related Pol polyprotein from transposon gypsy OS=Drosophila melanogaster GN=pol PE=4 SV=1
Unigene17017_All	1195	134	1024	Q6NQJ8	491	190	481	0.51	0.67	0.02	304	287	9e-77	SDG40_ARATH Protein SET DOMAIN GROUP 40 OS=Arabidopsis thaliana GN=SDG40 PE=2 SV=1
Unigene17019_All	4037	226	4035	Q76E23	1725	1	1105	0.3	0.45	0.03	1319	446	1e-124	IF4G1_ARATH Eukaryotic translation initiation factor 4G OS=Arabidopsis thaliana GN=EIF4G PE=2 SV=1
Unigene17024_All	567	153	395	Q9SAV1	642	556	634	0.48	0.65	0	81	80.9	5e-15	MB11_ARATH Myrosinase-binding protein-like At1g52030 OS=Arabidopsis thaliana GN=F-ATMBP PE=2 SV=1
Unigene17031_All	296	294	1	Q9FKB6	614	64	158	0.56	0.69	0	98	104	1e-22	Y5880_ARATH BTB/POZ domain-containing protein At5g48800 OS=Arabidopsis thaliana GN=At5g48800 PE=1 SV=1
Unigene17034_All	1207	1030	236	O43913	435	202	432	0.27	0.45	0	267	90.1	3e-17	ORC5_HUMAN Origin recognition complex subunit 5 OS=Homo sapiens GN=ORC5L PE=1 SV=1
Unigene17036_All	1429	1256	222	Q9FVW3	348	1	348	0.73	0.85	0	348	529	1e-149	Y1399_ARATH Probable esterase At1g33990 OS=Arabidopsis thaliana GN=At1g33990 PE=1 SV=1
Unigene17040_All	1055	852	175	Q55CD9	451	38	256	0.41	0.66	0.01	229	176	2e-43	NDH_DICDI Probable NADH dehydrogenase OS=Dictyostelium discoideum GN=DDB_G0270104 PE=3 SV=2
Unigene17041_All	234	2	232	Q00763	365	2	75	0.68	0.76	0	77	89	8e-18	COMT1_POPTM Caffeic acid 3-O-methyltransferase 1 OS=Populus tremuloides GN=OMT1 PE=1 SV=1
Unigene17043_All	1621	1081	254	Q5R9A9	523	113	360	0.27	0.44	0.04	290	99.8	5e-20	SNX2_PONAB Sorting nexin-2 OS=Pongo abelii GN=SNX2 PE=2 SV=1
Unigene17044_All	316	166	315	Q6L5C4	491	339	388	0.62	0.76	0	50	63.5	4e-10	P2C52_ORYSJ Probable protein phosphatase 2C 52 OS=Oryza sativa subsp. japonica GN=Os05g0587100 PE=2 SV=1
Unigene17045_All	390	389	297	P55217	563	424	454	0.87	0.93	0	31	58.5	1e-08	METB_ARATH Cystathionine gamma-synthase, chloroplastic OS=Arabidopsis thaliana GN=CGS1 PE=2 SV=3
Unigene17047_All	3527	3306	148	P56941	1277	22	1068	0.33	0.51	0.04	1106	561	1e-158	NPC1_PIG Niemann-Pick C1 protein OS=Sus scrofa GN=NPC1 PE=2 SV=1
Unigene17050_All	1855	492	1478	O04336	380	1	380	0.52	0.65	0.13	380	340	2e-92	WRK21_ARATH Probable WRKY transcription factor 21 OS=Arabidopsis thaliana GN=WRKY21 PE=1 SV=1
Unigene17051_All	850	211	849	Q66GI4	572	327	540	0.55	0.71	0	214	255	2e-67	PP179_ARATH Pentatricopeptide repeat-containing protein At2g32230, mitochondrial OS=Arabidopsis thaliana GN=At2g32230 PE=2 SV=1
Unigene17054_All	3510	327	2693	Q9SZL8	788	2	788	0.76	0.86	0	794	1248	0	FRS5_ARATH Protein FAR1-RELATED SEQUENCE 5 OS=Arabidopsis thaliana GN=FRS5 PE=2 SV=1
Unigene17055_All	1787	1374	541	P40556	373	83	359	0.43	0.59	0.03	288	209	4e-53	YIA6_YEAST Uncharacterized mitochondrial carrier YIL006W OS=Saccharomyces cerevisiae GN=YIL006W PE=1 SV=1
Unigene17056_All	3055	2983	509	Q9SV46	851	25	839	0.45	0.66	0	828	705	0	PP282_ARATH Pentatricopeptide repeat-containing protein At3g54980, mitochondrial OS=Arabidopsis thaliana GN=At3g54980 PE=2 SV=1
Unigene17058_All	969	966	661	Q9VAQ5	306	97	198	0.5	0.68	0	102	99.8	1e-31	DIMT1_DROME Probable dimethyladenosine transferase OS=Drosophila melanogaster GN=CG11837 PE=2 SV=1
Unigene17059_All	1006	211	1005	P37518	366	91	352	0.49	0.71	0	266	268	2e-89	ENGD_BACSU GTP-dependent nucleic acid-binding protein engD OS=Bacillus subtilis GN=engD PE=3 SV=1
Unigene17064_All	2828	2512	1076	Q6S001	685	49	497	0.47	0.61	0.02	489	365	1e-100	KIF11_DICDI Kinesin-related protein 11 OS=Dictyostelium discoideum GN=kif11 PE=3 SV=1
Unigene17065_All	1692	290	652	P0C7P8	734	5	118	0.31	0.49	0.06	129	67	4e-12	Y1615_ARATH Uncharacterized basic helix-loop-helix protein At1g06150 OS=Arabidopsis thaliana GN=At1g06150 PE=2 SV=1
Unigene17069_All	1708	227	1510	O04491	607	180	607	0.6	0.76	0	428	544	1e-168	PPR26_ARATH Putative pentatricopeptide repeat-containing protein At1g09680 OS=Arabidopsis thaliana GN=At1g09680 PE=3 SV=1
Unigene17071_All	216	211	5	Q9H6L4	198	17	85	0.55	0.73	0	69	85.1	1e-16	ARMC7_HUMAN Armadillo repeat-containing protein 7 OS=Homo sapiens GN=ARMC7 PE=2 SV=1
Unigene17072_All	538	152	517	Q84ZL0	1627	1039	1176	0.46	0.51	0.12	139	109	1e-23	FH5_ORYSJ Formin-like protein 5 OS=Oryza sativa subsp. japonica GN=FH5 PE=2 SV=2
Unigene17076_All	2706	2495	168	Q55AX0	904	102	853	0.25	0.42	0.07	836	249	7e-65	DLPC_DICDI Dynamin-like protein C OS=Dictyostelium discoideum GN=dlpC PE=2 SV=2
Unigene17077_All	2123	206	1813	Q84TG1	541	1	535	0.71	0.81	0	536	748	0	RH57_ARATH DEAD-box ATP-dependent RNA helicase 57 OS=Arabidopsis thaliana GN=RH57 PE=2 SV=1
Unigene17080_All	434	221	418	Q2MHH3	655	170	230	0.4	0.6	0	66	54.7	2e-07	KU70_ASPSO ATP-dependent DNA helicase II subunit 1 OS=Aspergillus sojae GN=ku70 PE=3 SV=1
Unigene17082_All	370	172	2	P29057	575	380	436	0.87	0.94	0	57	103	2e-43	HMDH1_HEVBR 3-hydroxy-3-methylglutaryl-coenzyme A reductase 1 OS=Hevea brasiliensis GN=HMGR1 PE=2 SV=1
Unigene17087_All	1036	42	1028	Q9C801	462	1	307	0.46	0.6	0.02	337	239	2e-62	MOS2_ARATH Protein MOS2 OS=Arabidopsis thaliana GN=MOS2 PE=2 SV=1
Unigene17089_All	2357	240	2153	Q9SSQ4	703	62	696	0.46	0.67	0	644	602	1e-171	FRS6_ARATH Protein FAR1-RELATED SEQUENCE 6 OS=Arabidopsis thaliana GN=FRS6 PE=2 SV=1
Unigene17091_All	1158	481	230	O02414	89	8	88	0.49	0.65	0.01	85	80.9	2e-14	DYL1_ANTCR Dynein light chain LC6, flagellar outer arm OS=Anthocidaris crassispina PE=3 SV=1
Unigene17093_All	522	3	461	Q8YPH8	162	25	158	0.36	0.47	0.01	155	82.8	1e-15	NDHN_ANASP NAD(P)H-quinone oxidoreductase subunit N OS=Anabaena sp. (strain PCC 7120) GN=ndhN PE=3 SV=1
Unigene17095_All	416	413	3	Q8VZE4	805	251	388	0.75	0.85	0	138	228	1e-59	PP299_ARATH Pentatricopeptide repeat-containing protein At4g01570 OS=Arabidopsis thaliana GN=At4g01570 PE=2 SV=1
Unigene17096_All	1027	817	17	Q5RBU7	496	48	311	0.45	0.61	0.01	271	236	1e-61	PCP_PONAB Lysosomal Pro-X carboxypeptidase OS=Pongo abelii GN=PRCP PE=2 SV=1
Unigene17099_All	949	209	796	Q54XX9	193	1	182	0.3	0.49	0	196	105	3e-22	PX24B_DICDI PXMP2/4 family protein 2 OS=Dictyostelium discoideum GN=DDB_G0278529 PE=3 SV=1
Unigene17102_All	616	524	45	Q9C7A2	590	119	278	0.26	0.48	0	161	64.3	6e-10	Y3236_ARATH Ankyrin repeat-containing protein At3g12360 OS=Arabidopsis thaliana GN=At3g12360 PE=2 SV=1
Unigene17103_All	1522	212	1297	Q91XC9	336	11	333	0.24	0.43	0.02	373	105	7e-22	PEX16_MOUSE Peroxisomal membrane protein PEX16 OS=Mus musculus GN=Pex16 PE=2 SV=2
Unigene17108_All	3225	735	373	Q93XK2	853	543	666	0.69	0.79	0.02	124	196	1e-71	STSYN_PEA Stachyose synthase OS=Pisum sativum GN=STS1 PE=1 SV=1
Unigene17109_All	4553	4070	3243	P0C042	367	42	309	0.53	0.71	0	277	317	4e-85	Y4597_ARATH Uncharacterized protein At4g15970 OS=Arabidopsis thaliana GN=At4g15970 PE=2 SV=1
Unigene17110_All	317	3	290	P92812	502	362	501	0.55	0.57	0.34	146	127	2e-29	RM02_ORYSJ 60S ribosomal protein L2, mitochondrial OS=Oryza sativa subsp. japonica GN=RPL2 PE=2 SV=2
Unigene17111_All	1924	106	1671	Q9M390	570	22	554	0.32	0.54	0.05	552	320	2e-86	PTR1_ARATH Peptide transporter PTR1 OS=Arabidopsis thaliana GN=PTR1 PE=2 SV=1
Unigene17113_All	2202	2096	1116	Q3U269	495	155	462	0.36	0.53	0.01	331	199	5e-50	CI097_MOUSE Uncharacterized protein C9orf97 homolog OS=Mus musculus PE=2 SV=2
Unigene17117_All	1069	1069	128	Q9SHY8	535	46	344	0.37	0.49	0.05	334	149	2e-35	SLU7A_ARATH Pre-mRNA-splicing factor SLU7-A OS=Arabidopsis thaliana GN=At1g65660 PE=2 SV=2
Unigene17119_All	2765	2243	918	Q9ZVM9	572	34	492	0.59	0.74	0.03	459	540	1e-152	Y1461_ARATH Probable serine/threonine-protein kinase At1g54610 OS=Arabidopsis thaliana GN=At1g54610 PE=1 SV=1
Unigene17124_All	661	505	119	Q39471	286	1	122	0.54	0.64	0.03	134	129	1e-29	IDI2_CLABR Isopentenyl-diphosphate Delta-isomerase II OS=Clarkia breweri GN=IPI2 PE=3 SV=2
Unigene17125_All	1871	1469	285	Q54MZ3	499	48	469	0.5	0.64	0.07	428	398	1e-110	CDC20_DICDI Anaphase-promoting complex subunit cdc20 OS=Dictyostelium discoideum GN=cdc20 PE=1 SV=1
Unigene17126_All	641	47	514	P13983	620	272	444	0.41	0.48	0.1	174	118	2e-27	EXTN_TOBAC Extensin OS=Nicotiana tabacum GN=HRGPNT3 PE=2 SV=1
Unigene17130_All	2711	2644	212	Q5ZMG1	789	6	779	0.27	0.48	0.02	831	307	3e-82	K0776_CHICK UPF0555 protein KIAA0776 homolog OS=Gallus gallus GN=RCJMB04_2c12 PE=2 SV=1
Unigene17132_All	250	1	246	Q84Y18	332	109	186	0.52	0.67	0	82	76.6	4e-14	CXIP4_ARATH CAX-interacting protein 4 OS=Arabidopsis thaliana GN=CXIP4 PE=1 SV=2
Unigene17135_All	787	158	787	Q9AT00	345	40	247	0.76	0.85	0	210	308	3e-83	AB13I_ARATH Protein TRIGALACTOSYLDIACYLGLYCEROL 3, chloroplastic OS=Arabidopsis thaliana GN=TGD3 PE=1 SV=1
Unigene17139_All	1336	567	1334	Q9LVQ8	414	45	293	0.49	0.63	0.02	263	216	4e-55	P2C80_ARATH Probable protein phosphatase 2C 80 OS=Arabidopsis thaliana GN=At5g66720 PE=2 SV=1
Unigene17143_All	401	175	2	P48980	835	5	60	0.58	0.74	0	58	70.5	3e-12	BGAL_SOLLC Beta-galactosidase OS=Solanum lycopersicum PE=1 SV=1
Unigene17144_All	1905	1259	372	Q9S9M5	730	417	708	0.45	0.61	0	297	230	2e-59	WAKLA_ARATH Wall-associated receptor kinase-like 1 OS=Arabidopsis thaliana GN=WAKL1 PE=1 SV=1
Unigene17147_All	2260	1852	1409	Q66GN2	691	373	521	0.4	0.61	0.02	152	104	5e-27	LRKA3_ARATH Lectin-domain containing receptor kinase A4.3 OS=Arabidopsis thaliana GN=LECRKA4.3 PE=2 SV=1
Unigene17148_All	1842	1605	7	Q8VYN6	537	1	537	0.77	0.86	0.01	540	858	0	K6PF5_ARATH 6-phosphofructokinase 5, chloroplastic OS=Arabidopsis thaliana GN=PFK5 PE=1 SV=1
Unigene17155_All	3335	2524	305	Q84W55	1101	363	1101	0.69	0.82	0	742	1061	0	IP5P4_ARATH Type II inositol-1,4,5-trisphosphate 5-phosphatase FRA3 OS=Arabidopsis thaliana GN=FRA3 PE=1 SV=2
Unigene17168_All	1837	271	1302	Q940G6	344	1	343	0.82	0.89	0	345	575	1e-163	GI1L3_ARATH Probable gibberellin receptor GID1L3 OS=Arabidopsis thaliana GN=GID1L3 PE=2 SV=1
Unigene17170_All	1484	1145	213	Q9M2P4	308	1	308	0.8	0.89	0	311	543	1e-154	SINA2_ARATH E3 ubiquitin-protein ligase SINAT2 OS=Arabidopsis thaliana GN=SINAT2 PE=2 SV=1
Unigene17184_All	266	177	7	Q254S9	206	27	83	0.42	0.59	0	57	46.6	7e-08	TRPF_CHLFF N-(5'-phosphoribosyl)anthranilate isomerase OS=Chlamydophila felis (strain Fe/C-56) GN=trpF PE=3 SV=1
Unigene17185_All	1430	818	495	Q05355	555	264	369	0.47	0.59	0	108	97.8	3e-29	HYDL_STRHA Putative polyketide hydroxylase OS=Streptomyces halstedii GN=schC PE=3 SV=1
Unigene17193_All	2614	1019	2095	Q9FL03	584	181	527	0.62	0.76	0	359	433	1e-166	SCL4_ARATH Scarecrow-like protein 4 OS=Arabidopsis thaliana GN=SCL4 PE=1 SV=1
Unigene17195_All	783	675	433	Q54LQ6	194	3	83	0.69	0.81	0	81	118	5e-26	ITPA_DICDI Probable inosine triphosphate pyrophosphatase OS=Dictyostelium discoideum GN=itpa PE=3 SV=1
Unigene17197_All	945	112	405	O80439	118	22	118	0.67	0.81	0	98	137	1e-31	RR31_ARATH 30S ribosomal protein S31, chloroplastic OS=Arabidopsis thaliana GN=RPS31 PE=2 SV=1
Unigene17198_All	311	3	170	Q8L785	1067	388	443	0.64	0.85	0	56	79.3	6e-23	SYGM2_ARATH Glycyl-tRNA synthetase 2, chloroplastic/mitochondrial OS=Arabidopsis thaliana GN=GLYRS-2 PE=1 SV=1
Unigene17200_All	335	334	194	O04437	213	165	211	0.63	0.8	0	47	67	3e-11	GSTZ_WHEAT Glutathione S-transferase OS=Triticum aestivum GN=GSTZ1 PE=1 SV=1
Unigene17203_All	1650	159	1508	Q54S83	484	34	465	0.4	0.56	0.02	463	300	2e-80	MIDA_DICDI Protein midA, mitochondrial OS=Dictyostelium discoideum GN=midA PE=2 SV=1
Unigene17204_All	333	150	224	Q9SJ56	680	412	436	0.92	0.92	0	25	49.3	6e-08	BLH1_ARATH BEL1-like homeodomain protein 1 OS=Arabidopsis thaliana GN=BLH1 PE=1 SV=1
Unigene17210_All	824	728	336	Q84MB3	365	13	152	0.55	0.7	0.06	140	154	8e-70	ACCH1_ARATH 1-aminocyclopropane-1-carboxylate oxidase homolog 1 OS=Arabidopsis thaliana GN=At1g06620 PE=2 SV=1
Unigene17213_All	923	399	920	A1S7C8	650	28	192	0.33	0.48	0	174	73.9	1e-12	ACSA_SHEAM Acetyl-coenzyme A synthetase OS=Shewanella amazonensis (strain ATCC BAA-1098 / SB2B) GN=acsA PE=3 SV=1
Unigene17216_All	317	173	3	Q9S7R4	482	122	178	0.78	0.91	0	57	101	6e-25	PP125_ARATH Pentatricopeptide repeat-containing protein At1g74900, mitochondrial OS=Arabidopsis thaliana GN=OTP43 PE=2 SV=1
Unigene17217_All	562	559	65	P93733	967	806	967	0.68	0.81	0	165	235	1e-61	PLDB1_ARATH Phospholipase D beta 1 OS=Arabidopsis thaliana GN=PLDBETA1 PE=2 SV=3
Unigene17220_All	2364	137	1477	Q797A7	461	2	447	0.33	0.56	0.02	457	251	1e-65	YFNA_BACSU Uncharacterized amino acid permease yfnA OS=Bacillus subtilis GN=yfnA PE=3 SV=1
Unigene17222_All	513	34	513	Q9C6B8	622	282	457	0.44	0.52	0.13	186	129	7e-30	PINI_ARATH Auxin efflux carrier component 1 OS=Arabidopsis thaliana GN=PIN1 PE=1 SV=1
Unigene17225_All	333	331	254	Q56WD9	462	364	388	0.88	0.88	0	26	46.2	9e-06	THIK2_ARATH 3-ketoacyl-CoA thiolase 2, peroxisomal OS=Arabidopsis thaliana GN=PED1 PE=1 SV=2
Unigene17235_All	342	153	272	P94017	692	1	40	0.77	0.9	0	40	67.8	3e-16	CAP9_ARATH Putative clathrin assembly protein At1g14910 OS=Arabidopsis thaliana GN=At1g14910 PE=2 SV=2
Unigene17236_All	880	714	875	Q753I4	513	454	507	0.48	0.74	0	54	53.9	1e-06	NOP58_ASHGO Nucleolar protein 58 OS=Ashbya gossypii GN=NOP58 PE=3 SV=1
Unigene17239_All	4289	4162	3140	Q556Z3	1442	96	469	0.28	0.5	0.09	378	171	3e-41	TPC10_DICDI Trafficking protein particle complex subunit 10 OS=Dictyostelium discoideum GN=trapcc10-1 PE=3 SV=1
Unigene17242_All	287	172	2	Q9MAT2	665	347	403	0.54	0.66	0	57	65.9	1e-14	PPR10_ARATH Pentatricopeptide repeat-containing protein At1g04840 OS=Arabidopsis thaliana GN=PCMP-H64 PE=2 SV=1
Unigene17243_All	2409	1627	68	P55582	505	12	503	0.26	0.42	0.01	528	147	4e-34	Y4NJ_RHISN Uncharacterized GMC-type oxidoreductase y4nJ OS=Rhizobium sp. (strain NGR234) GN=NGR_a02320 PE=3 SV=1
Unigene17245_All	1525	353	769	Q9FPQ6	555	238	380	0.34	0.46	0.02	143	76.6	4e-13	GP1_CHLRE Vegetative cell wall protein gp1 OS=Chlamydomonas reinhardtii GN=GP1 PE=2 SV=1
Unigene17248_All	439	375	178	Q4VZN0	218	153	218	0.78	0.83	0	66	110	8e-31	RR3_CUCSA 30S ribosomal protein S3, chloroplastic OS=Cucumis sativus GN=rps3 PE=3 SV=1
Unigene17252_All	914	913	611	P0C896	576	469	569	0.73	0.82	0	101	154	8e-37	PP209_ARATH Pentatricopeptide repeat-containing protein At3g02650, mitochondrial OS=Arabidopsis thaliana GN=At3g02650 PE=2 SV=1
Unigene17255_All	3825	972	304	Q6BCB4	1045	445	649	0.37	0.53	0.02	228	127	5e-28	SC16B_RABIT Protein transport protein Sec16B OS=Oryctolagus cuniculus GN=SEC16B PE=2 SV=1
Unigene17256_All	1994	176	1816	Q9FNL8	586	11	563	0.4	0.59	0.01	558	411	1e-114	PTR3B_ARATH Peptide transporter PTR3-B OS=Arabidopsis thaliana GN=PTR3-B PE=2 SV=1
Unigene17257_All	1486	1379	309	Q9LE95	352	1	352	0.67	0.78	0.01	361	451	1e-126	RK1_SPIOL 50S ribosomal protein L1, chloroplastic OS=Spinacia oleracea GN=RPL1 PE=1 SV=1
Unigene17258_All	1611	381	1100	Q9UU99	1008	595	833	0.33	0.5	0.03	248	132	5e-30	YJX4_SCHPO CRAL-TRIO domain-containing protein C23B6.04c OS=Schizosaccharomyces pombe GN=SPCC23B6.04c PE=1 SV=1
Unigene17261_All	1299	1001	264	Q9FL82	252	4	252	0.7	0.84	0.01	249	375	1e-103	FB270_ARATH F-box protein At5g39250 OS=Arabidopsis thaliana GN=At5g39250 PE=2 SV=1
Unigene17264_All	1207	1	768	Q9ZVG8	572	333	572	0.54	0.71	0	258	281	8e-75	PPR60_ARATH Pentatricopeptide repeat-containing protein At1g26900, mitochondrial OS=Arabidopsis thaliana GN=PCMP-E54 PE=2 SV=1
Unigene17267_All	1220	374	1036	Q9FH99	228	1	221	0.69	0.84	0	221	319	2e-86	FB302_ARATH F-box protein At5g67140 OS=Arabidopsis thaliana GN=At5g67140 PE=2 SV=1
Unigene17269_All	3676	148	972	Q38954	587	315	587	0.79	0.85	0	277	413	1e-114	PHT21_ARATH Inorganic phosphate transporter 2-1, chloroplastic OS=Arabidopsis thaliana GN=PHT2-1 PE=1 SV=1
Unigene17270_All	1386	1315	311	Q9FV50	350	16	350	0.77	0.87	0	335	543	1e-153	AMP1D_ARATH Methionine aminopeptidase 1D, chloroplastic/mitochondrial OS=Arabidopsis thaliana GN=MAP1D PE=2 SV=1
Unigene17272_All	866	865	2	Q61749	524	213	498	0.53	0.68	0	288	289	1e-77	EI2BD_MOUSE Translation initiation factor eIF-2B subunit delta OS=Mus musculus GN=Eif2b4 PE=2 SV=1
Unigene17273_All	1148	659	390	Q9LF64	362	149	238	0.39	0.49	0.03	93	63.9	2e-09	ATL5G_ARATH Probable RING-H2 finger protein ATL5G OS=Arabidopsis thaliana GN=ATL5G PE=2 SV=1
Unigene17277_All	251	231	4	Q9LW63	715	261	336	0.38	0.67	0.02	78	65.5	1e-10	PP251_ARATH Putative pentatricopeptide repeat-containing protein At3g23330 OS=Arabidopsis thaliana GN=PCMP-H32 PE=3 SV=1
Unigene17278_All	703	119	574	P10978	1328	562	708	0.41	0.57	0	152	113	1e-24	POLX_TOBAC Retrovirus-related Pol polyprotein from transposon TNT 1-94 OS=Nicotiana tabacum PE=2 SV=1
Unigene17284_All	362	345	169	Q12296	706	274	333	0.36	0.61	0.01	60	49.3	7e-06	MAM3_YEAST Protein MAM3 OS=Saccharomyces cerevisiae GN=MAM3 PE=1 SV=1
Unigene17289_All	2051	435	1514	Q2W3F8	371	2	356	0.47	0.65	0.01	365	327	2e-88	RF2_MAGSA Peptide chain release factor 2 OS=Magnetospirillum magneticum (strain AMB-1 / ATCC 700264) GN=prfB PE=3 SV=1
Unigene17290_All	2489	1401	1	Q8VHK9	1001	192	660	0.48	0.64	0.01	474	409	1e-113	DHX36_MOUSE Probable ATP-dependent RNA helicase DHX36 OS=Mus musculus GN=Dhx36 PE=2 SV=1
Unigene17292_All	2734	1977	613	Q9STT5	935	304	755	0.69	0.82	0	456	644	0	AB7A_ARATH ABC transporter A family member 7 OS=Arabidopsis thaliana GN=ABCA7 PE=1 SV=2
Unigene17294_All	518	517	284	Q0CEN9	320	237	312	0.41	0.58	0	78	57.8	4e-08	TPC1_ASPTN Mitochondrial thiamine pyrophosphate carrier 1 OS=Aspergillus terreus (strain NIH 2624 / FGSC A1156) GN=tpc1 PE=3 SV=1
Unigene17296_All	1627	1625	285	Q9LY77	1033	565	1011	0.33	0.55	0.01	456	238	7e-62	ACA12_ARATH Putative calcium-transporting ATPase 12, plasma membrane-type OS=Arabidopsis thaliana GN=ACA12 PE=2 SV=1
Unigene17301_All	982	169	981	Q6NVE8	915	361	629	0.26	0.44	0.05	288	82	6e-15	WDR44_MOUSE WD repeat-containing protein 44 OS=Mus musculus GN=Wdr44 PE=1 SV=1
Unigene17302_All	329	178	327	Q9FX35	568	115	164	0.62	0.8	0	50	70.1	3e-14	PP117_ARATH Pentatricopeptide repeat-containing protein At1g73400, mitochondrial OS=Arabidopsis thaliana GN=At1g73400 PE=2 SV=2
Unigene17303_All	595	6	212	Q8RXT9	403	212	280	0.57	0.72	0	69	90.5	1e-36	GDL8_ARATH GDSL esterase/lipase At1g28590 OS=Arabidopsis thaliana GN=At1g28590 PE=2 SV=2
Unigene17305_All	938	688	149	P93732	380	15	189	0.65	0.77	0	180	248	6e-65	PIP_ARATH Proline iminopeptidase OS=Arabidopsis thaliana GN=PIP PE=2 SV=3
Unigene17306_All	382	381	1	Q9FLQ7	1615	824	971	0.38	0.49	0.14	149	102	7e-22	FH20_ARATH Formin-like protein 20 OS=Arabidopsis thaliana GN=FH20 PE=2 SV=2
Unigene17307_All	765	229	762	Q6ZMB5	413	59	238	0.34	0.53	0.03	184	94	1e-18	T184A_HUMAN Transmembrane protein 184A OS=Homo sapiens GN=TMEM184A PE=2 SV=1
Unigene17310_All	487	1	267	Q8STA9	612	311	412	0.33	0.55	0.12	102	58.2	2e-08	Y5G8_ENCCU UPF0329 protein ECU05_1680/ECU11_0050 OS=Encephalitozoon cuniculi GN=ECU05_1680 PE=3 SV=1
Unigene17311_All	1485	1332	1	Q9ZQ70	513	1	468	0.51	0.64	0.07	482	415	1e-115	WRKY3_ARATH Probable WRKY transcription factor 3 OS=Arabidopsis thaliana GN=WRKY3 PE=2 SV=1
Unigene17312_All	1025	1	699	Q7G9P4	1332	922	1156	0.63	0.8	0	235	302	1e-129	ALDO3_ARATH Abscisic-aldehyde oxidase OS=Arabidopsis thaliana GN=AAO3 PE=1 SV=1
Unigene17313_All	662	370	2	Q8S8M0	98	1	91	0.45	0.48	0.07	133	107	9e-23	U647A_ARATH UPF0467 protein At2g41420 OS=Arabidopsis thaliana GN=At2g41420 PE=2 SV=1
Unigene17314_All	551	115	549	Q8L831	772	3	147	0.8	0.89	0	145	241	3e-63	NUDT3_ARATH Nudix hydrolase 3 OS=Arabidopsis thaliana GN=NUDT3 PE=1 SV=1
Unigene17319_All	1298	293	1084	Q8N5M1	289	15	275	0.3	0.5	0.01	269	119	5e-26	ATPF2_HUMAN ATP synthase mitochondrial F1 complex assembly factor 2 OS=Homo sapiens GN=ATPAF2 PE=1 SV=1
Unigene17323_All	2878	1409	303	Q9FE20	456	76	455	0.46	0.59	0.03	384	310	3e-83	PBS1_ARATH Serine/threonine-protein kinase PBS1 OS=Arabidopsis thaliana GN=PBS1 PE=1 SV=1
Unigene17326_All	834	102	683	P23540	191	1	191	0.37	0.55	0	195	145	4e-34	RNMC_MOMCH Ribonuclease MC OS=Momordica charantia PE=1 SV=1
Unigene17328_All	2134	1783	425	Q9LY87	468	1	468	0.66	0.78	0.04	473	614	1e-175	RGLG2_ARATH E3 ubiquitin-protein ligase RGLG2 OS=Arabidopsis thaliana GN=RGLG2 PE=1 SV=1
Unigene17329_All	1483	1086	568	Q5RJV0	317	122	300	0.39	0.59	0.03	179	141	1e-32	COQ9_XENTR Ubiquinone biosynthesis protein COQ9, mitochondrial OS=Xenopus tropicalis GN=coq9 PE=2 SV=1
Unigene17331_All	691	548	15	Q8LPR5	420	95	247	0.36	0.46	0.02	183	77	1e-29	TCP4_ARATH Transcription factor TCP4 OS=Arabidopsis thaliana GN=TCP4 PE=2 SV=1
Unigene17334_All	10463	5514	10454	Q80YV3	2565	605	2222	0.26	0.45	0.05	1742	555	1e-156	TRRAP_MOUSE Transformation/transcription domain-associated protein OS=Mus musculus GN=Trrap PE=1 SV=2
Unigene17335_All	812	3	689	P54774	807	426	654	0.98	1	0	229	455	1e-143	CDC48_SOYBN Cell division cycle protein 48 homolog OS=Glycine max GN=CDC48 PE=2 SV=1
Unigene17340_All	1571	1540	5	Q84WU9	596	3	505	0.66	0.8	0	512	695	0	C3H64_ARATH Zinc finger CCCH domain-containing protein 64 OS=Arabidopsis thaliana GN=At5g56900 PE=2 SV=1
Unigene17341_All	972	703	5	Q0WW21	456	10	235	0.47	0.63	0.01	236	194	8e-49	UGAGT_ARATH Anthocyanin 5-O-glucosyltransferase OS=Arabidopsis thaliana GN=UGT75C1 PE=2 SV=2
Unigene17342_All	1771	550	1758	Q2TBW0	475	68	446	0.26	0.44	0.04	421	101	1e-20	ATX10_BOVIN Ataxin-10 OS=Bos taurus GN=ATXN10 PE=2 SV=1
Unigene17346_All	430	430	29	Q9FK93	710	577	710	0.53	0.71	0	134	166	4e-41	PP406_ARATH Pentatricopeptide repeat-containing protein At5g39680 OS=Arabidopsis thaliana GN=EMB2744 PE=2 SV=1
Unigene17348_All	666	204	665	Q5NCR9	542	7	161	0.42	0.6	0.03	159	112	2e-24	CCD55_MOUSE Coiled-coil domain-containing protein 55 OS=Mus musculus GN=Ccdc55 PE=1 SV=1
Unigene17350_All	770	41	358	Q292F9	542	390	493	0.33	0.52	0	106	65.5	9e-12	GDAP2_DROPS Protein GDAP2 homolog OS=Drosophila pseudoobscura pseudoobscura GN=GA15091 PE=3 SV=1
Unigene17354_All	2093	202	2088	Q84VX0	754	1	627	0.77	0.87	0	629	1029	0	Y5740_ARATH Uncharacterized glycosyltransferase At1g55740 OS=Arabidopsis thaliana GN=At1g55740 PE=2 SV=1
Unigene17355_All	1718	1210	269	P0C1J0	630	121	435	0.4	0.65	0	316	259	2e-93	CYP15_RHIOR Peptidyl-prolyl cis-trans isomerase cyp15 OS=Rhizopus oryzae GN=cyp15 PE=3 SV=1
Unigene17358_All	1796	440	1795	P80093	582	1	453	0.78	0.88	0	453	726	0	CRTI_CAPAN Phytoene dehydrogenase, chloroplastic/chromoplastic OS=Capsicum annuum GN=PDS PE=2 SV=1
Unigene17362_All	558	152	340	Q9FWR2	802	344	405	0.82	0.93	0	63	105	2e-22	AVPX_ARATH Pyrophosphate-energized membrane proton pump 3 OS=Arabidopsis thaliana GN=AVPL2 PE=2 SV=1
Unigene17369_All	1932	542	1486	P48490	314	1	314	0.87	0.95	0	315	581	1e-165	PP1_PHAVU Serine/threonine-protein phosphatase PP1 OS=Phaseolus vulgaris PE=2 SV=1
Unigene17370_All	1179	433	831	Q9Y3E5	179	42	178	0.51	0.66	0.02	137	133	2e-30	PTH2_HUMAN Peptidyl-tRNA hydrolase 2, mitochondrial OS=Homo sapiens GN=PTRH2 PE=1 SV=1
Unigene17372_All	904	712	602	Q9LMP7	223	187	223	0.89	0.97	0	37	68.6	6e-11	GOS11_ARATH Golgi SNARE 11 protein OS=Arabidopsis thaliana GN=GOS11 PE=2 SV=1
Unigene17378_All	1672	627	1	Q4ZIN3	620	213	408	0.27	0.49	0	211	80.1	4e-14	MBRL_HUMAN Membralin OS=Homo sapiens GN=C19orf6 PE=1 SV=1
Unigene17383_All	2280	282	764	Q54I39	369	12	170	0.27	0.54	0	161	74.7	3e-12	IST1L_DICDI IST1-like protein OS=Dictyostelium discoideum GN=DDB_G0289029 PE=3 SV=1
Unigene17385_All	2439	2300	309	Q9MA55	668	3	662	0.73	0.85	0	667	996	0	ACBP4_ARATH Acyl-CoA-binding domain-containing protein 4 OS=Arabidopsis thaliana GN=ACBP4 PE=1 SV=1
Unigene17388_All	1798	926	390	Q8C2L6	487	231	386	0.26	0.47	0.02	183	58.2	2e-07	T161B_MOUSE Transmembrane protein 161B OS=Mus musculus GN=Tmem161b PE=2 SV=1
Unigene17394_All	1303	164	655	Q568Z6	366	15	178	0.4	0.62	0	165	115	5e-25	IST1_RAT IST1 homolog OS=Rattus norvegicus GN=Ist1 PE=2 SV=1
Unigene17396_All	780	327	1	Q9XI00	328	55	184	0.51	0.61	0.17	132	125	4e-28	SKI32_ARATH F-box protein 7 OS=Arabidopsis thaliana GN=SKIP32 PE=1 SV=1
Unigene17399_All	3904	2977	2144	Q8LGM7	816	8	303	0.25	0.44	0.1	312	90.9	6e-17	MOCOS_SOLLC Molybdenum cofactor sulfurase OS=Solanum lycopersicum GN=FLACCA PE=2 SV=1
Unigene17400_All	815	85	507	Q02817	5179	1401	1552	0.33	0.48	0.07	153	77.4	1e-13	MUC2_HUMAN Mucin-2 OS=Homo sapiens GN=MUC2 PE=1 SV=2
Unigene17403_All	454	4	303	Q9C1X1	854	320	416	0.31	0.52	0	101	63.2	6e-10	PWP2_SCHPO Periodic tryptophan protein 2 homolog OS=Schizosaccharomyces pombe GN=SPBC713.04c PE=1 SV=1
Unigene17408_All	4114	2900	1998	O94317	534	121	405	0.28	0.43	0.03	311	55.8	2e-06	YH5D_SCHPO Uncharacterized serine-rich protein C215.13 OS=Schizosaccharomyces pombe GN=SPBC215.13 PE=1 SV=1
Unigene17410_All	441	3	440	Q56X05	577	368	512	0.56	0.74	0	146	167	2e-41	PPR15_ARATH Pentatricopeptide repeat-containing protein At1g06145 OS=Arabidopsis thaliana GN=EMB1444 PE=2 SV=2
Unigene17415_All	1672	530	1672	Q96PV6	779	226	612	0.32	0.47	0.07	414	190	2e-47	LENG8_HUMAN Leukocyte receptor cluster member 8 OS=Homo sapiens GN=LENG8 PE=1 SV=2
Unigene17417_All	1595	47	520	Q96398	322	1	154	0.75	0.83	0.01	160	228	1e-58	CHRC_CUCSA Chromoplast-specific carotenoid-associated protein, chromoplast OS=Cucumis sativus GN=CHRC PE=1 SV=1
Unigene17419_All	2978	1713	274	O82804	695	225	689	0.31	0.48	0.06	514	189	1e-46	ELF3_ARATH Protein EARLY FLOWERING 3 OS=Arabidopsis thaliana GN=ELF3 PE=1 SV=1
Unigene17423_All	4251	3031	209	P25386	1790	827	1691	0.2	0.4	0.04	987	75.5	3e-12	USO1_YEAST Intracellular protein transport protein USO1 OS=Saccharomyces cerevisiae GN=USO1 PE=1 SV=2
Unigene17424_All	1394	1090	314	P76469	267	6	255	0.33	0.56	0	259	151	1e-35	KDRA_ECOLI 2-keto-3-deoxy-L-rhamnonate aldolase OS=Escherichia coli (strain K12) GN=yfaU PE=1 SV=1
Unigene17425_All	670	280	17	Q54RI9	1088	1	86	0.37	0.54	0	88	57.4	8e-08	XPOT_DICDI Exportin-T OS=Dictyostelium discoideum GN=xpot PE=3 SV=1
Unigene17428_All	464	396	217	Q9LIQ7	633	77	136	0.43	0.65	0	60	58.9	8e-15	PP252_ARATH Pentatricopeptide repeat-containing protein At3g24000, mitochondrial OS=Arabidopsis thaliana GN=PCMP-H87 PE=2 SV=1
Unigene17433_All	2262	1005	1961	P26683	390	62	377	0.34	0.56	0.03	330	172	1e-41	RPOD_ANASP RNA polymerase sigma factor rpoD OS=Anabaena sp. (strain PCC 7120) GN=rpoD PE=3 SV=1
Unigene17435_All	1135	850	248	Q6Y288	498	263	443	0.23	0.37	0	202	56.6	3e-07	B3GLT_HUMAN Beta-1,3-glucosyltransferase OS=Homo sapiens GN=B3GALTL PE=1 SV=2
Unigene17439_All	229	19	228	Q9LZ56	399	37	115	0.65	0.74	0.11	79	109	5e-24	DOF51_ARATH Dof zinc finger protein DOF5.1 OS=Arabidopsis thaliana GN=DOF5.1 PE=2 SV=1
Unigene17442_All	995	798	562	A5UYW4	370	8	96	0.34	0.5	0.12	90	52.8	4e-06	DNAJ_ROSS1 Chaperone protein dnaJ OS=Roseiflexus sp. (strain RS-1) GN=dnaJ PE=3 SV=1
Unigene17443_All	800	204	647	Q15650	581	436	576	0.39	0.64	0	148	124	7e-28	TRIP4_HUMAN Activating signal cointegrator 1 OS=Homo sapiens GN=TRIP4 PE=1 SV=4
Unigene17444_All	268	1	177	Q4VZH3	201	56	114	1	1	0	59	117	7e-35	RR4_CUCSA 30S ribosomal protein S4, chloroplastic OS=Cucumis sativus GN=rps4 PE=3 SV=1
Unigene17445_All	1860	839	516	O04017	375	64	171	0.68	0.8	0.01	110	152	6e-36	NAC98_ARATH Protein CUP-SHAPED COTYLEDON 2 OS=Arabidopsis thaliana GN=NAC098 PE=1 SV=1
Unigene17446_All	1254	1254	271	O22476	1196	856	1159	0.41	0.58	0.01	333	246	3e-64	BRI1_ARATH Protein BRASSINOSTEROID INSENSITIVE 1 OS=Arabidopsis thaliana GN=BRI1 PE=1 SV=1
Unigene17449_All	396	389	177	P93092	136	65	135	0.83	0.88	0	71	111	1e-24	ACP1_CASGL Acyl carrier protein 1, chloroplastic OS=Casuarina glauca GN=ACP1 PE=2 SV=1
Unigene17451_All	2237	1911	682	Q944B6	640	53	462	0.66	0.79	0.01	416	549	0	TYRA1_ARATH Arogenate dehydrogenase 1, chloroplastic OS=Arabidopsis thaliana GN=TYRAAT1 PE=1 SV=1
Unigene17455_All	490	1	177	Q9STM6	381	281	339	0.64	0.83	0	59	98.6	1e-32	GDL57_ARATH GDSL esterase/lipase At3g48460 OS=Arabidopsis thaliana GN=At3g48460 PE=2 SV=1
Unigene17457_All	2055	659	1570	P43293	389	53	361	0.35	0.56	0.02	312	193	3e-48	NAK_ARATH Probable serine/threonine-protein kinase NAK OS=Arabidopsis thaliana GN=NAK PE=2 SV=2
[truncated: 15,591 more rows]
