# Supplementary material for: An efficient approach to finding Siraitia grosvenorii triterpene biosynthetic genes by RNA-seq and digital gene expression analysis
Source: BMC Genomics. 2011 Jul 5;12:343. doi: 10.1186/1471-2164-12-343 (PMC3161973; doi:10.1186/1471-2164-12-343)
Supplement: Additional file 5 — Differentially expressed genes between 3 DAF and 50 DAF. TPM: transcript copies per million tags. Raw intensity: the total number of tags sequenced for each gene. FDR: false discovery rate. We used FDR < 0.001 and the absolute value of log2Ratio ≤ 1 as the threshold to judge the significance of gene expression difference. In order to calculate the log2Ratio and FDR, we used TPM value of 0.001 instead of 0 for genes that do not express in one sample. [file 1471-2164-12-343-S5.XLS]

## Sheet: Additional file 5-3d vs 50d.Dif
Gene	RawIntensity-3 DAF	RawIntensity-50 DAF	TPM-3 DAF	TPM-50 DAF	log2 Ratio(50 DAF/3 DAF)	Up-Down-Regulation(3 DAF/50 DAF)	FDR
Unigene40992_All	0	3117	0.01	862.79	16.3967	Up	0
Unigene16957_All	0	3044	0.01	842.58	16.3625	Up	0
Unigene4725_All	0	465	0.01	128.71	13.6518	Up	0
Unigene32276_All	0	434	0.01	120.13	13.5523	Up	0
Unigene32328_All	0	415	0.01	114.87	13.4877	Up	0
Unigene42610_All	0	355	0.01	98.26	13.2624	Up	0
Unigene34280_All	0	344	0.01	95.22	13.217	Up	0
Unigene24939_All	0	287	0.01	79.44	12.9556	Up	0
Unigene35614_All	0	206	0.01	57.02	12.4773	Up	0
Unigene16179_All	0	200	0.01	55.36	12.4346	Up	0
Unigene27497_All	0	183	0.01	50.65	12.3063	Up	0
Unigene29623_All	0	169	0.01	46.78	12.1917	Up	0
Unigene20999_All	0	166	0.01	45.95	12.1658	Up	0
Unigene43795_All	0	165	0.01	45.67	12.157	Up	0
Unigene31051_All	0	163	0.01	45.12	12.1396	Up	0
Unigene23551_All	0	160	0.01	44.29	12.1128	Up	0
Unigene3428_All	0	156	0.01	43.18	12.0761	Up	0
Unigene35933_All	0	143	0.01	39.58	11.9506	Up	0
Unigene31018_All	0	141	0.01	39.03	11.9304	Up	0
Unigene31863_All	0	139	0.01	38.48	11.9099	Up	0
Unigene38675_All	0	128	0.01	35.43	11.7908	Up	0
Unigene37443_All	0	127	0.01	35.15	11.7793	Up	0
Unigene41489_All	0	121	0.01	33.49	11.7095	Up	0
Unigene41321_All	0	113	0.01	31.28	11.611	Up	0
Unigene41607_All	0	110	0.01	30.45	11.5722	Up	0
Unigene1045_All	0	106	0.01	29.34	11.5187	Up	0
Unigene500_All	0	105	0.01	29.06	11.5048	Up	0
Unigene27764_All	0	99	0.01	27.4	11.42	Up	0
Unigene8061_All	0	96	0.01	26.57	11.3756	Up	0
Unigene28905_All	0	95	0.01	26.3	11.3608	Up	0
Unigene30759_All	0	94	0.01	26.02	11.3454	Up	0
Unigene39472_All	0	92	0.01	25.47	11.3146	Up	0
Unigene15616_All	0	92	0.01	25.47	11.3146	Up	0
Unigene38431_All	0	89	0.01	24.64	11.2668	Up	0
Unigene29367_All	0	87	0.01	24.08	11.2336	Up	0
Unigene42342_All	0	85	0.01	23.53	11.2003	Up	0
Unigene39088_All	0	82	0.01	22.7	11.1485	Up	0
Unigene35044_All	0	81	0.01	22.42	11.1306	Up	0
Unigene18116_All	0	80	0.01	22.14	11.1124	Up	0
Unigene19884_All	0	77	0.01	21.31	11.0573	Up	0
Unigene38822_All	0	67	0.01	18.55	10.8572	Up	0
Unigene42850_All	0	67	0.01	18.55	10.8572	Up	0
Unigene41440_All	0	62	0.01	17.16	10.7448	Up	0
Unigene4411_All	0	62	0.01	17.16	10.7448	Up	0
Unigene7900_All	0	61	0.01	16.88	10.7211	Up	0
Unigene40614_All	0	59	0.01	16.33	10.6733	Up	0
Unigene16040_All	0	58	0.01	16.05	10.6484	Up	0
Unigene40056_All	0	56	0.01	15.5	10.5981	Up	0
Unigene17927_All	0	55	0.01	15.22	10.5718	Up	0
Unigene43035_All	0	54	0.01	14.95	10.5459	Up	0
Unigene19282_All	0	53	0.01	14.67	10.5187	Up	0
Unigene28992_All	0	53	0.01	14.67	10.5187	Up	0
Unigene29066_All	0	52	0.01	14.39	10.4909	Up	9.80142e-15
Unigene12206_All	0	51	0.01	14.12	10.4635	Up	2.55986e-14
Unigene43591_All	0	50	0.01	13.84	10.4346	Up	5.62447e-14
Unigene20639_All	0	49	0.01	13.56	10.4051	Up	1.13558e-13
Unigene3844_All	0	49	0.01	13.56	10.4051	Up	1.13483e-13
Unigene43019_All	0	48	0.01	13.29	10.3761	Up	2.26309e-13
Unigene8203_All	0	47	0.01	13.01	10.3454	Up	4.34208e-13
Unigene30711_All	0	47	0.01	13.01	10.3454	Up	4.33935e-13
Unigene17262_All	0	47	0.01	13.01	10.3454	Up	4.33662e-13
Unigene21030_All	0	46	0.01	12.73	10.314	Up	8.26357e-13
Unigene41941_All	0	46	0.01	12.73	10.314	Up	8.26863e-13
Unigene39531_All	0	45	0.01	12.46	10.2831	Up	1.54114e-12
Unigene17092_All	0	45	0.01	12.46	10.2831	Up	1.54024e-12
Unigene37308_All	0	45	0.01	12.46	10.2831	Up	1.54204e-12
Unigene22865_All	0	44	0.01	12.18	10.2503	Up	2.86925e-12
Unigene36397_All	0	44	0.01	12.18	10.2503	Up	2.87086e-12
Unigene27395_All	0	44	0.01	12.18	10.2503	Up	2.87248e-12
Unigene11323_All	0	44	0.01	12.18	10.2503	Up	2.86763e-12
Unigene12135_All	0	43	0.01	11.9	10.2167	Up	5.39603e-12
Unigene7513_All	0	43	0.01	11.9	10.2167	Up	5.39308e-12
Unigene6470_All	0	42	0.01	11.63	10.1836	Up	1.01227e-11
Unigene865_All	0	42	0.01	11.63	10.1836	Up	1.0128e-11
Unigene23632_All	0	40	0.01	11.07	10.1124	Up	3.60495e-11
Unigene3097_All	0	40	0.01	11.07	10.1124	Up	3.60314e-11
Unigene43235_All	0	40	0.01	11.07	10.1124	Up	3.60676e-11
Unigene43850_All	0	39	0.01	10.8	10.0768	Up	6.83021e-11
Unigene24016_All	0	38	0.01	10.52	10.0389	Up	1.29156e-10
Unigene43764_All	0	37	0.01	10.24	10	Up	2.44011e-10
Unigene25263_All	0	37	0.01	10.24	10	Up	2.43897e-10
Unigene11795_All	0	37	0.01	10.24	10	Up	2.4424e-10
Unigene39369_All	0	37	0.01	10.24	10	Up	2.43783e-10
Unigene31365_All	0	37	0.01	10.24	10	Up	2.44125e-10
Unigene13734_All	0	37	0.01	10.24	10	Up	2.44354e-10
Unigene14424_All	0	36	0.01	9.96	9.96	Up	4.60019e-10
Unigene10666_All	0	36	0.01	9.96	9.96	Up	4.59809e-10
Unigene15689_All	0	36	0.01	9.96	9.96	Up	4.596e-10
Unigene39869_All	0	35	0.01	9.69	9.92035	Up	8.6401e-10
Unigene30686_All	0	35	0.01	9.69	9.92035	Up	8.64392e-10
Unigene9423_All	0	34	0.01	9.41	9.87805	Up	1.62704e-09
Unigene9566_All	0	34	0.01	9.41	9.87805	Up	1.62634e-09
Unigene33139_All	0	33	0.01	9.13	9.83447	Up	3.02953e-09
Unigene10139_All	0	33	0.01	9.13	9.83447	Up	3.03204e-09
Unigene6703_All	0	33	0.01	9.13	9.83447	Up	3.03079e-09
Unigene8683_All	0	33	0.01	9.13	9.83447	Up	3.03329e-09
Unigene40773_All	0	32	0.01	8.86	9.79116	Up	5.70368e-09
Unigene31007_All	0	32	0.01	8.86	9.79116	Up	5.72206e-09
Unigene6645_All	0	32	0.01	8.86	9.79116	Up	5.70827e-09
Unigene41565_All	0	32	0.01	8.86	9.79116	Up	5.71286e-09
Unigene24296_All	0	32	0.01	8.86	9.79116	Up	5.71516e-09
Unigene36314_All	0	32	0.01	8.86	9.79116	Up	5.71976e-09
Unigene42450_All	0	32	0.01	8.86	9.79116	Up	5.70597e-09
Unigene16240_All	0	32	0.01	8.86	9.79116	Up	5.71056e-09
Unigene13316_All	0	32	0.01	8.86	9.79116	Up	5.71746e-09
Unigene8835_All	0	31	0.01	8.58	9.74483	Up	1.07173e-08
Unigene21814_All	0	30	0.01	8.3	9.69697	Up	2.01783e-08
Unigene7686_All	0	30	0.01	8.3	9.69697	Up	2.0186e-08
Unigene41047_All	0	30	0.01	8.3	9.69697	Up	2.01936e-08
Unigene41609_All	0	30	0.01	8.3	9.69697	Up	2.02243e-08
Unigene42921_All	0	30	0.01	8.3	9.69697	Up	2.02166e-08
Unigene20608_All	0	30	0.01	8.3	9.69697	Up	2.02089e-08
Unigene15333_All	0	30	0.01	8.3	9.69697	Up	2.02013e-08
Unigene41634_All	0	29	0.01	8.03	9.64926	Up	3.80348e-08
Unigene24712_All	0	29	0.01	8.03	9.64926	Up	3.80068e-08
Unigene21695_All	0	29	0.01	8.03	9.64926	Up	3.80208e-08
Unigene11750_All	0	29	0.01	8.03	9.64926	Up	3.80489e-08
Unigene24791_All	0	29	0.01	8.03	9.64926	Up	3.79928e-08
Unigene13616_All	0	28	0.01	7.75	9.59805	Up	7.14355e-08
Unigene19744_All	0	28	0.01	7.75	9.59805	Up	7.14099e-08
Unigene34575_All	0	28	0.01	7.75	9.59805	Up	7.1461e-08
Unigene17906_All	0	27	0.01	7.47	9.54496	Up	1.33593e-07
Unigene6724_All	0	27	0.01	7.47	9.54496	Up	1.33916e-07
Unigene3613_All	0	27	0.01	7.47	9.54496	Up	1.33685e-07
Unigene18393_All	0	27	0.01	7.47	9.54496	Up	1.33824e-07
Unigene23133_All	0	27	0.01	7.47	9.54496	Up	1.33454e-07
Unigene17152_All	0	27	0.01	7.47	9.54496	Up	1.33731e-07
Unigene15716_All	0	27	0.01	7.47	9.54496	Up	1.3387e-07
Unigene570_All	0	27	0.01	7.47	9.54496	Up	1.33777e-07
Unigene20602_All	0	27	0.01	7.47	9.54496	Up	1.33546e-07
Unigene6922_All	0	27	0.01	7.47	9.54496	Up	1.33639e-07
Unigene20833_All	0	27	0.01	7.47	9.54496	Up	1.335e-07
Unigene15231_All	0	26	0.01	7.2	9.49185	Up	2.51639e-07
Unigene17164_All	0	26	0.01	7.2	9.49185	Up	2.51301e-07
Unigene19190_All	0	26	0.01	7.2	9.49185	Up	2.51723e-07
Unigene41513_All	0	26	0.01	7.2	9.49185	Up	2.5147e-07
Unigene43699_All	0	26	0.01	7.2	9.49185	Up	2.51808e-07
Unigene984_All	0	26	0.01	7.2	9.49185	Up	2.51385e-07
Unigene14418_All	0	26	0.01	7.2	9.49185	Up	2.51554e-07
Unigene14054_All	0	25	0.01	6.92	9.43463	Up	4.72955e-07
Unigene17745_All	0	25	0.01	6.92	9.43463	Up	4.73263e-07
Unigene41526_All	0	25	0.01	6.92	9.43463	Up	4.73727e-07
Unigene28803_All	0	25	0.01	6.92	9.43463	Up	4.73109e-07
Unigene7286_All	0	25	0.01	6.92	9.43463	Up	4.73418e-07
Unigene20381_All	0	25	0.01	6.92	9.43463	Up	4.73572e-07
Unigene15916_All	0	24	0.01	6.64	9.37504	Up	8.84635e-07
Unigene37196_All	0	24	0.01	6.64	9.37504	Up	8.85472e-07
Unigene10311_All	0	24	0.01	6.64	9.37504	Up	8.84357e-07
Unigene14294_All	0	24	0.01	6.64	9.37504	Up	8.85193e-07
Unigene34831_All	0	24	0.01	6.64	9.37504	Up	8.85751e-07
Unigene27863_All	0	24	0.01	6.64	9.37504	Up	8.84914e-07
Unigene10977_All	0	23	0.01	6.37	9.31515	Up	1.65105e-06
Unigene42499_All	0	23	0.01	6.37	9.31515	Up	1.65205e-06
Unigene8479_All	0	23	0.01	6.37	9.31515	Up	1.65155e-06
Unigene34015_All	0	23	0.01	6.37	9.31515	Up	1.65255e-06
Unigene33545_All	0	22	0.01	6.09	9.2503	Up	3.0882e-06
Unigene22333_All	0	22	0.01	6.09	9.2503	Up	3.09365e-06
Unigene37239_All	0	22	0.01	6.09	9.2503	Up	3.08911e-06
Unigene32358_All	0	22	0.01	6.09	9.2503	Up	3.09274e-06
Unigene10651_All	0	22	0.01	6.09	9.2503	Up	3.08639e-06
Unigene1504_All	0	22	0.01	6.09	9.2503	Up	3.09183e-06
Unigene22508_All	0	22	0.01	6.09	9.2503	Up	3.09092e-06
Unigene12882_All	0	22	0.01	6.09	9.2503	Up	3.08549e-06
Unigene9414_All	0	22	0.01	6.09	9.2503	Up	3.09547e-06
Unigene20742_All	0	22	0.01	6.09	9.2503	Up	3.0873e-06
Unigene19481_All	0	22	0.01	6.09	9.2503	Up	3.09001e-06
Unigene37154_All	0	22	0.01	6.09	9.2503	Up	3.09456e-06
Unigene18235_All	0	21	0.01	5.81	9.18239	Up	5.76501e-06
Unigene2571_All	0	21	0.01	5.81	9.18239	Up	5.76175e-06
Unigene35035_All	0	21	0.01	5.81	9.18239	Up	5.75849e-06
Unigene32744_All	0	21	0.01	5.81	9.18239	Up	5.76338e-06
Unigene39576_All	0	21	0.01	5.81	9.18239	Up	5.75687e-06
Unigene15214_All	0	21	0.01	5.81	9.18239	Up	5.76012e-06
Unigene11821_All	0	21	0.01	5.81	9.18239	Up	5.75524e-06
Unigene12221_All	0	20	0.01	5.54	9.11374	Up	1.06337e-05
Unigene34629_All	0	20	0.01	5.54	9.11374	Up	1.06366e-05
Unigene17150_All	0	20	0.01	5.54	9.11374	Up	1.06509e-05
Unigene5092_All	0	20	0.01	5.54	9.11374	Up	1.06452e-05
Unigene39441_All	0	20	0.01	5.54	9.11374	Up	1.06538e-05
Unigene32065_All	0	20	0.01	5.54	9.11374	Up	1.0648e-05
Unigene43432_All	0	20	0.01	5.54	9.11374	Up	1.06308e-05
Unigene14748_All	0	20	0.01	5.54	9.11374	Up	1.06567e-05
Unigene25251_All	0	20	0.01	5.54	9.11374	Up	1.06394e-05
Unigene43791_All	0	20	0.01	5.54	9.11374	Up	1.06423e-05
Unigene16681_All	0	19	0.01	5.26	9.03892	Up	1.97855e-05
Unigene5114_All	0	19	0.01	5.26	9.03892	Up	1.98215e-05
Unigene41342_All	0	19	0.01	5.26	9.03892	Up	1.98163e-05
Unigene32311_All	0	19	0.01	5.26	9.03892	Up	1.98009e-05
Unigene39147_All	0	19	0.01	5.26	9.03892	Up	1.97907e-05
Unigene34708_All	0	19	0.01	5.26	9.03892	Up	1.98061e-05
Unigene20458_All	0	19	0.01	5.26	9.03892	Up	1.97958e-05
Unigene33301_All	0	19	0.01	5.26	9.03892	Up	1.98112e-05
Unigene12388_All	0	19	0.01	5.26	9.03892	Up	1.98266e-05
Unigene1385_All	0	19	0.01	5.26	9.03892	Up	1.98369e-05
Unigene29955_All	0	19	0.01	5.26	9.03892	Up	1.98317e-05
Unigene3040_All	15	8243	4.43	2281.66	9.00856	Up	3.17606e-07
Unigene7155_All	0	18	0.01	4.98	8.96	Up	3.68518e-05
Unigene22516_All	0	18	0.01	4.98	8.96	Up	3.6806e-05
Unigene9811_All	0	18	0.01	4.98	8.96	Up	3.6742e-05
Unigene24420_All	0	18	0.01	4.98	8.96	Up	3.67238e-05
Unigene41588_All	0	18	0.01	4.98	8.96	Up	3.68152e-05
Unigene1973_All	0	18	0.01	4.98	8.96	Up	3.67694e-05
Unigene6991_All	0	18	0.01	4.98	8.96	Up	3.67877e-05
Unigene27878_All	0	18	0.01	4.98	8.96	Up	3.67969e-05
Unigene30853_All	0	18	0.01	4.98	8.96	Up	3.67329e-05
Unigene6482_All	0	18	0.01	4.98	8.96	Up	3.68427e-05
Unigene18767_All	0	18	0.01	4.98	8.96	Up	3.67512e-05
Unigene6588_All	0	18	0.01	4.98	8.96	Up	3.68243e-05
Unigene25769_All	0	18	0.01	4.98	8.96	Up	3.6861e-05
Unigene19725_All	0	18	0.01	4.98	8.96	Up	3.67603e-05
Unigene12799_All	0	18	0.01	4.98	8.96	Up	3.67786e-05
Unigene42058_All	0	18	0.01	4.98	8.96	Up	3.68335e-05
Unigene11700_All	0	17	0.01	4.71	8.87958	Up	6.80692e-05
Unigene3103_All	0	17	0.01	4.71	8.87958	Up	6.79401e-05
Unigene43854_All	0	17	0.01	4.71	8.87958	Up	6.79723e-05
Unigene26427_All	0	17	0.01	4.71	8.87958	Up	6.79562e-05
Unigene15892_All	0	17	0.01	4.71	8.87958	Up	6.80046e-05
Unigene3852_All	0	17	0.01	4.71	8.87958	Up	6.80854e-05
Unigene17106_All	0	17	0.01	4.71	8.87958	Up	6.80369e-05
Unigene15895_All	0	17	0.01	4.71	8.87958	Up	6.79884e-05
Unigene17803_All	0	17	0.01	4.71	8.87958	Up	6.80207e-05
Unigene36124_All	0	17	0.01	4.71	8.87958	Up	6.8053e-05
Unigene39115_All	0	17	0.01	4.71	8.87958	Up	6.7924e-05
Unigene5635_All	0	17	0.01	4.71	8.87958	Up	6.79079e-05
Unigene15677_All	0	16	0.01	4.43	8.79116	Up	0.000124361
Unigene36109_All	0	16	0.01	4.43	8.79116	Up	0.000124724
Unigene18815_All	0	16	0.01	4.43	8.79116	Up	0.00012478
Unigene4855_All	0	16	0.01	4.43	8.79116	Up	0.000124612
Unigene38035_All	0	16	0.01	4.43	8.79116	Up	0.000124696
Unigene34230_All	0	16	0.01	4.43	8.79116	Up	0.000124977
Unigene41523_All	0	16	0.01	4.43	8.79116	Up	0.000124837
Unigene2706_All	0	16	0.01	4.43	8.79116	Up	0.000124556
Unigene23174_All	0	16	0.01	4.43	8.79116	Up	0.000124584
Unigene9188_All	0	16	0.01	4.43	8.79116	Up	0.00012464
Unigene41259_All	0	16	0.01	4.43	8.79116	Up	0.000124752
Unigene13838_All	0	16	0.01	4.43	8.79116	Up	0.000124668
Unigene12007_All	0	16	0.01	4.43	8.79116	Up	0.000124865
Unigene8674_All	0	16	0.01	4.43	8.79116	Up	0.000124472
Unigene43818_All	0	16	0.01	4.43	8.79116	Up	0.000124949
Unigene41389_All	0	16	0.01	4.43	8.79116	Up	0.000124333
Unigene6695_All	0	16	0.01	4.43	8.79116	Up	0.000124808
Unigene34311_All	0	16	0.01	4.43	8.79116	Up	0.000125005
Unigene22401_All	0	16	0.01	4.43	8.79116	Up	0.000124921
Unigene40120_All	0	16	0.01	4.43	8.79116	Up	0.000124445
Unigene14042_All	0	16	0.01	4.43	8.79116	Up	0.000124528
Unigene17071_All	0	16	0.01	4.43	8.79116	Up	0.0001245
Unigene5901_All	0	16	0.01	4.43	8.79116	Up	0.000124417
Unigene34822_All	0	16	0.01	4.43	8.79116	Up	0.000124893
Unigene30149_All	0	16	0.01	4.43	8.79116	Up	0.000125033
Unigene26511_All	0	16	0.01	4.43	8.79116	Up	0.000124389
Unigene23617_All	0	15	0.01	4.15	8.69697	Up	0.000229195
Unigene27598_All	0	15	0.01	4.15	8.69697	Up	0.000228513
Unigene41063_All	0	15	0.01	4.15	8.69697	Up	0.000228805
Unigene14168_All	0	15	0.01	4.15	8.69697	Up	0.000228561
Unigene24765_All	0	15	0.01	4.15	8.69697	Up	0.000229097
Unigene21523_All	0	15	0.01	4.15	8.69697	Up	0.000229146
Unigene22128_All	0	15	0.01	4.15	8.69697	Up	0.000229
Unigene42534_All	0	15	0.01	4.15	8.69697	Up	0.000228902
Unigene12839_All	0	15	0.01	4.15	8.69697	Up	0.000228707
Unigene40348_All	0	15	0.01	4.15	8.69697	Up	0.000228756
Unigene18293_All	0	15	0.01	4.15	8.69697	Up	0.000228659
Unigene20037_All	0	15	0.01	4.15	8.69697	Up	0.00022861
Unigene11210_All	0	15	0.01	4.15	8.69697	Up	0.000229049
Unigene30143_All	0	15	0.01	4.15	8.69697	Up	0.000228951
Unigene34665_All	0	15	0.01	4.15	8.69697	Up	0.000228854
Unigene19110_All	0	14	0.01	3.88	8.59991	Up	0.000417945
Unigene12420_All	0	14	0.01	3.88	8.59991	Up	0.000418197
Unigene6998_All	0	14	0.01	3.88	8.59991	Up	0.000418533
Unigene31034_All	0	14	0.01	3.88	8.59991	Up	0.000417525
Unigene4902_All	0	14	0.01	3.88	8.59991	Up	0.00041694
Unigene12504_All	0	14	0.01	3.88	8.59991	Up	0.000418029
Unigene1041_All	0	14	0.01	3.88	8.59991	Up	0.000417358
Unigene26369_All	0	14	0.01	3.88	8.59991	Up	0.00041719
Unigene34657_All	0	14	0.01	3.88	8.59991	Up	0.000417274
Unigene41672_All	0	14	0.01	3.88	8.59991	Up	0.000418365
Unigene12596_All	0	14	0.01	3.88	8.59991	Up	0.000417023
Unigene14074_All	0	14	0.01	3.88	8.59991	Up	0.000416773
Unigene43085_All	0	14	0.01	3.88	8.59991	Up	0.000416606
Unigene17928_All	0	14	0.01	3.88	8.59991	Up	0.000417777
Unigene8831_All	0	14	0.01	3.88	8.59991	Up	0.000418113
Unigene6336_All	0	14	0.01	3.88	8.59991	Up	0.000416522
Unigene22913_All	0	14	0.01	3.88	8.59991	Up	0.000417442
Unigene36688_All	0	14	0.01	3.88	8.59991	Up	0.000417693
Unigene34977_All	0	14	0.01	3.88	8.59991	Up	0.000416856
Unigene23340_All	0	14	0.01	3.88	8.59991	Up	0.000417861
Unigene16156_All	0	14	0.01	3.88	8.59991	Up	0.000417107
Unigene14356_All	0	14	0.01	3.88	8.59991	Up	0.000418449
Unigene19956_All	0	14	0.01	3.88	8.59991	Up	0.000416439
Unigene35484_All	0	14	0.01	3.88	8.59991	Up	0.000418281
Unigene28446_All	0	14	0.01	3.88	8.59991	Up	0.000416689
Unigene39529_All	0	14	0.01	3.88	8.59991	Up	0.000417609
Unigene15969_All	0	13	0.01	3.6	8.49185	Up	0.000757398
Unigene562_All	0	13	0.01	3.6	8.49185	Up	0.000753855
Unigene4367_All	0	13	0.01	3.6	8.49185	Up	0.000754985
Unigene6808_All	0	13	0.01	3.6	8.49185	Up	0.000755693
Unigene28398_All	0	13	0.01	3.6	8.49185	Up	0.000755835
Unigene43072_All	0	13	0.01	3.6	8.49185	Up	0.000754702
Unigene30129_All	0	13	0.01	3.6	8.49185	Up	0.000752587
Unigene17807_All	0	13	0.01	3.6	8.49185	Up	0.000753996
Unigene13875_All	0	13	0.01	3.6	8.49185	Up	0.000754561
Unigene40853_All	0	13	0.01	3.6	8.49185	Up	0.000756118
Unigene5550_All	0	13	0.01	3.6	8.49185	Up	0.000754137
Unigene40908_All	0	13	0.01	3.6	8.49185	Up	0.000757255
Unigene42685_All	0	13	0.01	3.6	8.49185	Up	0.000756971
Unigene19594_All	0	13	0.01	3.6	8.49185	Up	0.000754843
Unigene29763_All	0	13	0.01	3.6	8.49185	Up	0.000752728
Unigene5189_All	0	13	0.01	3.6	8.49185	Up	0.000756686
Unigene15609_All	0	13	0.01	3.6	8.49185	Up	0.000755126
Unigene39545_All	0	13	0.01	3.6	8.49185	Up	0.000753009
Unigene15813_All	0	13	0.01	3.6	8.49185	Up	0.000756402
Unigene17314_All	0	13	0.01	3.6	8.49185	Up	0.000754419
Unigene21371_All	0	13	0.01	3.6	8.49185	Up	0.000756544
Unigene37172_All	0	13	0.01	3.6	8.49185	Up	0.000753713
Unigene19320_All	0	13	0.01	3.6	8.49185	Up	0.000755268
Unigene43667_All	0	13	0.01	3.6	8.49185	Up	0.000755976
Unigene36717_All	0	13	0.01	3.6	8.49185	Up	0.00075315
Unigene11051_All	0	13	0.01	3.6	8.49185	Up	0.000755409
Unigene41145_All	0	13	0.01	3.6	8.49185	Up	0.000757113
Unigene20903_All	0	13	0.01	3.6	8.49185	Up	0.000752868
Unigene6792_All	0	13	0.01	3.6	8.49185	Up	0.000753432
Unigene33867_All	0	13	0.01	3.6	8.49185	Up	0.000753572
Unigene38152_All	0	13	0.01	3.6	8.49185	Up	0.000754278
Unigene5478_All	0	13	0.01	3.6	8.49185	Up	0.000756829
Unigene33540_All	0	13	0.01	3.6	8.49185	Up	0.00075626
Unigene22091_All	0	13	0.01	3.6	8.49185	Up	0.000753291
Unigene197_All	0	13	0.01	3.6	8.49185	Up	0.000755551
Unigene33081_All	2	315	0.59	87.19	7.2073	Up	0.000450337
Unigene16041_All	12	1540	3.55	426.27	6.9078	Up	2.03525e-06
Unigene32947_All	3	364	0.89	100.76	6.8229	Up	0.000291136
Unigene23627_All	4	466	1.18	128.99	6.77233	Up	0.000183585
Unigene24305_All	2	207	0.59	57.3	6.60168	Up	0.00045007
Unigene33553_All	2	188	0.59	52.04	6.46276	Up	0.000449892
Unigene5482_All	3	279	0.89	77.23	6.43921	Up	0.000290651
Unigene24138_All	2	184	0.59	50.93	6.43166	Up	0.000452218
Unigene40715_All	4	365	1.18	101.03	6.41985	Up	0.000183545
Unigene7305_All	2	132	0.59	36.54	5.95262	Up	0.000449981
Unigene36886_All	2	130	0.59	35.98	5.93034	Up	0.000449714
Unigene19726_All	83	4923	24.54	1362.69	5.79518	Up	1.50819e-12
Unigene26746_All	2	110	0.59	30.45	5.68958	Up	0.000450784
Unigene14270_All	3	155	0.89	42.9	5.59103	Up	0.000290894
Unigene41218_All	4	204	1.18	56.47	5.58063	Up	0.000184227
Unigene31277_All	2	102	0.59	28.23	5.58037	Up	0.000451141
Unigene41161_All	3	153	0.89	42.35	5.57241	Up	0.000290712
Unigene38890_All	6	297	1.77	82.21	5.53749	Up	6.64298e-05
Unigene3267_All	2	94	0.59	26.02	5.46276	Up	0.000450426
Unigene40314_All	2	93	0.59	25.74	5.44715	Up	0.000450159
Unigene740_All	3	138	0.89	38.2	5.42362	Up	0.000291805
Unigene26430_All	2	89	0.59	24.64	5.38414	Up	0.000450873
Unigene38260_All	2	87	0.59	24.08	5.35098	Up	0.000449803
Unigene26549_All	4	169	1.18	46.78	5.30903	Up	0.000184388
Unigene22044_All	2	84	0.59	23.25	5.30037	Up	0.000450516
Unigene6008_All	96	4022	28.38	1113.29	5.29381	Up	0
Unigene9699_All	2	81	0.59	22.42	5.24793	Up	0.000450962
Unigene24473_All	2	78	0.59	21.59	5.1935	Up	0.000451859
Unigene15737_All	8	309	2.36	85.53	5.17957	Up	2.16263e-05
Unigene29062_All	4	153	1.18	42.35	5.1655	Up	0.000184026
Unigene27535_All	3	115	0.89	31.83	5.16044	Up	0.000291318
Unigene19053_All	12	419	3.55	115.98	5.02991	Up	2.0377e-06
Unigene18109_All	6	204	1.77	56.47	4.99566	Up	6.65094e-05
Unigene13651_All	18	606	5.32	167.74	4.97866	Up	4.77972e-08
Unigene34938_All	4	134	1.18	37.09	4.97417	Up	0.000183625
Unigene22008_All	4	132	1.18	36.54	4.95262	Up	0.000184308
Unigene30136_All	19	622	5.62	172.17	4.93712	Up	2.51771e-08
Unigene32043_All	2	61	0.59	16.88	4.83846	Up	0.000449625
Unigene27739_All	2	59	0.59	16.33	4.79067	Up	0.000451231
Unigene34104_All	5	144	1.48	39.86	4.75127	Up	0.000112615
Unigene5450_All	2	57	0.59	15.78	4.74124	Up	0.000450605
Unigene18004_All	2	57	0.59	15.78	4.74124	Up	0.000451679
Unigene28228_All	3	85	0.89	23.53	4.72455	Up	0.000291989
Unigene27541_All	10	279	2.96	77.23	4.70549	Up	6.73657e-06
Unigene43765_All	4	111	1.18	30.72	4.70232	Up	0.000183986
Unigene34818_All	2	55	0.59	15.22	4.68911	Up	0.000452128
Unigene2057_All	2	54	0.59	14.95	4.66329	Up	0.000452038
Unigene41043_All	13	350	3.84	96.88	4.65702	Up	1.1034e-06
Unigene19037_All	4	105	1.18	29.06	4.62218	Up	0.000183865
Unigene18188_All	2	52	0.59	14.39	4.60821	Up	0.000451948
Unigene40975_All	2	51	0.59	14.12	4.58088	Up	0.00045132
Unigene41485_All	2	51	0.59	14.12	4.58088	Up	0.000451589
Unigene42970_All	2	51	0.59	14.12	4.58088	Up	0.000452398
Unigene9218_All	22	559	6.5	154.73	4.57317	Up	3.68923e-09
Unigene32517_All	2	50	0.59	13.84	4.55199	Up	0.000451769
Unigene33908_All	2	49	0.59	13.56	4.5225	Up	0.000450248
Unigene35897_All	2	49	0.59	13.56	4.5225	Up	0.000452308
Unigene41696_All	2	49	0.59	13.56	4.5225	Up	0.0004515
Unigene36578_All	3	73	0.89	20.21	4.50512	Up	0.000291866
Unigene42541_All	3	71	0.89	19.65	4.46458	Up	0.00029205
Unigene23160_All	15	353	4.43	97.71	4.46313	Up	3.17501e-07
Unigene41010_All	2	47	0.59	13.01	4.46276	Up	0.000451052
Unigene33773_All	7	164	2.07	45.4	4.45499	Up	3.8113e-05
Unigene4274_All	4	93	1.18	25.74	4.44715	Up	0.000183745
Unigene26893_All	3	70	0.89	19.38	4.44462	Up	0.000291015
Unigene39718_All	3	70	0.89	19.38	4.44462	Up	0.000291623
Unigene35401_All	4	92	1.18	25.47	4.43194	Up	0.000184106
Unigene25099_All	8	184	2.36	50.93	4.43166	Up	2.16597e-05
Unigene40116_All	2	46	0.59	12.73	4.43137	Up	0.000450694
Unigene39200_All	2	46	0.59	12.73	4.43137	Up	0.00045141
Unigene38892_All	3	69	0.89	19.1	4.42362	Up	0.000291075
Unigene34437_All	18	412	5.32	114.04	4.42197	Up	4.77101e-08
Unigene22950_All	3	68	0.89	18.82	4.40232	Up	0.000291197
Unigene36700_All	19	424	5.62	117.36	4.38423	Up	2.52339e-08
Unigene20983_All	9	199	2.66	55.08	4.37203	Up	1.2124e-05
Unigene23766_All	10	220	2.96	60.9	4.36277	Up	6.75909e-06
Unigene37491_All	2	43	0.59	11.9	4.3341	Up	0.000449537
Unigene1341_All	10	215	2.96	59.51	4.32946	Up	6.76663e-06
Unigene34179_All	16	343	4.73	94.94	4.3271	Up	1.69334e-07
Unigene33417_All	8	170	2.36	47.06	4.31764	Up	2.16988e-05
Unigene14108_All	2	42	0.59	11.63	4.30099	Up	0.000449448
Unigene34521_All	31	639	9.16	176.88	4.27128	Up	1.35792e-11
Unigene37754_All	5	102	1.48	28.23	4.25356	Up	0.000112203
Unigene39853_All	2	40	0.59	11.07	4.2298	Up	0.000449361
Unigene24787_All	2	40	0.59	11.07	4.2298	Up	0.000449273
Unigene29083_All	2	40	0.59	11.07	4.2298	Up	0.000449184
Unigene8956_All	3	60	0.89	16.61	4.2221	Up	0.000291258
Unigene37590_All	8	159	2.36	44.01	4.22097	Up	2.16485e-05
Unigene9935_All	3	59	0.89	16.33	4.19758	Up	0.000290833
Unigene16790_All	3	59	0.89	16.33	4.19758	Up	0.000291684
Unigene43457_All	8	156	2.36	43.18	4.1935	Up	2.16876e-05
Unigene31622_All	15	290	4.43	80.27	4.17948	Up	3.17923e-07
Unigene38997_All	3	58	0.89	16.05	4.17262	Up	0.00029144
Unigene6966_All	3	58	0.89	16.05	4.17262	Up	0.000292172
Unigene26997_All	13	248	3.84	68.65	4.16008	Up	1.10168e-06
Unigene34923_All	2	38	0.59	10.52	4.15628	Up	0.000449014
Unigene20409_All	4	76	1.18	21.04	4.15628	Up	0.000183946
Unigene4942_All	2	38	0.59	10.52	4.15628	Up	0.000449103
Unigene42027_All	15	284	4.43	78.61	4.14933	Up	3.18134e-07
Unigene31494_All	27	510	7.98	141.17	4.1449	Up	1.51536e-10
Unigene21374_All	4	75	1.18	20.76	4.13695	Up	0.000183825
Unigene9828_All	15	281	4.43	77.78	4.13402	Up	3.1877e-07
Unigene28674_All	12	225	3.55	62.28	4.13288	Up	2.03831e-06
Unigene43040_All	21	393	6.21	108.78	4.13068	Up	6.99999e-09
Unigene8828_All	2	37	0.59	10.24	4.11736	Up	0.000448934
Unigene36489_All	13	234	3.84	64.77	4.07615	Up	1.10443e-06
Unigene35270_All	11	197	3.25	54.53	4.06854	Up	3.72743e-06
Unigene22187_All	4	71	1.18	19.65	4.05767	Up	0.000184187
Unigene22210_All	5	88	1.48	24.36	4.04085	Up	0.000112357
Unigene40372_All	2	35	0.59	9.69	4.03771	Up	0.000448894
Unigene19018_All	13	227	3.84	62.83	4.03228	Up	1.10237e-06
Unigene23255_All	5	87	1.48	24.08	4.02417	Up	0.00011228
Unigene32060_All	7	121	2.07	33.49	4.01603	Up	3.81036e-05
Unigene42715_All	5	86	1.48	23.8	4.00729	Up	0.00011246
Unigene42212_All	22	377	6.5	104.35	4.00485	Up	3.68772e-09
Unigene17571_All	2	34	0.59	9.41	3.99541	Up	0.000448862
Unigene14891_All	3	51	0.89	14.12	3.98779	Up	0.000291562
Unigene14948_All	3	51	0.89	14.12	3.98779	Up	0.000291501
Unigene31913_All	3	51	0.89	14.12	3.98779	Up	0.000292111
Unigene41669_All	10	168	2.96	46.5	3.97356	Up	6.75721e-06
Unigene33756_All	5	83	1.48	22.97	3.95608	Up	0.000112511
Unigene39224_All	4	66	1.18	18.27	3.95262	Up	0.000184066
Unigene16522_All	30	496	8.87	137.29	3.95215	Up	2.39426e-11
Unigene32606_All	2	33	0.59	9.13	3.95183	Up	0.000448876
Unigene36081_All	5	82	1.48	22.7	3.93902	Up	0.000112408
Unigene37829_All	6	98	1.77	27.13	3.93807	Up	6.63822e-05
Unigene42210_All	3	49	0.89	13.56	3.92941	Up	0.000291744
Unigene9027_All	5	81	1.48	22.42	3.92112	Up	0.000112486
Unigene15770_All	5	81	1.48	22.42	3.92112	Up	0.000112126
Unigene3400_All	8	129	2.36	35.71	3.91947	Up	2.171e-05
Unigene41915_All	4	64	1.18	17.72	3.90852	Up	0.000183705
Unigene695_All	2	32	0.59	8.86	3.90852	Up	0.000448976
Unigene36731_All	10	160	2.96	44.29	3.90331	Up	6.75533e-06
Unigene35966_All	3	48	0.89	13.29	3.90039	Up	0.000290954
Unigene32873_All	3	48	0.89	13.29	3.90039	Up	0.000290772
Unigene19944_All	3	48	0.89	13.29	3.90039	Up	0.000291927
Unigene33852_All	8	127	2.36	35.15	3.89667	Up	2.16318e-05
Unigene23743_All	10	159	2.96	44.01	3.89416	Up	6.76098e-06
Unigene40689_All	17	270	5.03	74.74	3.89325	Up	9.01936e-08
Unigene41571_All	7	111	2.07	30.72	3.89148	Up	3.81697e-05
Unigene19874_All	3	47	0.89	13.01	3.86967	Up	0.000291379
Unigene32938_All	7	109	2.07	30.17	3.86541	Up	3.80942e-05
Unigene12909_All	4	62	1.18	17.16	3.86219	Up	0.000184147
Unigene17790_All	2	31	0.59	8.58	3.86219	Up	0.000448789
Unigene16525_All	2	31	0.59	8.58	3.86219	Up	0.000448701
Unigene43143_All	2	31	0.59	8.58	3.86219	Up	0.000448966
Unigene14135_All	2	31	0.59	8.58	3.86219	Up	0.000448878
Unigene22618_All	2	31	0.59	8.58	3.86219	Up	0.000449055
Unigene38635_All	8	124	2.36	34.32	3.86219	Up	2.16932e-05
Unigene30402_All	34	528	10.05	146.15	3.86218	Up	3.01446e-12
Unigene41449_All	6	92	1.77	25.47	3.84698	Up	6.64616e-05
Unigene37904_All	15	228	4.43	63.11	3.83249	Up	3.18452e-07
Unigene37310_All	5	76	1.48	21.04	3.82947	Up	0.000112563
Unigene39252_All	4	60	1.18	16.61	3.81519	Up	0.000183785
Unigene21816_All	4	60	1.18	16.61	3.81519	Up	0.000183505
Unigene38048_All	6	90	1.77	24.91	3.8149	Up	6.64457e-05
Unigene38459_All	6	90	1.77	24.91	3.8149	Up	6.64934e-05
Unigene41894_All	2	30	0.59	8.3	3.81432	Up	0.00044915
Unigene30071_All	4	59	1.18	16.33	3.79067	Up	0.000184348
Unigene20878_All	9	133	2.66	36.81	3.7906	Up	1.21078e-05
Unigene8217_All	5	74	1.48	20.48	3.79055	Up	0.000112305
Unigene13550_All	8	117	2.36	32.39	3.77869	Up	2.16653e-05
Unigene12910_All	14	205	4.14	56.74	3.77666	Up	5.97234e-07
Unigene23849_All	14	205	4.14	56.74	3.77666	Up	5.95691e-07
Unigene22689_All	5	73	1.48	20.21	3.7714	Up	0.000112074
Unigene43683_All	2	29	0.59	8.03	3.76661	Up	0.000449846
Unigene22980_All	2	29	0.59	8.03	3.76661	Up	0.0004502
Unigene20277_All	2	29	0.59	8.03	3.76661	Up	0.000450023
Unigene43108_All	2	29	0.59	8.03	3.76661	Up	0.000450112
Unigene17211_All	2	29	0.59	8.03	3.76661	Up	0.000449935
Unigene8387_All	10	145	2.96	40.14	3.76137	Up	6.74218e-06
Unigene34972_All	5	72	1.48	19.93	3.75127	Up	0.000112537
Unigene26865_All	4	57	1.18	15.78	3.74124	Up	0.000183665
Unigene35504_All	3	43	0.89	11.9	3.74101	Up	0.000290594
Unigene20146_All	3	43	0.89	11.9	3.74101	Up	0.000290534
Unigene26809_All	9	128	2.66	35.43	3.73547	Up	1.20852e-05
Unigene32876_All	16	225	4.73	62.28	3.71886	Up	1.68814e-07
Unigene3446_All	2	28	0.59	7.75	3.71541	Up	0.00045138
Unigene41583_All	2	28	0.59	7.75	3.71541	Up	0.000451557
Unigene12857_All	2	28	0.59	7.75	3.71541	Up	0.000451291
Unigene25289_All	2	28	0.59	7.75	3.71541	Up	0.000451468
Unigene36253_All	9	126	2.66	34.88	3.7129	Up	1.20949e-05
Unigene33912_All	55	768	16.26	212.58	3.70861	Up	0
Unigene25163_All	3	42	0.89	11.63	3.7079	Up	0.000290477
Unigene10314_All	5	69	1.48	19.1	3.6899	Up	0.0001121
Unigene21145_All	8	110	2.36	30.45	3.68958	Up	2.16541e-05
Unigene39506_All	9	123	2.66	34.05	3.67816	Up	1.21272e-05
Unigene13308_All	8	109	2.36	30.17	3.67626	Up	2.16708e-05
Unigene35019_All	18	245	5.32	67.82	3.67221	Up	4.76928e-08
Unigene42596_All	5	68	1.48	18.82	3.6686	Up	0.000112177
Unigene27522_All	5	68	1.48	18.82	3.6686	Up	0.000112151
Unigene19402_All	5	68	1.48	18.82	3.6686	Up	0.000112228
Unigene39749_All	4	54	1.18	14.95	3.66329	Up	0.000184267
Unigene38278_All	4	54	1.18	14.95	3.66329	Up	0.000183905
Unigene35049_All	2	27	0.59	7.47	3.66232	Up	0.000454403
Unigene37940_All	2	27	0.59	7.47	3.66232	Up	0.00045485
Unigene40725_All	2	27	0.59	7.47	3.66232	Up	0.000454671
Unigene24460_All	2	27	0.59	7.47	3.66232	Up	0.000454493
Unigene31358_All	2	27	0.59	7.47	3.66232	Up	0.000454582
Unigene22142_All	2	27	0.59	7.47	3.66232	Up	0.00045476
Unigene39143_All	7	94	2.07	26.02	3.65192	Up	3.81508e-05
Unigene10182_All	9	120	2.66	33.22	3.64255	Up	1.2111e-05
Unigene38045_All	23	302	6.8	83.59	3.61972	Up	1.94575e-09
Unigene35618_All	10	131	2.96	36.26	3.61471	Up	6.74031e-06
Unigene26102_All	23	300	6.8	83.04	3.6102	Up	1.9441e-09
Unigene21891_All	2	26	0.59	7.2	3.60921	Up	0.000460425
Unigene18631_All	2	26	0.59	7.2	3.60921	Up	0.000460245
Unigene5708_All	2	26	0.59	7.2	3.60921	Up	0.000460155
Unigene26445_All	2	26	0.59	7.2	3.60921	Up	0.000459885
Unigene20387_All	2	26	0.59	7.2	3.60921	Up	0.000460065
Unigene19160_All	2	26	0.59	7.2	3.60921	Up	0.000460335
Unigene21764_All	2	26	0.59	7.2	3.60921	Up	0.000459975
Unigene38917_All	4	52	1.18	14.39	3.60821	Up	0.000183386
Unigene39027_All	11	143	3.25	39.58	3.60626	Up	3.71989e-06
Unigene41978_All	14	182	4.14	50.38	3.60515	Up	5.9704e-07
Unigene21584_All	10	129	2.96	35.71	3.59266	Up	6.74781e-06
Unigene23295_All	10	129	2.96	35.71	3.59266	Up	6.74969e-06
Unigene22488_All	14	180	4.14	49.82	3.58902	Up	5.95883e-07
Unigene21339_All	5	64	1.48	17.72	3.58171	Up	0.000112331
Unigene34955_All	5	64	1.48	17.72	3.58171	Up	0.000112434
Unigene42166_All	14	179	4.14	49.55	3.58118	Up	5.96076e-07
Unigene35473_All	22	281	6.5	77.78	3.58089	Up	3.68621e-09
Unigene17841_All	4	51	1.18	14.12	3.58088	Up	0.000183466
Unigene32163_All	29	369	8.57	102.14	3.57511	Up	4.38348e-11
Unigene43099_All	3	38	0.89	10.52	3.56319	Up	0.000290367
Unigene38606_All	3	38	0.89	10.52	3.56319	Up	0.000290307
Unigene18535_All	3	38	0.89	10.52	3.56319	Up	0.000290488
Unigene20349_All	3	38	0.89	10.52	3.56319	Up	0.000290428
Unigene42672_All	2	25	0.59	6.92	3.55199	Up	0.000471273
Unigene21612_All	2	25	0.59	6.92	3.55199	Up	0.000470997
Unigene5240_All	2	25	0.59	6.92	3.55199	Up	0.000471089
Unigene37805_All	2	25	0.59	6.92	3.55199	Up	0.000471457
Unigene19851_All	6	75	1.77	20.76	3.55199	Up	6.64775e-05
Unigene37353_All	2	25	0.59	6.92	3.55199	Up	0.000471365
Unigene20524_All	2	25	0.59	6.92	3.55199	Up	0.000471181
Unigene20939_All	60	751	17.74	207.88	3.55067	Up	0
Unigene36576_All	22	275	6.5	76.12	3.54976	Up	3.69226e-09
Unigene40455_All	10	125	2.96	34.6	3.5471	Up	6.75345e-06
Unigene11576_All	13	161	3.84	44.56	3.53657	Up	1.10512e-06
Unigene21958_All	5	62	1.48	17.16	3.53538	Up	0.000112049
Unigene42520_All	6	74	1.77	20.48	3.53239	Up	6.6398e-05
Unigene39710_All	25	308	7.39	85.25	3.52805	Up	5.43131e-10
Unigene38961_All	25	308	7.39	85.25	3.52805	Up	5.42886e-10
Unigene29528_All	3	37	0.89	10.24	3.52427	Up	0.000290309
Unigene16777_All	4	49	1.18	13.56	3.5225	Up	0.000183426
Unigene25743_All	12	147	3.55	40.69	3.51878	Up	2.03586e-06
Unigene24219_All	16	194	4.73	53.7	3.50501	Up	1.69045e-07
Unigene37690_All	10	121	2.96	33.49	3.50006	Up	6.73844e-06
Unigene40952_All	4	48	1.18	13.29	3.49348	Up	0.000183347
Unigene28838_All	9	108	2.66	29.89	3.49016	Up	1.20917e-05
Unigene43530_All	7	84	2.07	23.25	3.48953	Up	3.81224e-05
Unigene11390_All	5	60	1.48	16.61	3.48838	Up	0.000112383
Unigene23892_All	22	263	6.5	72.8	3.48543	Up	3.69075e-09
Unigene37304_All	4	47	1.18	13.01	3.46276	Up	0.000183308
Unigene35040_All	12	140	3.55	38.75	3.44831	Up	2.03647e-06
Unigene4177_All	365	4253	107.9	1177.23	3.44763	Up	5.96023e-12
Unigene21546_All	11	128	3.25	35.43	3.44646	Up	3.72312e-06
Unigene34621_All	3	35	0.89	9.69	3.44462	Up	0.000290506
Unigene40059_All	3	35	0.89	9.69	3.44462	Up	0.000290566
Unigene39104_All	5	58	1.48	16.05	3.4389	Up	0.000112589
Unigene31752_All	5	58	1.48	16.05	3.4389	Up	0.000112254
Unigene31336_All	45	521	13.3	144.21	3.43867	Up	0
Unigene31696_All	26	300	7.69	83.04	3.43275	Up	2.86431e-10
Unigene40402_All	2	23	0.59	6.37	3.43251	Up	0.000527948
Unigene1523_All	2	23	0.59	6.37	3.43251	Up	0.000527845
Unigene41068_All	2	23	0.59	6.37	3.43251	Up	0.00052805
Unigene16750_All	33	378	9.76	104.63	3.42227	Up	4.95012e-12
Unigene37359_All	6	68	1.77	18.82	3.41045	Up	6.64139e-05
Unigene16781_All	3	34	0.89	9.41	3.40232	Up	0.000290748
Unigene22852_All	3	34	0.89	9.41	3.40232	Up	0.000290808
Unigene12845_All	11	124	3.25	34.32	3.40054	Up	3.7242e-06
Unigene37028_All	8	90	2.36	24.91	3.39987	Up	2.1643e-05
Unigene15374_All	10	112	2.96	31	3.3886	Up	6.76475e-06
Unigene26517_All	23	257	6.8	71.14	3.38705	Up	1.9474e-09
Unigene37483_All	7	78	2.07	21.59	3.38266	Up	3.81602e-05
Unigene40249_All	23	255	6.8	70.58	3.37565	Up	1.94905e-09
Unigene42647_All	21	232	6.21	64.22	3.37036	Up	7.00836e-09
Unigene4591_All	2	22	0.59	6.09	3.36766	Up	0.000592802
Unigene22789_All	2	22	0.59	6.09	3.36766	Up	0.000593144
Unigene31280_All	2	22	0.59	6.09	3.36766	Up	0.00059303
Unigene42167_All	2	22	0.59	6.09	3.36766	Up	0.000593258
Unigene41482_All	2	22	0.59	6.09	3.36766	Up	0.000592688
Unigene12513_All	2	22	0.59	6.09	3.36766	Up	0.000592916
Unigene33866_All	2	22	0.59	6.09	3.36766	Up	0.000593373
Unigene437_All	9	99	2.66	27.4	3.36468	Up	1.20724e-05
Unigene28519_All	9	99	2.66	27.4	3.36468	Up	1.21013e-05
Unigene28144_All	5	55	1.48	15.22	3.3623	Up	0.000112024
Unigene16639_All	3	33	0.89	9.13	3.35874	Up	0.000291274
Unigene2657_All	3	33	0.89	9.13	3.35874	Up	0.000291335
Unigene40620_All	14	152	4.14	42.07	3.34509	Up	5.96269e-07
Unigene36672_All	36	388	10.64	107.4	3.33542	Up	1.62299e-12
Unigene32275_All	13	139	3.84	38.48	3.32493	Up	1.10477e-06
Unigene20508_All	12	128	3.55	35.43	3.31908	Up	2.03954e-06
Unigene11412_All	8	85	2.36	23.53	3.31764	Up	2.1682e-05
Unigene11659_All	3	32	0.89	8.86	3.31543	Up	0.000292365
Unigene39095_All	3	32	0.89	8.86	3.31543	Up	0.000292305
Unigene27945_All	5	53	1.48	14.67	3.3092	Up	0.000111999
Unigene39524_All	7	74	2.07	20.48	3.30651	Up	3.81413e-05
Unigene1561_All	2	21	0.59	5.81	3.29975	Up	0.000702107
Unigene20946_All	2	21	0.59	5.81	3.29975	Up	0.00070224
Unigene23377_All	2	21	0.59	5.81	3.29975	Up	0.000701975
Unigene43346_All	2	21	0.59	5.81	3.29975	Up	0.000702373
Unigene41879_All	11	115	3.25	31.83	3.29188	Up	3.71881e-06
Unigene40473_All	26	269	7.69	74.46	3.27541	Up	2.86697e-10
Unigene40595_All	9	93	2.66	25.74	3.27451	Up	1.21304e-05
Unigene929_All	9	93	2.66	25.74	3.27451	Up	1.21142e-05
Unigene36679_All	23	237	6.8	65.6	3.27009	Up	1.94492e-09
Unigene3138_All	3	31	0.89	8.58	3.2691	Up	0.00029392
Unigene33884_All	3	31	0.89	8.58	3.2691	Up	0.000293859
Unigene8209_All	4	41	1.18	11.35	3.26583	Up	0.000183346
Unigene27055_All	4	41	1.18	11.35	3.26583	Up	0.000183306
Unigene37916_All	9	92	2.66	25.47	3.2593	Up	1.21175e-05
Unigene25055_All	62	627	18.33	173.55	3.24307	Up	0
Unigene32369_All	2	20	0.59	5.54	3.2311	Up	0.000895772
Unigene7504_All	2	20	0.59	5.54	3.2311	Up	0.000896269
Unigene32666_All	2	20	0.59	5.54	3.2311	Up	0.000896104
Unigene19224_All	2	20	0.59	5.54	3.2311	Up	0.000895938
Unigene31700_All	2	20	0.59	5.54	3.2311	Up	0.000895607
Unigene35882_All	2	20	0.59	5.54	3.2311	Up	0.000895441
Unigene11492_All	2	20	0.59	5.54	3.2311	Up	0.000895276
Unigene18795_All	4	40	1.18	11.07	3.2298	Up	0.000183287
Unigene10867_All	8	80	2.36	22.14	3.2298	Up	2.16374e-05
Unigene31302_All	4	40	1.18	11.07	3.2298	Up	0.000183327
Unigene42250_All	22	220	6.5	60.9	3.22793	Up	3.6847e-09
Unigene29679_All	5	50	1.48	13.84	3.22517	Up	0.000111975
Unigene28130_All	9	89	2.66	24.64	3.2115	Up	1.20692e-05
Unigene18312_All	7	69	2.07	19.1	3.20587	Up	3.81319e-05
Unigene28931_All	20	197	5.91	54.53	3.20582	Up	1.33008e-08
Unigene43401_All	13	128	3.84	35.43	3.20579	Up	1.10409e-06
Unigene30570_All	13	128	3.84	35.43	3.20579	Up	1.10203e-06
Unigene40864_All	6	59	1.77	16.33	3.2057	Up	6.63664e-05
Unigene15925_All	10	98	2.96	27.13	3.19622	Up	6.74593e-06
Unigene4466_All	10	98	2.96	27.13	3.19622	Up	6.75157e-06
Unigene19162_All	5	49	1.48	13.56	3.19569	Up	0.000111951
Unigene35447_All	9	88	2.66	24.36	3.19502	Up	1.20981e-05
Unigene377_All	4	39	1.18	10.8	3.19417	Up	0.000183316
Unigene34853_All	4	39	1.18	10.8	3.19417	Up	0.000183356
Unigene36950_All	17	166	5.03	45.95	3.19143	Up	9.02256e-08
Unigene30979_All	13	126	3.84	34.88	3.18322	Up	1.10271e-06
Unigene24523_All	14	135	4.14	37.37	3.17418	Up	5.95499e-07
Unigene13564_All	3	29	0.89	8.03	3.17352	Up	0.000303089
Unigene21537_All	3	29	0.89	8.03	3.17352	Up	0.000303152
Unigene28474_All	71	683	20.99	189.05	3.17099	Up	0
Unigene28786_All	43	412	12.71	114.04	3.1655	Up	1.25872e-12
Unigene34075_All	7	67	2.07	18.55	3.16372	Up	3.81791e-05
Unigene41032_All	11	105	3.25	29.06	3.16052	Up	3.72635e-06
Unigene43303_All	4	38	1.18	10.52	3.15628	Up	0.000183468
Unigene42509_All	21	199	6.21	55.08	3.14886	Up	7.00557e-09
Unigene19839_All	7	66	2.07	18.27	3.14177	Up	3.80847e-05
Unigene43038_All	5	47	1.48	13.01	3.13595	Up	0.000111935
Unigene35344_All	26	243	7.69	67.26	3.12869	Up	2.87096e-10
Unigene25941_All	9	84	2.66	23.25	3.12773	Up	1.2082e-05
Unigene2041_All	4	37	1.18	10.24	3.11736	Up	0.000183723
Unigene12070_All	4	37	1.18	10.24	3.11736	Up	0.000183763
Unigene37043_All	24	222	7.09	61.45	3.11556	Up	1.0305e-09
Unigene20009_All	14	129	4.14	35.71	3.10863	Up	5.96847e-07
Unigene40957_All	15	138	4.43	38.2	3.10819	Up	3.18558e-07
Unigene16699_All	5	46	1.48	12.73	3.10456	Up	0.000111919
Unigene42556_All	6	55	1.77	15.22	3.10415	Up	6.63354e-05
Unigene35866_All	6	55	1.77	15.22	3.10415	Up	6.63513e-05
Unigene20535_All	48	439	14.19	121.52	3.09825	Up	1.04098e-12
Unigene30256_All	926	8469	273.75	2344.22	3.09818	Up	0
Unigene22975_All	9	82	2.66	22.7	3.09319	Up	1.20884e-05
Unigene42825_All	42	380	12.42	105.18	3.08212	Up	1.13174e-12
Unigene17144_All	6	54	1.77	14.95	3.07832	Up	6.63043e-05
Unigene42822_All	6	54	1.77	14.95	3.07832	Up	6.63202e-05
Unigene42659_All	4	36	1.18	9.96	3.07736	Up	0.000184111
Unigene20653_All	4	36	1.18	9.96	3.07736	Up	0.000184151
Unigene39574_All	24	216	7.09	59.79	3.07605	Up	1.03141e-09
Unigene14333_All	5	45	1.48	12.46	3.07363	Up	0.000111861
Unigene47_All	5	45	1.48	12.46	3.07363	Up	0.000111835
Unigene25203_All	5	45	1.48	12.46	3.07363	Up	0.000111886
Unigene6932_All	5	45	1.48	12.46	3.07363	Up	0.000111912
Unigene15119_All	3	27	0.89	7.47	3.06923	Up	0.000330708
Unigene23060_All	3	27	0.89	7.47	3.06923	Up	0.000330844
Unigene16706_All	3	27	0.89	7.47	3.06923	Up	0.000330776
Unigene11508_All	3	27	0.89	7.47	3.06923	Up	0.000330912
Unigene37506_All	8	71	2.36	19.65	3.05767	Up	2.17044e-05
Unigene6302_All	6	53	1.77	14.67	3.05105	Up	6.62894e-05
Unigene40038_All	22	194	6.5	53.7	3.04641	Up	3.68319e-09
Unigene36560_All	17	150	5.03	41.52	3.04518	Up	9.0098e-08
Unigene29567_All	8	70	2.36	19.38	3.03771	Up	2.16764e-05
Unigene41651_All	4	35	1.18	9.69	3.03771	Up	0.000184976
Unigene6251_All	4	35	1.18	9.69	3.03771	Up	0.000185016
Unigene11543_All	14	122	4.14	33.77	3.02804	Up	5.96654e-07
Unigene36125_All	6	52	1.77	14.39	3.02325	Up	6.62754e-05
Unigene24264_All	29	251	8.57	69.48	3.01923	Up	4.38567e-11
Unigene23091_All	3	26	0.89	7.2	3.01612	Up	0.000362279
Unigene11952_All	3	26	0.89	7.2	3.01612	Up	0.000362353
Unigene40262_All	16	138	4.73	38.2	3.01366	Up	1.69161e-07
Unigene37396_All	13	112	3.84	31	3.01309	Up	1.10374e-06
Unigene6186_All	5	43	1.48	11.9	3.00729	Up	0.000111846
Unigene42856_All	5	43	1.48	11.9	3.00729	Up	0.000111897
Unigene2213_All	5	43	1.48	11.9	3.00729	Up	0.000111871
Unigene13598_All	7	60	2.07	16.61	3.00435	Up	3.80755e-05
Unigene42414_All	15	128	4.43	35.43	2.99959	Up	3.18664e-07
Unigene43219_All	6	51	1.77	14.12	2.99592	Up	6.62625e-05
Unigene17712_All	4	34	1.18	9.41	2.99541	Up	0.000186639
Unigene21227_All	10	85	2.96	23.53	2.99083	Up	6.74406e-06
Unigene31911_All	198	1673	58.53	463.09	2.98404	Up	0
Unigene31044_All	9	76	2.66	21.04	2.98364	Up	1.21046e-05
Unigene4548_All	9	76	2.66	21.04	2.98364	Up	1.20788e-05
Unigene19475_All	54	456	15.96	126.22	2.98341	Up	8.95951e-14
Unigene31718_All	7	59	2.07	16.33	2.97982	Up	3.80663e-05
Unigene39535_All	8	67	2.36	18.55	2.97456	Up	2.16153e-05
Unigene9742_All	6	50	1.77	13.84	2.96702	Up	6.62519e-05
Unigene31089_All	6	50	1.77	13.84	2.96702	Up	6.62361e-05
Unigene26943_All	9	75	2.66	20.76	2.96431	Up	1.21207e-05
Unigene25349_All	3	25	0.89	6.92	2.95889	Up	0.000417262
Unigene20428_All	3	25	0.89	6.92	2.95889	Up	0.00041743
Unigene13661_All	3	25	0.89	6.92	2.95889	Up	0.000417178
Unigene23650_All	3	25	0.89	6.92	2.95889	Up	0.000417094
Unigene37071_All	3	25	0.89	6.92	2.95889	Up	0.000417346
Unigene28823_All	31	257	9.16	71.14	2.95724	Up	1.35863e-11
Unigene34163_All	11	91	3.25	25.19	2.95434	Up	3.72527e-06
Unigene43390_All	4	33	1.18	9.13	2.95183	Up	0.000189371
Unigene39404_All	4	33	1.18	9.13	2.95183	Up	0.00018933
Unigene43119_All	23	190	6.8	52.59	2.95118	Up	1.94822e-09
Unigene42243_All	19	156	5.62	43.18	2.94172	Up	2.52149e-08
Unigene16410_All	5	41	1.48	11.35	2.93902	Up	0.000112081
Unigene23533_All	6	49	1.77	13.56	2.93754	Up	6.62293e-05
Unigene24651_All	8	65	2.36	17.99	2.93034	Up	2.16097e-05
Unigene42530_All	8	65	2.36	17.99	2.93034	Up	2.16208e-05
Unigene28075_All	40	325	11.82	89.96	2.92805	Up	1.03217e-12
Unigene25878_All	95	769	28.08	212.86	2.92229	Up	0
Unigene37159_All	15	121	4.43	33.49	2.91835	Up	3.1824e-07
Unigene23073_All	6	48	1.77	13.29	2.90852	Up	6.62133e-05
Unigene33825_All	6	48	1.77	13.29	2.90852	Up	6.62291e-05
Unigene41114_All	4	32	1.18	8.86	2.90852	Up	0.000194312
Unigene14029_All	8	64	2.36	17.72	2.90852	Up	2.16042e-05
Unigene43695_All	21	168	6.21	46.5	2.90457	Up	7.01115e-09
Unigene1150_All	5	40	1.48	11.07	2.90299	Up	0.000112292
Unigene5731_All	3	24	0.89	6.64	2.89931	Up	0.000500498
Unigene13202_All	3	24	0.89	6.64	2.89931	Up	0.000500401
Unigene25527_All	15	119	4.43	32.94	2.89446	Up	3.18028e-07
Unigene40340_All	9	71	2.66	19.65	2.88503	Up	1.20756e-05
Unigene34333_All	16	126	4.73	34.88	2.88249	Up	1.69276e-07
Unigene43379_All	66	519	19.51	143.66	2.88037	Up	0
Unigene25786_All	34	267	10.05	73.91	2.87857	Up	3.01615e-12
Unigene37171_All	6	47	1.77	13.01	2.8778	Up	6.61928e-05
Unigene40492_All	6	47	1.77	13.01	2.8778	Up	6.62243e-05
Unigene10115_All	6	47	1.77	13.01	2.8778	Up	6.62086e-05
Unigene29304_All	24	187	7.09	51.76	2.86798	Up	1.03096e-09
Unigene40105_All	29	226	8.57	62.56	2.86787	Up	4.37911e-11
Unigene27803_All	5	39	1.48	10.8	2.86736	Up	0.00011271
Unigene20611_All	4	31	1.18	8.58	2.86219	Up	0.000202937
Unigene35541_All	4	31	1.18	8.58	2.86219	Up	0.000202981
Unigene36927_All	25	193	7.39	53.42	2.85373	Up	5.43867e-10
Unigene10852_All	10	77	2.96	21.31	2.84786	Up	6.76286e-06
Unigene37659_All	6	46	1.77	12.73	2.84641	Up	6.62073e-05
Unigene42600_All	6	46	1.77	12.73	2.84641	Up	6.62231e-05
Unigene33103_All	9	69	2.66	19.1	2.84407	Up	1.20661e-05
Unigene40497_All	57	437	16.85	120.96	2.84371	Up	3.29811e-13
Unigene37394_All	5	38	1.48	10.52	2.82947	Up	0.000113536
Unigene34763_All	5	38	1.48	10.52	2.82947	Up	0.00011351
Unigene43513_All	5	38	1.48	10.52	2.82947	Up	0.000113484
Unigene43165_All	7	53	2.07	14.67	2.82517	Up	3.80668e-05
Unigene34003_All	9	68	2.66	18.82	2.82277	Up	1.20629e-05
Unigene82_All	11	83	3.25	22.97	2.82124	Up	3.72096e-06
Unigene41286_All	15	113	4.43	31.28	2.81986	Up	3.18876e-07
Unigene28503_All	6	45	1.77	12.46	2.81548	Up	6.62707e-05
Unigene34284_All	8	60	2.36	16.61	2.81519	Up	2.15995e-05
Unigene42778_All	8	60	2.36	16.61	2.81519	Up	2.1594e-05
Unigene20284_All	4	30	1.18	8.3	2.81432	Up	0.000217807
Unigene34513_All	4	30	1.18	8.3	2.81432	Up	0.0002179
Unigene13147_All	4	30	1.18	8.3	2.81432	Up	0.000217854
Unigene38149_All	4	30	1.18	8.3	2.81432	Up	0.00021776
Unigene35522_All	11	82	3.25	22.7	2.80418	Up	3.72204e-06
Unigene40081_All	92	686	27.2	189.88	2.80341	Up	3.33257e-15
Unigene18492_All	7	52	2.07	14.39	2.79736	Up	3.80553e-05
Unigene21016_All	7	52	2.07	14.39	2.79736	Up	3.80647e-05
Unigene36450_All	12	89	3.55	24.64	2.79511	Up	2.03709e-06
Unigene21583_All	8	59	2.36	16.33	2.79067	Up	2.15892e-05
Unigene1235_All	5	37	1.48	10.24	2.79055	Up	0.000114813
Unigene17721_All	10	74	2.96	20.48	2.79055	Up	6.73284e-06
Unigene27617_All	16	118	4.73	32.66	2.78761	Up	1.69218e-07
Unigene17361_All	52	383	15.37	106.01	2.78601	Up	2.75466e-13
Unigene41185_All	19	140	5.62	38.75	2.78555	Up	2.52244e-08
Unigene39761_All	14	103	4.14	28.51	2.78377	Up	5.96461e-07
Unigene37369_All	6	44	1.77	12.18	2.78269	Up	6.63588e-05
Unigene6406_All	6	44	1.77	12.18	2.78269	Up	6.63746e-05
Unigene41067_All	6	44	1.77	12.18	2.78269	Up	6.63904e-05
Unigene36721_All	17	125	5.03	34.6	2.78214	Up	9.01299e-08
Unigene39959_All	9	66	2.66	18.27	2.77998	Up	1.20598e-05
Unigene18246_All	3	22	0.89	6.09	2.77456	Up	0.000910648
Unigene42823_All	3	22	0.89	6.09	2.77456	Up	0.000909977
Unigene2799_All	3	22	0.89	6.09	2.77456	Up	0.00091048
Unigene37984_All	3	22	0.89	6.09	2.77456	Up	0.000910145
Unigene20155_All	3	22	0.89	6.09	2.77456	Up	0.000910313
Unigene8692_All	3	22	0.89	6.09	2.77456	Up	0.000910816
Unigene35479_All	23	168	6.8	46.5	2.77362	Up	1.95153e-09
Unigene42915_All	10	73	2.96	20.21	2.7714	Up	6.73097e-06
Unigene39714_All	10	73	2.96	20.21	2.7714	Up	6.73471e-06
Unigene25015_All	7	51	2.07	14.12	2.77004	Up	3.80492e-05
Unigene17581_All	7	51	2.07	14.12	2.77004	Up	3.80586e-05
Unigene36618_All	4	29	1.18	8.03	2.76661	Up	0.000242281
Unigene5632_All	4	29	1.18	8.03	2.76661	Up	0.000242332
Unigene41172_All	16	116	4.73	32.11	2.76311	Up	1.68929e-07
Unigene11450_All	9	65	2.66	17.99	2.7577	Up	1.20567e-05
Unigene23536_All	9	65	2.66	17.99	2.7577	Up	1.20535e-05
Unigene35027_All	71	512	20.99	141.72	2.75527	Up	0
Unigene36268_All	47	338	13.89	93.56	2.75185	Up	0
Unigene27253_All	5	36	1.48	9.96	2.75055	Up	0.000117043
Unigene13883_All	5	36	1.48	9.96	2.75055	Up	0.000117069
Unigene9340_All	7	50	2.07	13.84	2.74114	Up	3.80238e-05
Unigene8043_All	7	50	2.07	13.84	2.74114	Up	3.80332e-05
Unigene36521_All	7	50	2.07	13.84	2.74114	Up	3.80144e-05
Unigene29945_All	59	421	17.44	116.53	2.74023	Up	0
Unigene3842_All	9	64	2.66	17.72	2.73588	Up	1.20473e-05
Unigene21741_All	9	64	2.66	17.72	2.73588	Up	1.20505e-05
Unigene29981_All	53	376	15.67	104.08	2.73162	Up	1.22282e-13
Unigene20158_All	10	71	2.96	19.65	2.73086	Up	6.72914e-06
Unigene32965_All	27	190	7.98	52.59	2.72033	Up	1.51608e-10
Unigene34062_All	57	400	16.85	110.72	2.7161	Up	3.30021e-13
Unigene13011_All	4	28	1.18	7.75	2.71541	Up	0.000285255
Unigene41_All	4	28	1.18	7.75	2.71541	Up	0.000285195
Unigene41136_All	18	126	5.32	34.88	2.7129	Up	4.77449e-08
Unigene32553_All	21	147	6.21	40.69	2.71201	Up	7.00278e-09
Unigene19426_All	10	70	2.96	19.38	2.7109	Up	6.72731e-06
Unigene16256_All	32	223	9.46	61.73	2.70606	Up	8.04071e-12
Unigene26390_All	23	160	6.8	44.29	2.70337	Up	1.94657e-09
Unigene31636_All	20	139	5.91	38.48	2.70288	Up	1.32906e-08
Unigene42014_All	15	104	4.43	28.79	2.70019	Up	3.17817e-07
Unigene36075_All	15	104	4.43	28.79	2.70019	Up	3.18346e-07
Unigene42764_All	13	90	3.84	24.91	2.69755	Up	1.10305e-06
Unigene40051_All	14	97	4.14	26.85	2.69722	Up	5.95307e-07
Unigene8457_All	9	62	2.66	17.16	2.68955	Up	1.20449e-05
Unigene21558_All	11	75	3.25	20.76	2.67529	Up	3.71776e-06
Unigene40274_All	9	61	2.66	16.88	2.66582	Up	1.20427e-05
Unigene36478_All	9	61	2.66	16.88	2.66582	Up	1.20395e-05
Unigene23883_All	8	54	2.36	14.95	2.66329	Up	2.1606e-05
Unigene8192_All	4	27	1.18	7.47	2.66232	Up	0.00035224
Unigene5310_All	4	27	1.18	7.47	2.66232	Up	0.000352097
Unigene1595_All	4	27	1.18	7.47	2.66232	Up	0.000352168
Unigene17083_All	4	27	1.18	7.47	2.66232	Up	0.000351953
Unigene29734_All	4	27	1.18	7.47	2.66232	Up	0.000352025
Unigene29265_All	17	115	5.03	31.83	2.66176	Up	9.00662e-08
Unigene41694_All	16	108	4.73	29.89	2.65975	Up	1.69103e-07
Unigene32918_All	257	1730	75.97	478.86	2.6561	Up	5.56695e-12
Unigene29625_All	18	121	5.32	33.49	2.65423	Up	4.76754e-08
Unigene37788_All	69	463	20.4	128.16	2.6513	Up	0
Unigene42157_All	6	40	1.77	11.07	2.64483	Up	6.8496e-05
Unigene23189_All	59	394	17.44	109.06	2.64465	Up	0
Unigene34203_All	18	120	5.32	33.22	2.64255	Up	4.77797e-08
Unigene29542_All	8	53	2.36	14.67	2.63601	Up	2.16117e-05
Unigene18896_All	16	106	4.73	29.34	2.63296	Up	1.69392e-07
Unigene25848_All	53	351	15.67	97.16	2.63236	Up	1.22122e-13
Unigene13740_All	164	1082	48.48	299.5	2.62709	Up	1.13462e-12
Unigene34867_All	27	178	7.98	49.27	2.62625	Up	1.5168e-10
Unigene41863_All	27	178	7.98	49.27	2.62625	Up	1.51752e-10
Unigene17589_All	10	66	2.96	18.27	2.62581	Up	6.72226e-06
Unigene157_All	10	66	2.96	18.27	2.62581	Up	6.72599e-06
Unigene7029_All	10	66	2.96	18.27	2.62581	Up	6.72413e-06
Unigene40539_All	5	33	1.48	9.13	2.62502	Up	0.000138147
Unigene23289_All	5	33	1.48	9.13	2.62502	Up	0.000138178
Unigene28407_All	12	79	3.55	21.87	2.62306	Up	2.03893e-06
Unigene8988_All	229	1505	67.7	416.58	2.62137	Up	2.34934e-12
Unigene34096_All	45	295	13.3	81.66	2.6182	Up	0
Unigene26260_All	13	85	3.84	23.53	2.61532	Up	1.10134e-06
Unigene6287_All	6	39	1.77	10.8	2.60921	Up	7.02884e-05
Unigene36280_All	4	26	1.18	7.2	2.60921	Up	0.000459827
Unigene42283_All	4	26	1.18	7.2	2.60921	Up	0.000459917
Unigene34774_All	10	65	2.96	17.99	2.60353	Up	6.72083e-06
Unigene37664_All	15	97	4.43	26.85	2.59954	Up	3.17712e-07
Unigene37621_All	17	110	5.03	30.45	2.59781	Up	9.01617e-08
Unigene25125_All	59	381	17.44	105.46	2.59622	Up	0
Unigene19698_All	7	45	2.07	12.46	2.5896	Up	3.86582e-05
Unigene34574_All	5	32	1.48	8.86	2.58171	Up	0.000157681
Unigene42495_All	5	32	1.48	8.86	2.58171	Up	0.000157646
Unigene24758_All	5	32	1.48	8.86	2.58171	Up	0.000157611
Unigene31590_All	5	32	1.48	8.86	2.58171	Up	0.000157716
Unigene42469_All	19	121	5.62	33.49	2.57509	Up	2.51866e-08
Unigene42761_All	14	89	4.14	24.64	2.5733	Up	5.95116e-07
Unigene40179_All	85	540	25.13	149.47	2.57237	Up	0
Unigene21514_All	122	775	36.07	214.52	2.57224	Up	5.54775e-13
Unigene37757_All	9	57	2.66	15.78	2.5686	Up	1.20526e-05
Unigene41269_All	12	76	3.55	21.04	2.56724	Up	2.03467e-06
Unigene39175_All	16	101	4.73	27.96	2.56345	Up	1.6945e-07
Unigene15836_All	20	126	5.91	34.88	2.56117	Up	1.3306e-08
Unigene41604_All	7	44	2.07	12.18	2.55681	Up	3.91136e-05
Unigene30896_All	22	138	6.5	38.2	2.55506	Up	3.69378e-09
Unigene38467_All	30	188	8.87	52.04	2.55261	Up	2.39304e-11
Unigene26763_All	4	25	1.18	6.92	2.55199	Up	0.000647096
Unigene16130_All	4	25	1.18	6.92	2.55199	Up	0.000647219
Unigene3678_All	4	25	1.18	6.92	2.55199	Up	0.000647342
Unigene43004_All	20	125	5.91	34.6	2.54954	Up	1.32957e-08
Unigene28278_All	58	362	17.15	100.2	2.5466	Up	0
Unigene43187_All	13	81	3.84	22.42	2.54561	Up	1.10101e-06
Unigene3583_All	5	31	1.48	8.58	2.53538	Up	0.000187339
Unigene7448_All	5	31	1.48	8.58	2.53538	Up	0.00018742
Unigene41483_All	5	31	1.48	8.58	2.53538	Up	0.00018738
Unigene38900_All	16	99	4.73	27.4	2.53426	Up	1.68987e-07
Unigene854_All	6	37	1.77	10.24	2.53239	Up	7.83821e-05
Unigene30717_All	41	253	12.12	70.03	2.53058	Up	1.47676e-12
Unigene20151_All	48	296	14.19	81.93	2.52952	Up	1.04161e-12
Unigene29124_All	13	80	3.84	22.14	2.52748	Up	1.10068e-06
Unigene38512_All	7	43	2.07	11.9	2.52326	Up	3.99073e-05
Unigene16271_All	7	43	2.07	11.9	2.52326	Up	3.99171e-05
Unigene19746_All	8	49	2.36	13.56	2.5225	Up	2.18894e-05
Unigene31475_All	8	49	2.36	13.56	2.5225	Up	2.18838e-05
Unigene18195_All	369	2264	109.08	626.68	2.52234	Up	0
Unigene29067_All	18	110	5.32	30.45	2.51694	Up	4.76581e-08
Unigene27461_All	35	214	10.35	59.24	2.51694	Up	2.1092e-12
Unigene41900_All	38	232	11.23	64.22	2.51566	Up	1.11195e-12
Unigene22923_All	28	171	8.28	47.33	2.51505	Up	8.07414e-11
Unigene24615_All	75	456	22.17	126.22	2.50926	Up	0
Unigene3569_All	12	73	3.55	20.21	2.50918	Up	2.03424e-06
Unigene37825_All	12	73	3.55	20.21	2.50918	Up	2.03363e-06
Unigene28106_All	12	73	3.55	20.21	2.50918	Up	2.03302e-06
Unigene2435_All	180	1090	53.21	301.71	2.50339	Up	3.02766e-12
Unigene12658_All	17	103	5.03	28.51	2.50284	Up	9.00345e-08
Unigene32592_All	84	508	24.83	140.61	2.50154	Up	0
Unigene43737_All	26	157	7.69	43.46	2.49863	Up	2.87229e-10
Unigene20397_All	72	433	21.28	119.85	2.49366	Up	0
Unigene12423_All	6	36	1.77	9.96	2.4924	Up	8.66787e-05
Unigene22448_All	4	24	1.18	6.64	2.4924	Up	0.000949625
Unigene17729_All	4	24	1.18	6.64	2.4924	Up	0.000949451
Unigene36269_All	4	24	1.18	6.64	2.4924	Up	0.000949102
Unigene39644_All	4	24	1.18	6.64	2.4924	Up	0.000948753
Unigene13499_All	4	24	1.18	6.64	2.4924	Up	0.000948928
Unigene15443_All	4	24	1.18	6.64	2.4924	Up	0.000949276
Unigene30571_All	6	36	1.77	9.96	2.4924	Up	8.66585e-05
Unigene26079_All	11	66	3.25	18.27	2.49097	Up	3.71893e-06
Unigene33879_All	11	66	3.25	18.27	2.49097	Up	3.71785e-06
Unigene37931_All	18	108	5.32	29.89	2.49016	Up	4.77275e-08
Unigene41992_All	14	84	4.14	23.25	2.48953	Up	5.94932e-07
Unigene36537_All	27	161	7.98	44.56	2.48129	Up	1.51897e-10
Unigene34_All	18	107	5.32	29.62	2.47707	Up	4.76407e-08
Unigene32348_All	19	113	5.62	31.28	2.4766	Up	2.5196e-08
Unigene42137_All	14	83	4.14	22.97	2.47205	Up	5.94747e-07
Unigene43181_All	14	83	4.14	22.97	2.47205	Up	5.94555e-07
Unigene26119_All	77	456	22.76	126.22	2.47137	Up	0
Unigene41213_All	24	142	7.09	39.31	2.47104	Up	1.03005e-09
Unigene34481_All	11	65	3.25	17.99	2.46868	Up	3.71829e-06
Unigene41970_All	10	59	2.96	16.33	2.46386	Up	6.73767e-06
Unigene39977_All	18	106	5.32	29.34	2.46337	Up	4.77623e-08
Unigene29390_All	17	100	5.03	27.68	2.46021	Up	9.00027e-08
Unigene14258_All	31	182	9.16	50.38	2.45943	Up	1.35721e-11
Unigene43682_All	7	41	2.07	11.35	2.45499	Up	4.35267e-05
Unigene23119_All	21	123	6.21	34.05	2.45499	Up	7.01394e-09
Unigene42669_All	20	117	5.91	32.39	2.45432	Up	1.32854e-08
Unigene23857_All	13	76	3.84	21.04	2.45396	Up	1.10048e-06
Unigene40916_All	13	76	3.84	21.04	2.45396	Up	1.10014e-06
Unigene16919_All	11	64	3.25	17.72	2.44687	Up	3.71974e-06
Unigene11691_All	27	157	7.98	43.46	2.44523	Up	1.51825e-10
Unigene36741_All	43	250	12.71	69.2	2.44481	Up	1.25722e-12
Unigene26018_All	16	93	4.73	25.74	2.4441	Up	1.68872e-07
Unigene34663_All	45	261	13.3	72.24	2.44137	Up	0
Unigene35944_All	5	29	1.48	8.03	2.4398	Up	0.000319349
Unigene32959_All	5	29	1.48	8.03	2.4398	Up	0.000319152
Unigene8185_All	5	29	1.48	8.03	2.4398	Up	0.000319283
Unigene41216_All	5	29	1.48	8.03	2.4398	Up	0.000319086
Unigene43880_All	5	29	1.48	8.03	2.4398	Up	0.000319218
Unigene13207_All	10	58	2.96	16.05	2.4389	Up	6.75142e-06
Unigene2586_All	19	110	5.62	30.45	2.4378	Up	2.52433e-08
Unigene15334_All	19	110	5.62	30.45	2.4378	Up	2.52055e-08
Unigene42615_All	9	52	2.66	14.39	2.43557	Up	1.22676e-05
Unigene16553_All	13	75	3.84	20.76	2.43463	Up	1.0999e-06
Unigene12852_All	8	46	2.36	12.73	2.43137	Up	2.30153e-05
Unigene35926_All	33	190	9.76	52.59	2.42984	Up	4.95283e-12
Unigene15118_All	23	132	6.8	36.54	2.42587	Up	1.94987e-09
Unigene39401_All	38	218	11.23	60.34	2.42576	Up	1.11262e-12
Unigene34845_All	108	619	31.93	171.34	2.42388	Up	0
Unigene21439_All	26	149	7.69	41.24	2.42299	Up	2.8683e-10
Unigene37740_All	7	40	2.07	11.07	2.41895	Up	4.7182e-05
Unigene17256_All	14	80	4.14	22.14	2.41895	Up	5.94421e-07
Unigene40323_All	17	97	5.03	26.85	2.41629	Up	8.99714e-08
Unigene32154_All	17	97	5.03	26.85	2.41629	Up	8.99079e-08
Unigene40997_All	17	97	5.03	26.85	2.41629	Up	8.99396e-08
Unigene11252_All	10	57	2.96	15.78	2.41443	Up	6.7754e-06
Unigene42428_All	10	57	2.96	15.78	2.41443	Up	6.77353e-06
Unigene41736_All	25	142	7.39	39.31	2.41125	Up	5.43621e-10
Unigene31233_All	31	176	9.16	48.72	2.41109	Up	1.35935e-11
Unigene2629_All	6	34	1.77	9.41	2.41045	Up	0.000122108
Unigene2380_All	6	34	1.77	9.41	2.41045	Up	0.000122163
Unigene33838_All	6	34	1.77	9.41	2.41045	Up	0.000122136
Unigene29587_All	71	402	20.99	111.27	2.40629	Up	0
Unigene41979_All	32	181	9.46	50.1	2.4049	Up	8.02786e-12
Unigene36444_All	26	147	7.69	40.69	2.40362	Up	2.86564e-10
Unigene35964_All	23	130	6.8	35.98	2.40359	Up	1.95236e-09
Unigene20779_All	17	96	5.03	26.57	2.40117	Up	8.98765e-08
Unigene7463_All	8	45	2.36	12.46	2.40045	Up	2.39926e-05
Unigene21267_All	8	45	2.36	12.46	2.40045	Up	2.39988e-05
Unigene26267_All	16	90	4.73	24.91	2.39681	Up	1.68761e-07
Unigene42762_All	23	129	6.8	35.71	2.39272	Up	1.9507e-09
Unigene16547_All	5	28	1.48	7.75	2.3886	Up	0.000450282
Unigene34323_All	5	28	1.48	7.75	2.3886	Up	0.000450013
Unigene37928_All	5	28	1.48	7.75	2.3886	Up	0.000450102
Unigene42932_All	5	28	1.48	7.75	2.3886	Up	0.000450192
Unigene38277_All	10	56	2.96	15.5	2.3886	Up	6.81432e-06
Unigene18190_All	12	67	3.55	18.55	2.38553	Up	2.03683e-06
Unigene7197_All	9	50	2.66	13.84	2.37935	Up	1.26806e-05
Unigene42971_All	11	61	3.25	16.88	2.3768	Up	3.73893e-06
Unigene24573_All	11	61	3.25	16.88	2.3768	Up	3.73785e-06
Unigene33361_All	43	238	12.71	65.88	2.37388	Up	1.25797e-12
Unigene25770_All	17	94	5.03	26.02	2.37099	Up	8.98463e-08
Unigene26074_All	8	44	2.36	12.18	2.36766	Up	2.55005e-05
Unigene32266_All	63	347	18.62	96.05	2.36693	Up	0
Unigene37425_All	6	33	1.77	9.13	2.36687	Up	0.000157978
Unigene38225_All	6	33	1.77	9.13	2.36687	Up	0.000158013
Unigene31410_All	14	77	4.14	21.31	2.36383	Up	5.94486e-07
Unigene37164_All	12	66	3.55	18.27	2.36359	Up	2.03862e-06
Unigene35748_All	12	66	3.55	18.27	2.36359	Up	2.03923e-06
Unigene29277_All	15	82	4.43	22.7	2.35731	Up	3.17483e-07
Unigene30724_All	32	175	9.46	48.44	2.35629	Up	8.03642e-12
Unigene13608_All	11	60	3.25	16.61	2.35354	Up	3.75435e-06
Unigene29722_All	7	38	2.07	10.52	2.34543	Up	6.31502e-05
Unigene42433_All	7	38	2.07	10.52	2.34543	Up	6.31654e-05
Unigene30695_All	57	309	16.85	85.53	2.34368	Up	3.29601e-13
Unigene22355_All	19	103	5.62	28.51	2.34283	Up	2.5168e-08
Unigene39230_All	12	65	3.55	17.99	2.3413	Up	2.04297e-06
Unigene14902_All	193	1041	57.05	288.15	2.33652	Up	7.5504e-13
Unigene42080_All	10	54	2.96	14.95	2.33648	Up	6.99233e-06
Unigene23418_All	5	27	1.48	7.47	2.33551	Up	0.00065289
Unigene43096_All	5	27	1.48	7.47	2.33551	Up	0.000652642
Unigene4184_All	5	27	1.48	7.47	2.33551	Up	0.000653014
Unigene27365_All	5	27	1.48	7.47	2.33551	Up	0.000652766
Unigene38916_All	5	27	1.48	7.47	2.33551	Up	0.000653138
Unigene40099_All	13	70	3.84	19.38	2.33539	Up	1.10263e-06
Unigene31641_All	8	43	2.36	11.9	2.3341	Up	2.81152e-05
Unigene41800_All	37	199	10.94	55.08	2.33192	Up	1.30816e-12
Unigene5879_All	44	236	13.01	65.32	2.3279	Up	7.04159e-13
Unigene620_All	20	107	5.91	29.62	2.32534	Up	1.32804e-08
Unigene5710_All	6	32	1.77	8.86	2.32356	Up	0.000214589
Unigene18426_All	6	32	1.77	8.86	2.32356	Up	0.000214635
Unigene17383_All	6	32	1.77	8.86	2.32356	Up	0.000214543
Unigene33744_All	15	80	4.43	22.14	2.32128	Up	3.17527e-07
Unigene25597_All	57	304	16.85	84.15	2.32021	Up	3.30232e-13
Unigene43661_All	12	64	3.55	17.72	2.31949	Up	2.04986e-06
Unigene38824_All	29	154	8.57	42.63	2.3145	Up	4.38786e-11
Unigene7119_All	13	69	3.84	19.1	2.31439	Up	1.10444e-06
Unigene26989_All	61	323	18.03	89.41	2.31004	Up	2.49801e-13
Unigene36002_All	51	270	15.08	74.74	2.30924	Up	0
Unigene41242_All	25	132	7.39	36.54	2.30583	Up	5.42641e-10
Unigene10072_All	11	58	3.25	16.05	2.30406	Up	3.83392e-06
Unigene35135_All	26	137	7.69	37.92	2.3019	Up	2.86963e-10
Unigene35385_All	27	142	7.98	39.31	2.30044	Up	1.51969e-10
Unigene38718_All	39	205	11.53	56.74	2.29897	Up	1.04756e-12
Unigene40011_All	67	351	19.81	97.16	2.29413	Up	0
Unigene34717_All	91	476	26.9	131.76	2.29223	Up	0
Unigene18654_All	61	319	18.03	88.3	2.29201	Up	2.49318e-13
Unigene32127_All	27	141	7.98	39.03	2.29012	Up	1.51464e-10
Unigene31459_All	82	427	24.24	118.19	2.28565	Up	0
Unigene36102_All	150	781	44.34	216.18	2.28555	Up	0
Unigene28751_All	5	26	1.48	7.2	2.2824	Up	0.000982939
Unigene12093_All	5	26	1.48	7.2	2.2824	Up	0.000983119
Unigene29433_All	5	26	1.48	7.2	2.2824	Up	0.000982759
Unigene28150_All	22	114	6.5	31.56	2.27959	Up	3.68172e-09
Unigene41989_All	60	311	17.74	86.08	2.27867	Up	0
Unigene42769_All	6	31	1.77	8.58	2.27723	Up	0.0003037
Unigene43554_All	6	31	1.77	8.58	2.27723	Up	0.000303763
Unigene10686_All	6	31	1.77	8.58	2.27723	Up	0.000303638
Unigene39405_All	42	217	12.42	60.07	2.27398	Up	1.1297e-12
Unigene35952_All	49	253	14.49	70.03	2.27292	Up	1.81871e-13
Unigene29341_All	13	67	3.84	18.55	2.27224	Up	1.11331e-06
Unigene32566_All	19	98	5.62	27.13	2.27125	Up	2.51616e-08
Unigene14089_All	7	36	2.07	9.96	2.26651	Up	0.000103808
Unigene21924_All	7	36	2.07	9.96	2.26651	Up	0.000103856
Unigene33069_All	7	36	2.07	9.96	2.26651	Up	0.000103832
Unigene4634_All	15	77	4.43	21.31	2.26615	Up	3.1822e-07
Unigene39110_All	8	41	2.36	11.35	2.26583	Up	3.88476e-05
Unigene8670_All	8	41	2.36	11.35	2.26583	Up	3.88381e-05
Unigene22271_All	41	210	12.12	58.13	2.26189	Up	1.47938e-12
Unigene6908_All	25	128	7.39	35.43	2.26133	Up	5.43376e-10
Unigene28038_All	9	46	2.66	12.73	2.25873	Up	1.67131e-05
Unigene43832_All	19	97	5.62	26.85	2.25628	Up	2.51541e-08
Unigene38090_All	10	51	2.96	14.12	2.25407	Up	7.93384e-06
Unigene41877_All	21	107	6.21	29.62	2.25391	Up	6.99758e-09
Unigene36179_All	32	163	9.46	45.12	2.25385	Up	8.03214e-12
Unigene42996_All	35	178	10.35	49.27	2.25108	Up	2.108e-12
Unigene25037_All	36	183	10.64	50.65	2.25106	Up	1.62204e-12
Unigene11241_All	13	66	3.84	18.27	2.2503	Up	1.12224e-06
Unigene35487_All	61	309	18.03	85.53	2.24603	Up	2.4964e-13
Unigene40759_All	30	152	8.87	42.07	2.24579	Up	2.39182e-11
Unigene39351_All	46	233	13.6	64.49	2.24547	Up	6.91495e-13
Unigene39586_All	18	91	5.32	25.19	2.24335	Up	4.7655e-08
Unigene29793_All	186	940	54.99	260.19	2.24232	Up	6.05185e-12
Unigene38582_All	25	126	7.39	34.88	2.23875	Up	5.42398e-10
Unigene22678_All	8	40	2.36	11.07	2.2298	Up	4.97295e-05
Unigene24456_All	6	30	1.77	8.3	2.22936	Up	0.000445511
Unigene229_All	6	30	1.77	8.3	2.22936	Up	0.000445599
Unigene42038_All	13	65	3.84	17.99	2.22802	Up	1.13623e-06
Unigene43395_All	13	65	3.84	17.99	2.22802	Up	1.13588e-06
Unigene35603_All	11	55	3.25	15.22	2.22746	Up	4.23268e-06
Unigene37085_All	78	390	23.06	107.95	2.2269	Up	0
Unigene37924_All	7	35	2.07	9.69	2.22687	Up	0.000141592
Unigene8648_All	7	35	2.07	9.69	2.22687	Up	0.00014156
Unigene42638_All	14	70	4.14	19.38	2.22687	Up	6.03754e-07
Unigene42602_All	7	35	2.07	9.69	2.22687	Up	0.000141623
Unigene41814_All	35	175	10.35	48.44	2.22657	Up	2.11162e-12
Unigene30637_All	32	159	9.46	44.01	2.21792	Up	8.02359e-12
Unigene38030_All	35	173	10.35	47.89	2.21009	Up	2.11041e-12
Unigene43465_All	16	79	4.73	21.87	2.20904	Up	1.69816e-07
Unigene39238_All	17	84	5.03	23.25	2.2086	Up	9.0125e-08
Unigene3189_All	13	64	3.84	17.72	2.2062	Up	1.15947e-06
Unigene17952_All	23	113	6.8	31.28	2.20163	Up	1.94346e-09
Unigene41892_All	22	108	6.5	29.89	2.20115	Up	3.68085e-09
Unigene31686_All	21	103	6.21	28.51	2.1988	Up	6.99698e-09
Unigene41837_All	10	49	2.96	13.56	2.19569	Up	9.94262e-06
Unigene27457_All	10	49	2.96	13.56	2.19569	Up	9.93993e-06
Unigene2894_All	19	93	5.62	25.74	2.19537	Up	2.51753e-08
Unigene42483_All	9	44	2.66	12.18	2.19502	Up	2.41323e-05
Unigene9047_All	9	44	2.66	12.18	2.19502	Up	2.412e-05
Unigene389_All	9	44	2.66	12.18	2.19502	Up	2.41261e-05
Unigene24121_All	8	39	2.36	10.8	2.19417	Up	6.67439e-05
Unigene39489_All	24	117	7.09	32.39	2.19169	Up	1.02968e-09
Unigene39837_All	23	112	6.8	31	2.18866	Up	1.94276e-09
Unigene38613_All	29	141	8.57	39.03	2.18722	Up	4.3813e-11
Unigene19179_All	7	34	2.07	9.41	2.18456	Up	0.000202977
Unigene31046_All	21	102	6.21	28.23	2.18456	Up	6.99575e-09
Unigene43321_All	7	34	2.07	9.41	2.18456	Up	0.000202933
Unigene24148_All	88	427	26.01	118.19	2.18397	Up	0
Unigene43734_All	20	97	5.91	26.85	2.18369	Up	1.32906e-08
Unigene43560_All	13	63	3.84	17.44	2.18322	Up	1.19683e-06
Unigene6956_All	13	63	3.84	17.44	2.18322	Up	1.19646e-06
Unigene36515_All	6	29	1.77	8.03	2.18165	Up	0.000659324
Unigene29713_All	30	145	8.87	40.14	2.17803	Up	2.39548e-11
Unigene29511_All	70	338	20.69	93.56	2.17696	Up	0
Unigene37175_All	12	58	3.55	16.05	2.17668	Up	2.39243e-06
Unigene26203_All	34	164	10.05	45.4	2.1755	Up	3.01277e-12
Unigene29063_All	28	135	8.28	37.37	2.17418	Up	8.07021e-11
Unigene22108_All	17	82	5.03	22.7	2.17406	Up	9.0598e-08
Unigene32765_All	15	72	4.43	19.93	2.16956	Up	3.28378e-07
Unigene23081_All	10	48	2.96	13.29	2.16667	Up	1.18818e-05
Unigene39720_All	9	43	2.66	11.9	2.16146	Up	3.1461e-05
Unigene22263_All	22	105	6.5	29.06	2.16052	Up	3.6815e-09
Unigene15817_All	13	62	3.84	17.16	2.15987	Up	1.25594e-06
Unigene37345_All	35	167	10.35	46.23	2.1592	Up	2.10679e-12
Unigene5836_All	26	124	7.69	34.32	2.15799	Up	2.86322e-10
Unigene39944_All	25	119	7.39	32.94	2.15619	Up	5.42237e-10
Unigene42500_All	24	114	7.09	31.56	2.15424	Up	1.02948e-09
Unigene39916_All	18	85	5.32	23.53	2.145	Up	4.81179e-08
Unigene39284_All	53	250	15.67	69.2	2.14277	Up	1.22202e-13
Unigene23380_All	14	66	4.14	18.27	2.14177	Up	6.60078e-07
Unigene18849_All	7	33	2.07	9.13	2.14098	Up	0.000297104
Unigene40157_All	7	33	2.07	9.13	2.14098	Up	0.000297166
Unigene23144_All	7	33	2.07	9.13	2.14098	Up	0.000297227
Unigene36979_All	7	33	2.07	9.13	2.14098	Up	0.000297289
Unigene22712_All	7	33	2.07	9.13	2.14098	Up	0.000297043
Unigene21842_All	7	33	2.07	9.13	2.14098	Up	0.00029735
Unigene43467_All	17	80	5.03	22.14	2.13802	Up	9.18041e-08
Unigene18724_All	17	80	5.03	22.14	2.13802	Up	9.18365e-08
Unigene37906_All	10	47	2.96	13.01	2.13595	Up	1.49184e-05
Unigene9913_All	10	47	2.96	13.01	2.13595	Up	1.49223e-05
Unigene37514_All	132	619	39.02	171.34	2.13458	Up	1.28675e-12
Unigene42796_All	22	103	6.5	28.51	2.13296	Up	3.68451e-09
Unigene36439_All	44	206	13.01	57.02	2.13185	Up	7.04594e-13
Unigene8714_All	55	257	16.26	71.14	2.12933	Up	0
Unigene43825_All	15	70	4.43	19.38	2.12919	Up	3.46529e-07
Unigene43578_All	15	70	4.43	19.38	2.12919	Up	3.46644e-07
Unigene42849_All	12	56	3.55	15.5	2.12638	Up	2.98438e-06
Unigene30632_All	148	689	43.75	190.72	2.1241	Up	0
Unigene7130_All	31	144	9.16	39.86	2.12152	Up	1.3565e-11
Unigene30346_All	82	381	24.24	105.46	2.12123	Up	0
Unigene43399_All	28	130	8.28	35.98	2.11949	Up	8.06718e-11
Unigene11551_All	25	116	7.39	32.11	2.11938	Up	5.42271e-10
Unigene39709_All	11	51	3.25	14.12	2.11923	Up	7.21358e-06
Unigene34789_All	11	51	3.25	14.12	2.11923	Up	7.21557e-06
Unigene19480_All	11	51	3.25	14.12	2.11923	Up	7.21159e-06
Unigene35059_All	41	190	12.12	52.59	2.1174	Up	1.47588e-12
Unigene12373_All	8	37	2.36	10.24	2.11736	Up	0.000133782
Unigene21718_All	16	74	4.73	20.48	2.1143	Up	1.80759e-07
Unigene27820_All	52	240	15.37	66.43	2.11172	Up	2.75643e-13
Unigene17204_All	59	272	17.44	75.29	2.11006	Up	0
Unigene40137_All	22	101	6.5	27.96	2.10485	Up	3.69297e-09
Unigene34906_All	27	124	7.98	34.32	2.10459	Up	1.51456e-10
Unigene7055_All	10	46	2.96	12.73	2.10456	Up	1.98575e-05
Unigene40062_All	24	110	7.09	30.45	2.10258	Up	1.03088e-09
Unigene35037_All	41	188	12.12	52.04	2.10223	Up	1.47763e-12
Unigene499_All	12	55	3.55	15.22	2.10008	Up	3.54608e-06
Unigene23526_All	12	55	3.55	15.22	2.10008	Up	3.54505e-06
Unigene5667_All	14	64	4.14	17.72	2.09768	Up	7.67218e-07
Unigene42129_All	7	32	2.07	8.86	2.09768	Up	0.000444138
Unigene23243_All	7	32	2.07	8.86	2.09768	Up	0.000444226
Unigene41832_All	14	64	4.14	17.72	2.09768	Up	7.66731e-07
Unigene43673_All	7	32	2.07	8.86	2.09768	Up	0.000444315
Unigene24602_All	14	64	4.14	17.72	2.09768	Up	7.66974e-07
Unigene28664_All	14	64	4.14	17.72	2.09768	Up	7.66487e-07
Unigene43747_All	27	123	7.98	34.05	2.09319	Up	1.51424e-10
Unigene29839_All	27	123	7.98	34.05	2.09319	Up	1.51353e-10
Unigene41871_All	9	41	2.66	11.35	2.09319	Up	6.09877e-05
Unigene20732_All	20	91	5.91	25.19	2.09162	Up	1.35236e-08
Unigene42029_All	11	50	3.25	13.84	2.09033	Up	9.29878e-06
Unigene18853_All	13	59	3.84	16.33	2.08835	Up	1.74662e-06
Unigene33250_All	86	390	25.42	107.95	2.08633	Up	0
Unigene40503_All	56	253	16.55	70.03	2.08114	Up	0
Unigene34933_All	87	393	25.72	108.78	2.08045	Up	0
Unigene27274_All	263	1187	77.75	328.56	2.07924	Up	1.2206e-12
Unigene4876_All	8	36	2.36	9.96	2.07736	Up	0.000197088
Unigene20604_All	8	36	2.36	9.96	2.07736	Up	0.000197046
Unigene23453_All	8	36	2.36	9.96	2.07736	Up	0.000197003
Unigene42985_All	85	383	25.13	106.01	2.07672	Up	0
Unigene40010_All	16	72	4.73	19.93	2.07503	Up	1.99691e-07
Unigene41074_All	14	63	4.14	17.44	2.0747	Up	8.69886e-07
Unigene34136_All	14	63	4.14	17.44	2.0747	Up	8.70161e-07
Unigene39675_All	12	54	3.55	14.95	2.07425	Up	4.4175e-06
Unigene39455_All	10	45	2.96	12.46	2.07363	Up	2.74017e-05
Unigene152_All	10	45	2.96	12.46	2.07363	Up	2.74086e-05
Unigene9939_All	23	103	6.8	28.51	2.06786	Up	1.96217e-09
Unigene40232_All	21	94	6.21	26.02	2.06696	Up	7.16252e-09
Unigene28159_All	75	335	22.17	92.73	2.06443	Up	0
Unigene37821_All	28	125	8.28	34.6	2.06307	Up	8.07369e-11
Unigene40007_All	95	423	28.08	117.09	2.06	Up	0
Unigene39821_All	56	249	16.55	68.92	2.05809	Up	0
Unigene28747_All	41	182	12.12	50.38	2.05546	Up	1.4785e-12
Unigene15335_All	7	31	2.07	8.58	2.05135	Up	0.000662062
Unigene36244_All	21	93	6.21	25.74	2.05135	Up	7.26548e-09
Unigene58_All	7	31	2.07	8.58	2.05135	Up	0.000661686
Unigene18898_All	7	31	2.07	8.58	2.05135	Up	0.000661811
Unigene41014_All	7	31	2.07	8.58	2.05135	Up	0.00066156
Unigene16980_All	14	62	4.14	17.16	2.05135	Up	1.03261e-06
Unigene20696_All	7	31	2.07	8.58	2.05135	Up	0.000661936
Unigene26479_All	38	168	11.23	46.5	2.04987	Up	1.11128e-12
Unigene43553_All	33	146	9.76	40.41	2.04976	Up	4.94741e-12
Unigene40899_All	19	84	5.62	23.25	2.04859	Up	2.75964e-08
Unigene35335_All	48	212	14.19	58.68	2.04799	Up	1.04224e-12
Unigene3160_All	17	75	5.03	20.76	2.04518	Up	1.10659e-07
Unigene41782_All	17	75	5.03	20.76	2.04518	Up	1.10698e-07
Unigene35830_All	25	110	7.39	30.45	2.0428	Up	5.47625e-10
Unigene3900_All	10	44	2.96	12.18	2.04085	Up	3.91103e-05
Unigene32717_All	28	123	8.28	34.05	2.03995	Up	8.08719e-11
Unigene42145_All	18	79	5.32	21.87	2.03946	Up	5.65153e-08
Unigene42327_All	13	57	3.84	15.78	2.03892	Up	2.72196e-06
Unigene30096_All	8	35	2.36	9.69	2.03771	Up	0.000293511
Unigene37783_All	8	35	2.36	9.69	2.03771	Up	0.000293632
Unigene42195_All	8	35	2.36	9.69	2.03771	Up	0.000293693
Unigene38827_All	8	35	2.36	9.69	2.03771	Up	0.000293571
Unigene39767_All	26	114	7.69	31.56	2.03704	Up	2.88439e-10
Unigene33790_All	21	92	6.21	25.47	2.03613	Up	7.41529e-09
Unigene42722_All	137	599	40.5	165.8	2.03345	Up	3.13373e-12
Unigene39845_All	25	109	7.39	30.17	2.02947	Up	5.50861e-10
Unigene22138_All	25	109	7.39	30.17	2.02947	Up	5.50613e-10
Unigene22962_All	20	87	5.91	24.08	2.02661	Up	1.48809e-08
Unigene5821_All	17	74	5.03	20.48	2.02559	Up	1.23252e-07
Unigene11367_All	17	74	5.03	20.48	2.02559	Up	1.23209e-07
Unigene15230_All	23	100	6.8	27.68	2.02524	Up	2.02121e-09
Unigene5898_All	26	113	7.69	31.28	2.02419	Up	2.89784e-10
Unigene42118_All	26	113	7.69	31.28	2.02419	Up	2.8965e-10
Unigene20386_All	9	39	2.66	10.8	2.02153	Up	0.000129582
Unigene39418_All	9	39	2.66	10.8	2.02153	Up	0.000129495
Unigene12566_All	9	39	2.66	10.8	2.02153	Up	0.000129553
Unigene6350_All	9	39	2.66	10.8	2.02153	Up	0.000129524
Unigene34396_All	30	130	8.87	35.98	2.02019	Up	2.39867e-11
Unigene40720_All	21	91	6.21	25.19	2.02019	Up	7.66099e-09
Unigene21986_All	22	95	6.5	26.3	2.01655	Up	3.96728e-09
Unigene1939_All	25	108	7.39	29.89	2.01602	Up	5.5511e-10
Unigene34478_All	25	108	7.39	29.89	2.01602	Up	5.55359e-10
Unigene43848_All	16	69	4.73	19.1	2.01366	Up	2.94226e-07
Unigene32883_All	13	56	3.84	15.5	2.01309	Up	3.6416e-06
Unigene18646_All	17	73	5.03	20.21	2.00644	Up	1.42369e-07
Unigene40774_All	14	60	4.14	16.61	2.00435	Up	1.67313e-06
Unigene26973_All	60	257	17.74	71.14	2.00365	Up	0
Unigene33034_All	11	47	3.25	13.01	2.00111	Up	2.52605e-05
Unigene17119_All	11	47	3.25	13.01	2.00111	Up	2.52669e-05
Unigene43231_All	22	94	6.5	26.02	2.00111	Up	4.13841e-09
Unigene16939_All	42	179	12.42	49.55	1.99622	Up	1.13106e-12
Unigene5493_All	19	81	5.62	22.42	1.99614	Up	3.47847e-08
Unigene9108_All	8	34	2.36	9.41	1.99541	Up	0.000440845
Unigene22558_All	8	34	2.36	9.41	1.99541	Up	0.000440933
Unigene3721_All	8	34	2.36	9.41	1.99541	Up	0.000441021
Unigene32370_All	40	170	11.82	47.06	1.99327	Up	1.03154e-12
Unigene34716_All	240	1020	70.95	282.34	1.99256	Up	0
Unigene36818_All	16	68	4.73	18.82	1.99235	Up	3.64946e-07
Unigene42854_All	12	51	3.55	14.12	1.99185	Up	1.12497e-05
Unigene40342_All	21	89	6.21	24.64	1.98834	Up	8.68444e-09
Unigene22987_All	21	89	6.21	24.64	1.98834	Up	8.68785e-09
Unigene37992_All	30	127	8.87	35.15	1.98652	Up	2.4216e-11
Unigene11133_All	9	38	2.66	10.52	1.98364	Up	0.000193247
Unigene13144_All	9	38	2.66	10.52	1.98364	Up	0.000193164
Unigene23146_All	9	38	2.66	10.52	1.98364	Up	0.000193206
Unigene21780_All	14	59	4.14	16.33	1.97982	Up	2.27878e-06
Unigene38738_All	14	59	4.14	16.33	1.97982	Up	2.27946e-06
Unigene26007_All	28	118	8.28	32.66	1.97982	Up	8.33021e-11
Unigene29773_All	10	42	2.96	11.63	1.97418	Up	8.53387e-05
Unigene20585_All	21	88	6.21	24.36	1.97185	Up	9.66262e-09
Unigene23764_All	61	255	18.03	70.58	1.96886	Up	2.49479e-13
Unigene36785_All	70	292	20.69	80.83	1.96596	Up	0
Unigene9991_All	17	71	5.03	19.65	1.9659	Up	2.1941e-07
Unigene43449_All	18	75	5.32	20.76	1.96431	Up	1.02286e-07
Unigene10110_All	12	50	3.55	13.84	1.96295	Up	1.6313e-05
Unigene32630_All	21	87	6.21	24.08	1.95517	Up	1.11837e-08
Unigene31281_All	71	294	20.99	81.38	1.95497	Up	0
Unigene30496_All	71	294	20.99	81.38	1.95497	Up	0
Unigene34981_All	14	58	4.14	16.05	1.95487	Up	3.22156e-06
Unigene9348_All	15	62	4.43	17.16	1.95367	Up	1.43053e-06
Unigene15641_All	15	62	4.43	17.16	1.95367	Up	1.43097e-06
Unigene13080_All	30	124	8.87	34.32	1.95204	Up	2.50657e-11
Unigene41335_All	8	33	2.36	9.13	1.95183	Up	0.000656708
Unigene9087_All	8	33	2.36	9.13	1.95183	Up	0.000656832
Unigene20114_All	8	33	2.36	9.13	1.95183	Up	0.000656583
Unigene10770_All	23	95	6.8	26.3	1.95146	Up	2.69181e-09
Unigene20909_All	373	1538	110.27	425.72	1.94886	Up	2.71749e-12
Unigene16035_All	17	70	5.03	19.38	1.94594	Up	2.92796e-07
Unigene20754_All	20	82	5.91	22.7	1.94146	Up	2.87564e-08
Unigene23600_All	30	123	8.87	34.05	1.94065	Up	2.57457e-11
Unigene2858_All	11	45	3.25	12.46	1.93879	Up	5.55193e-05
Unigene34807_All	11	45	3.25	12.46	1.93879	Up	5.55059e-05
Unigene2437_All	22	90	6.5	24.91	1.93821	Up	6.47542e-09
Unigene21276_All	36	147	10.64	40.69	1.93518	Up	1.62831e-12
Unigene38857_All	35	143	10.35	39.58	1.93514	Up	2.12957e-12
Unigene19753_All	14	57	4.14	15.78	1.93039	Up	4.62982e-06
Unigene33400_All	15	61	4.43	16.88	1.92994	Up	2.04517e-06
Unigene36193_All	46	187	13.6	51.76	1.92823	Up	6.91923e-13
Unigene36895_All	34	138	10.05	38.2	1.92638	Up	3.10163e-12
Unigene36465_All	18	73	5.32	20.21	1.92557	Up	1.8018e-07
Unigene38140_All	19	77	5.62	21.31	1.92289	Up	8.19465e-08
Unigene42798_All	42	170	12.42	47.06	1.92184	Up	1.13038e-12
Unigene17002_All	23	93	6.8	25.74	1.92041	Up	3.7702e-09
Unigene14317_All	25	101	7.39	27.96	1.91972	Up	8.77573e-10
Unigene1768_All	26	105	7.69	29.06	1.91798	Up	4.29814e-10
Unigene35289_All	33	133	9.76	36.81	1.91514	Up	5.29216e-12
Unigene21330_All	8	32	2.36	8.86	1.90852	Up	0.000993466
Unigene24537_All	185	741	54.69	205.11	1.90705	Up	0
Unigene13416_All	11	44	3.25	12.18	1.906	Up	8.29344e-05
Unigene412_All	11	44	3.25	12.18	1.906	Up	8.2915e-05
Unigene32641_All	38	152	11.23	42.07	1.90543	Up	1.11556e-12
Unigene3216_All	20	80	5.91	22.14	1.90543	Up	5.03018e-08
Unigene37096_All	28	112	8.28	31	1.90457	Up	1.20971e-10
Unigene22657_All	12	48	3.55	13.29	1.90445	Up	3.60654e-05
Unigene11457_All	17	68	5.03	18.82	1.90364	Up	5.77395e-07
Unigene4794_All	10	40	2.96	11.07	1.90299	Up	0.000189076
Unigene15274_All	10	40	2.96	11.07	1.90299	Up	0.000189035
Unigene39410_All	74	295	21.88	81.66	1.90002	Up	0
Unigene39276_All	82	326	24.24	90.24	1.89638	Up	0
Unigene36147_All	39	155	11.53	42.9	1.89559	Up	1.04974e-12
Unigene27335_All	109	433	32.22	119.85	1.8952	Up	0
Unigene37755_All	27	107	7.98	29.62	1.89211	Up	2.96709e-10
Unigene26264_All	27	107	7.98	29.62	1.89211	Up	2.96573e-10
Unigene9362_All	77	305	22.76	84.42	1.89108	Up	0
Unigene36185_All	19	75	5.62	20.76	1.88516	Up	1.59735e-07
Unigene36062_All	18	71	5.32	19.65	1.88503	Up	3.64317e-07
Unigene34960_All	45	177	13.3	48.99	1.88106	Up	0
Unigene22301_All	43	169	12.71	46.78	1.87993	Up	1.25947e-12
Unigene29292_All	54	212	15.96	58.68	1.87841	Up	8.94764e-14
Unigene8474_All	14	55	4.14	15.22	1.87827	Up	1.0064e-05
Unigene34265_All	48	188	14.19	52.04	1.87475	Up	1.04035e-12
Unigene43409_All	11	43	3.25	11.9	1.87245	Up	0.000123557
Unigene40454_All	29	113	8.57	31.28	1.86787	Up	1.06757e-10
Unigene36380_All	206	803	60.9	222.27	1.8678	Up	2.35065e-12
Unigene35048_All	10	39	2.96	10.8	1.86736	Up	0.000284885
Unigene22168_All	10	39	2.96	10.8	1.86736	Up	0.000284945
Unigene39972_All	77	300	22.76	83.04	1.86731	Up	0
Unigene19628_All	19	74	5.62	20.48	1.86557	Up	2.31504e-07
Unigene17099_All	19	74	5.62	20.48	1.86557	Up	2.31426e-07
Unigene41473_All	9	35	2.66	9.69	1.86507	Up	0.000644325
Unigene42723_All	18	70	5.32	19.38	1.86507	Up	5.34826e-07
Unigene35113_All	159	618	47	171.06	1.86377	Up	3.98326e-13
Unigene21925_All	17	66	5.03	18.27	1.86085	Up	1.22344e-06
Unigene33317_All	16	62	4.73	17.16	1.85914	Up	2.83292e-06
Unigene43600_All	16	62	4.73	17.16	1.85914	Up	2.83375e-06
Unigene36570_All	54	209	15.96	57.85	1.85786	Up	8.95357e-14
Unigene36549_All	23	89	6.8	24.64	1.8574	Up	1.23285e-08
Unigene34019_All	22	85	6.5	23.53	1.85599	Up	2.80606e-08
Unigene33302_All	14	54	4.14	14.95	1.85244	Up	1.49299e-05
Unigene18133_All	21	81	6.21	22.42	1.85212	Up	6.42448e-08
Unigene9466_All	102	392	30.15	108.51	1.8476	Up	0
Unigene28537_All	51	196	15.08	54.25	1.84699	Up	0
Unigene21679_All	51	196	15.08	54.25	1.84699	Up	0
Unigene13962_All	31	119	9.16	32.94	1.84642	Up	4.01367e-11
Unigene38947_All	24	92	7.09	25.47	1.84494	Up	7.76437e-09
Unigene30857_All	71	272	20.99	75.29	1.84276	Up	0
Unigene39628_All	83	318	24.54	88.02	1.8427	Up	1.50997e-12
Unigene22316_All	12	46	3.55	12.73	1.84234	Up	8.0421e-05
Unigene10677_All	12	46	3.55	12.73	1.84234	Up	8.04022e-05
Unigene34113_All	52	199	15.37	55.08	1.84141	Up	2.75289e-13
Unigene5911_All	34	130	10.05	35.98	1.84	Up	6.09555e-12
Unigene15733_All	11	42	3.25	11.63	1.83934	Up	0.000184
Unigene22361_All	11	42	3.25	11.63	1.83934	Up	0.00018408
Unigene42347_All	11	42	3.25	11.63	1.83934	Up	0.00018404
Unigene27609_All	22	84	6.5	23.25	1.83872	Up	4.09322e-08
Unigene3719_All	17	65	5.03	17.99	1.83856	Up	1.81812e-06
Unigene38641_All	17	65	5.03	17.99	1.83856	Up	1.81867e-06
Unigene19158_All	17	65	5.03	17.99	1.83856	Up	1.81922e-06
Unigene40616_All	16	61	4.73	16.88	1.8354	Up	4.18752e-06
Unigene41866_All	148	563	43.75	155.84	1.83271	Up	0
Unigene19451_All	40	152	11.82	42.07	1.83156	Up	1.06538e-12
Unigene22185_All	10	38	2.96	10.52	1.82947	Up	0.000421367
Unigene34036_All	10	38	2.96	10.52	1.82947	Up	0.000421452
Unigene22770_All	10	38	2.96	10.52	1.82947	Up	0.000421536
Unigene19936_All	151	573	44.64	158.61	1.82907	Up	0
Unigene35887_All	58	220	17.15	60.9	1.82823	Up	0
Unigene34010_All	19	72	5.62	19.93	1.8263	Up	5.06488e-07
Unigene39750_All	56	212	16.55	58.68	1.82604	Up	0
Unigene40496_All	14	53	4.14	14.67	1.82517	Up	2.23426e-05
Unigene22860_All	14	53	4.14	14.67	1.82517	Up	2.23369e-05
Unigene40734_All	32	121	9.46	33.49	1.82382	Up	3.44639e-11
Unigene38242_All	32	121	9.46	33.49	1.82382	Up	3.44466e-11
Unigene43362_All	50	189	14.78	52.32	1.82372	Up	1.10634e-13
Unigene29267_All	9	34	2.66	9.41	1.82277	Up	0.000965549
Unigene34472_All	9	34	2.66	9.41	1.82277	Up	0.000965372
Unigene33027_All	9	34	2.66	9.41	1.82277	Up	0.000965195
Unigene30946_All	9	34	2.66	9.41	1.82277	Up	0.000965727
Unigene30081_All	26	98	7.69	27.13	1.81883	Up	3.14021e-09
Unigene41153_All	17	64	5.03	17.72	1.81675	Up	2.71126e-06
Unigene18963_All	17	64	5.03	17.72	1.81675	Up	2.71207e-06
Unigene38777_All	268	1007	79.23	278.74	1.8148	Up	5.07612e-13
Unigene21533_All	41	154	12.12	42.63	1.81448	Up	1.509e-12
Unigene42938_All	74	278	21.88	76.95	1.81431	Up	0
Unigene39105_All	24	90	7.09	24.91	1.81287	Up	1.66545e-08
Unigene38107_All	24	90	7.09	24.91	1.81287	Up	1.66609e-08
Unigene29047_All	24	90	7.09	24.91	1.81287	Up	1.66482e-08
Unigene491_All	16	60	4.73	16.61	1.81214	Up	6.27419e-06
Unigene15164_All	16	60	4.73	16.61	1.81214	Up	6.27595e-06
Unigene42302_All	16	60	4.73	16.61	1.81214	Up	6.27243e-06
Unigene27871_All	27	101	7.98	27.96	1.8089	Up	2.01009e-09
Unigene43415_All	23	86	6.8	23.8	1.80735	Up	3.85871e-08
Unigene40653_All	34	127	10.05	35.15	1.80633	Up	1.41156e-11
Unigene37404_All	19	71	5.62	19.65	1.80589	Up	7.52431e-07
Unigene35163_All	30	112	8.87	31	1.80526	Up	2.46447e-10
Unigene18476_All	11	41	3.25	11.35	1.80418	Up	0.00027556
Unigene23083_All	11	41	3.25	11.35	1.80418	Up	0.000275444
Unigene15606_All	11	41	3.25	11.35	1.80418	Up	0.000275386
Unigene17642_All	22	82	6.5	22.7	1.80418	Up	8.96864e-08
Unigene1155_All	11	41	3.25	11.35	1.80418	Up	0.000275502
Unigene32768_All	192	715	56.76	197.91	1.8019	Up	0
Unigene37365_All	76	283	22.47	78.33	1.80156	Up	0
Unigene14253_All	285	1061	84.25	293.68	1.8015	Up	5.69874e-12
Unigene18090_All	100	372	29.56	102.97	1.80051	Up	4.09231e-14
Unigene43435_All	60	223	17.74	61.73	1.79897	Up	0
Unigene37830_All	21	78	6.21	21.59	1.7977	Up	2.06862e-07
Unigene20024_All	14	52	4.14	14.39	1.79736	Up	3.3544e-05
Unigene25112_All	14	52	4.14	14.39	1.79736	Up	3.35356e-05
Unigene17024_All	51	189	15.08	52.32	1.79473	Up	0
Unigene22202_All	17	63	5.03	17.44	1.79377	Up	4.02536e-06
Unigene27349_All	37	137	10.94	37.92	1.79335	Up	3.25061e-12
Unigene31763_All	100	370	29.56	102.42	1.79278	Up	4.09785e-14
Unigene29441_All	139	514	41.09	142.28	1.79187	Up	1.69391e-12
Unigene39209_All	43	159	12.71	44.01	1.79187	Up	1.27642e-12
Unigene8876_All	13	48	3.84	13.29	1.79116	Up	7.76415e-05
Unigene34861_All	10	37	2.96	10.24	1.79055	Up	0.000624683
Unigene39465_All	10	37	2.96	10.24	1.79055	Up	0.000624923
Unigene30074_All	10	37	2.96	10.24	1.79055	Up	0.000624803
Unigene12861_All	29	107	8.57	29.62	1.7892	Up	8.2884e-10
Unigene40050_All	29	107	8.57	29.62	1.7892	Up	8.29207e-10
Unigene40566_All	35	129	10.35	35.71	1.7867	Up	1.30059e-11
Unigene43763_All	41	151	12.12	41.8	1.78611	Up	1.60484e-12
Unigene26845_All	28	103	8.28	28.51	1.78377	Up	1.90773e-09
Unigene40445_All	15	55	4.43	15.22	1.78059	Up	2.16416e-05
Unigene42749_All	18	66	5.32	18.27	1.77998	Up	2.59835e-06
Unigene29660_All	27	99	7.98	27.4	1.77972	Up	4.38215e-09
Unigene13837_All	12	44	3.55	12.18	1.77862	Up	0.000178621
Unigene43759_All	50	183	14.78	50.65	1.77692	Up	1.10707e-13
Unigene28193_All	20	73	5.91	20.21	1.77384	Up	7.21205e-07
Unigene35684_All	125	456	36.95	126.22	1.77229	Up	0
Unigene15033_All	17	62	5.03	17.16	1.77042	Up	6.02405e-06
Unigene22673_All	17	62	5.03	17.16	1.77042	Up	6.02574e-06
Unigene1988_All	14	51	4.14	14.12	1.77004	Up	4.99603e-05
Unigene35122_All	28	102	8.28	28.23	1.76953	Up	2.81195e-09
Unigene42911_All	11	40	3.25	11.07	1.76814	Up	0.000407805
Unigene20162_All	11	40	3.25	11.07	1.76814	Up	0.000407887
Unigene38498_All	44	160	13.01	44.29	1.76736	Up	7.38788e-13
Unigene36579_All	41	149	12.12	41.24	1.76665	Up	1.78112e-12
Unigene36220_All	27	98	7.98	27.13	1.76543	Up	6.52933e-09
Unigene19581_All	46	167	13.6	46.23	1.76522	Up	6.99704e-13
Unigene73_All	1003	3633	296.51	1005.61	1.76192	Up	1.17969e-11
Unigene34023_All	29	105	8.57	29.06	1.76167	Up	1.82051e-09
Unigene35022_All	29	105	8.57	29.06	1.76167	Up	1.82129e-09
Unigene20181_All	50	181	14.78	50.1	1.76116	Up	1.10561e-13
Unigene18756_All	21	76	6.21	21.04	1.76047	Up	4.63892e-07
Unigene17962_All	13	47	3.84	13.01	1.76044	Up	0.000114973
Unigene37242_All	31	112	9.16	31	1.75885	Up	5.07917e-10
Unigene13641_All	10	36	2.96	9.96	1.75055	Up	0.000925625
Unigene37294_All	32	115	9.46	31.83	1.75048	Up	3.24639e-10
Unigene38820_All	17	61	5.03	16.88	1.74668	Up	8.89838e-06
Unigene21732_All	12	43	3.55	11.9	1.74507	Up	0.000264083
Unigene11155_All	324	1158	95.78	320.53	1.74266	Up	0
Unigene21739_All	14	50	4.14	13.84	1.74114	Up	7.43249e-05
Unigene22733_All	28	100	8.28	27.68	1.74114	Up	6.23716e-09
Unigene43567_All	14	50	4.14	13.84	1.74114	Up	7.43424e-05
Unigene5437_All	14	50	4.14	13.84	1.74114	Up	7.43599e-05
Unigene43245_All	30	107	8.87	29.62	1.73957	Up	1.74368e-09
Unigene34611_All	18	64	5.32	17.72	1.73588	Up	5.76724e-06
Unigene18860_All	11	39	3.25	10.8	1.73252	Up	0.000596655
Unigene17759_All	22	78	6.5	21.59	1.73185	Up	4.43351e-07
Unigene38580_All	48	170	14.19	47.06	1.72963	Up	1.05193e-12
Unigene21821_All	35	124	10.35	34.32	1.72942	Up	8.62479e-11
Unigene24641_All	115	407	34	112.66	1.72837	Up	0
Unigene10164_All	15	53	4.43	14.67	1.72749	Up	4.77424e-05
Unigene42957_All	60	212	17.74	58.68	1.72586	Up	0
Unigene15326_All	23	81	6.8	22.42	1.72118	Up	2.83463e-07
Unigene33818_All	35	123	10.35	34.05	1.71802	Up	1.28413e-10
Unigene27062_All	77	270	22.76	74.74	1.71538	Up	0
Unigene8582_All	104	364	30.74	100.76	1.71273	Up	0
Unigene32672_All	68	238	20.1	65.88	1.71265	Up	0
Unigene24438_All	50	175	14.78	48.44	1.71255	Up	1.16474e-13
Unigene15133_All	26	91	7.69	25.19	1.7118	Up	4.99264e-08
Unigene33823_All	14	49	4.14	13.56	1.71165	Up	0.000110713
Unigene21361_All	14	49	4.14	13.56	1.71165	Up	0.000110688
Unigene39022_All	81	283	23.95	78.33	1.70954	Up	4.99485e-13
Unigene40935_All	74	258	21.88	71.41	1.70651	Up	0
Unigene39912_All	31	108	9.16	29.89	1.70624	Up	2.45434e-09
Unigene40358_All	27	94	7.98	26.02	1.70516	Up	3.21248e-08
Unigene29371_All	23	80	6.8	22.14	1.70305	Up	4.22431e-07
Unigene42290_All	65	226	19.22	62.56	1.70263	Up	0
Unigene31897_All	21	73	6.21	20.21	1.7024	Up	1.51865e-06
Unigene43188_All	93	323	27.49	89.41	1.70153	Up	3.35111e-13
Unigene5585_All	51	177	15.08	48.99	1.69985	Up	0
Unigene38384_All	13	45	3.84	12.46	1.69813	Up	0.000250233
Unigene28711_All	113	391	33.41	108.23	1.69575	Up	1.66972e-12
Unigene42073_All	26	90	7.69	24.91	1.69567	Up	7.44275e-08
Unigene40521_All	26	90	7.69	24.91	1.69567	Up	7.44541e-08
Unigene26146_All	48	166	14.19	45.95	1.69519	Up	1.11061e-12
Unigene22855_All	11	38	3.25	10.52	1.69462	Up	0.000880326
Unigene12167_All	11	38	3.25	10.52	1.69462	Up	0.000880653
Unigene2879_All	11	38	3.25	10.52	1.69462	Up	0.000880816
Unigene23403_All	11	38	3.25	10.52	1.69462	Up	0.000880979
Unigene18927_All	11	38	3.25	10.52	1.69462	Up	0.00088049
Unigene8975_All	11	38	3.25	10.52	1.69462	Up	0.000880163
Unigene27148_All	60	207	17.74	57.3	1.69153	Up	0
Unigene35661_All	36	124	10.64	34.32	1.68955	Up	1.8098e-10
Unigene31042_All	27	93	7.98	25.74	1.68955	Up	4.76978e-08
Unigene148_All	18	62	5.32	17.16	1.68955	Up	1.24945e-05
Unigene36462_All	36	124	10.64	34.32	1.68955	Up	1.81065e-10
Unigene24010_All	34	117	10.05	32.39	1.68835	Up	6.50884e-10
Unigene37414_All	66	227	19.51	62.83	1.68724	Up	0
Unigene42875_All	21	72	6.21	19.93	1.68228	Up	2.25279e-06
Unigene41815_All	19	65	5.62	17.99	1.67855	Up	8.0423e-06
Unigene42975_All	19	65	5.62	17.99	1.67855	Up	8.0445e-06
Unigene22758_All	19	65	5.62	17.99	1.67855	Up	8.0401e-06
Unigene41223_All	29	99	8.57	27.4	1.67681	Up	1.94969e-08
Unigene12184_All	12	41	3.55	11.35	1.6768	Up	0.000564339
Unigene35923_All	12	41	3.55	11.35	1.6768	Up	0.00056423
Unigene24457_All	17	58	5.03	16.05	1.67394	Up	2.89595e-05
Unigene38451_All	49	167	14.49	46.23	1.67377	Up	2.95474e-13
Unigene17369_All	32	109	9.46	30.17	1.6732	Up	3.45464e-09
Unigene26241_All	52	177	15.37	48.99	1.67237	Up	2.89691e-13
Unigene39354_All	15	51	4.43	14.12	1.67236	Up	0.000104634
Unigene29905_All	15	51	4.43	14.12	1.67236	Up	0.00010461
Unigene43185_All	35	119	10.35	32.94	1.67021	Up	6.17465e-10
Unigene39688_All	44	149	13.01	41.24	1.66442	Up	4.05248e-12
Unigene40447_All	59	199	17.44	55.08	1.65913	Up	0
Unigene17156_All	27	91	7.98	25.19	1.65839	Up	1.03713e-07
Unigene23618_All	41	138	12.12	38.2	1.65618	Up	2.96837e-11
Unigene27043_All	52	175	15.37	48.44	1.65608	Up	3.12979e-13
Unigene41603_All	66	222	19.51	61.45	1.6552	Up	0
Unigene16344_All	25	84	7.39	23.25	1.65358	Up	3.77325e-07
Unigene18085_All	56	188	16.55	52.04	1.65279	Up	0
Unigene35452_All	20	67	5.91	18.55	1.65019	Up	7.60385e-06
Unigene40114_All	20	67	5.91	18.55	1.65019	Up	7.60175e-06
Unigene36463_All	17	57	5.03	15.78	1.64947	Up	4.26251e-05
Unigene31271_All	80	268	23.65	74.18	1.64919	Up	0
Unigene29227_All	63	211	18.62	58.4	1.64912	Up	0
Unigene20070_All	46	154	13.6	42.63	1.64826	Up	2.71377e-12
Unigene15787_All	29	97	8.57	26.85	1.64755	Up	4.26375e-08
Unigene35802_All	29	97	8.57	26.85	1.64755	Up	4.26219e-08
Unigene38287_All	35	117	10.35	32.39	1.64592	Up	1.35006e-09
Unigene43806_All	18	60	5.32	16.61	1.64255	Up	2.72592e-05
Unigene12034_All	45	150	13.3	41.52	1.64238	Up	4.74592e-12
Unigene24991_All	30	100	8.87	27.68	1.64184	Up	2.71708e-08
Unigene39717_All	12	40	3.55	11.07	1.64076	Up	0.000826323
Unigene10286_All	40	133	11.82	36.81	1.63887	Up	9.83967e-11
Unigene41292_All	43	143	12.71	39.58	1.63881	Up	1.83345e-11
Unigene29613_All	48	159	14.19	44.01	1.63296	Up	2.22322e-12
Unigene34781_All	16	53	4.73	14.67	1.63296	Up	9.81903e-05
Unigene6077_All	16	53	4.73	14.67	1.63296	Up	9.81676e-05
Unigene43297_All	13	43	3.84	11.9	1.63178	Up	0.000528232
Unigene43752_All	13	43	3.84	11.9	1.63178	Up	0.000528334
Unigene28759_All	13	43	3.84	11.9	1.63178	Up	0.000528437
Unigene136_All	13	43	3.84	11.9	1.63178	Up	0.000528642
Unigene36369_All	13	43	3.84	11.9	1.63178	Up	0.000528539
Unigene5666_All	347	1146	102.58	317.21	1.62869	Up	5.92501e-14
Unigene8099_All	281	928	83.07	256.87	1.62864	Up	0
Unigene8377_All	40	132	11.82	36.54	1.62825	Up	1.44848e-10
Unigene29646_All	209	688	61.78	190.44	1.62412	Up	3.5838e-13
Unigene33005_All	100	329	29.56	91.07	1.62333	Up	4.09508e-14
Unigene23088_All	14	46	4.14	12.73	1.62053	Up	0.000342698
Unigene23326_All	14	46	4.14	12.73	1.62053	Up	0.000342768
Unigene38826_All	14	46	4.14	12.73	1.62053	Up	0.000342628
Unigene22378_All	46	151	13.6	41.8	1.6199	Up	7.20176e-12
Unigene43172_All	25	82	7.39	22.7	1.61905	Up	8.17913e-07
Unigene20887_All	22	72	6.5	19.93	1.61643	Up	4.57298e-06
Unigene40002_All	84	275	24.83	76.12	1.61619	Up	0
Unigene16401_All	15	49	4.43	13.56	1.61398	Up	0.000221262
Unigene42442_All	15	49	4.43	13.56	1.61398	Up	0.000221167
Unigene19491_All	15	49	4.43	13.56	1.61398	Up	0.000221215
Unigene35074_All	26	85	7.69	23.53	1.61345	Up	5.23462e-07
Unigene40078_All	38	124	11.23	34.32	1.61169	Up	7.6093e-10
Unigene9097_All	410	1335	121.2	369.53	1.6083	Up	1.22368e-11
Unigene37636_All	43	140	12.71	38.75	1.60823	Up	5.59187e-11
Unigene28461_All	24	78	7.09	21.59	1.60651	Up	1.87441e-06
Unigene40008_All	20	65	5.91	17.99	1.60597	Up	1.63171e-05
Unigene39383_All	40	130	11.82	35.98	1.60597	Up	3.10358e-10
Unigene23556_All	40	130	11.82	35.98	1.60597	Up	3.10215e-10
Unigene37885_All	52	169	15.37	46.78	1.60577	Up	7.22494e-13
Unigene20187_All	16	52	4.73	14.39	1.60515	Up	0.000141537
Unigene23861_All	69	224	20.4	62	1.6037	Up	0
Unigene24477_All	53	172	15.67	47.61	1.60326	Up	4.11515e-13
Unigene34401_All	71	230	20.99	63.66	1.60068	Up	0
Unigene40765_All	38	123	11.23	34.05	1.6003	Up	1.11581e-09
Unigene40514_All	42	136	12.42	37.64	1.5996	Up	1.27407e-10
Unigene40118_All	68	220	20.1	60.9	1.59925	Up	0
Unigene9733_All	34	110	10.05	30.45	1.59925	Up	9.70821e-09
Unigene22011_All	51	165	15.08	45.67	1.59861	Up	8.24514e-13
Unigene22787_All	26	84	7.69	23.25	1.59618	Up	7.6477e-07
Unigene17665_All	41	132	12.12	36.54	1.59209	Up	2.90196e-10
Unigene34443_All	69	222	20.4	61.45	1.59084	Up	0
Unigene22614_All	14	45	4.14	12.46	1.5896	Up	0.000491649
Unigene40796_All	43	138	12.71	38.2	1.58761	Up	1.19448e-10
Unigene39830_All	19	61	5.62	16.88	1.58667	Up	3.73702e-05
Unigene41714_All	29	93	8.57	25.74	1.58664	Up	1.96779e-07
Unigene16448_All	15	48	4.43	13.29	1.58496	Up	0.00031949
Unigene40409_All	15	48	4.43	13.29	1.58496	Up	0.000319424
Unigene14664_All	25	80	7.39	22.14	1.58301	Up	1.74646e-06
Unigene10239_All	35	112	10.35	31	1.58264	Up	9.06185e-09
Unigene17109_All	36	115	10.64	31.83	1.58089	Up	5.78505e-09
Unigene12026_All	83	265	24.54	73.35	1.57966	Up	1.50908e-12
Unigene27157_All	16	51	4.73	14.12	1.57783	Up	0.000205477
Unigene42197_All	16	51	4.73	14.12	1.57783	Up	0.000205432
Unigene31392_All	43	137	12.71	37.92	1.57699	Up	1.73403e-10
Unigene40708_All	22	70	6.5	19.38	1.57606	Up	9.72291e-06
Unigene3999_All	22	70	6.5	19.38	1.57606	Up	9.72027e-06
Unigene18358_All	28	89	8.28	24.64	1.5733	Up	4.54434e-07
Unigene32121_All	188	597	55.58	165.25	1.57201	Up	1.77946e-12
Unigene38553_All	23	73	6.8	20.21	1.57146	Up	6.24421e-06
Unigene33625_All	94	298	27.79	82.49	1.56965	Up	0
Unigene42501_All	35	111	10.35	30.72	1.56955	Up	1.32694e-08
Unigene42175_All	30	95	8.87	26.3	1.56806	Up	1.82847e-07
Unigene43000_All	31	98	9.16	27.13	1.56647	Up	1.16812e-07
Unigene34286_All	101	319	29.86	88.3	1.5642	Up	0
Unigene34006_All	58	183	17.15	50.65	1.56235	Up	0
Unigene23007_All	26	82	7.69	22.7	1.56164	Up	1.62077e-06
Unigene36875_All	40	126	11.82	34.88	1.56117	Up	1.41379e-09
Unigene32640_All	93	293	27.49	81.1	1.5608	Up	3.35324e-13
Unigene22169_All	764	2405	225.85	665.7	1.55951	Up	0
Unigene28955_All	48	151	14.19	41.8	1.55863	Up	2.7133e-11
Unigene42525_All	14	44	4.14	12.18	1.55681	Up	0.000713829
Unigene43808_All	92	289	27.2	80	1.55639	Up	3.33495e-15
Unigene40485_All	29	91	8.57	25.19	1.55548	Up	4.21606e-07
Unigene15311_All	15	47	4.43	13.01	1.55424	Up	0.000455369
Unigene41214_All	15	47	4.43	13.01	1.55424	Up	0.00045528
Unigene30414_All	45	141	13.3	39.03	1.55316	Up	1.49028e-10
Unigene36160_All	47	147	13.89	40.69	1.55063	Up	5.98615e-11
Unigene43835_All	40	125	11.82	34.6	1.54954	Up	2.03477e-09
Unigene39752_All	112	350	33.11	96.88	1.54893	Up	0
Unigene43295_All	16	50	4.73	13.84	1.54893	Up	0.000295613
Unigene10167_All	26	81	7.69	22.42	1.54373	Up	2.34517e-06
Unigene40558_All	35	109	10.35	30.17	1.54348	Up	2.80323e-08
Unigene23763_All	36	112	10.64	31	1.54277	Up	1.78358e-08
Unigene13796_All	36	112	10.64	31	1.54277	Up	1.78426e-08
Unigene33047_All	18	56	5.32	15.5	1.54277	Up	0.000122289
Unigene27714_All	45	140	13.3	38.75	1.54277	Up	2.16096e-10
Unigene32018_All	28	87	8.28	24.08	1.54013	Up	9.58588e-07
Unigene639_All	20	62	5.91	17.16	1.53782	Up	5.01028e-05
Unigene21621_All	42	130	12.42	35.98	1.53453	Up	1.21109e-09
Unigene34107_All	78	241	23.06	66.71	1.53251	Up	0
Unigene31874_All	67	207	19.81	57.3	1.53231	Up	0
Unigene24172_All	59	182	17.44	50.38	1.53045	Up	4.11255e-13
Unigene14037_All	15	46	4.43	12.73	1.52285	Up	0.000656087
Unigene1336_All	15	46	4.43	12.73	1.52285	Up	0.000656212
Unigene37538_All	15	46	4.43	12.73	1.52285	Up	0.000656337
Unigene41092_All	58	178	17.15	49.27	1.5225	Up	5.40924e-13
Unigene39868_All	133	408	39.32	112.93	1.52209	Up	1.18362e-12
Unigene34686_All	31	95	9.16	26.3	1.52164	Up	3.57792e-07
Unigene37995_All	76	233	22.47	64.49	1.52108	Up	0
Unigene27405_All	47	144	13.89	39.86	1.5209	Up	1.83343e-10
Unigene27654_All	47	144	13.89	39.86	1.5209	Up	1.83429e-10
Unigene38331_All	33	101	9.76	27.96	1.51841	Up	1.44724e-07
Unigene41384_All	36	110	10.64	30.45	1.51694	Up	3.75675e-08
Unigene4786_All	17	52	5.03	14.39	1.51644	Up	0.000274366
Unigene33582_All	17	52	5.03	14.39	1.51644	Up	0.000274423
Unigene20095_All	55	168	16.26	46.5	1.5159	Up	4.47176e-12
Unigene16254_All	20	61	5.91	16.88	1.51408	Up	7.22099e-05
Unigene22449_All	19	58	5.62	16.05	1.51393	Up	0.000112684
Unigene41778_All	84	256	24.83	70.86	1.51289	Up	0
Unigene43594_All	42	128	12.42	35.43	1.51231	Up	2.50631e-09
Unigene40775_All	24	73	7.09	20.21	1.51121	Up	1.19774e-05
Unigene12333_All	24	73	7.09	20.21	1.51121	Up	1.19742e-05
Unigene12505_All	25	76	7.39	21.04	1.50949	Up	7.63686e-06
Unigene6393_All	50	152	14.78	42.07	1.50915	Up	6.88354e-11
Unigene26979_All	49	149	14.49	41.24	1.50899	Up	1.08296e-10
Unigene25659_All	131	398	38.73	110.17	1.50821	Up	1.27037e-12
Unigene26464_All	28	85	8.28	23.53	1.5068	Up	2.00103e-06
Unigene27307_All	30	91	8.87	25.19	1.50585	Up	8.12705e-07
Unigene37432_All	35	106	10.35	29.34	1.50324	Up	8.51602e-08
Unigene37605_All	119	358	35.18	99.09	1.49398	Up	0
Unigene26420_All	15	45	4.43	12.46	1.49193	Up	0.000942113
Unigene39476_All	15	45	4.43	12.46	1.49193	Up	0.00094194
Unigene8205_All	22	66	6.5	18.27	1.49097	Up	4.21787e-05
Unigene37036_All	20	60	5.91	16.61	1.49082	Up	0.000104131
Unigene266_All	20	60	5.91	16.61	1.49082	Up	0.000104107
Unigene15436_All	18	54	5.32	14.95	1.49065	Up	0.000250641
Unigene21490_All	18	54	5.32	14.95	1.49065	Up	0.000250588
Unigene23578_All	16	48	4.73	13.29	1.49043	Up	0.000603326
Unigene42634_All	54	162	15.96	44.84	1.49033	Up	2.3542e-11
Unigene25360_All	65	195	19.22	53.98	1.48982	Up	0
Unigene35853_All	30	90	8.87	24.91	1.48972	Up	1.16463e-06
Unigene35371_All	102	305	30.15	84.42	1.48543	Up	0
Unigene15415_All	430	1284	127.12	355.41	1.48329	Up	8.60113e-12
Unigene3637_All	110	328	32.52	90.79	1.48121	Up	0
Unigene38182_All	159	474	47	131.2	1.48104	Up	3.98074e-13
Unigene28536_All	43	128	12.71	35.43	1.47901	Up	4.76553e-09
Unigene38741_All	38	113	11.23	31.28	1.47788	Up	4.55203e-08
Unigene35156_All	34	101	10.05	27.96	1.47617	Up	2.76689e-07
Unigene13018_All	101	300	29.86	83.04	1.47559	Up	0
Unigene16436_All	31	92	9.16	25.47	1.47538	Up	1.07103e-06
Unigene41296_All	33	98	9.76	27.13	1.47494	Up	4.34866e-07
Unigene41133_All	33	98	9.76	27.13	1.47494	Up	4.34724e-07
Unigene32410_All	24	71	7.09	19.65	1.47067	Up	2.46134e-05
Unigene23446_All	92	272	27.2	75.29	1.46885	Up	3.33734e-15
Unigene38173_All	22	65	6.5	17.99	1.46868	Up	6.07807e-05
Unigene41582_All	21	62	6.21	17.16	1.46638	Up	9.48117e-05
Unigene20150_All	21	62	6.21	17.16	1.46638	Up	9.47897e-05
Unigene22750_All	18	53	5.32	14.67	1.46337	Up	0.000355214
Unigene40388_All	18	53	5.32	14.67	1.46337	Up	0.000355286
Unigene37251_All	18	53	5.32	14.67	1.46337	Up	0.000355359
Unigene38534_All	119	350	35.18	96.88	1.46144	Up	0
Unigene11849_All	16	47	4.73	13.01	1.45971	Up	0.000859607
Unigene41644_All	30	88	8.87	24.36	1.45751	Up	2.38855e-06
Unigene26565_All	28	82	8.28	22.7	1.45499	Up	5.884e-06
Unigene16432_All	42	123	12.42	34.05	1.45499	Up	1.5329e-08
Unigene37660_All	55	161	16.26	44.56	1.45442	Up	6.30802e-11
Unigene23054_All	133	389	39.32	107.68	1.45342	Up	1.18291e-12
Unigene19442_All	39	114	11.53	31.56	1.4527	Up	5.92574e-08
Unigene42330_All	39	114	11.53	31.56	1.4527	Up	5.92361e-08
Unigene42429_All	74	216	21.88	59.79	1.45029	Up	0
Unigene36330_All	85	248	25.13	68.65	1.44985	Up	0
Unigene32422_All	47	137	13.89	37.92	1.44891	Up	2.3125e-09
Unigene20976_All	23	67	6.8	18.55	1.44781	Up	5.51699e-05
Unigene30506_All	22	64	6.5	17.72	1.44687	Up	8.62533e-05
Unigene25182_All	44	128	13.01	35.43	1.44535	Up	8.88745e-09
Unigene26788_All	32	93	9.46	25.74	1.4441	Up	1.38599e-06
Unigene33889_All	74	215	21.88	59.51	1.44352	Up	0
Unigene10938_All	21	61	6.21	16.88	1.44265	Up	0.000133475
Unigene37736_All	41	119	12.12	32.94	1.44245	Up	3.45155e-08
Unigene22797_All	29	84	8.57	23.25	1.43986	Up	5.3548e-06
Unigene28004_All	49	142	14.49	39.31	1.43984	Up	1.35482e-09
Unigene41789_All	38	110	11.23	30.45	1.43908	Up	1.32937e-07
Unigene30526_All	58	168	17.15	46.5	1.43902	Up	3.32035e-11
Unigene42198_All	104	301	30.74	83.32	1.43855	Up	0
Unigene27085_All	19	55	5.62	15.22	1.43733	Up	0.000323719
Unigene23527_All	19	55	5.62	15.22	1.43733	Up	0.000323652
Unigene43629_All	19	55	5.62	15.22	1.43733	Up	0.000323785
Unigene20670_All	28	81	8.28	22.42	1.43708	Up	8.30522e-06
Unigene37380_All	18	52	5.32	14.39	1.43557	Up	0.000497705
Unigene37686_All	116	335	34.29	92.73	1.43525	Up	9.02742e-13
Unigene35261_All	62	179	18.33	49.55	1.43468	Up	6.07371e-12
Unigene41807_All	26	75	7.69	20.76	1.43275	Up	2.04403e-05
Unigene39668_All	68	196	20.1	54.25	1.43243	Up	0
Unigene27910_All	159	458	47	126.77	1.43148	Up	3.98578e-13
Unigene16994_All	24	69	7.09	19.1	1.42972	Up	5.00025e-05
Unigene24178_All	47	135	13.89	37.37	1.42783	Up	4.69485e-09
Unigene13690_All	950	2724	280.84	754	1.42482	Up	0
Unigene27485_All	248	711	73.31	196.8	1.42465	Up	5.88527e-13
Unigene27728_All	30	86	8.87	23.8	1.42396	Up	4.8441e-06
Unigene41287_All	30	86	8.87	23.8	1.42396	Up	4.84548e-06
Unigene39513_All	29	83	8.57	22.97	1.42238	Up	7.54949e-06
Unigene40621_All	51	146	15.08	40.41	1.42208	Up	1.11768e-09
Unigene32434_All	36	103	10.64	28.51	1.42197	Up	4.6803e-07
Unigene30960_All	50	143	14.78	39.58	1.42113	Up	1.75206e-09
Unigene37111_All	57	163	16.85	45.12	1.42102	Up	1.07576e-10
Unigene41328_All	28	80	8.28	22.14	1.41895	Up	1.18255e-05
Unigene43240_All	28	80	8.28	22.14	1.41895	Up	1.18224e-05
Unigene42813_All	62	177	18.33	48.99	1.41828	Up	1.42858e-11
Unigene29927_All	54	154	15.96	42.63	1.41741	Up	4.13631e-10
Unigene21115_All	27	77	7.98	21.31	1.41707	Up	1.85248e-05
Unigene22935_All	20	57	5.91	15.78	1.41687	Up	0.000293497
Unigene37782_All	113	322	33.41	89.13	1.41563	Up	1.6707e-12
Unigene28115_All	178	507	52.62	140.34	1.41524	Up	8.02184e-13
Unigene39497_All	33	94	9.76	26.02	1.41467	Up	1.79618e-06
Unigene24984_All	51	145	15.08	40.14	1.4124	Up	1.58934e-09
Unigene6164_All	207	588	61.19	162.76	1.41138	Up	7.77444e-13
Unigene41327_All	24	68	7.09	18.82	1.40841	Up	7.07301e-05
Unigene43234_All	18	51	5.32	14.12	1.40824	Up	0.000705017
Unigene39278_All	18	51	5.32	14.12	1.40824	Up	0.000704884
Unigene8460_All	30	85	8.87	23.53	1.4075	Up	6.81961e-06
Unigene39766_All	47	133	13.89	36.81	1.40605	Up	9.4579e-09
Unigene17796_All	47	133	13.89	36.81	1.40605	Up	9.4542e-09
Unigene5428_All	23	65	6.8	17.99	1.40359	Up	0.000111211
Unigene30343_All	97	274	28.68	75.84	1.40291	Up	5.10209e-13
Unigene25808_All	141	398	41.68	110.17	1.4023	Up	0
Unigene29177_All	107	302	31.63	83.59	1.40204	Up	0
Unigene38881_All	56	158	16.55	43.73	1.40179	Up	3.37838e-10
Unigene35524_All	43	121	12.71	33.49	1.39777	Up	5.70449e-08
Unigene9100_All	32	90	9.46	24.91	1.39681	Up	3.9657e-06
Unigene1856_All	37	104	10.94	28.79	1.39596	Up	5.99096e-07
Unigene43856_All	26	73	7.69	20.21	1.39401	Up	4.08012e-05
Unigene41952_All	41	115	12.12	31.83	1.393	Up	1.39984e-07
Unigene32363_All	46	129	13.6	35.71	1.39272	Up	2.10283e-08
Unigene40985_All	40	112	11.82	31	1.39104	Up	2.19638e-07
Unigene682_All	20	56	5.91	15.5	1.39104	Up	0.000414546
Unigene42376_All	34	95	10.05	26.3	1.38787	Up	2.29066e-06
Unigene25714_All	24	67	7.09	18.55	1.38756	Up	0.00010026
Unigene35727_All	53	148	15.67	40.97	1.38656	Up	1.83592e-09
Unigene19380_All	19	53	5.62	14.67	1.38423	Up	0.000636193
Unigene31740_All	56	156	16.55	43.18	1.38353	Up	6.75792e-10
Unigene32598_All	220	613	65.04	169.68	1.38342	Up	3.63195e-12
Unigene20678_All	23	64	6.8	17.72	1.38177	Up	0.000155122
Unigene37543_All	46	128	13.6	35.43	1.38136	Up	2.97462e-08
Unigene15337_All	82	228	24.24	63.11	1.38048	Up	0
Unigene32360_All	54	150	15.96	41.52	1.37935	Up	1.66023e-09
Unigene43204_All	36	100	10.64	27.68	1.37935	Up	1.31943e-06
Unigene22670_All	63	175	18.62	48.44	1.37935	Up	5.78149e-11
Unigene41996_All	31	86	9.16	23.8	1.37754	Up	8.70636e-06
Unigene21590_All	31	86	9.16	23.8	1.37754	Up	8.70873e-06
Unigene39135_All	49	136	14.49	37.64	1.37721	Up	1.09167e-08
Unigene32391_All	35	97	10.35	26.85	1.37529	Up	2.06681e-06
Unigene16782_All	42	116	12.42	32.11	1.37036	Up	1.78146e-07
Unigene40133_All	25	69	7.39	19.1	1.36993	Up	8.99352e-05
Unigene26747_All	466	1286	137.76	355.96	1.36956	Up	1.62654e-12
Unigene38680_All	155	427	45.82	118.19	1.36706	Up	3.83647e-12
Unigene24827_All	202	556	59.72	153.9	1.36571	Up	0
Unigene43069_All	20	55	5.91	15.22	1.36474	Up	0.00057354
Unigene31767_All	36	99	10.64	27.4	1.36468	Up	1.86488e-06
Unigene24404_All	28	77	8.28	21.31	1.36383	Up	3.328e-05
Unigene35116_All	63	173	18.62	47.89	1.36287	Up	1.16325e-10
Unigene23909_All	43	118	12.71	32.66	1.36156	Up	1.60764e-07
Unigene28206_All	31	85	9.16	23.53	1.36108	Up	1.21517e-05
Unigene16317_All	35	96	10.35	26.57	1.36017	Up	2.91785e-06
Unigene31836_All	35	96	10.35	26.57	1.36017	Up	2.91699e-06
Unigene32025_All	162	444	47.89	122.9	1.35969	Up	0
Unigene34483_All	442	1209	130.66	334.65	1.35684	Up	0
Unigene22643_All	19	52	5.62	14.39	1.35642	Up	0.000892859
Unigene27788_All	19	52	5.62	14.39	1.35642	Up	0.000892694
Unigene40954_All	56	153	16.55	42.35	1.35553	Up	1.88918e-09
Unigene28594_All	156	426	46.12	117.92	1.35434	Up	1.52559e-12
Unigene10398_All	22	60	6.5	16.61	1.35354	Up	0.00033402
Unigene38621_All	144	393	42.57	108.78	1.3535	Up	7.17644e-13
Unigene139_All	162	442	47.89	122.35	1.35322	Up	0
Unigene27200_All	88	240	26.01	66.43	1.35277	Up	0
Unigene23728_All	29	79	8.57	21.87	1.35159	Up	2.98225e-05
Unigene11056_All	58	158	17.15	43.73	1.35041	Up	1.08904e-09
Unigene41293_All	54	147	15.96	40.69	1.35021	Up	4.58102e-09
Unigene22832_All	25	68	7.39	18.82	1.34862	Up	0.000124721
Unigene25313_All	442	1200	130.66	332.16	1.34606	Up	0
Unigene38648_All	21	57	6.21	15.78	1.34543	Up	0.000512964
Unigene32315_All	35	95	10.35	26.3	1.34543	Up	4.06503e-06
Unigene30470_All	42	114	12.42	31.56	1.34543	Up	3.53865e-07
Unigene21148_All	38	103	11.23	28.51	1.34411	Up	1.50027e-06
Unigene31957_All	38	103	11.23	28.51	1.34411	Up	1.49982e-06
Unigene33052_All	38	103	11.23	28.51	1.34411	Up	1.50073e-06
Unigene26953_All	24	65	7.09	17.99	1.34334	Up	0.000193767
Unigene25061_All	34	92	10.05	25.47	1.3416	Up	6.36558e-06
Unigene30727_All	37	100	10.94	27.68	1.33923	Up	2.33999e-06
Unigene7935_All	20	54	5.91	14.95	1.33892	Up	0.000798004
Unigene39032_All	113	305	33.41	84.42	1.3373	Up	1.66875e-12
Unigene43057_All	109	294	32.22	81.38	1.33672	Up	0
Unigene17505_All	33	89	9.76	24.64	1.33605	Up	9.88212e-06
Unigene124_All	33	89	9.76	24.64	1.33605	Up	9.87944e-06
Unigene41093_All	33	89	9.76	24.64	1.33605	Up	9.8848e-06
Unigene38137_All	29	78	8.57	21.59	1.333	Up	4.16276e-05
Unigene28560_All	32	86	9.46	23.8	1.33105	Up	1.53342e-05
Unigene36773_All	32	86	9.46	23.8	1.33105	Up	1.53383e-05
Unigene30638_All	73	196	21.58	54.25	1.32993	Up	1.28708e-11
Unigene1701_All	25	67	7.39	18.55	1.32777	Up	0.000174991
Unigene24247_All	50	134	14.78	37.09	1.32738	Up	3.82991e-08
Unigene43417_All	40	107	11.82	29.62	1.32534	Up	1.20514e-06
Unigene33599_All	52	139	15.37	38.48	1.32399	Up	2.19152e-08
Unigene15405_All	70	187	20.69	51.76	1.3229	Up	5.36228e-11
Unigene37229_All	58	155	17.15	42.9	1.32277	Up	2.96519e-09
Unigene7795_All	24	64	7.09	17.72	1.32152	Up	0.000270946
Unigene39957_All	27	72	7.98	19.93	1.32048	Up	0.000101567
Unigene41053_All	42	112	12.42	31	1.3196	Up	6.93337e-07
Unigene42888_All	33	88	9.76	24.36	1.31956	Up	1.37133e-05
Unigene7161_All	35	93	10.35	25.74	1.31438	Up	7.90039e-06
Unigene35338_All	35	93	10.35	25.74	1.31438	Up	7.90256e-06
Unigene21341_All	23	61	6.8	16.88	1.31171	Up	0.000417937
Unigene1579_All	23	61	6.8	16.88	1.31171	Up	0.000417853
Unigene20463_All	74	196	21.88	54.25	1.31001	Up	2.48209e-11
Unigene39172_All	108	286	31.93	79.16	1.30986	Up	0
Unigene36144_All	28	74	8.28	20.48	1.30651	Up	9.04022e-05
Unigene33368_All	50	132	14.78	36.54	1.30583	Up	7.46244e-08
Unigene2966_All	244	643	72.13	177.98	1.30304	Up	2.99953e-12
Unigene19538_All	33	87	9.76	24.08	1.30288	Up	1.92067e-05
Unigene35386_All	30	79	8.87	21.87	1.30195	Up	5.19459e-05
Unigene38849_All	46	121	13.6	33.49	1.30012	Up	3.1796e-07
Unigene38511_All	32	84	9.46	23.25	1.29732	Up	2.97904e-05
Unigene22563_All	53	139	15.67	38.48	1.2961	Up	3.81526e-08
Unigene26941_All	50	131	14.78	36.26	1.29473	Up	1.03338e-07
Unigene11498_All	47	123	13.89	34.05	1.29361	Up	2.83095e-07
Unigene36293_All	21	55	6.21	15.22	1.2933	Up	0.000993033
Unigene41131_All	64	167	18.92	46.23	1.28892	Up	1.52304e-09
Unigene5298_All	23	60	6.8	16.61	1.28845	Up	0.000571061
Unigene35114_All	74	192	21.88	53.15	1.28046	Up	9.37674e-11
Unigene25932_All	37	96	10.94	26.57	1.28019	Up	8.73335e-06
Unigene12500_All	120	311	35.47	86.08	1.27908	Up	0
Unigene39003_All	44	114	13.01	31.56	1.27848	Up	1.07023e-06
Unigene36554_All	39	101	11.53	27.96	1.27797	Up	5.0407e-06
Unigene28894_All	41	106	12.12	29.34	1.27548	Up	2.90005e-06
Unigene42631_All	24	62	7.09	17.16	1.27519	Up	0.000506285
Unigene26339_All	120	310	35.47	85.81	1.27455	Up	0
Unigene26480_All	67	173	19.81	47.89	1.2735	Up	1.07699e-09
Unigene42668_All	31	80	9.16	22.14	1.27324	Up	6.44719e-05
Unigene42649_All	38	98	11.23	27.13	1.27253	Up	7.78444e-06
Unigene38599_All	38	98	11.23	27.13	1.27253	Up	7.78658e-06
Unigene32534_All	216	557	63.85	154.18	1.27186	Up	1.75421e-12
Unigene31943_All	45	116	13.3	32.11	1.2716	Up	9.5169e-07
Unigene20656_All	28	72	8.28	19.93	1.26724	Up	0.000171927
Unigene43566_All	28	72	8.28	19.93	1.26724	Up	0.000171889
Unigene35717_All	44	113	13.01	31.28	1.26562	Up	1.47083e-06
Unigene42252_All	25	64	7.39	17.72	1.26173	Up	0.000451455
Unigene40678_All	25	64	7.39	17.72	1.26173	Up	0.000451633
Unigene15475_All	25	64	7.39	17.72	1.26173	Up	0.000451544
Unigene13092_All	41	105	12.12	29.06	1.26165	Up	3.98295e-06
Unigene38771_All	27	69	7.98	19.1	1.25911	Up	0.00026504
Unigene22105_All	45	115	13.3	31.83	1.25896	Up	1.30861e-06
Unigene39864_All	63	161	18.62	44.56	1.2589	Up	6.23094e-09
Unigene35930_All	29	74	8.57	20.48	1.25685	Up	0.00015288
Unigene39559_All	60	153	17.74	42.35	1.25536	Up	1.68741e-08
Unigene35492_All	358	911	105.83	252.16	1.25259	Up	3.7065e-12
Unigene38566_All	33	84	9.76	23.25	1.25228	Up	5.06525e-05
Unigene32493_All	24	61	7.09	16.88	1.25146	Up	0.000697973
Unigene34840_All	59	150	17.44	41.52	1.25141	Up	2.6215e-08
Unigene40109_All	83	211	24.54	58.4	1.25083	Up	2.48122e-11
Unigene23654_All	109	277	32.22	76.67	1.25071	Up	0
Unigene37477_All	89	226	26.31	62.56	1.24963	Up	4.07079e-12
Unigene40833_All	154	391	45.53	108.23	1.24921	Up	1.96603e-12
Unigene31275_All	26	66	7.69	18.27	1.24842	Up	0.000407519
Unigene2720_All	32	81	9.46	22.42	1.24487	Up	7.83699e-05
Unigene37329_All	32	81	9.46	22.42	1.24487	Up	7.83883e-05
Unigene36157_All	68	172	20.1	47.61	1.24407	Up	2.49969e-09
Unigene17765_All	34	86	10.05	23.8	1.24377	Up	4.48379e-05
Unigene32126_All	67	169	19.81	46.78	1.23966	Up	3.86248e-09
Unigene43163_All	46	116	13.6	32.11	1.23942	Up	1.60282e-06
Unigene29508_All	50	126	14.78	34.88	1.23875	Up	5.27369e-07
Unigene33385_All	173	436	51.14	120.68	1.23866	Up	3.65378e-12
Unigene41282_All	29	73	8.57	20.21	1.2377	Up	0.000208517
Unigene38245_All	108	272	31.93	75.29	1.23755	Up	0
Unigene15544_All	31	78	9.16	21.59	1.23694	Up	0.000120618
Unigene26187_All	80	201	23.65	55.64	1.23428	Up	1.2128e-10
Unigene27642_All	40	100	11.82	27.68	1.22761	Up	1.16127e-05
Unigene41319_All	48	120	14.19	33.22	1.22718	Up	1.25696e-06
Unigene38837_All	28	70	8.28	19.38	1.22687	Up	0.000319774
Unigene26407_All	127	317	37.54	87.75	1.22497	Up	1.50811e-12
Unigene41971_All	121	302	35.77	83.59	1.22458	Up	0
Unigene41498_All	85	212	25.13	58.68	1.22346	Up	4.78385e-11
Unigene43076_All	61	152	18.03	42.07	1.22239	Up	3.90506e-08
Unigene26860_All	29	72	8.57	19.93	1.21757	Up	0.000285712
Unigene42273_All	27	67	7.98	18.55	1.21696	Up	0.000485086
Unigene43130_All	68	168	20.1	46.5	1.21004	Up	8.83823e-09
Unigene39470_All	34	84	10.05	23.25	1.21004	Up	8.42585e-05
Unigene38098_All	32	79	9.46	21.87	1.20904	Up	0.00014532
Unigene23511_All	71	175	20.99	48.44	1.2065	Up	4.48592e-09
Unigene40130_All	140	345	41.39	95.5	1.20622	Up	0
Unigene38276_All	69	170	20.4	47.06	1.20593	Up	7.81489e-09
Unigene16168_All	460	1133	135.99	313.61	1.20547	Up	0
Unigene16106_All	26	64	7.69	17.72	1.20432	Up	0.000749749
Unigene28890_All	50	123	14.78	34.05	1.20401	Up	1.34632e-06
Unigene38669_All	135	332	39.91	91.9	1.20331	Up	2.10214e-12
Unigene32400_All	59	145	17.44	40.14	1.20264	Up	1.27742e-07
Unigene31223_All	68	167	20.1	46.23	1.20163	Up	1.21077e-08
Unigene16197_All	35	86	10.35	23.8	1.20133	Up	7.44681e-05
Unigene32585_All	35	86	10.35	23.8	1.20133	Up	7.44856e-05
Unigene37993_All	143	351	42.27	97.16	1.20073	Up	0
Unigene42388_All	97	238	28.68	65.88	1.1998	Up	6.41168e-12
Unigene40660_All	53	130	15.67	35.98	1.19919	Up	6.83989e-07
Unigene37598_All	82	201	24.24	55.64	1.19873	Up	3.36103e-10
Unigene31041_All	40	98	11.82	27.13	1.19866	Up	2.16047e-05
Unigene40316_All	62	152	18.33	42.07	1.19859	Up	6.46753e-08
Unigene6117_All	38	93	11.23	25.74	1.19665	Up	3.78386e-05
Unigene13712_All	516	1262	152.54	349.32	1.19536	Up	0
Unigene40866_All	119	291	35.18	80.55	1.19513	Up	0
Unigene33274_All	45	110	13.3	30.45	1.19502	Up	6.33549e-06
Unigene17326_All	90	220	26.61	60.9	1.19447	Up	4.76032e-11
Unigene35657_All	133	325	39.32	89.96	1.19402	Up	1.1822e-12
Unigene37325_All	70	171	20.69	47.33	1.19382	Up	9.44617e-09
Unigene40498_All	61	149	18.03	41.24	1.19364	Up	9.94547e-08
Unigene33326_All	211	515	62.38	142.55	1.19231	Up	2.39821e-12
Unigene25136_All	101	246	29.86	68.09	1.18923	Up	3.07291e-12
Unigene1669_All	30	73	8.87	20.21	1.18806	Up	0.000340262
Unigene37607_All	120	291	35.47	80.55	1.18329	Up	0
Unigene22101_All	31	75	9.16	20.76	1.18039	Up	0.00030081
Unigene43766_All	43	104	12.71	28.79	1.1796	Up	1.48723e-05
Unigene2771_All	41	99	12.12	27.4	1.17679	Up	2.59279e-05
Unigene34809_All	34	82	10.05	22.7	1.1755	Up	0.000154715
Unigene42431_All	27	65	7.98	17.99	1.17273	Up	0.000896684
Unigene36287_All	101	243	29.86	67.26	1.17153	Up	8.59333e-12
Unigene30230_All	99	238	29.27	65.88	1.17042	Up	1.60652e-11
Unigene31645_All	57	137	16.85	37.92	1.17021	Up	5.67958e-07
Unigene16550_All	67	161	19.81	44.56	1.16952	Up	4.73276e-08
Unigene16832_All	30	72	8.87	19.93	1.16794	Up	0.000454327
Unigene39325_All	38	91	11.23	25.19	1.16549	Up	6.94647e-05
Unigene37012_All	38	91	11.23	25.19	1.16549	Up	6.94483e-05
Unigene27363_All	99	237	29.27	65.6	1.16427	Up	2.17037e-11
[truncated: 2,762 more rows]
