# Supplementary material for: An efficient approach to finding Siraitia grosvenorii triterpene biosynthetic genes by RNA-seq and digital gene expression analysis
Source: BMC Genomics. 2011 Jul 5;12:343. doi: 10.1186/1471-2164-12-343 (PMC3161973; doi:10.1186/1471-2164-12-343)
Supplement: Additional file 6 — Differentially expressed genes between 3 DAF and 70 DAF [file 1471-2164-12-343-S6.XLS]

## Sheet: Additional file 6-3dvs70d.DiffG
Gene	RawIntensity-3 DAF	RawIntensity-70 DAF	TPM-3 DAF	TPM-70 DAF	log2 Ratio(70 DAF/3 DAF)	Up-Down-Regulation(3 DAF/70 DAF)	FDR
Unigene40992_All	0	2434	0.01	660.95	16.0123	Up	0
Unigene32276_All	0	1486	0.01	403.52	15.3004	Up	0
Unigene16957_All	0	1141	0.01	309.84	14.9192	Up	0
Unigene3428_All	0	767	0.01	208.28	14.3462	Up	0
Unigene30759_All	0	693	0.01	188.18	14.1998	Up	0
Unigene42610_All	0	679	0.01	184.38	14.1704	Up	0
Unigene24939_All	0	576	0.01	156.41	13.933	Up	0
Unigene31863_All	0	472	0.01	128.17	13.6458	Up	0
Unigene35614_All	0	426	0.01	115.68	13.4979	Up	0
Unigene29367_All	0	385	0.01	104.55	13.3519	Up	0
Unigene4725_All	0	359	0.01	97.49	13.251	Up	0
Unigene24791_All	0	357	0.01	96.94	13.2429	Up	0
Unigene29623_All	0	307	0.01	83.37	13.0253	Up	0
Unigene43444_All	0	275	0.01	74.68	12.8665	Up	0
Unigene36633_All	0	263	0.01	71.42	12.8021	Up	0
Unigene15242_All	0	214	0.01	58.11	12.5046	Up	0
Unigene27395_All	0	195	0.01	52.95	12.3704	Up	0
Unigene8203_All	0	194	0.01	52.68	12.363	Up	0
Unigene31051_All	0	179	0.01	48.61	12.247	Up	0
Unigene42397_All	0	178	0.01	48.34	12.239	Up	0
Unigene14707_All	0	156	0.01	42.36	12.0485	Up	0
Unigene10651_All	0	152	0.01	41.28	12.0112	Up	0
Unigene38035_All	0	144	0.01	39.1	11.933	Up	0
Unigene8615_All	0	144	0.01	39.1	11.933	Up	0
Unigene3040_All	15	62518	4.43	16976.8	11.904	Up	2.66376e-07
Unigene42342_All	0	125	0.01	33.94	11.7288	Up	0
Unigene16179_All	0	112	0.01	30.41	11.5703	Up	0
Unigene43072_All	0	109	0.01	29.6	11.5314	Up	0
Unigene42733_All	0	105	0.01	28.51	11.4773	Up	0
Unigene500_All	0	104	0.01	28.24	11.4635	Up	0
Unigene27497_All	0	102	0.01	27.7	11.4357	Up	0
Unigene37725_All	0	102	0.01	27.7	11.4357	Up	0
Unigene1710_All	0	100	0.01	27.16	11.4073	Up	0
Unigene29275_All	0	98	0.01	26.61	11.3778	Up	0
Unigene21030_All	0	89	0.01	24.17	11.239	Up	0
Unigene31034_All	0	89	0.01	24.17	11.239	Up	0
Unigene41321_All	0	88	0.01	23.9	11.2228	Up	0
Unigene3097_All	0	87	0.01	23.62	11.2058	Up	0
Unigene2781_All	0	83	0.01	22.54	11.1383	Up	0
Unigene6165_All	0	83	0.01	22.54	11.1383	Up	0
Unigene41607_All	0	81	0.01	22	11.1033	Up	0
Unigene35933_All	0	81	0.01	22	11.1033	Up	0
Unigene31365_All	0	81	0.01	22	11.1033	Up	0
Unigene20332_All	0	81	0.01	22	11.1033	Up	0
Unigene18593_All	0	78	0.01	21.18	11.0485	Up	0
Unigene16186_All	0	78	0.01	21.18	11.0485	Up	0
Unigene39369_All	0	75	0.01	20.37	10.9922	Up	0
Unigene10666_All	0	74	0.01	20.09	10.9723	Up	0
Unigene17164_All	0	72	0.01	19.55	10.933	Up	0
Unigene23551_All	0	69	0.01	18.74	10.8719	Up	0
Unigene34361_All	0	68	0.01	18.47	10.851	Up	0
Unigene12206_All	0	65	0.01	17.65	10.7855	Up	0
Unigene6470_All	0	64	0.01	17.38	10.7632	Up	0
Unigene40253_All	0	64	0.01	17.38	10.7632	Up	0
Unigene12799_All	0	62	0.01	16.84	10.7177	Up	0
Unigene6645_All	0	60	0.01	16.29	10.6698	Up	0
Unigene3844_All	0	59	0.01	16.02	10.6457	Up	0
Unigene19110_All	0	59	0.01	16.02	10.6457	Up	0
Unigene34280_All	0	59	0.01	16.02	10.6457	Up	0
Unigene40056_All	0	59	0.01	16.02	10.6457	Up	0
Unigene30720_All	0	57	0.01	15.48	10.5962	Up	0
Unigene42636_All	0	57	0.01	15.48	10.5962	Up	0
Unigene570_All	0	55	0.01	14.94	10.545	Up	0
Unigene3227_All	0	54	0.01	14.66	10.5177	Up	0
Unigene17927_All	0	54	0.01	14.66	10.5177	Up	0
Unigene18868_All	0	54	0.01	14.66	10.5177	Up	0
Unigene12383_All	0	54	0.01	14.66	10.5177	Up	0
Unigene15813_All	0	53	0.01	14.39	10.4909	Up	3.13793e-15
Unigene30711_All	0	52	0.01	14.12	10.4635	Up	1.52079e-14
Unigene42534_All	0	52	0.01	14.12	10.4635	Up	1.52274e-14
Unigene16040_All	0	52	0.01	14.12	10.4635	Up	1.52176e-14
Unigene6922_All	0	50	0.01	13.58	10.4073	Up	8.42183e-14
Unigene21521_All	0	50	0.01	13.58	10.4073	Up	8.42698e-14
Unigene43697_All	0	50	0.01	13.58	10.4073	Up	8.41156e-14
Unigene5901_All	0	50	0.01	13.58	10.4073	Up	8.41669e-14
Unigene3852_All	0	49	0.01	13.31	10.3783	Up	1.69785e-13
Unigene18442_All	0	49	0.01	13.31	10.3783	Up	1.69583e-13
Unigene12135_All	0	49	0.01	13.31	10.3783	Up	1.69482e-13
Unigene32328_All	0	48	0.01	13.03	10.3476	Up	3.30061e-13
Unigene10656_All	0	48	0.01	13.03	10.3476	Up	3.30254e-13
Unigene24296_All	0	48	0.01	13.03	10.3476	Up	3.29677e-13
Unigene29015_All	0	48	0.01	13.03	10.3476	Up	3.29869e-13
Unigene19744_All	0	48	0.01	13.03	10.3476	Up	3.29485e-13
Unigene21900_All	0	47	0.01	12.76	10.3174	Up	6.25595e-13
Unigene21868_All	0	47	0.01	12.76	10.3174	Up	6.2595e-13
Unigene38358_All	0	46	0.01	12.49	10.2866	Up	1.15875e-12
Unigene17916_All	0	46	0.01	12.49	10.2866	Up	1.15938e-12
Unigene19282_All	0	42	0.01	11.41	10.1561	Up	1.41923e-11
Unigene39529_All	0	42	0.01	11.41	10.1561	Up	1.41854e-11
Unigene41941_All	0	42	0.01	11.41	10.1561	Up	1.41992e-11
Unigene17092_All	0	42	0.01	11.41	10.1561	Up	1.41715e-11
Unigene24712_All	0	42	0.01	11.41	10.1561	Up	1.41784e-11
Unigene43235_All	0	41	0.01	11.13	10.1202	Up	2.66371e-11
Unigene37154_All	0	41	0.01	11.13	10.1202	Up	2.66244e-11
Unigene34622_All	0	41	0.01	11.13	10.1202	Up	2.66117e-11
Unigene20602_All	0	40	0.01	10.86	10.0848	Up	4.95264e-11
Unigene38822_All	0	40	0.01	10.86	10.0848	Up	4.95493e-11
Unigene35287_All	0	40	0.01	10.86	10.0848	Up	4.95722e-11
Unigene31870_All	0	39	0.01	10.59	10.0485	Up	9.31284e-11
Unigene3889_All	0	39	0.01	10.59	10.0485	Up	9.3044e-11
Unigene17106_All	0	39	0.01	10.59	10.0485	Up	9.30861e-11
Unigene12045_All	0	39	0.01	10.59	10.0485	Up	9.30018e-11
Unigene10311_All	0	39	0.01	10.59	10.0485	Up	9.29597e-11
Unigene41601_All	0	38	0.01	10.32	10.0112	Up	1.74405e-10
Unigene17243_All	0	38	0.01	10.32	10.0112	Up	1.74328e-10
Unigene4902_All	0	36	0.01	9.78	9.93369	Up	6.13465e-10
Unigene20053_All	0	36	0.01	9.78	9.93369	Up	6.14245e-10
Unigene3251_All	0	36	0.01	9.78	9.93369	Up	6.13985e-10
Unigene35073_All	0	36	0.01	9.78	9.93369	Up	6.13725e-10
Unigene13704_All	0	35	0.01	9.5	9.89178	Up	1.14266e-09
Unigene30557_All	0	35	0.01	9.5	9.89178	Up	1.14501e-09
Unigene18815_All	0	35	0.01	9.5	9.89178	Up	1.14407e-09
Unigene22565_All	0	35	0.01	9.5	9.89178	Up	1.14454e-09
Unigene35035_All	0	35	0.01	9.5	9.89178	Up	1.1436e-09
Unigene19898_All	0	35	0.01	9.5	9.89178	Up	1.14313e-09
Unigene20999_All	0	34	0.01	9.23	9.85019	Up	2.13784e-09
Unigene41609_All	0	34	0.01	9.23	9.85019	Up	2.13956e-09
Unigene17111_All	0	34	0.01	9.23	9.85019	Up	2.13699e-09
Unigene33275_All	0	34	0.01	9.23	9.85019	Up	2.13613e-09
Unigene34015_All	0	34	0.01	9.23	9.85019	Up	2.14042e-09
Unigene19802_All	0	34	0.01	9.23	9.85019	Up	2.1387e-09
Unigene11467_All	0	33	0.01	8.96	9.80735	Up	3.99289e-09
Unigene35107_All	0	33	0.01	8.96	9.80735	Up	3.98668e-09
Unigene7900_All	0	33	0.01	8.96	9.80735	Up	3.99445e-09
Unigene7039_All	0	33	0.01	8.96	9.80735	Up	3.98978e-09
Unigene29714_All	0	33	0.01	8.96	9.80735	Up	3.99601e-09
Unigene28446_All	0	33	0.01	8.96	9.80735	Up	3.98823e-09
Unigene19481_All	0	33	0.01	8.96	9.80735	Up	3.99134e-09
Unigene36688_All	0	32	0.01	8.69	9.76321	Up	7.41214e-09
Unigene15892_All	0	32	0.01	8.69	9.76321	Up	7.41774e-09
Unigene179_All	0	32	0.01	8.69	9.76321	Up	7.42054e-09
Unigene3613_All	0	32	0.01	8.69	9.76321	Up	7.41494e-09
Unigene43019_All	0	32	0.01	8.69	9.76321	Up	7.40935e-09
Unigene33762_All	0	32	0.01	8.69	9.76321	Up	7.42334e-09
Unigene8632_All	0	31	0.01	8.42	9.71768	Up	1.38143e-08
Unigene30686_All	0	31	0.01	8.42	9.71768	Up	1.38092e-08
Unigene13842_All	0	31	0.01	8.42	9.71768	Up	1.37941e-08
Unigene21037_All	0	31	0.01	8.42	9.71768	Up	1.38042e-08
Unigene23632_All	0	31	0.01	8.42	9.71768	Up	1.37991e-08
Unigene32516_All	0	30	0.01	8.15	9.67066	Up	2.57122e-08
Unigene17456_All	0	30	0.01	8.15	9.67066	Up	2.5694e-08
Unigene34311_All	0	30	0.01	8.15	9.67066	Up	2.57305e-08
Unigene20096_All	0	30	0.01	8.15	9.67066	Up	2.57031e-08
Unigene33919_All	0	30	0.01	8.15	9.67066	Up	2.57214e-08
Unigene26022_All	0	30	0.01	8.15	9.67066	Up	2.56849e-08
Unigene8835_All	0	29	0.01	7.87	9.62022	Up	4.79171e-08
Unigene16240_All	0	29	0.01	7.87	9.62022	Up	4.78841e-08
Unigene15624_All	0	29	0.01	7.87	9.62022	Up	4.79006e-08
Unigene23200_All	0	29	0.01	7.87	9.62022	Up	4.79337e-08
Unigene15677_All	0	28	0.01	7.6	9.56986	Up	8.88048e-08
Unigene24420_All	0	28	0.01	7.6	9.56986	Up	8.88344e-08
Unigene1041_All	0	27	0.01	7.33	9.51767	Up	1.65306e-07
Unigene17584_All	0	27	0.01	7.33	9.51767	Up	1.6536e-07
Unigene23264_All	0	27	0.01	7.33	9.51767	Up	1.65413e-07
Unigene20037_All	0	27	0.01	7.33	9.51767	Up	1.65253e-07
Unigene42850_All	0	27	0.01	7.33	9.51767	Up	1.65146e-07
Unigene22695_All	0	27	0.01	7.33	9.51767	Up	1.65199e-07
Unigene10125_All	0	26	0.01	7.06	9.46352	Up	3.06824e-07
Unigene41565_All	0	26	0.01	7.06	9.46352	Up	3.07016e-07
Unigene42207_All	0	26	0.01	7.06	9.46352	Up	3.0692e-07
Unigene40631_All	0	26	0.01	7.06	9.46352	Up	3.07112e-07
Unigene22508_All	0	25	0.01	6.79	9.40727	Up	5.74457e-07
Unigene17062_All	0	25	0.01	6.79	9.40727	Up	5.74106e-07
Unigene30121_All	0	25	0.01	6.79	9.40727	Up	5.74632e-07
Unigene40605_All	0	25	0.01	6.79	9.40727	Up	5.74984e-07
Unigene32736_All	0	25	0.01	6.79	9.40727	Up	5.74808e-07
Unigene32038_All	0	25	0.01	6.79	9.40727	Up	5.75335e-07
Unigene43764_All	0	25	0.01	6.79	9.40727	Up	5.74281e-07
Unigene10491_All	0	25	0.01	6.79	9.40727	Up	5.75159e-07
Unigene39049_All	0	25	0.01	6.79	9.40727	Up	5.75512e-07
Unigene29136_All	0	24	0.01	6.52	9.34873	Up	1.06316e-06
Unigene40476_All	0	24	0.01	6.52	9.34873	Up	1.06347e-06
Unigene41526_All	0	24	0.01	6.52	9.34873	Up	1.0641e-06
Unigene5692_All	0	24	0.01	6.52	9.34873	Up	1.06379e-06
Unigene23257_All	0	24	0.01	6.52	9.34873	Up	1.06441e-06
Unigene968_All	0	24	0.01	6.52	9.34873	Up	1.06285e-06
Unigene40401_All	0	24	0.01	6.52	9.34873	Up	1.06253e-06
Unigene33872_All	0	23	0.01	6.25	9.28771	Up	1.97401e-06
Unigene41472_All	0	23	0.01	6.25	9.28771	Up	1.97683e-06
Unigene8050_All	0	23	0.01	6.25	9.28771	Up	1.97457e-06
Unigene1973_All	0	23	0.01	6.25	9.28771	Up	1.9757e-06
Unigene41489_All	0	23	0.01	6.25	9.28771	Up	1.97344e-06
Unigene23560_All	0	23	0.01	6.25	9.28771	Up	1.97513e-06
Unigene14294_All	0	23	0.01	6.25	9.28771	Up	1.97626e-06
Unigene11780_All	0	22	0.01	5.97	9.22159	Up	3.67411e-06
Unigene43744_All	0	22	0.01	5.97	9.22159	Up	3.67005e-06
Unigene36397_All	0	22	0.01	5.97	9.22159	Up	3.66903e-06
Unigene14091_All	0	22	0.01	5.97	9.22159	Up	3.66498e-06
Unigene20530_All	0	22	0.01	5.97	9.22159	Up	3.66599e-06
Unigene37308_All	0	22	0.01	5.97	9.22159	Up	3.67106e-06
Unigene33139_All	0	22	0.01	5.97	9.22159	Up	3.67208e-06
Unigene40178_All	0	22	0.01	5.97	9.22159	Up	3.66802e-06
Unigene19317_All	0	22	0.01	5.97	9.22159	Up	3.667e-06
Unigene1519_All	0	22	0.01	5.97	9.22159	Up	3.67309e-06
Unigene12882_All	0	22	0.01	5.97	9.22159	Up	3.66296e-06
Unigene5635_All	0	22	0.01	5.97	9.22159	Up	3.66397e-06
Unigene40190_All	0	21	0.01	5.7	9.15482	Up	6.77532e-06
Unigene21183_All	0	21	0.01	5.7	9.15482	Up	6.75556e-06
Unigene37884_All	0	21	0.01	5.7	9.15482	Up	6.76992e-06
Unigene29694_All	0	21	0.01	5.7	9.15482	Up	6.76632e-06
Unigene43591_All	0	21	0.01	5.7	9.15482	Up	6.76093e-06
Unigene31439_All	0	21	0.01	5.7	9.15482	Up	6.75735e-06
Unigene34790_All	0	21	0.01	5.7	9.15482	Up	6.75377e-06
Unigene18424_All	0	21	0.01	5.7	9.15482	Up	6.77172e-06
Unigene19502_All	0	21	0.01	5.7	9.15482	Up	6.75914e-06
Unigene12976_All	0	21	0.01	5.7	9.15482	Up	6.76812e-06
Unigene11689_All	0	21	0.01	5.7	9.15482	Up	6.76273e-06
Unigene21748_All	0	21	0.01	5.7	9.15482	Up	6.76453e-06
Unigene20787_All	0	21	0.01	5.7	9.15482	Up	6.77352e-06
Unigene1504_All	0	20	0.01	5.43	9.08481	Up	1.24811e-05
Unigene17409_All	0	20	0.01	5.43	9.08481	Up	1.24779e-05
Unigene9335_All	0	20	0.01	5.43	9.08481	Up	1.24684e-05
Unigene40000_All	0	20	0.01	5.43	9.08481	Up	1.24652e-05
Unigene23617_All	0	20	0.01	5.43	9.08481	Up	1.24907e-05
Unigene19594_All	0	20	0.01	5.43	9.08481	Up	1.24716e-05
Unigene13916_All	0	20	0.01	5.43	9.08481	Up	1.24939e-05
Unigene15219_All	0	20	0.01	5.43	9.08481	Up	1.24843e-05
Unigene17965_All	0	20	0.01	5.43	9.08481	Up	1.24747e-05
Unigene1385_All	0	20	0.01	5.43	9.08481	Up	1.24875e-05
Unigene43101_All	0	19	0.01	5.16	9.01123	Up	2.29891e-05
Unigene42315_All	0	19	0.01	5.16	9.01123	Up	2.29834e-05
Unigene35647_All	0	19	0.01	5.16	9.01123	Up	2.30342e-05
Unigene2881_All	0	19	0.01	5.16	9.01123	Up	2.30512e-05
Unigene664_All	0	19	0.01	5.16	9.01123	Up	2.30116e-05
Unigene17614_All	0	19	0.01	5.16	9.01123	Up	2.30682e-05
Unigene25263_All	0	19	0.01	5.16	9.01123	Up	2.30173e-05
Unigene19133_All	0	19	0.01	5.16	9.01123	Up	2.30569e-05
Unigene19736_All	0	19	0.01	5.16	9.01123	Up	2.30853e-05
Unigene40674_All	0	19	0.01	5.16	9.01123	Up	2.3006e-05
Unigene25432_All	0	19	0.01	5.16	9.01123	Up	2.30796e-05
Unigene35812_All	0	19	0.01	5.16	9.01123	Up	2.30739e-05
Unigene40896_All	0	19	0.01	5.16	9.01123	Up	2.30003e-05
Unigene6123_All	0	19	0.01	5.16	9.01123	Up	2.29947e-05
Unigene22808_All	0	19	0.01	5.16	9.01123	Up	2.30399e-05
Unigene29601_All	0	19	0.01	5.16	9.01123	Up	2.30626e-05
Unigene14622_All	0	19	0.01	5.16	9.01123	Up	2.30286e-05
Unigene29101_All	0	19	0.01	5.16	9.01123	Up	2.30456e-05
Unigene11323_All	0	19	0.01	5.16	9.01123	Up	2.30229e-05
Unigene21879_All	0	18	0.01	4.89	8.93369	Up	4.23117e-05
Unigene16112_All	0	18	0.01	4.89	8.93369	Up	4.22323e-05
Unigene18032_All	0	18	0.01	4.89	8.93369	Up	4.21432e-05
Unigene33319_All	0	18	0.01	4.89	8.93369	Up	4.22819e-05
Unigene27764_All	0	18	0.01	4.89	8.93369	Up	4.22521e-05
Unigene38434_All	0	18	0.01	4.89	8.93369	Up	4.21531e-05
Unigene39703_All	0	18	0.01	4.89	8.93369	Up	4.23018e-05
Unigene43227_All	0	18	0.01	4.89	8.93369	Up	4.2272e-05
Unigene16845_All	0	18	0.01	4.89	8.93369	Up	4.22918e-05
Unigene12221_All	0	18	0.01	4.89	8.93369	Up	4.2163e-05
Unigene26511_All	0	18	0.01	4.89	8.93369	Up	4.21729e-05
Unigene37617_All	0	18	0.01	4.89	8.93369	Up	4.22026e-05
Unigene31804_All	0	18	0.01	4.89	8.93369	Up	4.21927e-05
Unigene1882_All	0	18	0.01	4.89	8.93369	Up	4.22422e-05
Unigene30149_All	0	18	0.01	4.89	8.93369	Up	4.23217e-05
Unigene29066_All	0	18	0.01	4.89	8.93369	Up	4.21334e-05
Unigene37032_All	0	18	0.01	4.89	8.93369	Up	4.21828e-05
Unigene43795_All	0	18	0.01	4.89	8.93369	Up	4.22125e-05
Unigene29715_All	0	18	0.01	4.89	8.93369	Up	4.22224e-05
Unigene40853_All	0	18	0.01	4.89	8.93369	Up	4.2262e-05
Unigene16073_All	0	17	0.01	4.62	8.85175	Up	7.7271e-05
Unigene5735_All	0	17	0.01	4.62	8.85175	Up	7.72018e-05
Unigene33784_All	0	17	0.01	4.62	8.85175	Up	7.73402e-05
Unigene10034_All	0	17	0.01	4.62	8.85175	Up	7.72537e-05
Unigene1246_All	0	17	0.01	4.62	8.85175	Up	7.71673e-05
Unigene21793_All	0	17	0.01	4.62	8.85175	Up	7.71846e-05
Unigene12677_All	0	17	0.01	4.62	8.85175	Up	7.72883e-05
Unigene18283_All	0	17	0.01	4.62	8.85175	Up	7.71156e-05
Unigene13316_All	0	17	0.01	4.62	8.85175	Up	7.73576e-05
Unigene18235_All	0	17	0.01	4.62	8.85175	Up	7.74791e-05
Unigene29074_All	0	17	0.01	4.62	8.85175	Up	7.73056e-05
Unigene22229_All	0	17	0.01	4.62	8.85175	Up	7.73749e-05
Unigene24008_All	0	17	0.01	4.62	8.85175	Up	7.7427e-05
Unigene12388_All	0	17	0.01	4.62	8.85175	Up	7.74096e-05
Unigene22189_All	0	17	0.01	4.62	8.85175	Up	7.74443e-05
Unigene42310_All	0	17	0.01	4.62	8.85175	Up	7.72191e-05
Unigene5114_All	0	17	0.01	4.62	8.85175	Up	7.73923e-05
Unigene23271_All	0	17	0.01	4.62	8.85175	Up	7.72364e-05
Unigene41397_All	0	17	0.01	4.62	8.85175	Up	7.71501e-05
Unigene15281_All	0	17	0.01	4.62	8.85175	Up	7.74617e-05
Unigene1527_All	0	17	0.01	4.62	8.85175	Up	7.73229e-05
Unigene10912_All	0	17	0.01	4.62	8.85175	Up	7.74965e-05
Unigene39869_All	0	17	0.01	4.62	8.85175	Up	7.71328e-05
Unigene5478_All	0	16	0.01	4.34	8.76155	Up	0.000141021
Unigene10641_All	0	16	0.01	4.34	8.76155	Up	0.000140185
Unigene23668_All	0	16	0.01	4.34	8.76155	Up	0.000140274
Unigene5279_All	0	16	0.01	4.34	8.76155	Up	0.000140631
Unigene9204_All	0	16	0.01	4.34	8.76155	Up	0.000140244
Unigene6588_All	0	16	0.01	4.34	8.76155	Up	0.000140961
Unigene39531_All	0	16	0.01	4.34	8.76155	Up	0.000140333
Unigene33558_All	0	16	0.01	4.34	8.76155	Up	0.000140691
Unigene18971_All	0	16	0.01	4.34	8.76155	Up	0.000140512
Unigene41588_All	0	16	0.01	4.34	8.76155	Up	0.000140931
Unigene40614_All	0	16	0.01	4.34	8.76155	Up	0.000140542
Unigene2857_All	0	16	0.01	4.34	8.76155	Up	0.000140155
Unigene5189_All	0	16	0.01	4.34	8.76155	Up	0.000140991
Unigene18074_All	0	16	0.01	4.34	8.76155	Up	0.000140841
Unigene18357_All	0	16	0.01	4.34	8.76155	Up	0.000140751
Unigene13861_All	0	16	0.01	4.34	8.76155	Up	0.000140811
Unigene14424_All	0	16	0.01	4.34	8.76155	Up	0.000140871
Unigene15018_All	0	16	0.01	4.34	8.76155	Up	0.000140781
Unigene5525_All	0	16	0.01	4.34	8.76155	Up	0.000140721
Unigene14686_All	0	16	0.01	4.34	8.76155	Up	0.000140661
Unigene24959_All	0	16	0.01	4.34	8.76155	Up	0.000140572
Unigene33042_All	0	16	0.01	4.34	8.76155	Up	0.000140901
Unigene37104_All	0	16	0.01	4.34	8.76155	Up	0.000140601
Unigene20233_All	0	16	0.01	4.34	8.76155	Up	0.000140214
Unigene17314_All	0	16	0.01	4.34	8.76155	Up	0.000140363
Unigene28816_All	0	16	0.01	4.34	8.76155	Up	0.000140482
Unigene20964_All	0	16	0.01	4.34	8.76155	Up	0.000140452
Unigene12905_All	0	16	0.01	4.34	8.76155	Up	0.000140393
Unigene31219_All	0	16	0.01	4.34	8.76155	Up	0.000141051
Unigene9188_All	0	16	0.01	4.34	8.76155	Up	0.000140423
Unigene22820_All	0	16	0.01	4.34	8.76155	Up	0.000140304
Unigene24765_All	0	15	0.01	4.07	8.66888	Up	0.000255848
Unigene41545_All	0	15	0.01	4.07	8.66888	Up	0.000254873
Unigene39423_All	0	15	0.01	4.07	8.66888	Up	0.000255437
Unigene21107_All	0	15	0.01	4.07	8.66888	Up	0.000255745
Unigene33259_All	0	15	0.01	4.07	8.66888	Up	0.000256054
Unigene31248_All	0	15	0.01	4.07	8.66888	Up	0.000255231
Unigene15216_All	0	15	0.01	4.07	8.66888	Up	0.0002559
Unigene27454_All	0	15	0.01	4.07	8.66888	Up	0.000254975
Unigene23340_All	0	15	0.01	4.07	8.66888	Up	0.000255694
Unigene41039_All	0	15	0.01	4.07	8.66888	Up	0.000254771
Unigene20458_All	0	15	0.01	4.07	8.66888	Up	0.00025518
Unigene6695_All	0	15	0.01	4.07	8.66888	Up	0.000255539
Unigene17745_All	0	15	0.01	4.07	8.66888	Up	0.000255027
Unigene41052_All	0	15	0.01	4.07	8.66888	Up	0.000255078
Unigene34977_All	0	15	0.01	4.07	8.66888	Up	0.000254924
Unigene6691_All	0	15	0.01	4.07	8.66888	Up	0.000255334
Unigene12934_All	0	15	0.01	4.07	8.66888	Up	0.000256003
Unigene37774_All	0	15	0.01	4.07	8.66888	Up	0.000255385
Unigene1358_All	0	15	0.01	4.07	8.66888	Up	0.000255642
Unigene2348_All	0	15	0.01	4.07	8.66888	Up	0.000255129
Unigene25746_All	0	15	0.01	4.07	8.66888	Up	0.000254822
Unigene43667_All	0	15	0.01	4.07	8.66888	Up	0.000255591
Unigene41112_All	0	15	0.01	4.07	8.66888	Up	0.000255488
Unigene37125_All	0	15	0.01	4.07	8.66888	Up	0.000255283
Unigene10117_All	0	15	0.01	4.07	8.66888	Up	0.000255797
Unigene23226_All	0	15	0.01	4.07	8.66888	Up	0.000255951
Unigene34193_All	0	14	0.01	3.8	8.56986	Up	0.000458288
Unigene7548_All	0	14	0.01	3.8	8.56986	Up	0.00045993
Unigene18116_All	0	14	0.01	3.8	8.56986	Up	0.000458891
Unigene18075_All	0	14	0.01	3.8	8.56986	Up	0.000459151
Unigene18627_All	0	14	0.01	3.8	8.56986	Up	0.000460278
Unigene40461_All	0	14	0.01	3.8	8.56986	Up	0.00045967
Unigene24671_All	0	14	0.01	3.8	8.56986	Up	0.000459064
Unigene40366_All	0	14	0.01	3.8	8.56986	Up	0.000460539
Unigene29195_All	0	14	0.01	3.8	8.56986	Up	0.000458029
Unigene18737_All	0	14	0.01	3.8	8.56986	Up	0.000458546
Unigene32358_All	0	14	0.01	3.8	8.56986	Up	0.000459844
Unigene28694_All	0	14	0.01	3.8	8.56986	Up	0.000459757
Unigene12076_All	0	14	0.01	3.8	8.56986	Up	0.000459237
Unigene4746_All	0	14	0.01	3.8	8.56986	Up	0.000460452
Unigene12270_All	0	14	0.01	3.8	8.56986	Up	0.000460365
Unigene18014_All	0	14	0.01	3.8	8.56986	Up	0.000460191
Unigene35044_All	0	14	0.01	3.8	8.56986	Up	0.000460017
Unigene36449_All	0	14	0.01	3.8	8.56986	Up	0.00045941
Unigene7132_All	0	14	0.01	3.8	8.56986	Up	0.000458632
Unigene31953_All	0	14	0.01	3.8	8.56986	Up	0.000457857
Unigene43699_All	0	14	0.01	3.8	8.56986	Up	0.000460104
Unigene21456_All	0	14	0.01	3.8	8.56986	Up	0.00045846
Unigene37539_All	0	14	0.01	3.8	8.56986	Up	0.000458201
Unigene9172_All	0	14	0.01	3.8	8.56986	Up	0.000457943
Unigene1370_All	0	14	0.01	3.8	8.56986	Up	0.000458374
Unigene40196_All	0	14	0.01	3.8	8.56986	Up	0.000458805
Unigene32417_All	0	14	0.01	3.8	8.56986	Up	0.000458978
Unigene25868_All	0	14	0.01	3.8	8.56986	Up	0.000459324
Unigene5633_All	0	14	0.01	3.8	8.56986	Up	0.000458115
Unigene16663_All	0	14	0.01	3.8	8.56986	Up	0.000458719
Unigene35051_All	0	14	0.01	3.8	8.56986	Up	0.000459584
Unigene8200_All	0	14	0.01	3.8	8.56986	Up	0.000459497
Unigene36203_All	0	13	0.01	3.53	8.46352	Up	0.000839633
Unigene35155_All	0	13	0.01	3.53	8.46352	Up	0.000836929
Unigene39693_All	0	13	0.01	3.53	8.46352	Up	0.000838129
Unigene4367_All	0	13	0.01	3.53	8.46352	Up	0.000837678
Unigene34594_All	0	13	0.01	3.53	8.46352	Up	0.000836181
Unigene28041_All	0	13	0.01	3.53	8.46352	Up	0.000838579
Unigene3257_All	0	13	0.01	3.53	8.46352	Up	0.00083888
Unigene19190_All	0	13	0.01	3.53	8.46352	Up	0.000839031
Unigene41440_All	0	13	0.01	3.53	8.46352	Up	0.000839784
Unigene23133_All	0	13	0.01	3.53	8.46352	Up	0.00083648
Unigene19884_All	0	13	0.01	3.53	8.46352	Up	0.000839935
Unigene13838_All	0	13	0.01	3.53	8.46352	Up	0.000837978
Unigene43035_All	0	13	0.01	3.53	8.46352	Up	0.000840388
Unigene20060_All	0	13	0.01	3.53	8.46352	Up	0.000836779
Unigene2554_All	0	13	0.01	3.53	8.46352	Up	0.000836031
Unigene7088_All	0	13	0.01	3.53	8.46352	Up	0.000840086
Unigene42894_All	0	13	0.01	3.53	8.46352	Up	0.00083633
Unigene43761_All	0	13	0.01	3.53	8.46352	Up	0.000840992
Unigene34614_All	0	13	0.01	3.53	8.46352	Up	0.000837528
Unigene8683_All	0	13	0.01	3.53	8.46352	Up	0.000840539
Unigene33594_All	0	13	0.01	3.53	8.46352	Up	0.000836629
Unigene15452_All	0	13	0.01	3.53	8.46352	Up	0.000840237
Unigene37011_All	0	13	0.01	3.53	8.46352	Up	0.000837079
Unigene42523_All	0	13	0.01	3.53	8.46352	Up	0.000835882
Unigene15609_All	0	13	0.01	3.53	8.46352	Up	0.000837828
Unigene17091_All	0	13	0.01	3.53	8.46352	Up	0.000839483
Unigene14798_All	0	13	0.01	3.53	8.46352	Up	0.00084069
Unigene41355_All	0	13	0.01	3.53	8.46352	Up	0.000837378
Unigene27878_All	0	13	0.01	3.53	8.46352	Up	0.000839332
Unigene14418_All	0	13	0.01	3.53	8.46352	Up	0.000838279
Unigene18892_All	0	13	0.01	3.53	8.46352	Up	0.000839181
Unigene32311_All	0	13	0.01	3.53	8.46352	Up	0.000838429
Unigene34674_All	0	13	0.01	3.53	8.46352	Up	0.00083873
Unigene36820_All	0	13	0.01	3.53	8.46352	Up	0.000837228
Unigene41285_All	0	13	0.01	3.53	8.46352	Up	0.000840841
Unigene18004_All	2	510	0.59	138.49	7.87485	Up	0.000437009
Unigene26865_All	4	960	1.18	260.69	7.7874	Up	0.000171866
Unigene40975_All	2	474	0.59	128.71	7.76919	Up	0.000436339
Unigene36886_All	2	314	0.59	85.27	7.17518	Up	0.000434672
Unigene35446_All	2	284	0.59	77.12	7.03025	Up	0.000435171
Unigene28228_All	3	410	0.89	111.34	6.96695	Up	0.000276496
Unigene4674_All	2	222	0.59	60.28	6.67482	Up	0.000436088
Unigene740_All	3	326	0.89	88.53	6.63622	Up	0.000276385
Unigene33081_All	2	210	0.59	57.03	6.59486	Up	0.000435587
Unigene14108_All	2	204	0.59	55.4	6.55303	Up	0.000437345
Unigene34104_All	5	503	1.48	136.59	6.52811	Up	0.000104727
Unigene33843_All	2	199	0.59	54.04	6.51717	Up	0.000434839
Unigene33553_All	2	189	0.59	51.32	6.44266	Up	0.000434755
Unigene21537_All	3	282	0.89	76.58	6.42702	Up	0.000276109
Unigene24787_All	2	164	0.59	44.53	6.23792	Up	0.000436506
Unigene26549_All	4	309	1.18	83.91	6.15198	Up	0.000172404
Unigene24138_All	2	150	0.59	40.73	6.10923	Up	0.000437177
Unigene3267_All	2	148	0.59	40.19	6.08998	Up	0.000435754
Unigene24305_All	2	146	0.59	39.65	6.07046	Up	0.000434922
Unigene39718_All	3	219	0.89	59.47	6.06221	Up	0.000276164
Unigene28838_All	9	635	2.66	172.43	6.01844	Up	1.09732e-05
Unigene437_All	9	627	2.66	170.26	6.00017	Up	1.09647e-05
Unigene40881_All	3	208	0.89	56.48	5.98779	Up	0.000276606
Unigene33190_All	4	248	1.18	67.34	5.8346	Up	0.000172332
Unigene33908_All	2	119	0.59	32.31	5.77512	Up	0.000435254
Unigene22618_All	2	116	0.59	31.5	5.73849	Up	0.000437429
Unigene23627_All	4	223	1.18	60.56	5.68151	Up	0.000171759
Unigene28407_All	12	661	3.55	179.49	5.65994	Up	1.76522e-06
Unigene5482_All	3	161	0.89	43.72	5.61834	Up	0.000275504
Unigene24460_All	2	92	0.59	24.98	5.40391	Up	0.000435921
Unigene22044_All	2	90	0.59	24.44	5.37239	Up	0.000435838
Unigene15365_All	2	86	0.59	23.35	5.30656	Up	0.000435504
Unigene29567_All	8	339	2.36	92.06	5.28572	Up	1.97605e-05
Unigene40314_All	2	84	0.59	22.81	5.27281	Up	0.000435005
Unigene15737_All	8	320	2.36	86.9	5.2025	Up	1.97212e-05
Unigene36325_All	7	280	2.07	76.03	5.19887	Up	3.51935e-05
Unigene42157_All	6	238	1.77	64.63	5.19038	Up	6.11868e-05
Unigene9828_All	15	578	4.43	156.96	5.14695	Up	2.67137e-07
Unigene42371_All	9	345	2.66	93.68	5.13824	Up	1.10075e-05
Unigene8692_All	3	115	0.89	31.23	5.13298	Up	0.000276551
Unigene27945_All	5	185	1.48	50.24	5.08517	Up	0.000104405
Unigene32947_All	3	108	0.89	29.33	5.04243	Up	0.000275834
Unigene41696_All	2	71	0.59	19.28	5.03025	Up	0.00043659
Unigene31277_All	2	70	0.59	19.01	5.0099	Up	0.000436172
Unigene27736_All	2	69	0.59	18.74	4.98926	Up	0.000435421
Unigene8956_All	3	104	0.89	28.24	4.98779	Up	0.000275944
Unigene36578_All	3	103	0.89	27.97	4.97393	Up	0.00027644
Unigene41816_All	2	67	0.59	18.19	4.94629	Up	0.000435671
Unigene36125_All	6	194	1.77	52.68	4.89543	Up	6.12009e-05
Unigene27739_All	2	64	0.59	17.38	4.88057	Up	0.000436255
Unigene35401_All	4	128	1.18	34.76	4.88057	Up	0.000172153
Unigene17088_All	3	93	0.89	25.25	4.82633	Up	0.00027633
Unigene31622_All	15	454	4.43	123.28	4.79849	Up	2.6646e-07
Unigene20983_All	9	271	2.66	73.59	4.79001	Up	1.10103e-05
Unigene18109_All	6	178	1.77	48.34	4.7714	Up	6.12993e-05
Unigene32938_All	7	205	2.07	55.67	4.7492	Up	3.51766e-05
Unigene2057_All	2	58	0.59	15.75	4.73849	Up	0.000437093
Unigene41218_All	4	111	1.18	30.14	4.67482	Up	0.000172296
Unigene22514_All	2	55	0.59	14.94	4.66232	Up	0.000436925
Unigene8828_All	2	55	0.59	14.94	4.66232	Up	0.000436005
Unigene42166_All	14	386	4.14	104.82	4.66214	Up	5.0408e-07
Unigene25941_All	9	248	2.66	67.34	4.66197	Up	1.09704e-05
Unigene14270_All	3	80	0.89	21.72	4.60907	Up	0.000275669
Unigene12461_All	2	53	0.59	14.39	4.60821	Up	0.000437261
Unigene13651_All	18	469	5.32	127.36	4.58134	Up	3.90086e-08
Unigene35270_All	11	284	3.25	77.12	4.56859	Up	3.27719e-06
Unigene4548_All	9	232	2.66	63	4.56585	Up	1.09676e-05
Unigene22142_All	2	51	0.59	13.85	4.55303	Up	0.000436841
Unigene39200_All	2	51	0.59	13.85	4.55303	Up	0.000436422
Unigene12910_All	14	356	4.14	96.67	4.54537	Up	5.05479e-07
Unigene27541_All	10	252	2.96	68.43	4.53096	Up	6.01873e-06
Unigene41485_All	2	50	0.59	13.58	4.52462	Up	0.000436757
Unigene37353_All	2	50	0.59	13.58	4.52462	Up	0.000436674
Unigene16931_All	11	271	3.25	73.59	4.501	Up	3.27263e-06
Unigene15523_All	2	49	0.59	13.31	4.49565	Up	0.000435088
Unigene12909_All	4	96	1.18	26.07	4.46553	Up	0.000172189
Unigene4239_All	7	167	2.07	45.35	4.4534	Up	3.51682e-05
Unigene20939_All	60	1422	17.74	386.14	4.44405	Up	0
Unigene30357_All	2	45	0.59	12.22	4.37239	Up	0.000435337
Unigene40323_All	17	377	5.03	102.37	4.34709	Up	7.4278e-08
Unigene26430_All	2	44	0.59	11.95	4.34015	Up	0.00043459
Unigene40051_All	14	306	4.14	83.09	4.32697	Up	5.0377e-07
Unigene34938_All	4	87	1.18	23.62	4.32315	Up	0.00017183
Unigene43765_All	4	87	1.18	23.62	4.32315	Up	0.000172081
Unigene41482_All	2	43	0.59	11.68	4.30718	Up	0.000434507
Unigene5450_All	2	42	0.59	11.41	4.27344	Up	0.000434425
Unigene16041_All	12	251	3.55	68.16	4.26303	Up	1.76065e-06
Unigene38961_All	25	502	7.39	136.32	4.20528	Up	4.12935e-10
Unigene22980_All	2	40	0.59	10.86	4.20217	Up	0.000434346
Unigene33756_All	5	98	1.48	26.61	4.1683	Up	0.000104704
Unigene22187_All	4	78	1.18	21.18	4.16584	Up	0.000172224
Unigene38149_All	4	78	1.18	21.18	4.16584	Up	0.000171973
Unigene22210_All	5	97	1.48	26.34	4.15359	Up	0.000104543
Unigene22195_All	5	96	1.48	26.07	4.13872	Up	0.000104382
Unigene17462_All	2	38	0.59	10.32	4.12858	Up	0.000434273
Unigene1852_All	6	114	1.77	30.96	4.12858	Up	6.13134e-05
Unigene17256_All	14	263	4.14	71.42	4.10863	Up	5.04235e-07
Unigene16956_All	2	37	0.59	10.05	4.09034	Up	0.000434203
Unigene39741_All	2	37	0.59	10.05	4.09034	Up	0.000433954
Unigene25289_All	2	37	0.59	10.05	4.09034	Up	0.000434037
Unigene22286_All	2	37	0.59	10.05	4.09034	Up	0.00043412
Unigene16781_All	3	55	0.89	14.94	4.06923	Up	0.000275779
Unigene42932_All	5	91	1.48	24.71	4.06143	Up	0.000104428
Unigene20488_All	2	36	0.59	9.78	4.05105	Up	0.000433729
Unigene34923_All	2	36	0.59	9.78	4.05105	Up	0.000433811
Unigene34818_All	2	36	0.59	9.78	4.05105	Up	0.000433894
Unigene43754_All	4	72	1.18	19.55	4.05031	Up	0.000171795
Unigene16256_All	32	577	9.46	156.68	4.04984	Up	6.01883e-12
Unigene41074_All	14	252	4.14	68.43	4.04693	Up	5.05012e-07
Unigene39714_All	10	180	2.96	48.88	4.04558	Up	6.0317e-06
Unigene22689_All	5	89	1.48	24.17	4.02955	Up	0.000104314
Unigene24219_All	16	283	4.73	76.85	4.02213	Up	1.40798e-07
Unigene39853_All	2	35	0.59	9.5	4.00914	Up	0.000433687
Unigene9699_All	2	35	0.59	9.5	4.00914	Up	0.000433604
Unigene23559_All	8	138	2.36	37.47	3.98888	Up	1.97261e-05
Unigene27075_All	3	52	0.89	14.12	3.98779	Up	0.000276275
Unigene26845_All	28	483	8.28	131.16	3.98555	Up	5.97374e-11
Unigene41048_All	9	155	2.66	42.09	3.98398	Up	1.09789e-05
Unigene39574_All	24	411	7.09	111.61	3.97654	Up	7.9431e-10
Unigene40107_All	6	102	1.77	27.7	3.96806	Up	6.13275e-05
Unigene21250_All	6	102	1.77	27.7	3.96806	Up	6.12711e-05
Unigene29390_All	17	289	5.03	78.48	3.96369	Up	7.43031e-08
Unigene25743_All	12	202	3.55	54.85	3.9496	Up	1.76166e-06
Unigene36081_All	5	84	1.48	22.81	3.946	Up	0.000104658
Unigene34521_All	31	519	9.16	140.93	3.94349	Up	1.00448e-11
Unigene35504_All	3	50	0.89	13.58	3.93153	Up	0.000276219
Unigene43513_All	5	83	1.48	22.54	3.92882	Up	0.000104291
Unigene29945_All	59	978	17.44	265.58	3.92867	Up	0
Unigene37931_All	18	298	5.32	80.92	3.927	Up	3.89678e-08
Unigene2435_All	180	2976	53.21	808.13	3.92482	Up	2.42394e-12
Unigene26074_All	8	132	2.36	35.84	3.92471	Up	1.97654e-05
Unigene31133_All	2	33	0.59	8.96	3.92471	Up	0.000433731
Unigene35079_All	2	33	0.59	8.96	3.92471	Up	0.000433648
Unigene19874_All	3	49	0.89	13.31	3.90256	Up	0.000275999
Unigene26893_All	3	49	0.89	13.31	3.90256	Up	0.000275724
Unigene15770_All	5	81	1.48	22	3.89383	Up	0.000104336
Unigene37916_All	9	145	2.66	39.37	3.8876	Up	1.10017e-05
Unigene37940_All	2	32	0.59	8.69	3.88057	Up	0.00043381
Unigene40377_All	2	32	0.59	8.69	3.88057	Up	0.000433727
Unigene24500_All	3	48	0.89	13.03	3.87189	Up	0.000275559
Unigene20146_All	3	48	0.89	13.03	3.87189	Up	0.000275614
Unigene39110_All	8	127	2.36	34.49	3.86932	Up	1.9731e-05
Unigene19947_All	4	63	1.18	17.11	3.85798	Up	0.000172009
Unigene9722_All	3	47	0.89	12.76	3.84168	Up	0.000275889
Unigene43099_All	3	47	0.89	12.76	3.84168	Up	0.000276054
Unigene28674_All	12	187	3.55	50.78	3.83837	Up	1.76471e-06
Unigene16120_All	9	140	2.66	38.02	3.83726	Up	1.09989e-05
Unigene24473_All	2	31	0.59	8.42	3.83503	Up	0.000434087
Unigene39053_All	4	62	1.18	16.84	3.83503	Up	0.000171938
Unigene14187_All	20	309	5.91	83.91	3.82761	Up	1.06828e-08
Unigene31044_All	9	137	2.66	37.2	3.8058	Up	1.09846e-05
Unigene20324_All	65	988	19.22	268.29	3.80311	Up	0
Unigene32641_All	38	576	11.23	156.41	3.7999	Up	8.98761e-13
Unigene34003_All	9	135	2.66	36.66	3.78471	Up	1.09932e-05
Unigene30071_All	4	59	1.18	16.02	3.76302	Up	0.000172368
Unigene43682_All	7	103	2.07	27.97	3.75618	Up	3.5202e-05
Unigene22006_All	4	58	1.18	15.75	3.73849	Up	0.00017226
Unigene4942_All	2	29	0.59	7.87	3.73758	Up	0.000436238
Unigene4274_All	4	57	1.18	15.48	3.71355	Up	0.000171902
Unigene20409_All	4	57	1.18	15.48	3.71355	Up	0.000172045
Unigene40116_All	2	28	0.59	7.6	3.68721	Up	0.000438656
Unigene7305_All	2	28	0.59	7.6	3.68721	Up	0.000438573
Unigene15925_All	10	140	2.96	38.02	3.68309	Up	6.02521e-06
Unigene4901_All	5	70	1.48	19.01	3.68309	Up	0.000104681
Unigene29528_All	3	42	0.89	11.41	3.68035	Up	0.000275404
Unigene41675_All	3	42	0.89	11.41	3.68035	Up	0.000275459
Unigene16942_All	3	42	0.89	11.41	3.68035	Up	0.000275349
Unigene43578_All	15	209	4.43	56.75	3.67924	Up	2.66967e-07
Unigene25099_All	8	110	2.36	29.87	3.66184	Up	1.97457e-05
Unigene8714_All	55	752	16.26	204.21	3.65065	Up	0
Unigene40595_All	9	123	2.66	33.4	3.65035	Up	1.10161e-05
Unigene16790_All	3	41	0.89	11.13	3.6445	Up	0.000275302
Unigene30127_All	2	27	0.59	7.33	3.63503	Up	0.00044262
Unigene27586_All	2	27	0.59	7.33	3.63503	Up	0.000442788
Unigene37499_All	2	27	0.59	7.33	3.63503	Up	0.000442536
Unigene29474_All	2	27	0.59	7.33	3.63503	Up	0.000442872
Unigene37424_All	2	27	0.59	7.33	3.63503	Up	0.000442452
Unigene35049_All	2	27	0.59	7.33	3.63503	Up	0.000442704
Unigene42020_All	53	716	15.67	194.43	3.63317	Up	0
Unigene39401_All	38	512	11.23	139.03	3.62997	Up	8.99258e-13
Unigene41715_All	13	175	3.84	47.52	3.62936	Up	9.431e-07
Unigene19726_All	83	1113	24.54	302.24	3.62249	Up	1.07927e-12
Unigene39224_All	4	53	1.18	14.39	3.60821	Up	0.000172117
Unigene40105_All	29	383	8.57	104	3.60114	Up	3.2523e-11
Unigene33417_All	8	105	2.36	28.51	3.59461	Up	1.97703e-05
Unigene10145_All	2	26	0.59	7.06	3.58088	Up	0.000449629
Unigene37988_All	2	26	0.59	7.06	3.58088	Up	0.000449715
Unigene23160_All	15	195	4.43	52.95	3.57925	Up	2.66292e-07
Unigene36489_All	13	168	3.84	45.62	3.57049	Up	9.45627e-07
Unigene30979_All	13	168	3.84	45.62	3.57049	Up	9.43661e-07
Unigene16522_All	30	388	8.87	105.36	3.57025	Up	1.78217e-11
Unigene41083_All	9	116	2.66	31.5	3.56585	Up	1.09591e-05
Unigene42080_All	10	129	2.96	35.03	3.56492	Up	6.02197e-06
Unigene35019_All	18	228	5.32	61.91	3.54067	Up	3.89543e-08
Unigene1105_All	3	38	0.89	10.32	3.53549	Up	0.000275336
Unigene36679_All	23	290	6.8	78.75	3.53367	Up	1.51971e-09
Unigene18092_All	5	63	1.48	17.11	3.53117	Up	0.000104359
Unigene28954_All	10	126	2.96	34.22	3.53117	Up	6.02845e-06
Unigene36537_All	27	339	7.98	92.06	3.52811	Up	1.12951e-10
Unigene9899_All	2	25	0.59	6.79	3.52462	Up	0.000460474
Unigene21764_All	2	25	0.59	6.79	3.52462	Up	0.000460301
Unigene26746_All	2	25	0.59	6.79	3.52462	Up	0.000460387
Unigene10441_All	2	25	0.59	6.79	3.52462	Up	0.00046056
Unigene36075_All	15	186	4.43	50.51	3.51119	Up	2.66629e-07
Unigene37590_All	8	99	2.36	26.88	3.50967	Up	1.97408e-05
Unigene22657_All	12	148	3.55	40.19	3.50095	Up	1.76268e-06
Unigene38997_All	3	37	0.89	10.05	3.49725	Up	0.000275366
Unigene2799_All	3	37	0.89	10.05	3.49725	Up	0.000275311
Unigene588_All	4	49	1.18	13.31	3.49565	Up	0.000171724
Unigene42121_All	40	485	11.82	131.7	3.47795	Up	7.42475e-13
Unigene27931_All	34	410	10.05	111.34	3.4697	Up	2.3609e-12
Unigene41861_All	2	24	0.59	6.52	3.46609	Up	0.00048474
Unigene21094_All	2	24	0.59	6.52	3.46609	Up	0.000485013
Unigene23202_All	2	24	0.59	6.52	3.46609	Up	0.000484922
Unigene17756_All	2	24	0.59	6.52	3.46609	Up	0.000484831
Unigene15334_All	19	228	5.62	61.91	3.46153	Up	2.04573e-08
Unigene41303_All	17	204	5.03	55.4	3.46126	Up	7.42028e-08
Unigene31590_All	5	60	1.48	16.29	3.46032	Up	0.000104566
Unigene11091_All	3	36	0.89	9.78	3.45796	Up	0.000275406
Unigene40038_All	22	262	6.5	71.15	3.45235	Up	2.91637e-09
Unigene37829_All	6	71	1.77	19.28	3.44528	Up	6.11728e-05
Unigene28193_All	20	237	5.91	64.36	3.44493	Up	1.06867e-08
Unigene43661_All	12	142	3.55	38.56	3.44121	Up	1.76217e-06
Unigene28342_All	12	142	3.55	38.56	3.44121	Up	1.76116e-06
Unigene16699_All	5	59	1.48	16.02	3.43621	Up	0.000104635
Unigene35447_All	9	106	2.66	28.78	3.43557	Up	1.09818e-05
Unigene22024_All	4	47	1.18	12.76	3.43477	Up	0.000171691
Unigene10686_All	6	70	1.77	19.01	3.42494	Up	6.12571e-05
Unigene39506_All	9	105	2.66	28.51	3.42197	Up	1.10132e-05
Unigene42950_All	3	35	0.89	9.5	3.41605	Up	0.000275617
Unigene25203_All	5	58	1.48	15.75	3.41168	Up	0.000104589
Unigene34873_All	2	23	0.59	6.25	3.40507	Up	0.000526477
Unigene38040_All	2	23	0.59	6.25	3.40507	Up	0.000526575
Unigene41573_All	2	23	0.59	6.25	3.40507	Up	0.000526672
Unigene17729_All	4	46	1.18	12.49	3.40391	Up	0.000171658
Unigene15003_All	4	46	1.18	12.49	3.40391	Up	0.000171622
Unigene8209_All	4	46	1.18	12.49	3.40391	Up	0.000171587
Unigene3027_All	8	91	2.36	24.71	3.38824	Up	1.97556e-05
Unigene42382_All	18	205	5.32	55.67	3.3874	Up	3.89814e-08
Unigene30346_All	82	934	24.24	253.63	3.38726	Up	0
Unigene42495_All	5	57	1.48	15.48	3.38674	Up	0.000104451
Unigene27405_All	47	531	13.89	144.19	3.37585	Up	0
Unigene37043_All	24	271	7.09	73.59	3.37565	Up	7.92651e-10
Unigene29062_All	4	45	1.18	12.22	3.37239	Up	0.000171556
Unigene22161_All	5	56	1.48	15.21	3.36135	Up	0.000104612
Unigene23255_All	5	56	1.48	15.21	3.36135	Up	0.000104474
Unigene17_All	8	88	2.36	23.9	3.34015	Up	1.97359e-05
Unigene8871_All	4	44	1.18	11.95	3.34015	Up	0.000171529
Unigene13550_All	8	88	2.36	23.9	3.34015	Up	1.97506e-05
Unigene37425_All	6	66	1.77	17.92	3.33975	Up	6.12149e-05
Unigene17233_All	2	22	0.59	5.97	3.33894	Up	0.000600872
Unigene10741_All	2	22	0.59	5.97	3.33894	Up	0.000600982
Unigene43150_All	2	22	0.59	5.97	3.33894	Up	0.000601092
Unigene37904_All	15	165	4.43	44.81	3.33844	Up	2.66714e-07
Unigene17361_All	52	572	15.37	155.33	3.33715	Up	1.08957e-13
Unigene21339_All	5	55	1.48	14.94	3.33551	Up	0.00010452
Unigene21993_All	3	33	0.89	8.96	3.33162	Up	0.000276754
Unigene11952_All	3	33	0.89	8.96	3.33162	Up	0.000276809
Unigene21986_All	22	239	6.5	64.9	3.31971	Up	2.92098e-09
Unigene6287_All	6	65	1.77	17.65	3.31785	Up	6.1243e-05
Unigene13740_All	164	1780	48.48	483.36	3.31764	Up	5.83774e-13
Unigene41483_All	5	54	1.48	14.66	3.30822	Up	0.000104497
Unigene38985_All	13	140	3.84	38.02	3.30758	Up	9.43941e-07
Unigene12070_All	4	43	1.18	11.68	3.30718	Up	0.000171508
Unigene38225_All	6	64	1.77	17.38	3.29561	Up	6.1229e-05
Unigene8274_All	6	64	1.77	17.38	3.29561	Up	6.12852e-05
Unigene42761_All	14	149	4.14	40.46	3.28879	Up	5.0439e-07
Unigene37730_All	3	32	0.89	8.69	3.28748	Up	0.00027811
Unigene38892_All	3	32	0.89	8.69	3.28748	Up	0.000278054
Unigene41216_All	5	53	1.48	14.39	3.2814	Up	0.000104269
Unigene43096_All	5	53	1.48	14.39	3.2814	Up	0.000104246
Unigene42037_All	7	74	2.07	20.09	3.27877	Up	3.52189e-05
Unigene11576_All	13	137	3.84	37.2	3.27612	Up	9.45909e-07
Unigene19409_All	4	42	1.18	11.41	3.27344	Up	0.000171465
Unigene42659_All	4	42	1.18	11.41	3.27344	Up	0.0001715
Unigene43143_All	2	21	0.59	5.7	3.27218	Up	0.000735932
Unigene11432_All	2	21	0.59	5.7	3.27218	Up	0.000736199
Unigene6054_All	2	21	0.59	5.7	3.27218	Up	0.000735798
Unigene17710_All	2	21	0.59	5.7	3.27218	Up	0.000735531
Unigene15569_All	2	21	0.59	5.7	3.27218	Up	0.000735263
Unigene7263_All	2	21	0.59	5.7	3.27218	Up	0.000735397
Unigene6906_All	2	21	0.59	5.7	3.27218	Up	0.000736066
Unigene24577_All	2	21	0.59	5.7	3.27218	Up	0.000735664
Unigene18123_All	49	511	14.49	138.76	3.25946	Up	0
Unigene9218_All	22	227	6.5	61.64	3.24536	Up	2.91983e-09
Unigene43553_All	33	340	9.76	92.33	3.24185	Up	3.7479e-12
Unigene42433_All	7	72	2.07	19.55	3.23947	Up	3.52104e-05
Unigene13499_All	4	41	1.18	11.13	3.23759	Up	0.000171441
Unigene2869_All	4	41	1.18	11.13	3.23759	Up	0.000171476
Unigene42483_All	9	92	2.66	24.98	3.23128	Up	1.09875e-05
Unigene15335_All	7	71	2.07	19.28	3.2194	Up	3.52273e-05
Unigene8923_All	2	20	0.59	5.43	3.20217	Up	0.000956084
Unigene16915_All	2	20	0.59	5.43	3.20217	Up	0.000956253
Unigene15546_All	2	20	0.59	5.43	3.20217	Up	0.000956591
Unigene18135_All	2	20	0.59	5.43	3.20217	Up	0.000956761
Unigene7616_All	2	20	0.59	5.43	3.20217	Up	0.000955745
Unigene26089_All	2	20	0.59	5.43	3.20217	Up	0.000955914
Unigene1109_All	2	20	0.59	5.43	3.20217	Up	0.000956422
Unigene43530_All	7	70	2.07	19.01	3.19906	Up	3.51851e-05
Unigene12601_All	3	30	0.89	8.15	3.19492	Up	0.000283403
Unigene1294_All	3	30	0.89	8.15	3.19492	Up	0.000283292
Unigene33367_All	3	30	0.89	8.15	3.19492	Up	0.000283348
Unigene30136_All	19	187	5.62	50.78	3.17562	Up	2.04499e-08
Unigene42509_All	21	206	6.21	55.94	3.17122	Up	5.57075e-09
Unigene38398_All	4	39	1.18	10.59	3.16584	Up	0.000171599
Unigene16777_All	4	39	1.18	10.59	3.16584	Up	0.000171634
Unigene41269_All	12	117	3.55	31.77	3.16177	Up	1.76369e-06
Unigene32154_All	17	165	5.03	44.81	3.15519	Up	7.41027e-08
Unigene40049_All	9	87	2.66	23.62	3.15051	Up	1.09619e-05
Unigene9537_All	3	29	0.89	7.87	3.14449	Up	0.000290457
Unigene37892_All	3	29	0.89	7.87	3.14449	Up	0.0002904
Unigene15815_All	3	29	0.89	7.87	3.14449	Up	0.000290228
Unigene15119_All	3	29	0.89	7.87	3.14449	Up	0.000290342
Unigene24358_All	3	29	0.89	7.87	3.14449	Up	0.000290171
Unigene42730_All	3	29	0.89	7.87	3.14449	Up	0.000290514
Unigene41161_All	3	29	0.89	7.87	3.14449	Up	0.000290285
Unigene6246_All	5	48	1.48	13.03	3.13817	Up	0.000104233
Unigene47_All	5	48	1.48	13.03	3.13817	Up	0.000104211
Unigene21204_All	5	48	1.48	13.03	3.13817	Up	0.000104188
Unigene9035_All	4	38	1.18	10.32	3.12858	Up	0.000171746
Unigene21502_All	4	38	1.18	10.32	3.12858	Up	0.000171639
Unigene39749_All	4	38	1.18	10.32	3.12858	Up	0.000171817
Unigene26075_All	4	38	1.18	10.32	3.12858	Up	0.000171675
Unigene34558_All	4	38	1.18	10.32	3.12858	Up	0.00017171
Unigene40952_All	4	38	1.18	10.32	3.12858	Up	0.000171781
Unigene16939_All	42	399	12.42	108.35	3.12496	Up	8.15345e-13
Unigene27043_All	52	491	15.37	133.33	3.11681	Up	1.08892e-13
Unigene5836_All	26	245	7.69	66.53	3.11295	Up	2.15253e-10
Unigene22202_All	17	160	5.03	43.45	3.11073	Up	7.42278e-08
Unigene35701_All	5	47	1.48	12.76	3.10796	Up	0.000104173
Unigene28754_All	6	56	1.77	15.21	3.1032	Up	6.11595e-05
Unigene23074_All	14	131	4.14	35.57	3.10296	Up	5.05324e-07
Unigene43349_All	9	84	2.66	22.81	3.10017	Up	1.09761e-05
Unigene36478_All	9	84	2.66	22.81	3.10017	Up	1.09903e-05
Unigene18654_All	61	569	18.03	154.51	3.09923	Up	0
Unigene11268_All	13	121	3.84	32.86	3.09715	Up	9.45346e-07
Unigene19179_All	7	65	2.07	17.65	3.09197	Up	3.51514e-05
Unigene649_All	4	37	1.18	10.05	3.09034	Up	0.000171902
Unigene40988_All	4	37	1.18	10.05	3.09034	Up	0.000171937
Unigene22448_All	4	37	1.18	10.05	3.09034	Up	0.000172044
Unigene18053_All	4	37	1.18	10.05	3.09034	Up	0.000171973
Unigene35117_All	4	37	1.18	10.05	3.09034	Up	0.000172008
Unigene19370_All	11	101	3.25	27.43	3.07724	Up	3.27627e-06
Unigene38949_All	5	46	1.48	12.49	3.0771	Up	0.000104166
Unigene16410_All	5	46	1.48	12.49	3.0771	Up	0.000104143
Unigene1494_All	5	46	1.48	12.49	3.0771	Up	0.00010412
Unigene4779_All	12	110	3.55	29.87	3.07281	Up	1.76318e-06
Unigene19636_All	13	118	3.84	32.04	3.0607	Up	9.4282e-07
Unigene40409_All	15	136	4.43	36.93	3.05941	Up	2.66798e-07
Unigene41552_All	17	154	5.03	41.82	3.05556	Up	7.41777e-08
Unigene35335_All	48	434	14.19	117.85	3.05401	Up	8.3691e-13
Unigene18993_All	4	36	1.18	9.78	3.05105	Up	0.000172595
Unigene25527_All	15	135	4.43	36.66	3.04883	Up	2.66545e-07
Unigene14786_All	31	279	9.16	75.76	3.04802	Up	1.00497e-11
Unigene2292_All	7	63	2.07	17.11	3.04714	Up	3.51599e-05
Unigene13598_All	7	63	2.07	17.11	3.04714	Up	3.5143e-05
Unigene19944_All	3	27	0.89	7.33	3.04194	Up	0.000325381
Unigene21485_All	3	27	0.89	7.33	3.04194	Up	0.000325317
Unigene38706_All	3	27	0.89	7.33	3.04194	Up	0.000325254
Unigene31856_All	23	204	6.8	55.4	3.02628	Up	1.52032e-09
Unigene21028_All	7	62	2.07	16.84	3.02419	Up	3.51347e-05
Unigene22086_All	13	115	3.84	31.23	3.02375	Up	9.45065e-07
Unigene34163_All	11	97	3.25	26.34	3.01874	Up	3.27445e-06
Unigene38062_All	17	150	5.03	40.73	3.01746	Up	7.42529e-08
Unigene41685_All	5	44	1.48	11.95	3.01334	Up	0.000104121
Unigene40935_All	74	650	21.88	176.51	3.01207	Up	0
Unigene33930_All	9	79	2.66	21.45	3.01148	Up	1.10046e-05
Unigene32493_All	24	210	7.09	57.03	3.00786	Up	7.93978e-10
Unigene40720_All	21	183	6.21	49.69	3.00029	Up	5.575e-09
Unigene21016_All	7	61	2.07	16.56	3	Up	3.51263e-05
Unigene33825_All	6	52	1.77	14.12	2.99592	Up	6.11509e-05
Unigene29577_All	9	78	2.66	21.18	2.9932	Up	1.0996e-05
Unigene9935_All	3	26	0.89	7.06	2.98779	Up	0.000363399
Unigene15775_All	3	26	0.89	7.06	2.98779	Up	0.000363469
Unigene31652_All	3	26	0.89	7.06	2.98779	Up	0.000363328
Unigene862_All	565	4863	167.03	1320.55	2.98296	Up	5.15075e-12
Unigene39455_All	10	86	2.96	23.35	2.97975	Up	6.02035e-06
Unigene40689_All	17	146	5.03	39.65	2.97869	Up	7.43283e-08
Unigene36244_All	21	180	6.21	48.88	2.97658	Up	5.57713e-09
Unigene36554_All	39	334	11.53	90.7	2.97571	Up	7.83009e-13
Unigene31494_All	27	231	7.98	62.73	2.97469	Up	1.12749e-10
Unigene18161_All	6	51	1.77	13.85	2.96806	Up	6.11413e-05
Unigene22591_All	6	51	1.77	13.85	2.96806	Up	6.11273e-05
Unigene35541_All	4	34	1.18	9.23	2.96754	Up	0.0001758
Unigene34501_All	78	664	23.06	180.31	2.96701	Up	0
Unigene36560_All	17	144	5.03	39.1	2.95854	Up	7.41527e-08
Unigene41032_All	11	92	3.25	24.98	2.94226	Up	3.27536e-06
Unigene20732_All	20	167	5.91	45.35	2.93987	Up	1.06947e-08
Unigene11571_All	6	50	1.77	13.58	2.93966	Up	6.11209e-05
Unigene5305_All	3	25	0.89	6.79	2.93153	Up	0.000430066
Unigene16984_All	3	25	0.89	6.79	2.93153	Up	0.000429983
Unigene21310_All	3	25	0.89	6.79	2.93153	Up	0.000430149
Unigene42643_All	3	25	0.89	6.79	2.93153	Up	0.000430232
Unigene8387_All	10	83	2.96	22.54	2.92882	Up	6.02359e-06
Unigene22168_All	10	83	2.96	22.54	2.92882	Up	6.03007e-06
Unigene36950_All	17	141	5.03	38.29	2.92834	Up	7.43534e-08
Unigene8907_All	7	58	2.07	15.75	2.92765	Up	3.51188e-05
Unigene42647_All	21	174	6.21	47.25	2.92765	Up	5.57288e-09
Unigene42243_All	19	157	5.62	42.63	2.92323	Up	2.04646e-08
Unigene42669_All	20	165	5.91	44.81	2.92259	Up	1.06788e-08
Unigene43181_All	14	115	4.14	31.23	2.91523	Up	5.03925e-07
Unigene34821_All	5	41	1.48	11.13	2.91078	Up	0.000104439
Unigene40539_All	5	41	1.48	11.13	2.91078	Up	0.000104462
Unigene37754_All	5	41	1.48	11.13	2.91078	Up	0.000104485
Unigene42250_All	22	180	6.5	48.88	2.91073	Up	2.91752e-09
Unigene37848_All	66	540	19.51	146.64	2.90999	Up	0
Unigene29722_All	7	57	2.07	15.48	2.9027	Up	3.51111e-05
Unigene11013_All	108	877	31.93	238.15	2.89889	Up	0
Unigene32630_All	21	170	6.21	46.16	2.89398	Up	5.56863e-09
Unigene24148_All	88	707	26.01	191.99	2.88389	Up	0
Unigene13147_All	4	32	1.18	8.69	2.88057	Up	0.000185769
Unigene38459_All	6	48	1.77	13.03	2.88002	Up	6.11422e-05
Unigene40538_All	11	88	3.25	23.9	2.8785	Up	3.27354e-06
Unigene24264_All	29	232	8.57	63	2.87798	Up	3.25383e-11
Unigene20386_All	9	72	2.66	19.55	2.87767	Up	1.09562e-05
Unigene42429_All	74	592	21.88	160.76	2.87722	Up	0
Unigene35135_All	26	208	7.69	56.48	2.87668	Up	2.15348e-10
Unigene21584_All	10	80	2.96	21.72	2.87536	Up	6.02683e-06
Unigene16547_All	5	40	1.48	10.86	2.87536	Up	0.000104757
Unigene5104_All	3	24	0.89	6.52	2.87299	Up	0.000528795
Unigene37984_All	3	24	0.89	6.52	2.87299	Up	0.000528697
Unigene11659_All	3	24	0.89	6.52	2.87299	Up	0.000528599
Unigene14886_All	13	103	3.84	27.97	2.8647	Up	9.44503e-07
Unigene19746_All	8	63	2.36	17.11	2.85798	Up	1.97166e-05
Unigene40983_All	40	315	11.82	85.54	2.85537	Up	7.41641e-13
Unigene18867_All	7	55	2.07	14.94	2.85148	Up	3.51062e-05
Unigene42520_All	6	47	1.77	12.76	2.84981	Up	6.11663e-05
Unigene37432_All	35	274	10.35	74.4	2.84567	Up	1.58381e-12
Unigene21583_All	8	62	2.36	16.84	2.83503	Up	1.97119e-05
Unigene12396_All	4	31	1.18	8.42	2.83503	Up	0.000196846
Unigene32280_All	22	170	6.5	46.16	2.82813	Up	2.92213e-09
Unigene27820_All	52	401	15.37	108.89	2.82468	Up	1.09023e-13
Unigene9529_All	7	54	2.07	14.66	2.82418	Up	3.51016e-05
Unigene40099_All	13	100	3.84	27.16	2.82231	Up	9.44222e-07
Unigene31395_All	3	23	0.89	6.25	2.81198	Up	0.00071489
Unigene34621_All	3	23	0.89	6.25	2.81198	Up	0.000714369
Unigene34486_All	3	23	0.89	6.25	2.81198	Up	0.000714629
Unigene9153_All	3	23	0.89	6.25	2.81198	Up	0.00071476
Unigene20155_All	3	23	0.89	6.25	2.81198	Up	0.000714499
Unigene41978_All	14	107	4.14	29.06	2.81133	Up	5.05168e-07
Unigene15033_All	17	130	5.03	35.3	2.81104	Up	7.41277e-08
Unigene43457_All	8	61	2.36	16.56	2.81084	Up	1.97025e-05
Unigene11208_All	8	61	2.36	16.56	2.81084	Up	1.97074e-05
Unigene37514_All	132	1003	39.02	272.36	2.80323	Up	1.06339e-12
Unigene2213_All	5	38	1.48	10.32	2.80177	Up	0.000106216
Unigene1660_All	5	38	1.48	10.32	2.80177	Up	0.000106192
Unigene34972_All	5	38	1.48	10.32	2.80177	Up	0.000106239
Unigene35156_All	34	258	10.05	70.06	2.8014	Up	2.36213e-12
Unigene35377_All	44	332	13.01	90.15	2.79271	Up	5.33972e-13
Unigene41863_All	27	203	7.98	55.12	2.78812	Up	1.129e-10
Unigene32440_All	31	233	9.16	63.27	2.7881	Up	1.00349e-11
Unigene10995_All	4	30	1.18	8.15	2.78801	Up	0.000215633
Unigene15612_All	4	30	1.18	8.15	2.78801	Up	0.000215677
Unigene34019_All	22	164	6.5	44.53	2.77627	Up	2.92676e-09
Unigene21260_All	48	358	14.19	97.21	2.77623	Up	8.35979e-13
Unigene29839_All	27	201	7.98	54.58	2.77391	Up	1.12799e-10
Unigene26809_All	9	67	2.66	18.19	2.77365	Up	1.09535e-05
Unigene26146_All	48	357	14.19	96.94	2.77222	Up	8.35514e-13
Unigene20009_All	14	104	4.14	28.24	2.77004	Up	5.04856e-07
Unigene42402_All	7	52	2.07	14.12	2.77004	Up	3.51107e-05
Unigene41919_All	7	52	2.07	14.12	2.77004	Up	3.51023e-05
Unigene36293_All	21	156	6.21	42.36	2.77004	Up	5.5665e-09
Unigene21664_All	5	37	1.48	10.05	2.76353	Up	0.000107817
Unigene19669_All	5	37	1.48	10.05	2.76353	Up	0.000107887
Unigene24723_All	5	37	1.48	10.05	2.76353	Up	0.000107864
Unigene40393_All	5	37	1.48	10.05	2.76353	Up	0.00010784
Unigene37698_All	5	37	1.48	10.05	2.76353	Up	0.000107911
Unigene12373_All	8	59	2.36	16.02	2.76302	Up	1.96993e-05
Unigene37439_All	36	265	10.64	71.96	2.7577	Up	1.22634e-12
Unigene28588_All	87	640	25.72	173.79	2.75638	Up	0
Unigene37359_All	6	44	1.77	11.95	2.75519	Up	6.14876e-05
Unigene20126_All	6	44	1.77	11.95	2.75519	Up	6.15017e-05
Unigene8864_All	16	117	4.73	31.77	2.74775	Up	1.40752e-07
Unigene43734_All	20	146	5.91	39.65	2.74609	Up	1.06907e-08
Unigene13207_All	10	73	2.96	19.82	2.74329	Up	6.01714e-06
Unigene43469_All	21	153	6.21	41.55	2.74218	Up	5.57926e-09
Unigene13011_All	4	29	1.18	7.87	2.73758	Up	0.000245908
Unigene9538_All	4	29	1.18	7.87	2.73758	Up	0.000245809
Unigene39252_All	4	29	1.18	7.87	2.73758	Up	0.000245859
Unigene20653_All	4	29	1.18	7.87	2.73758	Up	0.000245958
Unigene32883_All	13	94	3.84	25.53	2.73302	Up	9.4338e-07
Unigene32965_All	27	195	7.98	52.95	2.73017	Up	1.1285e-10
Unigene41992_All	14	101	4.14	27.43	2.72805	Up	5.04545e-07
Unigene34955_All	5	36	1.48	9.78	2.72424	Up	0.000110751
Unigene8167_All	5	36	1.48	9.78	2.72424	Up	0.000110727
Unigene10811_All	5	36	1.48	9.78	2.72424	Up	0.000110703
Unigene27457_All	10	72	2.96	19.55	2.7235	Up	6.01555e-06
Unigene35473_All	22	158	6.5	42.9	2.72247	Up	2.91867e-09
Unigene23073_All	6	43	1.77	11.68	2.72222	Up	6.1763e-05
Unigene8529_All	6	43	1.77	11.68	2.72222	Up	6.17771e-05
Unigene26517_All	23	165	6.8	44.81	2.72021	Up	1.52094e-09
Unigene20151_All	48	343	14.19	93.14	2.71453	Up	8.36444e-13
Unigene37788_All	69	493	20.4	133.87	2.71419	Up	0
Unigene37740_All	7	50	2.07	13.58	2.71378	Up	3.51355e-05
Unigene40957_All	15	107	4.43	29.06	2.71366	Up	2.67052e-07
Unigene42232_All	8	57	2.36	15.48	2.71355	Up	1.96994e-05
Unigene13837_All	12	85	3.55	23.08	2.70075	Up	1.7642e-06
Unigene27274_All	263	1849	77.75	502.1	2.69106	Up	3.71619e-13
Unigene26745_All	80	562	23.65	152.61	2.68994	Up	0
Unigene22700_All	4	28	1.18	7.6	2.68721	Up	0.000293059
Unigene37089_All	4	28	1.18	7.6	2.68721	Up	0.000293116
Unigene16805_All	4	28	1.18	7.6	2.68721	Up	0.000293001
Unigene34333_All	16	112	4.73	30.41	2.68463	Up	1.40844e-07
Unigene8217_All	5	35	1.48	9.5	2.68233	Up	0.000115834
Unigene17411_All	5	35	1.48	9.5	2.68233	Up	0.000115809
Unigene34112_All	14	97	4.14	26.34	2.66955	Up	5.04701e-07
Unigene40382_All	63	435	18.62	118.12	2.66533	Up	0
Unigene43165_All	7	48	2.07	13.03	2.65413	Up	3.52695e-05
Unigene12558_All	6	41	1.77	11.13	2.65263	Up	6.31004e-05
Unigene22855_All	11	75	3.25	20.37	2.64793	Up	3.27176e-06
Unigene15606_All	11	75	3.25	20.37	2.64793	Up	3.27085e-06
Unigene23119_All	21	143	6.21	38.83	2.64451	Up	5.5814e-09
Unigene23480_All	5	34	1.48	9.23	2.64073	Up	0.000124422
Unigene7946_All	9	61	2.66	16.56	2.6382	Up	1.09542e-05
Unigene38158_All	13	88	3.84	23.9	2.63783	Up	9.44783e-07
Unigene10782_All	4	27	1.18	7.33	2.63503	Up	0.000377574
Unigene18765_All	4	27	1.18	7.33	2.63503	Up	0.000377793
Unigene22419_All	4	27	1.18	7.33	2.63503	Up	0.00037772
Unigene41215_All	4	27	1.18	7.33	2.63503	Up	0.000377647
Unigene16750_All	33	223	9.76	60.56	2.63341	Up	3.74981e-12
Unigene19053_All	12	81	3.55	22	2.63161	Up	1.76016e-06
Unigene43399_All	28	188	8.28	51.05	2.62421	Up	5.971e-11
Unigene33318_All	7	47	2.07	12.76	2.62393	Up	3.54108e-05
Unigene36731_All	10	67	2.96	18.19	2.61948	Up	6.01451e-06
Unigene13109_All	6	40	1.77	10.86	2.6172	Up	6.45688e-05
Unigene28503_All	6	40	1.77	10.86	2.6172	Up	6.4554e-05
Unigene33706_All	73	487	21.58	132.24	2.61539	Up	0
Unigene43362_All	50	333	14.78	90.43	2.61316	Up	0
Unigene37825_All	12	80	3.55	21.72	2.61313	Up	1.75915e-06
Unigene14016_All	12	80	3.55	21.72	2.61313	Up	1.75965e-06
Unigene28106_All	12	80	3.55	21.72	2.61313	Up	1.75864e-06
Unigene37294_All	32	213	9.46	57.84	2.61216	Up	6.02186e-12
Unigene43446_All	94	625	27.79	169.72	2.61052	Up	0
Unigene31475_All	8	53	2.36	14.39	2.60821	Up	1.97435e-05
Unigene38827_All	8	53	2.36	14.39	2.60821	Up	1.97485e-05
Unigene34602_All	13	86	3.84	23.35	2.60424	Up	9.42542e-07
Unigene9027_All	5	33	1.48	8.96	2.5979	Up	0.000138749
Unigene26979_All	49	322	14.49	87.44	2.59324	Up	0
Unigene38512_All	7	46	2.07	12.49	2.59307	Up	3.56447e-05
Unigene16271_All	7	46	2.07	12.49	2.59307	Up	3.56532e-05
Unigene18635_All	18	118	5.32	32.04	2.59038	Up	3.8995e-08
Unigene34920_All	9	59	2.66	16.02	2.59038	Up	1.09552e-05
Unigene39089_All	9	59	2.66	16.02	2.59038	Up	1.0958e-05
Unigene25786_All	34	222	10.05	60.28	2.58448	Up	2.36336e-12
Unigene8411_All	8	52	2.36	14.12	2.58088	Up	1.97802e-05
Unigene2041_All	4	26	1.18	7.06	2.58088	Up	0.000508849
Unigene10554_All	4	26	1.18	7.06	2.58088	Up	0.000509324
Unigene19606_All	8	52	2.36	14.12	2.58088	Up	1.97753e-05
Unigene23063_All	4	26	1.18	7.06	2.58088	Up	0.000509229
Unigene20635_All	4	26	1.18	7.06	2.58088	Up	0.000508944
Unigene26763_All	4	26	1.18	7.06	2.58088	Up	0.000509039
Unigene38278_All	4	26	1.18	7.06	2.58088	Up	0.000509134
Unigene43600_All	16	104	4.73	28.24	2.57783	Up	1.40982e-07
Unigene10191_All	47	305	13.89	82.82	2.57593	Up	0
Unigene39709_All	11	71	3.25	19.28	2.56859	Up	3.27019e-06
Unigene41879_All	11	71	3.25	19.28	2.56859	Up	3.26928e-06
Unigene18896_All	16	103	4.73	27.97	2.56397	Up	1.40936e-07
Unigene40157_All	7	45	2.07	12.22	2.56154	Up	3.60376e-05
Unigene13602_All	5	32	1.48	8.69	2.55376	Up	0.000161371
Unigene38063_All	5	32	1.48	8.69	2.55376	Up	0.000161473
Unigene7448_All	5	32	1.48	8.69	2.55376	Up	0.000161405
Unigene42428_All	10	64	2.96	17.38	2.55376	Up	6.01518e-06
Unigene42015_All	5	32	1.48	8.69	2.55376	Up	0.000161439
Unigene18195_All	369	2357	109.08	640.04	2.55278	Up	0
Unigene25052_All	109	689	32.22	187.1	2.53778	Up	0
Unigene41043_All	13	82	3.84	22.27	2.53592	Up	9.42275e-07
Unigene35618_All	10	63	2.96	17.11	2.53117	Up	6.01551e-06
Unigene20605_All	14	88	4.14	23.9	2.52931	Up	5.03617e-07
Unigene42602_All	7	44	2.07	11.95	2.52931	Up	3.66819e-05
Unigene43825_All	15	94	4.43	25.53	2.52681	Up	2.66883e-07
Unigene20673_All	4	25	1.18	6.79	2.52462	Up	0.000732668
Unigene4223_All	4	25	1.18	6.79	2.52462	Up	0.000732534
Unigene252_All	4	25	1.18	6.79	2.52462	Up	0.000733068
Unigene8192_All	4	25	1.18	6.79	2.52462	Up	0.000732935
Unigene16358_All	4	25	1.18	6.79	2.52462	Up	0.000732801
Unigene21816_All	4	25	1.18	6.79	2.52462	Up	0.000732268
Unigene21330_All	8	50	2.36	13.58	2.52462	Up	1.99499e-05
Unigene42283_All	4	25	1.18	6.79	2.52462	Up	0.000732401
Unigene41996_All	31	194	9.16	52.68	2.52384	Up	1.00398e-11
Unigene21090_All	12	75	3.55	20.37	2.52056	Up	1.75826e-06
Unigene39710_All	25	156	7.39	42.36	2.51906	Up	4.13112e-10
Unigene23892_All	22	137	6.5	37.2	2.51679	Up	2.92329e-09
Unigene23764_All	61	378	18.03	102.65	2.50926	Up	0
Unigene17663_All	5	31	1.48	8.42	2.50822	Up	0.000198237
Unigene10314_All	5	31	1.48	8.42	2.50822	Up	0.000198277
Unigene42796_All	22	136	6.5	36.93	2.50628	Up	2.92792e-09
Unigene30896_All	22	136	6.5	36.93	2.50628	Up	2.92445e-09
Unigene40864_All	6	37	1.77	10.05	2.50537	Up	7.72096e-05
Unigene5412_All	6	37	1.77	10.05	2.50537	Up	7.71922e-05
Unigene28278_All	58	358	17.15	97.21	2.5029	Up	0
Unigene33169_All	12	74	3.55	20.09	2.50059	Up	1.75785e-06
Unigene3721_All	8	49	2.36	13.31	2.49565	Up	2.01309e-05
Unigene39175_All	16	98	4.73	26.61	2.49206	Up	1.41028e-07
Unigene42825_All	42	257	12.42	69.79	2.49036	Up	8.15801e-13
Unigene12233_All	9	55	2.66	14.94	2.48968	Up	1.10134e-05
Unigene30280_All	37	226	10.94	61.37	2.48792	Up	9.55495e-13
Unigene25055_All	62	378	18.33	102.65	2.48545	Up	0
Unigene26187_All	80	487	23.65	132.24	2.48325	Up	0
Unigene5285_All	16	97	4.73	26.34	2.47734	Up	1.4089e-07
Unigene39916_All	18	109	5.32	29.6	2.4761	Up	3.89407e-08
Unigene43245_All	30	181	8.87	49.15	2.47019	Up	1.7813e-11
Unigene41789_All	38	229	11.23	62.18	2.46909	Up	8.98264e-13
Unigene27364_All	6	36	1.77	9.78	2.46609	Up	8.76263e-05
Unigene30774_All	6	36	1.77	9.78	2.46609	Up	8.76457e-05
Unigene38596_All	6	36	1.77	9.78	2.46609	Up	8.76652e-05
Unigene31089_All	6	36	1.77	9.78	2.46609	Up	8.76068e-05
Unigene32592_All	84	505	24.83	137.13	2.46539	Up	0
Unigene25878_All	95	571	28.08	155.06	2.46521	Up	0
Unigene42571_All	7	42	2.07	11.41	2.4626	Up	3.93458e-05
Unigene20708_All	7	42	2.07	11.41	2.4626	Up	3.93365e-05
Unigene16761_All	5	30	1.48	8.15	2.4612	Up	0.000259699
Unigene42762_All	23	137	6.8	37.2	2.4517	Up	1.52156e-09
Unigene26941_All	50	297	14.78	80.65	2.44803	Up	0
Unigene43775_All	72	427	21.28	115.95	2.44593	Up	0
Unigene43401_All	13	77	3.84	20.91	2.44501	Up	9.42156e-07
Unigene38857_All	35	207	10.35	56.21	2.4412	Up	1.58128e-12
Unigene22361_All	11	65	3.25	17.65	2.44116	Up	3.27423e-06
Unigene22987_All	21	124	6.21	33.67	2.4388	Up	5.58353e-09
Unigene21227_All	10	59	2.96	16.02	2.43621	Up	6.04411e-06
Unigene36951_All	27	159	7.98	43.18	2.4359	Up	1.12698e-10
Unigene39720_All	9	53	2.66	14.39	2.43557	Up	1.11384e-05
Unigene11724_All	9	53	2.66	14.39	2.43557	Up	1.11413e-05
Unigene35253_All	9	53	2.66	14.39	2.43557	Up	1.1147e-05
Unigene23536_All	9	53	2.66	14.39	2.43557	Up	1.11441e-05
Unigene42129_All	7	41	2.07	11.13	2.42675	Up	4.21306e-05
Unigene42769_All	6	35	1.77	9.5	2.42418	Up	0.000104467
Unigene18085_All	56	326	16.55	88.53	2.41934	Up	0
Unigene33879_All	11	64	3.25	17.38	2.41892	Up	3.27732e-06
Unigene18963_All	17	99	5.03	26.88	2.4179	Up	7.40782e-08
Unigene42856_All	5	29	1.48	7.87	2.41077	Up	0.000356943
Unigene25494_All	5	29	1.48	7.87	2.41077	Up	0.000356873
Unigene13142_All	19	110	5.62	29.87	2.41006	Up	2.0472e-08
Unigene39830_All	19	110	5.62	29.87	2.41006	Up	2.04794e-08
Unigene33302_All	14	81	4.14	22	2.4098	Up	5.0354e-07
Unigene27609_All	22	127	6.5	34.49	2.40767	Up	2.91522e-09
Unigene26997_All	13	75	3.84	20.37	2.40727	Up	9.42173e-07
Unigene37412_All	98	565	28.97	153.43	2.40495	Up	0
Unigene34481_All	11	63	3.25	17.11	2.39633	Up	3.28296e-06
Unigene40081_All	92	527	27.2	143.11	2.39545	Up	0
Unigene36330_All	85	486	25.13	131.97	2.39273	Up	0
Unigene34799_All	24	137	7.09	37.2	2.39145	Up	7.93646e-10
Unigene8043_All	7	40	2.07	10.86	2.39132	Up	4.68961e-05
Unigene29265_All	17	97	5.03	26.34	2.38863	Up	7.40538e-08
Unigene39633_All	10	57	2.96	15.48	2.38674	Up	6.09234e-06
Unigene40252_All	22	125	6.5	33.94	2.38447	Up	2.9256e-09
Unigene42442_All	15	85	4.43	23.08	2.38126	Up	2.6616e-07
Unigene6435_All	24	136	7.09	36.93	2.38094	Up	7.94643e-10
Unigene42040_All	65	368	19.22	99.93	2.37831	Up	0
Unigene19387_All	20	113	5.91	30.69	2.37654	Up	1.06749e-08
Unigene14029_All	8	45	2.36	12.22	2.37239	Up	2.30731e-05
Unigene43582_All	16	90	4.73	24.44	2.36933	Up	1.40716e-07
Unigene35059_All	41	230	12.12	62.46	2.36554	Up	1.21679e-12
Unigene42027_All	15	84	4.43	22.81	2.36429	Up	2.66099e-07
Unigene42358_All	35	196	10.35	53.22	2.36234	Up	1.58466e-12
Unigene40137_All	22	123	6.5	33.4	2.36134	Up	2.92908e-09
Unigene12773_All	5	28	1.48	7.6	2.3604	Up	0.000508774
Unigene34763_All	5	28	1.48	7.6	2.3604	Up	0.000508869
Unigene43880_All	5	28	1.48	7.6	2.3604	Up	0.000509058
Unigene27522_All	5	28	1.48	7.6	2.3604	Up	0.000508963
Unigene36147_All	39	218	11.53	59.2	2.3602	Up	7.8257e-13
Unigene43467_All	17	95	5.03	25.8	2.35874	Up	7.40056e-08
Unigene41782_All	17	95	5.03	25.8	2.35874	Up	7.40306e-08
Unigene41604_All	7	39	2.07	10.59	2.355	Up	5.47923e-05
Unigene16918_All	16	89	4.73	24.17	2.35331	Up	1.40677e-07
Unigene36253_All	9	50	2.66	13.58	2.35199	Up	1.18386e-05
Unigene40759_All	30	166	8.87	45.08	2.34548	Up	1.77872e-11
Unigene42798_All	42	232	12.42	63	2.34269	Up	8.14435e-13
Unigene38635_All	8	44	2.36	11.95	2.34015	Up	2.51296e-05
Unigene34855_All	6	33	1.77	8.96	2.33975	Up	0.000174375
Unigene17383_All	6	33	1.77	8.96	2.33975	Up	0.000174303
Unigene9742_All	6	33	1.77	8.96	2.33975	Up	0.000174339
Unigene31169_All	6	33	1.77	8.96	2.33975	Up	0.000174411
Unigene21427_All	24	132	7.09	35.84	2.33771	Up	7.92982e-10
Unigene32651_All	14	77	4.14	20.91	2.33649	Up	5.03882e-07
Unigene42118_All	26	143	7.69	38.83	2.33612	Up	2.15065e-10
Unigene23766_All	10	55	2.96	14.94	2.33551	Up	6.25368e-06
Unigene37599_All	10	55	2.96	14.94	2.33551	Up	6.25535e-06
Unigene31223_All	68	372	20.1	101.02	2.32937	Up	0
Unigene43297_All	13	71	3.84	19.28	2.32793	Up	9.44818e-07
Unigene40708_All	22	120	6.5	32.59	2.32592	Up	2.91409e-09
Unigene41871_All	9	49	2.66	13.31	2.32301	Up	1.24171e-05
Unigene42197_All	16	87	4.73	23.62	2.3201	Up	1.40657e-07
Unigene40521_All	26	141	7.69	38.29	2.31591	Up	2.15159e-10
Unigene32566_All	19	103	5.62	27.97	2.31524	Up	2.04432e-08
Unigene41603_All	66	357	19.51	96.94	2.31288	Up	0
Unigene43379_All	66	356	19.51	96.67	2.30885	Up	0
Unigene38875_All	10	54	2.96	14.66	2.30822	Up	6.4077e-06
Unigene23418_All	5	27	1.48	7.33	2.30822	Up	0.00075962
Unigene42596_All	5	27	1.48	7.33	2.30822	Up	0.000759482
Unigene37643_All	164	884	48.48	240.05	2.30787	Up	5.83442e-13
Unigene40195_All	31	167	9.16	45.35	2.30768	Up	1.00547e-11
Unigene587_All	8	43	2.36	11.68	2.30718	Up	2.86838e-05
Unigene39535_All	8	43	2.36	11.68	2.30718	Up	2.86768e-05
Unigene35009_All	67	361	19.81	98.03	2.30699	Up	0
Unigene38389_All	21	113	6.21	30.69	2.3051	Up	5.56443e-09
Unigene35830_All	25	134	7.39	36.39	2.2999	Up	4.12758e-10
Unigene28931_All	20	107	5.91	29.06	2.2978	Up	1.06712e-08
Unigene41449_All	6	32	1.77	8.69	2.29561	Up	0.000245304
Unigene43237_All	26	139	7.69	37.75	2.29542	Up	2.14971e-10
Unigene30638_All	73	390	21.58	105.9	2.29494	Up	0
Unigene27940_All	24	128	7.09	34.76	2.29357	Up	7.93314e-10
Unigene22276_All	30	160	8.87	43.45	2.29235	Up	1.77786e-11
Unigene8457_All	9	48	2.66	13.03	2.29234	Up	1.334e-05
Unigene28519_All	9	48	2.66	13.03	2.29234	Up	1.33434e-05
Unigene25186_All	12	64	3.55	17.38	2.29154	Up	1.78991e-06
Unigene14912_All	10	53	2.96	14.39	2.2814	Up	6.67496e-06
Unigene16035_All	17	90	5.03	24.44	2.28061	Up	7.401e-08
Unigene39475_All	104	550	30.74	149.35	2.28051	Up	0
Unigene33773_All	7	37	2.07	10.05	2.27949	Up	8.67716e-05
Unigene27461_All	35	185	10.35	50.24	2.27921	Up	1.5855e-12
Unigene36833_All	25	132	7.39	35.84	2.27792	Up	4.13289e-10
Unigene39038_All	18	95	5.32	25.8	2.27787	Up	3.89361e-08
Unigene31455_All	33	174	9.76	47.25	2.27536	Up	3.75172e-12
Unigene27629_All	150	790	44.34	214.52	2.27443	Up	0
Unigene38170_All	8	42	2.36	11.41	2.27344	Up	3.43236e-05
Unigene36070_All	23	121	6.8	32.86	2.27273	Up	1.5191e-09
Unigene28214_All	62	326	18.33	88.53	2.27196	Up	0
Unigene13018_All	101	531	29.86	144.19	2.27169	Up	0
Unigene16994_All	24	126	7.09	34.22	2.27098	Up	7.9232e-10
Unigene43045_All	13	68	3.84	18.47	2.26601	Up	9.5491e-07
Unigene27363_All	99	517	29.27	140.39	2.26195	Up	0
Unigene15641_All	15	78	4.43	21.18	2.25732	Up	2.67061e-07
Unigene42985_All	85	442	25.13	120.03	2.25591	Up	0
Unigene22185_All	10	52	2.96	14.12	2.25407	Up	7.07535e-06
Unigene19475_All	54	280	15.96	76.03	2.25211	Up	0
Unigene36576_All	22	114	6.5	30.96	2.25189	Up	2.91301e-09
Unigene42815_All	11	57	3.25	15.48	2.25189	Up	3.57118e-06
Unigene22263_All	22	114	6.5	30.96	2.25189	Up	2.91186e-09
Unigene38048_All	6	31	1.77	8.42	2.25007	Up	0.00035307
Unigene39412_All	6	31	1.77	8.42	2.25007	Up	0.000353139
Unigene36912_All	6	31	1.77	8.42	2.25007	Up	0.000353002
Unigene29227_All	63	326	18.62	88.53	2.24931	Up	0
Unigene35748_All	12	62	3.55	16.84	2.246	Up	1.84143e-06
Unigene37079_All	32	165	9.46	44.81	2.24391	Up	6.00677e-12
Unigene43629_All	19	98	5.62	26.61	2.24333	Up	2.04417e-08
Unigene22935_All	20	103	5.91	27.97	2.24265	Up	1.06687e-08
Unigene5911_All	34	175	10.05	47.52	2.24134	Up	2.35967e-12
Unigene26386_All	7	36	2.07	9.78	2.2402	Up	0.000116985
Unigene16475_All	7	36	2.07	9.78	2.2402	Up	0.000117086
Unigene37123_All	7	36	2.07	9.78	2.2402	Up	0.000117035
Unigene3555_All	7	36	2.07	9.78	2.2402	Up	0.00011701
Unigene14750_All	7	36	2.07	9.78	2.2402	Up	0.00011706
Unigene14037_All	15	77	4.43	20.91	2.23881	Up	2.67574e-07
Unigene42763_All	8	41	2.36	11.13	2.23759	Up	4.25781e-05
Unigene17859_All	23	118	6.8	32.04	2.23627	Up	1.51851e-09
Unigene43742_All	42	215	12.42	58.38	2.23281	Up	8.1489e-13
Unigene39586_All	18	92	5.32	24.98	2.23128	Up	3.89378e-08
Unigene39041_All	18	92	5.32	24.98	2.23128	Up	3.89513e-08
Unigene38703_All	11	56	3.25	15.21	2.22651	Up	3.7491e-06
Unigene31767_All	36	183	10.64	49.69	2.22346	Up	1.227e-12
Unigene42414_All	15	76	4.43	20.64	2.22006	Up	2.68586e-07
Unigene41714_All	29	147	8.57	39.92	2.21974	Up	3.25537e-11
Unigene12475_All	14	71	4.14	19.28	2.2194	Up	5.13528e-07
Unigene42622_All	147	745	43.46	202.3	2.21874	Up	2.59461e-13
Unigene27307_All	30	152	8.87	41.28	2.21844	Up	1.77701e-11
Unigene37380_All	18	91	5.32	24.71	2.2156	Up	3.89336e-08
Unigene39977_All	18	91	5.32	24.71	2.2156	Up	3.89471e-08
Unigene40114_All	20	101	5.91	27.43	2.21452	Up	1.06676e-08
Unigene39169_All	41	207	12.12	56.21	2.21344	Up	1.21877e-12
Unigene28786_All	43	217	12.71	58.93	2.21304	Up	9.51841e-13
Unigene5894_All	34	171	10.05	46.44	2.20817	Up	2.36459e-12
Unigene42501_All	35	176	10.35	47.79	2.20708	Up	1.58635e-12
Unigene229_All	6	30	1.77	8.15	2.20305	Up	0.000518137
Unigene35522_All	11	55	3.25	14.94	2.20067	Up	4.04654e-06
Unigene7036_All	24	120	7.09	32.59	2.20057	Up	7.92029e-10
Unigene25426_All	20	100	5.91	27.16	2.20025	Up	1.06665e-08
Unigene43231_All	22	110	6.5	29.87	2.20019	Up	2.9112e-09
Unigene41235_All	9	45	2.66	12.22	2.19975	Up	2.11664e-05
Unigene17660_All	9	45	2.66	12.22	2.19975	Up	2.11769e-05
Unigene6730_All	9	45	2.66	12.22	2.19975	Up	2.11716e-05
Unigene31459_All	82	410	24.24	111.34	2.19951	Up	0
Unigene41979_All	32	160	9.46	43.45	2.19944	Up	6.00978e-12
Unigene43257_All	85	425	25.13	115.41	2.19929	Up	0
Unigene36725_All	12	60	3.55	16.29	2.1981	Up	1.97652e-06
Unigene8460_All	30	149	8.87	40.46	2.18949	Up	1.78044e-11
Unigene26565_All	28	139	8.28	37.75	2.18877	Up	5.96825e-11
Unigene29047_All	24	119	7.09	32.31	2.18812	Up	7.91723e-10
Unigene37636_All	43	213	12.71	57.84	2.1861	Up	9.52364e-13
Unigene18081_All	20	99	5.91	26.88	2.1853	Up	1.06671e-08
Unigene35037_All	41	203	12.12	55.12	2.18519	Up	1.21811e-12
Unigene39912_All	31	153	9.16	41.55	2.18143	Up	1.00299e-11
Unigene3719_All	17	84	5.03	22.81	2.18104	Up	7.44691e-08
Unigene43710_All	13	64	3.84	17.38	2.17825	Up	1.03677e-06
Unigene37396_All	13	64	3.84	17.38	2.17825	Up	1.03708e-06
Unigene33818_All	35	172	10.35	46.71	2.1741	Up	1.58297e-12
Unigene34663_All	45	221	13.3	60.01	2.17378	Up	0
Unigene22271_All	41	201	12.12	54.58	2.17098	Up	1.21943e-12
Unigene20348_All	10	49	2.96	13.31	2.16884	Up	1.06153e-05
Unigene36100_All	10	49	2.96	13.31	2.16884	Up	1.06125e-05
Unigene42504_All	67	328	19.81	89.07	2.16871	Up	0
Unigene37096_All	28	137	8.28	37.2	2.1676	Up	5.96551e-11
Unigene43033_All	27	132	7.98	35.84	2.16711	Up	1.1265e-10
Unigene28075_All	40	195	11.82	52.95	2.1634	Up	7.43728e-13
Unigene32323_All	16	78	4.73	21.18	2.16279	Up	1.43585e-07
Unigene30727_All	37	180	10.94	48.88	2.15963	Up	9.5602e-13
Unigene26007_All	28	136	8.28	36.93	2.15709	Up	5.96277e-11
Unigene21842_All	7	34	2.07	9.23	2.1567	Up	0.000240776
Unigene20290_All	7	34	2.07	9.23	2.1567	Up	0.000240727
Unigene40659_All	7	34	2.07	9.23	2.1567	Up	0.00024063
Unigene42012_All	7	34	2.07	9.23	2.1567	Up	0.000240679
Unigene30571_All	6	29	1.77	7.87	2.15261	Up	0.000783367
Unigene19757_All	6	29	1.77	7.87	2.15261	Up	0.00078365
Unigene38890_All	6	29	1.77	7.87	2.15261	Up	0.000783509
Unigene34396_All	30	145	8.87	39.37	2.15009	Up	1.77958e-11
Unigene3287_All	28	135	8.28	36.66	2.1465	Up	5.97649e-11
Unigene11367_All	17	82	5.03	22.27	2.14647	Up	7.53049e-08
Unigene39628_All	83	399	24.54	108.35	2.14249	Up	1.07986e-12
Unigene19491_All	15	72	4.43	19.55	2.14179	Up	2.83804e-07
Unigene25791_All	25	120	7.39	32.59	2.14078	Up	4.12708e-10
Unigene8582_All	104	498	30.74	135.23	2.13723	Up	0
Unigene37995_All	76	363	22.47	98.57	2.13315	Up	0
Unigene37745_All	346	1650	102.28	448.06	2.13117	Up	1.22075e-12
Unigene21439_All	26	124	7.69	33.67	2.13041	Up	2.14931e-10
Unigene13308_All	8	38	2.36	10.32	2.12858	Up	0.000110685
Unigene42530_All	8	38	2.36	10.32	2.12858	Up	0.000110709
Unigene29027_All	36	171	10.64	46.44	2.12587	Up	1.22766e-12
Unigene4979_All	19	90	5.62	24.44	2.1206	Up	2.06887e-08
Unigene29095_All	25	118	7.39	32.04	2.11623	Up	4.12727e-10
Unigene4295_All	7	33	2.07	8.96	2.11387	Up	0.000354796
Unigene9340_All	7	33	2.07	8.96	2.11387	Up	0.000354865
Unigene21131_All	14	66	4.14	17.92	2.11387	Up	6.08309e-07
Unigene43695_All	21	99	6.21	26.88	2.11387	Up	5.59668e-09
Unigene4401_All	7	33	2.07	8.96	2.11387	Up	0.000355003
Unigene18849_All	7	33	2.07	8.96	2.11387	Up	0.000354934
Unigene20976_All	23	108	6.8	29.33	2.10877	Up	1.52207e-09
Unigene43560_All	13	61	3.84	16.56	2.10852	Up	1.32718e-06
Unigene38090_All	10	47	2.96	12.76	2.10796	Up	1.74634e-05
Unigene7029_All	10	47	2.96	12.76	2.10796	Up	1.74678e-05
Unigene6908_All	25	117	7.39	31.77	2.10402	Up	4.12741e-10
Unigene39713_All	49	229	14.49	62.18	2.10139	Up	0
Unigene41004_All	9	42	2.66	11.41	2.1008	Up	5.15011e-05
Unigene34472_All	9	42	2.66	11.41	2.1008	Up	5.14892e-05
Unigene23381_All	24	112	7.09	30.41	2.10069	Up	7.93179e-10
Unigene35385_All	27	126	7.98	34.22	2.10038	Up	1.12659e-10
Unigene41374_All	32	149	9.46	40.46	2.09658	Up	6.01581e-12
Unigene39837_All	23	107	6.8	29.06	2.09543	Up	1.52394e-09
Unigene37295_All	256	1189	75.68	322.87	2.09297	Up	0
Unigene13725_All	14	65	4.14	17.65	2.09197	Up	6.7223e-07
Unigene33034_All	11	51	3.25	13.85	2.09137	Up	8.29236e-06
Unigene1454_All	347	1609	102.58	436.92	2.09062	Up	0
Unigene33852_All	8	37	2.36	10.05	2.09034	Up	0.000161995
Unigene22355_All	19	88	5.62	23.9	2.08837	Up	2.10988e-08
Unigene43737_All	26	120	7.69	32.59	2.08337	Up	2.15137e-10
Unigene38740_All	251	1155	74.2	313.64	2.07962	Up	6.46068e-13
Unigene15917_All	10	46	2.96	12.49	2.0771	Up	2.38676e-05
Unigene40873_All	10	46	2.96	12.49	2.0771	Up	2.38618e-05
Unigene16917_All	10	46	2.96	12.49	2.0771	Up	2.38735e-05
Unigene43246_All	98	449	28.97	121.93	2.07342	Up	0
Unigene40899_All	19	87	5.62	23.62	2.07137	Up	2.14947e-08
Unigene40378_All	77	352	22.76	95.59	2.07036	Up	0
Unigene35195_All	7	32	2.07	8.69	2.06973	Up	0.000526395
Unigene21924_All	7	32	2.07	8.69	2.06973	Up	0.000526493
Unigene4230_All	7	32	2.07	8.69	2.06973	Up	0.000526591
Unigene17148_All	7	32	2.07	8.69	2.06973	Up	0.000526297
Unigene41877_All	21	96	6.21	26.07	2.06973	Up	5.69558e-09
Unigene34991_All	16	73	4.73	19.82	2.06704	Up	1.72661e-07
Unigene41866_All	148	675	43.75	183.3	2.06685	Up	0
Unigene42775_All	9	41	2.66	11.13	2.06496	Up	7.42489e-05
Unigene19511_All	9	41	2.66	11.13	2.06496	Up	7.4299e-05
Unigene39518_All	9	41	2.66	11.13	2.06496	Up	7.42656e-05
Unigene39418_All	9	41	2.66	11.13	2.06496	Up	7.42823e-05
Unigene6603_All	78	355	23.06	96.4	2.06364	Up	0
Unigene29587_All	71	323	20.99	87.71	2.06304	Up	0
Unigene21332_All	35	159	10.35	43.18	2.06073	Up	1.58213e-12
Unigene19018_All	13	59	3.84	16.02	2.0607	Up	1.90566e-06
Unigene38098_All	32	145	9.46	39.37	2.05718	Up	6.0128e-12
Unigene41027_All	19	86	5.62	23.35	2.05478	Up	2.21155e-08
Unigene14664_All	25	113	7.39	30.69	2.05412	Up	4.15279e-10
Unigene40279_All	86	388	25.42	105.36	2.05129	Up	0
Unigene31641_All	8	36	2.36	9.78	2.05105	Up	0.000240351
Unigene39661_All	8	36	2.36	9.78	2.05105	Up	0.000240253
Unigene11412_All	8	36	2.36	9.78	2.05105	Up	0.000240399
Unigene42195_All	8	36	2.36	9.78	2.05105	Up	0.000240497
Unigene11528_All	8	36	2.36	9.78	2.05105	Up	0.000240448
Unigene10867_All	8	36	2.36	9.78	2.05105	Up	0.000240302
Unigene21809_All	18	81	5.32	22	2.04801	Up	4.52142e-08
Unigene36818_All	16	72	4.73	19.55	2.04726	Up	1.91215e-07
Unigene30913_All	26	117	7.69	31.77	2.04661	Up	2.16092e-10
Unigene42361_All	10	45	2.96	12.22	2.04558	Up	3.42084e-05
Unigene23861_All	69	309	20.4	83.91	2.04027	Up	0
Unigene18133_All	21	94	6.21	25.53	2.03953	Up	5.89264e-09
Unigene23421_All	21	94	6.21	25.53	2.03953	Up	5.89488e-09
Unigene24477_All	53	237	15.67	64.36	2.03816	Up	0
Unigene39668_All	68	304	20.1	82.55	2.03807	Up	0
Unigene20162_All	11	49	3.25	13.31	2.034	Up	1.55618e-05
Unigene2966_All	244	1087	72.13	295.17	2.03287	Up	2.32488e-12
Unigene38771_All	27	120	7.98	32.59	2.02997	Up	1.13363e-10
Unigene43784_All	9	40	2.66	10.86	2.02953	Up	0.000108299
Unigene34377_All	9	40	2.66	10.86	2.02953	Up	0.000108276
Unigene43206_All	57	253	16.85	68.7	2.02756	Up	9.53686e-14
Unigene42957_All	60	266	17.74	72.23	2.02559	Up	0
Unigene22123_All	7	31	2.07	8.42	2.02419	Up	0.00079994
Unigene2201_All	14	62	4.14	16.84	2.02419	Up	1.15853e-06
Unigene5667_All	14	62	4.14	16.84	2.02419	Up	1.15921e-06
Unigene34390_All	7	31	2.07	8.42	2.02419	Up	0.000799795
Unigene2606_All	14	62	4.14	16.84	2.02419	Up	1.15887e-06
Unigene14991_All	665	2942	196.59	798.9	2.02282	Up	0
Unigene42887_All	19	84	5.62	22.81	2.02102	Up	2.46967e-08
Unigene26874_All	12	53	3.55	14.39	2.01918	Up	7.13045e-06
Unigene32765_All	15	66	4.43	17.92	2.01619	Up	5.56158e-07
Unigene37036_All	20	88	5.91	23.9	2.01578	Up	1.25426e-08
Unigene43472_All	20	88	5.91	23.9	2.01578	Up	1.25288e-08
Unigene6784_All	20	88	5.91	23.9	2.01578	Up	1.25334e-08
Unigene43004_All	20	88	5.91	23.9	2.01578	Up	1.2538e-08
Unigene6847_All	10	44	2.96	11.95	2.01334	Up	4.92376e-05
Unigene37347_All	10	44	2.96	11.95	2.01334	Up	4.92262e-05
Unigene31740_All	56	246	16.55	66.8	2.01302	Up	0
Unigene36062_All	18	79	5.32	21.45	2.01148	Up	5.43563e-08
Unigene29341_All	13	57	3.84	15.48	2.01123	Up	3.30242e-06
Unigene25597_All	57	250	16.85	67.89	2.01045	Up	9.54847e-14
Unigene26018_All	16	70	4.73	19.01	2.00685	Up	2.67055e-07
Unigene2323_All	19	83	5.62	22.54	2.00385	Up	2.70624e-08
Unigene41832_All	14	61	4.14	16.56	2	Up	1.53531e-06
Unigene682_All	20	87	5.91	23.62	1.99878	Up	1.36084e-08
Unigene13996_All	29	126	8.57	34.22	1.99747	Up	3.29457e-11
Unigene39476_All	15	65	4.43	17.65	1.99429	Up	7.17519e-07
Unigene40086_All	83	360	24.54	97.76	1.99411	Up	1.08045e-12
Unigene43420_All	31	134	9.16	36.39	1.99012	Up	1.01069e-11
Unigene34814_All	28	121	8.28	32.86	1.98863	Up	6.10684e-11
Unigene16208_All	16	69	4.73	18.74	1.98621	Up	3.35864e-07
Unigene19451_All	40	172	11.82	46.71	1.9825	Up	7.41225e-13
Unigene22770_All	10	43	2.96	11.68	1.98037	Up	7.27848e-05
Unigene3460_All	10	43	2.96	11.68	1.98037	Up	7.28013e-05
Unigene15374_All	10	43	2.96	11.68	1.98037	Up	7.28177e-05
Unigene30301_All	24	103	7.09	27.97	1.98002	Up	8.99606e-10
Unigene40702_All	48	206	14.19	55.94	1.97901	Up	8.3505e-13
Unigene10938_All	21	90	6.21	24.44	1.97658	Up	7.57142e-09
Unigene43040_All	21	90	6.21	24.44	1.97658	Up	7.56857e-09
Unigene41498_All	85	364	25.13	98.84	1.97568	Up	0
Unigene16341_All	15	64	4.43	17.38	1.97205	Up	9.6209e-07
Unigene20457_All	15	64	4.43	17.38	1.97205	Up	9.61806e-07
Unigene41576_All	8	34	2.36	9.23	1.96754	Up	0.00052939
Unigene39891_All	8	34	2.36	9.23	1.96754	Up	0.000529292
Unigene34284_All	8	34	2.36	9.23	1.96754	Up	0.000529488
Unigene39105_All	24	102	7.09	27.7	1.96603	Up	9.59514e-10
Unigene31636_All	20	85	5.91	23.08	1.96541	Up	1.78171e-08
Unigene32370_All	40	170	11.82	46.16	1.96541	Up	7.4331e-13
Unigene43167_All	12	51	3.55	13.85	1.964	Up	1.46287e-05
Unigene8988_All	229	970	67.7	263.4	1.96003	Up	1.83346e-12
Unigene12566_All	9	38	2.66	10.32	1.95594	Up	0.00024045
Unigene9047_All	9	38	2.66	10.32	1.95594	Up	0.000240303
Unigene33801_All	9	38	2.66	10.32	1.95594	Up	0.000240499
Unigene41473_All	9	38	2.66	10.32	1.95594	Up	0.000240352
Unigene32490_All	9	38	2.66	10.32	1.95594	Up	0.000240401
Unigene30256_All	926	3907	273.75	1060.95	1.95443	Up	0
Unigene16203_All	56	236	16.55	64.09	1.95327	Up	0
Unigene11543_All	14	59	4.14	16.02	1.95217	Up	2.97907e-06
Unigene40179_All	85	358	25.13	97.21	1.95169	Up	0
Unigene22962_All	20	84	5.91	22.81	1.94844	Up	2.17241e-08
Unigene33014_All	70	294	20.69	79.84	1.94818	Up	0
Unigene14194_All	10	42	2.96	11.41	1.94663	Up	0.00010729
Unigene41528_All	10	42	2.96	11.41	1.94663	Up	0.000107267
Unigene43226_All	10	42	2.96	11.41	1.94663	Up	0.00010722
Unigene17589_All	10	42	2.96	11.41	1.94663	Up	0.000107243
Unigene31046_All	21	88	6.21	23.9	1.94435	Up	1.04171e-08
Unigene6077_All	16	67	4.73	18.19	1.94323	Up	6.10914e-07
Unigene40262_All	16	67	4.73	18.19	1.94323	Up	6.11099e-07
Unigene38929_All	16	67	4.73	18.19	1.94323	Up	6.11285e-07
Unigene23474_All	44	184	13.01	49.97	1.94144	Up	5.33055e-13
Unigene43238_All	56	234	16.55	63.54	1.94083	Up	0
Unigene40050_All	29	121	8.57	32.86	1.93897	Up	3.65596e-11
Unigene43172_All	25	104	7.39	28.24	1.93409	Up	5.91477e-10
Unigene38498_All	44	183	13.01	49.69	1.93333	Up	5.3336e-13
Unigene6956_All	13	54	3.84	14.66	1.93271	Up	9.66358e-06
Unigene29793_All	186	773	54.99	209.91	1.93253	Up	5.30269e-12
Unigene620_All	20	83	5.91	22.54	1.93126	Up	2.77518e-08
Unigene17385_All	14	58	4.14	15.75	1.92765	Up	4.30483e-06
Unigene894_All	15	62	4.43	16.84	1.92651	Up	1.92669e-06
Unigene31834_All	8	33	2.36	8.96	1.92471	Up	0.000803207
Unigene28789_All	8	33	2.36	8.96	1.92471	Up	0.000803062
Unigene10286_All	40	165	11.82	44.81	1.92259	Up	7.42058e-13
Unigene11849_All	16	66	4.73	17.92	1.92166	Up	8.68695e-07
Unigene30633_All	9	37	2.66	10.05	1.9177	Up	0.000356881
Unigene31126_All	9	37	2.66	10.05	1.9177	Up	0.000356812
Unigene42615_All	9	37	2.66	10.05	1.9177	Up	0.000356742
Unigene17739_All	18	74	5.32	20.09	1.91698	Up	1.7652e-07
Unigene33250_All	86	352	25.42	95.59	1.9109	Up	0
Unigene42212_All	22	90	6.5	24.44	1.91073	Up	7.93603e-09
Unigene43619_All	11	45	3.25	12.22	1.91073	Up	7.18164e-05
Unigene42849_All	12	49	3.55	13.31	1.90662	Up	3.20898e-05
Unigene17469_All	12	49	3.55	13.31	1.90662	Up	3.2082e-05
Unigene15475_All	25	102	7.39	27.7	1.90624	Up	8.3527e-10
Unigene42090_All	13	53	3.84	14.39	1.90589	Up	1.41418e-05
Unigene33163_All	80	326	23.65	88.53	1.90433	Up	0
Unigene29292_All	54	220	15.96	59.74	1.90424	Up	0
Unigene21115_All	27	110	7.98	29.87	1.90424	Up	1.92992e-10
Unigene23849_All	14	57	4.14	15.48	1.9027	Up	6.30178e-06
Unigene28664_All	14	57	4.14	15.48	1.9027	Up	6.30346e-06
Unigene35524_All	43	175	12.71	47.52	1.90257	Up	9.51317e-13
Unigene10164_All	15	61	4.43	16.56	1.90232	Up	2.80955e-06
Unigene23376_All	275	1118	81.3	303.59	1.9008	Up	4.40648e-12
Unigene28824_All	20	81	5.91	22	1.89627	Up	5.11824e-08
Unigene43769_All	19	77	5.62	20.91	1.89555	Up	1.12849e-07
Unigene40535_All	41	166	12.12	45.08	1.8951	Up	1.22009e-12
Unigene43145_All	94	380	27.79	103.19	1.89267	Up	0
Unigene31275_All	26	105	7.69	28.51	1.89041	Up	5.0031e-10
Unigene17872_All	28	113	8.28	30.69	1.89007	Up	1.12888e-10
Unigene14258_All	31	125	9.16	33.94	1.88957	Up	1.44819e-11
Unigene41925_All	40	161	11.82	43.72	1.88706	Up	7.42892e-13
Unigene42654_All	37	149	10.94	40.46	1.88688	Up	9.83671e-13
Unigene36932_All	76	306	22.47	83.09	1.88667	Up	0
Unigene11450_All	9	36	2.66	9.78	1.87841	Up	0.000527921
Unigene26943_All	9	36	2.66	9.78	1.87841	Up	0.000528019
Unigene9733_All	34	136	10.05	36.93	1.8776	Up	2.91927e-12
Unigene9100_All	32	128	9.46	34.76	1.87752	Up	8.97607e-12
Unigene36444_All	26	104	7.69	28.24	1.87668	Up	6.52067e-10
Unigene20158_All	10	40	2.96	10.86	1.87536	Up	0.000238807
Unigene38071_All	102	406	30.15	110.25	1.87055	Up	0
Unigene28823_All	31	123	9.16	33.4	1.86643	Up	2.05403e-11
Unigene42073_All	26	103	7.69	27.97	1.86282	Up	8.82015e-10
Unigene38173_All	22	87	6.5	23.62	1.8615	Up	2.09451e-08
Unigene27749_All	179	708	52.92	192.26	1.86117	Up	0
Unigene37835_All	67	265	19.81	71.96	1.86097	Up	0
Unigene36328_All	66	261	19.51	70.87	1.86096	Up	0
Unigene36826_All	19	75	5.62	20.37	1.8578	Up	2.35584e-07
Unigene31030_All	19	75	5.62	20.37	1.8578	Up	2.35659e-07
Unigene32672_All	68	268	20.1	72.78	1.85635	Up	0
Unigene40774_All	14	55	4.14	14.94	1.85148	Up	1.38226e-05
Unigene16980_All	14	55	4.14	14.94	1.85148	Up	1.38261e-05
Unigene21361_All	14	55	4.14	14.94	1.85148	Up	1.38191e-05
Unigene39405_All	42	165	12.42	44.81	1.85116	Up	8.13981e-13
Unigene7119_All	13	51	3.84	13.85	1.85071	Up	3.14981e-05
Unigene42533_All	88	345	26.01	93.68	1.84867	Up	0
Unigene35964_All	23	90	6.8	24.44	1.84564	Up	1.35315e-08
Unigene18927_All	11	43	3.25	11.68	1.84553	Up	0.000157723
Unigene30396_All	22	86	6.5	23.35	1.84491	Up	3.03075e-08
Unigene20754_All	20	78	5.91	21.18	1.84147	Up	1.53077e-07
Unigene34717_All	91	355	26.9	96.4	1.84143	Up	0
Unigene33005_All	100	390	29.56	105.9	1.84098	Up	0
Unigene13080_All	30	117	8.87	31.77	1.84066	Up	7.33532e-11
Unigene26309_All	68	265	20.1	71.96	1.84	Up	0
Unigene8939_All	10	39	2.96	10.59	1.83903	Up	0.000353159
Unigene42723_All	18	70	5.32	19.01	1.83726	Up	7.86344e-07
Unigene33103_All	9	35	2.66	9.5	1.8365	Up	0.000795221
Unigene22647_All	9	35	2.66	9.5	1.8365	Up	0.000795077
Unigene43804_All	58	225	17.15	61.1	1.83296	Up	0
Unigene43465_All	16	62	4.73	16.84	1.83198	Up	4.02923e-06
Unigene40108_All	39	151	11.53	41	1.83023	Up	8.47322e-13
Unigene39559_All	60	232	17.74	63	1.82835	Up	0
Unigene17651_All	14	54	4.14	14.66	1.82418	Up	2.06211e-05
Unigene13221_All	20	77	5.91	20.91	1.82296	Up	2.26467e-07
Unigene33625_All	94	362	27.79	98.3	1.82263	Up	0
Unigene20783_All	13	50	3.84	13.58	1.82231	Up	4.64191e-05
Unigene22990_All	19	73	5.62	19.82	1.81831	Up	5.13799e-07
Unigene36185_All	19	73	5.62	19.82	1.81831	Up	5.13642e-07
Unigene43883_All	12	46	3.55	12.49	1.81488	Up	0.00010451
Unigene23583_All	23	88	6.8	23.9	1.8134	Up	2.89384e-08
Unigene27910_All	159	608	47	165.1	1.81261	Up	0
Unigene39442_All	11	42	3.25	11.41	1.81179	Up	0.000235041
Unigene40793_All	11	42	3.25	11.41	1.81179	Up	0.000234945
Unigene21558_All	11	42	3.25	11.41	1.81179	Up	0.000234993
Unigene20779_All	17	65	5.03	17.65	1.81104	Up	2.63876e-06
Unigene35717_All	44	168	13.01	45.62	1.81005	Up	5.33666e-13
Unigene34840_All	59	225	17.44	61.1	1.80877	Up	0
Unigene35708_All	47	179	13.89	48.61	1.80721	Up	0
Unigene35874_All	309	1174	91.35	318.8	1.80317	Up	5.73682e-12
Unigene12945_All	10	38	2.96	10.32	1.80177	Up	0.00052019
Unigene17970_All	10	38	2.96	10.32	1.80177	Up	0.000520093
Unigene23743_All	10	38	2.96	10.32	1.80177	Up	0.000520287
Unigene21807_All	10	38	2.96	10.32	1.80177	Up	0.000520384
Unigene26504_All	53	201	15.67	54.58	1.80037	Up	0
Unigene22614_All	14	53	4.14	14.39	1.79736	Up	3.08358e-05
Unigene3767_All	23	87	6.8	23.62	1.7964	Up	4.28124e-08
Unigene37109_All	18	68	5.32	18.47	1.79569	Up	1.73489e-06
Unigene39022_All	81	306	23.95	83.09	1.79465	Up	1.1992e-13
Unigene21988_All	49	185	14.49	50.24	1.79378	Up	0
Unigene38182_All	159	600	47	162.93	1.79352	Up	0
Unigene42038_All	13	49	3.84	13.31	1.79333	Up	6.91951e-05
Unigene8979_All	13	49	3.84	13.31	1.79333	Up	6.92108e-05
Unigene38718_All	39	147	11.53	39.92	1.79172	Up	1.15224e-12
Unigene42870_All	51	192	15.08	52.14	1.78975	Up	0
Unigene18931_All	29	109	8.57	29.6	1.78823	Up	7.05583e-10
Unigene15147_All	37	139	10.94	37.75	1.78686	Up	2.951e-12
Unigene1292_All	33	124	9.76	33.67	1.78651	Up	4.06229e-11
Unigene40433_All	49	184	14.49	49.97	1.786	Up	0
Unigene27072_All	16	60	4.73	16.29	1.78407	Up	8.93685e-06
Unigene32678_All	16	60	4.73	16.29	1.78407	Up	8.9345e-06
Unigene34716_All	240	898	70.95	243.85	1.78112	Up	0
Unigene7600_All	35	131	10.35	35.57	1.78103	Up	1.22132e-11
Unigene9939_All	23	86	6.8	23.35	1.77982	Up	6.378e-08
Unigene21315_All	15	56	4.43	15.21	1.77964	Up	2.01344e-05
Unigene29277_All	15	56	4.43	15.21	1.77964	Up	2.01294e-05
Unigene2586_All	19	71	5.62	19.28	1.77846	Up	1.13163e-06
Unigene40503_All	56	209	16.55	56.75	1.77779	Up	0
Unigene39690_All	59	220	17.44	59.74	1.7763	Up	0
Unigene35344_All	26	97	7.69	26.34	1.7762	Up	8.09814e-09
Unigene27207_All	18	67	5.32	18.19	1.77365	Up	2.5736e-06
Unigene34_All	18	67	5.32	18.19	1.77365	Up	2.57215e-06
Unigene22750_All	18	67	5.32	18.19	1.77365	Up	2.57287e-06
Unigene37200_All	25	93	7.39	25.25	1.77264	Up	1.83793e-08
Unigene17417_All	39	145	11.53	39.37	1.7717	Up	1.6259e-12
Unigene37150_All	34	126	10.05	34.22	1.76764	Up	3.88732e-11
Unigene41754_All	17	63	5.03	17.11	1.76621	Up	5.8615e-06
Unigene4260_All	40	148	11.82	40.19	1.76561	Up	1.29491e-12
Unigene17505_All	33	122	9.76	33.13	1.76319	Up	8.71152e-11
Unigene27720_All	13	48	3.84	13.03	1.76266	Up	0.00010276
Unigene40506_All	13	48	3.84	13.03	1.76266	Up	0.000102782
Unigene31969_All	705	2602	208.41	706.57	1.76141	Up	2.33359e-12
Unigene38511_All	32	118	9.46	32.04	1.75996	Up	1.96104e-10
Unigene41172_All	16	59	4.73	16.02	1.75996	Up	1.31785e-05
Unigene42929_All	35	129	10.35	35.03	1.75896	Up	2.56742e-11
Unigene30632_All	148	545	43.75	147.99	1.75814	Up	0
Unigene42975_All	19	70	5.62	19.01	1.75812	Up	1.68957e-06
Unigene35142_All	19	70	5.62	19.01	1.75812	Up	1.68908e-06
Unigene11945_All	25	92	7.39	24.98	1.75713	Up	2.71755e-08
Unigene17109_All	36	132	10.64	35.84	1.75207	Up	1.6988e-11
Unigene33144_All	27	99	7.98	26.88	1.75207	Up	7.86069e-09
Unigene9097_All	410	1503	121.2	408.14	1.75167	Up	1.13027e-11
Unigene31419_All	12	44	3.55	11.95	1.75112	Up	0.000228873
Unigene37175_All	12	44	3.55	11.95	1.75112	Up	0.000228779
Unigene19872_All	12	44	3.55	11.95	1.75112	Up	0.000228826
Unigene20508_All	12	44	3.55	11.95	1.75112	Up	0.000228919
Unigene32056_All	58	212	17.15	57.57	1.74711	Up	0
Unigene35887_All	58	212	17.15	57.57	1.74711	Up	0
Unigene3403_All	20	73	5.91	19.82	1.74573	Up	1.10031e-06
Unigene32427_All	31	113	9.16	30.69	1.74435	Up	6.60782e-10
Unigene41461_All	14	51	4.14	13.85	1.74218	Up	6.72139e-05
Unigene43409_All	11	40	3.25	10.86	1.74051	Up	0.000505929
Unigene27429_All	22	80	6.5	21.72	1.74051	Up	3.15809e-07
Unigene37296_All	57	207	16.85	56.21	1.73808	Up	9.53107e-14
Unigene22299_All	19	69	5.62	18.74	1.73748	Up	2.49941e-06
Unigene7161_All	35	127	10.35	34.49	1.73655	Up	5.50851e-11
Unigene40566_All	35	127	10.35	34.49	1.73655	Up	5.50597e-11
Unigene42689_All	21	76	6.21	20.64	1.73278	Up	7.21453e-07
Unigene38547_All	13	47	3.84	12.76	1.73245	Up	0.000149381
Unigene16641_All	86	311	25.42	84.45	1.73213	Up	0
Unigene39314_All	119	430	35.18	116.77	1.73084	Up	0
Unigene35261_All	62	224	18.33	60.83	1.73058	Up	0
Unigene28911_All	18	65	5.32	17.65	1.73017	Up	5.68503e-06
Unigene38370_All	49	177	14.49	48.06	1.72978	Up	0
Unigene19581_All	46	166	13.6	45.08	1.72888	Up	5.58017e-13
Unigene36002_All	51	184	15.08	49.97	1.72843	Up	0
Unigene41293_All	54	194	15.96	52.68	1.72279	Up	0
Unigene12681_All	34	122	10.05	33.13	1.72094	Up	1.84017e-10
Unigene22551_All	24	86	7.09	23.35	1.71957	Up	1.35592e-07
Unigene35923_All	12	43	3.55	11.68	1.71815	Up	0.000333535
Unigene22316_All	12	43	3.55	11.68	1.71815	Up	0.0003336
Unigene5045_All	12	43	3.55	11.68	1.71815	Up	0.00033347
Unigene20033_All	19	68	5.62	18.47	1.71654	Up	3.70053e-06
Unigene40130_All	140	500	41.39	135.78	1.71392	Up	0
Unigene42137_All	14	50	4.14	13.58	1.71378	Up	9.95087e-05
Unigene25182_All	44	157	13.01	42.63	1.71225	Up	8.76563e-13
Unigene28552_All	53	189	15.67	51.32	1.71152	Up	0
Unigene26258_All	39	139	11.53	37.75	1.71108	Up	1.05364e-11
Unigene30763_All	18	64	5.32	17.38	1.70793	Up	8.3891e-06
Unigene40078_All	38	135	11.23	36.66	1.70685	Up	2.32864e-11
Unigene36947_All	20	71	5.91	19.28	1.70588	Up	2.41438e-06
Unigene30506_All	22	78	6.5	21.18	1.70419	Up	6.97457e-07
Unigene37663_All	11	39	3.25	10.59	1.70419	Up	0.000749045
Unigene39027_All	11	39	3.25	10.59	1.70419	Up	0.000748773
Unigene21546_All	11	39	3.25	10.59	1.70419	Up	0.000748909
Unigene38125_All	150	532	44.34	144.46	1.70399	Up	0
Unigene21960_All	117	415	34.59	112.69	1.70393	Up	1.13202e-12
Unigene38881_All	56	198	16.55	53.77	1.69997	Up	0
Unigene41570_All	38	134	11.23	36.39	1.69618	Up	3.39988e-11
Unigene32348_All	19	67	5.62	18.19	1.6945	Up	5.48155e-06
Unigene17573_All	19	67	5.62	18.19	1.6945	Up	5.48303e-06
Unigene34867_All	27	95	7.98	25.8	1.69291	Up	3.78157e-08
Unigene17618_All	79	278	23.35	75.49	1.69286	Up	0
Unigene40610_All	54	190	15.96	51.59	1.69263	Up	0
Unigene38613_All	29	102	8.57	27.7	1.69252	Up	1.08923e-08
Unigene21533_All	41	144	12.12	39.1	1.68978	Up	7.32747e-12
Unigene3216_All	20	70	5.91	19.01	1.68553	Up	3.57147e-06
Unigene24028_All	18	63	5.32	17.11	1.68534	Up	1.23249e-05
Unigene40537_All	16	56	4.73	15.21	1.68511	Up	4.22512e-05
Unigene11688_All	16	56	4.73	15.21	1.68511	Up	4.22314e-05
Unigene34458_All	16	56	4.73	15.21	1.68511	Up	4.22413e-05
Unigene13517_All	14	49	4.14	13.31	1.68481	Up	0.000144091
Unigene22787_All	26	91	7.69	24.71	1.68404	Up	8.514e-08
Unigene34023_All	29	101	8.57	27.43	1.67839	Up	1.61154e-08
Unigene42991_All	33	115	9.76	31.23	1.67798	Up	1.34989e-09
Unigene42014_All	15	52	4.43	14.12	1.67236	Up	9.52662e-05
Unigene37234_All	15	52	4.43	14.12	1.67236	Up	9.52873e-05
Unigene42658_All	117	406	34.59	110.25	1.67235	Up	1.1314e-12
Unigene38321_All	13	45	3.84	12.22	1.67007	Up	0.000319445
Unigene21979_All	13	45	3.84	12.22	1.67007	Up	0.000319383
Unigene39351_All	46	159	13.6	43.18	1.66676	Up	1.22642e-12
Unigene24827_All	202	697	59.72	189.27	1.66416	Up	0
Unigene33274_All	45	155	13.3	42.09	1.66205	Up	1.48179e-12
Unigene13796_All	36	124	10.64	33.67	1.66197	Up	3.73712e-10
Unigene39743_All	36	124	10.64	33.67	1.66197	Up	3.73552e-10
Unigene14990_All	79	272	23.35	73.86	1.66137	Up	0
Unigene9527_All	175	602	51.73	163.47	1.65995	Up	2.92022e-12
Unigene19896_All	16	55	4.73	14.94	1.65927	Up	6.21538e-05
Unigene37727_All	57	196	16.85	53.22	1.65922	Up	9.54266e-14
Unigene26502_All	789	2705	233.25	734.54	1.65496	Up	0
Unigene37830_All	21	72	6.21	19.55	1.6545	Up	3.42027e-06
Unigene39761_All	14	48	4.14	13.03	1.65413	Up	0.000210443
Unigene34981_All	14	48	4.14	13.03	1.65413	Up	0.0002104
Unigene42460_All	45	154	13.3	41.82	1.65277	Up	2.26273e-12
Unigene36672_All	36	123	10.64	33.4	1.65035	Up	5.50774e-10
Unigene12473_All	41	140	12.12	38.02	1.64937	Up	3.07329e-11
Unigene36785_All	70	239	20.69	64.9	1.64928	Up	0
Unigene35548_All	12	41	3.55	11.13	1.64856	Up	0.000715287
Unigene18972_All	12	41	3.55	11.13	1.64856	Up	0.000715026
Unigene33478_All	12	41	3.55	11.13	1.64856	Up	0.000715156
Unigene3160_All	17	58	5.03	15.75	1.64672	Up	4.05435e-05
Unigene42840_All	297	1012	87.8	274.81	1.64614	Up	2.43996e-12
Unigene1891_All	15	51	4.43	13.85	1.64451	Up	0.000138315
Unigene37159_All	15	51	4.43	13.85	1.64451	Up	0.000138286
Unigene38600_All	20	68	5.91	18.47	1.64395	Up	7.67967e-06
Unigene40578_All	45	153	13.3	41.55	1.64342	Up	3.41905e-12
Unigene23600_All	30	102	8.87	27.7	1.64288	Up	2.26733e-08
Unigene43478_All	116	394	34.29	106.99	1.64162	Up	7.02108e-13
Unigene18358_All	28	95	8.28	25.8	1.63967	Up	7.81328e-08
Unigene43566_All	28	95	8.28	25.8	1.63967	Up	7.81066e-08
Unigene42749_All	18	61	5.32	16.56	1.6382	Up	2.6485e-05
Unigene15153_All	13	44	3.84	11.95	1.63783	Up	0.000462046
Unigene39785_All	26	88	7.69	23.9	1.63596	Up	2.70519e-07
Unigene42395_All	26	88	7.69	23.9	1.63596	Up	2.70434e-07
Unigene37782_All	113	382	33.41	103.73	1.63448	Up	1.76799e-12
Unigene21122_All	56	189	16.55	51.32	1.63269	Up	0
Unigene39901_All	80	270	23.65	73.32	1.63237	Up	0
Unigene14253_All	285	961	84.25	260.96	1.63108	Up	4.65518e-12
Unigene30574_All	38	128	11.23	34.76	1.63007	Up	3.41467e-10
Unigene40280_All	57	192	16.85	52.14	1.62964	Up	9.80796e-14
Unigene40406_All	30	101	8.87	27.43	1.62875	Up	3.32648e-08
Unigene38716_All	197	663	58.24	180.04	1.62824	Up	0
Unigene18290_All	50	168	14.78	45.62	1.62602	Up	3.69081e-13
Unigene18299_All	53	178	15.67	48.34	1.62521	Up	6.73699e-14
Unigene43426_All	34	114	10.05	30.96	1.62321	Up	4.09253e-09
Unigene3903_All	20	67	5.91	18.19	1.62192	Up	1.1228e-05
Unigene38824_All	29	97	8.57	26.34	1.61989	Up	7.44166e-08
Unigene40060_All	29	97	8.57	26.34	1.61989	Up	7.43916e-08
Unigene35113_All	159	531	47	144.19	1.61724	Up	0
Unigene37504_All	53	177	15.67	48.06	1.61683	Up	1.06282e-13
Unigene15311_All	15	50	4.43	13.58	1.6161	Up	0.000199224
Unigene34757_All	18	60	5.32	16.29	1.61449	Up	3.85426e-05
Unigene3602_All	21	70	6.21	19.01	1.61409	Up	7.28658e-06
Unigene36111_All	101	336	29.86	91.24	1.61145	Up	0
Unigene36895_All	34	113	10.05	30.69	1.61057	Up	5.93725e-09
Unigene37821_All	28	93	8.28	25.25	1.60858	Up	1.67102e-07
Unigene33341_All	19	63	5.62	17.11	1.6062	Up	2.51006e-05
Unigene21679_All	51	169	15.08	45.89	1.60554	Up	1.69684e-13
Unigene39850_All	32	106	9.46	28.78	1.60515	Up	2.05239e-08
Unigene36773_All	32	106	9.46	28.78	1.60515	Up	2.05313e-08
Unigene38534_All	119	394	35.18	106.99	1.60465	Up	0
Unigene43415_All	23	76	6.8	20.64	1.60184	Up	3.09353e-06
Unigene35892_All	46	152	13.6	41.28	1.60184	Up	1.12685e-11
Unigene43119_All	23	76	6.8	20.64	1.60184	Up	3.09439e-06
Unigene37297_All	24	79	7.09	21.45	1.59712	Up	2.00024e-06
Unigene22673_All	17	56	5.03	15.21	1.59639	Up	8.56934e-05
Unigene6834_All	48	158	14.19	42.9	1.5961	Up	5.29817e-12
Unigene8320_All	14	46	4.14	12.49	1.59307	Up	0.000440125
Unigene18753_All	28	92	8.28	24.98	1.59307	Up	2.44611e-07
Unigene35114_All	74	243	21.88	65.99	1.59263	Up	0
Unigene40617_All	15	49	4.43	13.31	1.58713	Up	0.000286464
Unigene27485_All	248	811	73.31	220.23	1.58693	Up	4.44296e-14
Unigene20191_All	37	121	10.94	32.86	1.58672	Up	2.39258e-09
Unigene29013_All	297	971	87.8	263.68	1.5865	Up	2.43869e-12
Unigene32640_All	93	304	27.49	82.55	1.58636	Up	3.13586e-15
Unigene26991_All	381	1245	112.63	338.08	1.58577	Up	3.51428e-13
Unigene31336_All	45	147	13.3	39.92	1.58569	Up	3.52714e-11
Unigene15011_All	19	62	5.62	16.84	1.58325	Up	3.6529e-05
Unigene33363_All	23	75	6.8	20.37	1.58284	Up	4.49652e-06
Unigene20486_All	31	101	9.16	27.43	1.58234	Up	6.7123e-08
Unigene32608_All	43	140	12.71	38.02	1.58079	Up	1.22639e-10
Unigene5622_All	29	94	8.57	25.53	1.57483	Up	2.30571e-07
Unigene40232_All	21	68	6.21	18.47	1.57252	Up	1.5415e-05
Unigene24172_All	59	191	17.44	51.87	1.5725	Up	0
Unigene34999_All	55	178	16.26	48.34	1.57189	Up	0
Unigene23857_All	13	42	3.84	11.41	1.57112	Up	0.000975372
Unigene43076_All	61	197	18.03	53.5	1.56914	Up	0
Unigene2437_All	22	71	6.5	19.28	1.56859	Up	1.00737e-05
Unigene40771_All	35	113	10.35	30.69	1.56814	Up	1.18981e-08
Unigene40558_All	35	113	10.35	30.69	1.56814	Up	1.19025e-08
Unigene43234_All	18	58	5.32	15.75	1.56585	Up	8.048e-05
Unigene38355_All	204	657	60.31	178.41	1.56473	Up	8.76078e-13
Unigene41488_All	23	74	6.8	20.09	1.56287	Up	6.49269e-06
Unigene28537_All	51	164	15.08	44.53	1.56214	Up	3.45944e-12
Unigene25360_All	65	209	19.22	56.75	1.56201	Up	0
Unigene34636_All	14	45	4.14	12.22	1.56154	Up	0.00063234
Unigene38826_All	14	45	4.14	12.22	1.56154	Up	0.000632224
Unigene14254_All	19	61	5.62	16.56	1.55906	Up	5.24852e-05
Unigene40931_All	106	340	31.34	92.33	1.55879	Up	0
Unigene8728_All	146	468	43.16	127.09	1.55808	Up	0
Unigene35300_All	73	234	21.58	63.54	1.55797	Up	0
Unigene38414_All	171	548	50.55	148.81	1.55769	Up	2.79428e-12
Unigene7224_All	20	64	5.91	17.38	1.5562	Up	3.44479e-05
Unigene1076_All	30	96	8.87	26.07	1.55538	Up	2.16536e-07
Unigene22765_All	41	131	12.12	35.57	1.55327	Up	8.95376e-10
Unigene43111_All	16	51	4.73	13.85	1.54997	Up	0.000271173
Unigene27617_All	16	51	4.73	13.85	1.54997	Up	0.000271227
Unigene39003_All	44	140	13.01	38.02	1.54714	Up	2.42546e-10
Unigene40011_All	67	213	19.81	57.84	1.54584	Up	0
Unigene31020_All	118	375	34.88	101.83	1.54569	Up	0
Unigene3146_All	17	54	5.03	14.66	1.54325	Up	0.000175565
Unigene2880_All	17	54	5.03	14.66	1.54325	Up	0.000175528
Unigene29511_All	70	222	20.69	60.28	1.54275	Up	0
Unigene10239_All	35	111	10.35	30.14	1.54205	Up	2.49422e-08
Unigene25125_All	59	187	17.44	50.78	1.54186	Up	0
Unigene21965_All	24	76	7.09	20.64	1.54159	Up	6.08681e-06
Unigene42444_All	71	225	20.99	61.1	1.54147	Up	0
Unigene34203_All	18	57	5.32	15.48	1.54091	Up	0.000115256
Unigene32753_All	399	1262	117.95	342.7	1.53877	Up	0
Unigene43714_All	31	98	9.16	26.61	1.53855	Up	2.02598e-07
Unigene20979_All	74	234	21.88	63.54	1.53805	Up	0
Unigene42649_All	38	120	11.23	32.59	1.53707	Up	6.81509e-09
Unigene24682_All	20	63	5.91	17.11	1.53361	Up	4.91508e-05
Unigene639_All	20	63	5.91	17.11	1.53361	Up	4.91394e-05
Unigene39497_All	33	104	9.76	28.24	1.53279	Up	8.51383e-08
Unigene34293_All	27	85	7.98	23.08	1.53218	Up	1.66589e-06
Unigene38580_All	48	151	14.19	41	1.53075	Up	6.22166e-11
Unigene20024_All	14	44	4.14	11.95	1.52931	Up	0.000910161
Unigene38148_All	14	44	4.14	11.95	1.52931	Up	0.000910322
Unigene41814_All	35	110	10.35	29.87	1.52907	Up	3.59757e-08
Unigene25899_All	36	113	10.64	30.69	1.52827	Up	2.33315e-08
Unigene32163_All	29	91	8.57	24.71	1.52773	Up	6.98394e-07
Unigene15872_All	22	69	6.5	18.74	1.52761	Up	2.07963e-05
Unigene16448_All	15	47	4.43	12.76	1.52625	Up	0.000588615
Unigene18879_All	30	94	8.87	25.53	1.52519	Up	4.53872e-07
Unigene33052_All	38	119	11.23	32.31	1.52462	Up	9.82287e-09
Unigene42457_All	38	119	11.23	32.31	1.52462	Up	9.81921e-09
Unigene36570_All	54	169	15.96	45.89	1.52372	Up	4.44283e-12
Unigene34929_All	16	50	4.73	13.58	1.52157	Up	0.000387097
Unigene38151_All	331	1034	97.85	280.78	1.5208	Up	0
Unigene39388_All	50	156	14.78	42.36	1.51906	Up	3.74609e-11
Unigene42569_All	25	78	7.39	21.18	1.51906	Up	5.70782e-06
Unigene39573_All	157	489	46.41	132.79	1.51664	Up	0
Unigene37251_All	18	56	5.32	15.21	1.51552	Up	0.000164939
Unigene42032_All	18	56	5.32	15.21	1.51552	Up	0.000164973
Unigene22378_All	46	143	13.6	38.83	1.51357	Up	3.07497e-10
Unigene39967_All	19	59	5.62	16.02	1.51123	Up	0.000107529
Unigene15836_All	20	62	5.91	16.84	1.51066	Up	7.05436e-05
Unigene33004_All	90	279	26.61	75.76	1.50947	Up	0
Unigene16436_All	31	96	9.16	26.07	1.50897	Up	4.22158e-07
Unigene15419_All	21	65	6.21	17.65	1.507	Up	4.56747e-05
Unigene38237_All	74	229	21.88	62.18	1.50684	Up	0
Unigene15230_All	23	71	6.8	19.28	1.5035	Up	1.94311e-05
Unigene39691_All	52	160	15.37	43.45	1.49924	Up	3.27232e-11
Unigene34906_All	27	83	7.98	22.54	1.49803	Up	3.43374e-06
Unigene38889_All	109	335	32.22	90.97	1.49743	Up	0
Unigene38736_All	128	393	37.84	106.72	1.49585	Up	0
Unigene4277_All	36	110	10.64	29.87	1.4892	Up	6.92327e-08
Unigene10988_All	17	52	5.03	14.12	1.48911	Up	0.000358792
Unigene43489_All	20	61	5.91	16.56	1.48647	Up	0.00010098
Unigene43763_All	41	125	12.12	33.94	1.4856	Up	7.9104e-09
Unigene11629_All	21	64	6.21	17.38	1.48476	Up	6.53865e-05
Unigene40342_All	21	64	6.21	17.38	1.48476	Up	6.53716e-05
Unigene43380_All	25	76	7.39	20.64	1.4818	Up	1.16413e-05
Unigene23450_All	50	152	14.78	41.28	1.4818	Up	1.59667e-10
Unigene31868_All	49	149	14.49	40.46	1.48144	Up	2.458e-10
Unigene10873_All	27	82	7.98	22.27	1.48064	Up	4.92589e-06
Unigene22233_All	27	82	7.98	22.27	1.48064	Up	4.92723e-06
Unigene27420_All	82	249	24.24	67.62	1.48006	Up	0
Unigene27335_All	109	331	32.22	89.88	1.48004	Up	0
Unigene33928_All	220	668	65.04	181.4	1.47978	Up	3.41973e-12
Unigene370_All	29	88	8.57	23.9	1.47964	Up	2.05814e-06
Unigene11196_All	30	91	8.87	24.71	1.47809	Up	1.33395e-06
Unigene38331_All	33	100	9.76	27.16	1.47653	Up	3.6199e-07
Unigene22303_All	115	348	34	94.5	1.47478	Up	0
Unigene39688_All	44	133	13.01	36.12	1.47318	Up	3.09424e-09
Unigene41971_All	121	364	35.77	98.84	1.46634	Up	0
Unigene4903_All	262	787	77.45	213.71	1.46432	Up	0
Unigene16797_All	38	114	11.23	30.96	1.46305	Up	5.94084e-08
Unigene40576_All	34	102	10.05	27.7	1.46269	Up	3.34579e-07
Unigene40249_All	23	69	6.8	18.74	1.46251	Up	3.9259e-05
Unigene16677_All	59	177	17.44	48.06	1.46244	Up	6.24272e-12
Unigene29401_All	39	117	11.53	31.77	1.46227	Up	3.84143e-08
Unigene37604_All	21	63	6.21	17.11	1.46217	Up	9.30248e-05
Unigene32853_All	37	111	10.94	30.14	1.46207	Up	9.11078e-08
Unigene13480_All	17	51	5.03	13.85	1.46126	Up	0.000505964
Unigene15415_All	430	1284	127.12	348.67	1.45567	Up	7.4445e-12
Unigene31667_All	59	176	17.44	47.79	1.45431	Up	9.05867e-12
Unigene26622_All	109	325	32.22	88.25	1.45364	Up	0
Unigene34265_All	48	143	14.19	38.83	1.4523	Up	1.11358e-09
Unigene43808_All	92	274	27.2	74.4	1.4517	Up	0
Unigene23446_All	92	274	27.2	74.4	1.4517	Up	0
Unigene39157_All	34	101	10.05	27.43	1.44856	Up	4.79651e-07
Unigene34686_All	31	92	9.16	24.98	1.44735	Up	1.76125e-06
Unigene22113_All	29	86	8.57	23.35	1.44606	Up	4.18414e-06
Unigene23879_All	25	74	7.39	20.09	1.44283	Up	2.35194e-05
Unigene31485_All	45	133	13.3	36.12	1.44137	Up	5.77105e-09
Unigene35452_All	20	59	5.91	16.02	1.43864	Up	0.000199328
Unigene10850_All	19	56	5.62	15.21	1.43638	Up	0.000304097
Unigene41800_All	37	109	10.94	29.6	1.43598	Up	1.84162e-07
Unigene43204_All	36	106	10.64	28.78	1.43557	Up	2.8387e-07
Unigene43759_All	50	147	14.78	39.92	1.43347	Up	9.45595e-10
Unigene13493_All	32	94	9.46	25.53	1.43228	Up	1.62063e-06
Unigene34484_All	190	558	56.17	151.52	1.43164	Up	2.29383e-12
Unigene40939_All	200	587	59.12	159.4	1.43093	Up	0
Unigene39222_All	292	857	86.32	232.72	1.43083	Up	0
Unigene38849_All	46	135	13.6	36.66	1.4306	Up	5.33107e-09
Unigene37411_All	24	70	7.09	19.01	1.4229	Up	5.11226e-05
Unigene38045_All	23	67	6.8	18.19	1.41954	Up	7.82784e-05
Unigene40807_All	21	61	6.21	16.56	1.41504	Up	0.000182437
Unigene16654_All	30	87	8.87	23.62	1.413	Up	5.46084e-06
Unigene35684_All	125	362	36.95	98.3	1.41162	Up	0
Unigene20535_All	48	139	14.19	37.75	1.4116	Up	4.49306e-09
Unigene22479_All	28	81	8.28	22	1.4098	Up	1.28643e-05
Unigene42273_All	27	78	7.98	21.18	1.40824	Up	1.98449e-05
Unigene43806_All	18	52	5.32	14.12	1.40824	Up	0.000656878
Unigene36757_All	18	52	5.32	14.12	1.40824	Up	0.000656758
Unigene35358_All	44	127	13.01	34.49	1.40656	Up	2.5339e-08
Unigene23548_All	50	144	14.78	39.1	1.40352	Up	2.68584e-09
Unigene11551_All	25	72	7.39	19.55	1.40352	Up	4.67404e-05
Unigene11243_All	41	118	12.12	32.04	1.40248	Up	9.23767e-08
Unigene32392_All	57	164	16.85	44.53	1.40203	Up	1.81897e-10
Unigene8377_All	40	115	11.82	31.23	1.4017	Up	1.42326e-07
Unigene39790_All	48	138	14.19	37.47	1.40086	Up	6.33001e-09
Unigene43439_All	32	92	9.46	24.98	1.40086	Up	3.24668e-06
Unigene22061_All	31	89	9.16	24.17	1.3998	Up	4.99322e-06
Unigene17170_All	39	112	11.53	30.41	1.39915	Up	2.19732e-07
Unigene43061_All	105	301	31.04	81.74	1.39691	Up	0
Unigene9799_All	30	86	8.87	23.35	1.39642	Up	7.66425e-06
Unigene475_All	22	63	6.5	17.11	1.39633	Up	0.000168223
Unigene41989_All	60	171	17.74	46.44	1.38836	Up	9.77011e-11
Unigene37085_All	78	222	23.06	60.28	1.38629	Up	0
Unigene38421_All	90	256	26.61	69.52	1.38546	Up	0
Unigene4954_All	57	162	16.85	43.99	1.38443	Up	3.62844e-10
Unigene1743_All	24	68	7.09	18.47	1.38133	Up	0.000101443
Unigene18536_All	24	68	7.09	18.47	1.38133	Up	0.00010142
Unigene38467_All	30	85	8.87	23.08	1.37964	Up	1.08597e-05
Unigene24178_All	47	133	13.89	36.12	1.37875	Up	1.94069e-08
Unigene20463_All	74	209	21.88	56.75	1.37501	Up	5.12764e-13
Unigene30414_All	45	127	13.3	34.49	1.37475	Up	4.59078e-08
Unigene41770_All	56	158	16.55	42.9	1.37415	Up	7.90022e-10
Unigene43331_All	33	93	9.76	25.25	1.37133	Up	4.15288e-06
Unigene5487_All	27	76	7.98	20.64	1.37098	Up	3.90726e-05
Unigene23171_All	49	138	14.49	37.47	1.37068	Up	1.14548e-08
Unigene29545_All	64	180	18.92	48.88	1.36933	Up	4.72088e-11
Unigene15544_All	31	87	9.16	23.62	1.36659	Up	9.88364e-06
Unigene35775_All	31	87	9.16	23.62	1.36659	Up	9.88105e-06
Unigene36925_All	83	233	24.54	63.27	1.36639	Up	1.12225e-12
Unigene41213_All	24	67	7.09	18.19	1.35929	Up	0.000140358
Unigene41327_All	24	67	7.09	18.19	1.35929	Up	0.000140388
Unigene43662_All	245	684	72.43	185.74	1.35863	Up	2.94668e-12
Unigene23909_All	43	120	12.71	32.59	1.35847	Up	1.52024e-07
Unigene24234_All	33	92	9.76	24.98	1.35582	Up	5.83683e-06
Unigene24541_All	37	103	10.94	27.97	1.35427	Up	1.45059e-06
Unigene34985_All	74	206	21.88	55.94	1.35427	Up	2.11786e-12
Unigene41295_All	60	167	17.74	45.35	1.3541	Up	3.84928e-10
Unigene17180_All	32	89	9.46	24.17	1.35331	Up	8.96235e-06
Unigene11001_All	41	114	12.12	30.96	1.35302	Up	3.60184e-07
Unigene33626_All	105	292	31.04	79.29	1.35301	Up	0
Unigene25848_All	53	147	15.67	39.92	1.34911	Up	5.60807e-09
Unigene41174_All	35	97	10.35	26.34	1.34762	Up	3.43531e-06
Unigene34933_All	87	241	25.72	65.44	1.34728	Up	0
Unigene19442_All	39	108	11.53	29.33	1.34698	Up	8.59092e-07
Unigene38777_All	268	742	79.23	201.49	1.34659	Up	0
Unigene19518_All	30	83	8.87	22.54	1.34548	Up	2.10899e-05
Unigene39116_All	111	307	32.81	83.37	1.34539	Up	0
Unigene36171_All	55	152	16.26	41.28	1.34412	Up	3.33428e-09
Unigene14013_All	262	724	77.45	196.6	1.34393	Up	0
Unigene32025_All	162	447	47.89	121.38	1.34173	Up	0
Unigene25932_All	37	102	10.94	27.7	1.34027	Up	2.02253e-06
Unigene27370_All	110	303	32.52	82.28	1.33921	Up	0
Unigene41402_All	39	107	11.53	29.06	1.33364	Up	1.19083e-06
Unigene10707_All	39	107	11.53	29.06	1.33364	Up	1.19048e-06
Unigene16498_All	306	839	90.46	227.83	1.33261	Up	0
Unigene39159_All	23	63	6.8	17.11	1.33123	Up	0.000293691
Unigene21621_All	42	115	12.42	31.23	1.33027	Up	4.59569e-07
Unigene22043_All	83	227	24.54	61.64	1.32873	Up	1.43309e-12
Unigene16847_All	45	123	13.3	33.4	1.32842	Up	1.74864e-07
Unigene22797_All	29	79	8.57	21.45	1.32361	Up	4.47227e-05
Unigene41343_All	58	158	17.15	42.9	1.32277	Up	2.4923e-09
Unigene41173_All	25	68	7.39	18.47	1.32154	Up	0.000174739
Unigene40811_All	21	57	6.21	15.48	1.31774	Up	0.000689709
Unigene29281_All	21	57	6.21	15.48	1.31774	Up	0.000689583
Unigene43793_All	31	84	9.16	22.81	1.31625	Up	2.65528e-05
Unigene23122_All	24	65	7.09	17.65	1.31581	Up	0.000268671
Unigene17231_All	55	149	16.26	40.46	1.31517	Up	8.98901e-09
Unigene43153_All	102	276	30.15	74.95	1.31377	Up	0
Unigene40837_All	37	100	10.94	27.16	1.31187	Up	3.92632e-06
Unigene40002_All	84	227	24.83	61.64	1.31178	Up	0
Unigene35451_All	84	227	24.83	61.64	1.31178	Up	0
Unigene37039_All	127	343	37.54	93.14	1.31097	Up	9.35596e-13
Unigene40660_All	53	143	15.67	38.83	1.30917	Up	2.11527e-08
Unigene43609_All	33	89	9.76	24.17	1.30826	Up	1.56827e-05
Unigene40607_All	69	186	20.4	50.51	1.308	Up	1.12933e-10
Unigene43868_All	49	132	14.49	35.84	1.30651	Up	8.44124e-08
Unigene37607_All	120	323	35.47	87.71	1.30614	Up	0
Unigene35022_All	29	78	8.57	21.18	1.30534	Up	6.21469e-05
Unigene42388_All	97	261	28.68	70.87	1.30513	Up	4.73622e-14
Unigene35962_All	22	59	6.5	16.02	1.30136	Up	0.000619607
Unigene17642_All	22	59	6.5	16.02	1.30136	Up	0.000619494
Unigene3289_All	60	161	17.74	43.72	1.30129	Up	2.83831e-09
Unigene5560_All	50	134	14.78	36.39	1.2999	Up	7.61683e-08
Unigene26477_All	417	1114	123.27	302.51	1.29516	Up	0
Unigene39707_All	48	128	14.19	34.76	1.29255	Up	1.7919e-07
Unigene28510_All	53	141	15.67	38.29	1.28896	Up	4.05383e-08
Unigene22132_All	29	77	8.57	20.91	1.28683	Up	8.55691e-05
Unigene34286_All	101	268	29.86	72.78	1.28533	Up	0
Unigene32266_All	63	167	18.62	45.35	1.28425	Up	2.08828e-09
Unigene40275_All	40	106	11.82	28.78	1.28384	Up	2.88889e-06
Unigene43417_All	40	106	11.82	28.78	1.28384	Up	2.8897e-06
Unigene17024_All	51	135	15.08	36.66	1.28157	Up	9.51066e-08
Unigene43786_All	36	95	10.64	25.8	1.27787	Up	1.14781e-05
Unigene32434_All	36	95	10.64	25.8	1.27787	Up	1.14811e-05
Unigene5145_All	47	124	13.89	33.67	1.27742	Up	3.81242e-07
Unigene11699_All	22	58	6.5	15.75	1.27684	Up	0.000854719
Unigene42982_All	22	58	6.5	15.75	1.27684	Up	0.000855024
Unigene12291_All	22	58	6.5	15.75	1.27684	Up	0.000854872
Unigene28474_All	71	187	20.99	50.78	1.27456	Up	2.45257e-10
Unigene16168_All	460	1210	135.99	328.58	1.27274	Up	0
Unigene32391_All	35	92	10.35	24.98	1.27114	Up	1.76355e-05
Unigene2672_All	152	399	44.93	108.35	1.26995	Up	3.53991e-13
Unigene43032_All	32	84	9.46	22.81	1.26975	Up	4.53863e-05
Unigene13198_All	32	84	9.46	22.81	1.26975	Up	4.53969e-05
Unigene3309_All	45	118	13.3	32.04	1.26845	Up	8.98509e-07
Unigene18340_All	29	76	8.57	20.64	1.26808	Up	0.000116764
Unigene41301_All	68	178	20.1	48.34	1.26602	Up	8.93885e-10
Unigene23258_All	86	225	25.42	61.1	1.26521	Up	1.69047e-12
Unigene5898_All	26	68	7.69	18.47	1.26413	Up	0.000297408
Unigene73_All	1003	2622	296.51	712	1.2638	Up	1.25446e-11
Unigene42208_All	100	261	29.56	70.87	1.26153	Up	0
Unigene32363_All	46	120	13.6	32.59	1.26082	Up	8.08232e-07
Unigene26966_All	46	120	13.6	32.59	1.26082	Up	8.07989e-07
Unigene39325_All	38	99	11.23	26.88	1.25918	Up	9.3522e-06
Unigene38566_All	33	86	9.76	23.35	1.25847	Up	4.09439e-05
Unigene30966_All	133	346	39.32	93.96	1.25678	Up	7.59465e-13
Unigene16344_All	25	65	7.39	17.65	1.25602	Up	0.000453177
Unigene39436_All	30	78	8.87	21.18	1.2557	Up	0.00010514
Unigene31836_All	35	91	10.35	24.71	1.25546	Up	2.41084e-05
Unigene39957_All	27	70	7.98	19.01	1.2523	Up	0.000270273
Unigene27735_All	34	88	10.05	23.9	1.24982	Up	3.69272e-05
Unigene42482_All	29	75	8.57	20.37	1.24908	Up	0.000159875
Unigene39201_All	24	62	7.09	16.84	1.24803	Up	0.000692171
Unigene32974_All	89	230	26.31	62.46	1.24732	Up	3.22887e-12
Unigene28889_All	36	93	10.64	25.25	1.24679	Up	2.1683e-05
Unigene26973_All	60	155	17.74	42.09	1.24647	Up	1.94538e-08
Unigene19936_All	151	390	44.64	105.9	1.24629	Up	0
Unigene41468_All	136	351	40.2	95.31	1.24543	Up	1.47317e-12
Unigene41504_All	73	188	21.58	51.05	1.24222	Up	5.22253e-10
Unigene29454_All	294	757	86.91	205.56	1.24197	Up	0
Unigene25659_All	131	337	38.73	91.51	1.24048	Up	7.14703e-13
Unigene38451_All	49	126	14.49	34.22	1.23978	Up	5.83006e-07
Unigene36746_All	216	555	63.85	150.71	1.23902	Up	1.13795e-12
Unigene28827_All	155	398	45.82	108.08	1.23805	Up	3.15463e-12
Unigene24984_All	51	131	15.08	35.57	1.23802	Up	3.40813e-07
Unigene38440_All	53	136	15.67	36.93	1.23679	Up	2.00034e-07
Unigene31717_All	55	141	16.26	38.29	1.23564	Up	1.17712e-07
Unigene3172_All	55	141	16.26	38.29	1.23564	Up	1.17673e-07
Unigene36102_All	150	384	44.34	104.28	1.23378	Up	0
Unigene23037_All	34	87	10.05	23.62	1.23281	Up	5.02216e-05
Unigene30837_All	27	69	7.98	18.74	1.23166	Up	0.000366715
Unigene28895_All	54	138	15.96	37.47	1.23128	Up	1.79143e-07
Unigene23101_All	42	107	12.42	29.06	1.22637	Up	6.03389e-06
Unigene40390_All	183	466	54.1	126.54	1.22589	Up	2.60496e-12
Unigene38508_All	44	112	13.01	30.41	1.22492	Up	3.54598e-06
Unigene34791_All	92	234	27.2	63.54	1.22406	Up	5.02585e-12
Unigene40062_All	24	61	7.09	16.56	1.22385	Up	0.000943012
Unigene23189_All	59	150	17.44	40.73	1.22369	Up	5.56165e-08
Unigene39017_All	37	94	10.94	25.53	1.22258	Up	2.65663e-05
Unigene23007_All	26	66	7.69	17.92	1.22052	Up	0.000549943
Unigene10167_All	26	66	7.69	17.92	1.22052	Up	0.000549841
Unigene43544_All	28	71	8.28	19.28	1.2194	Up	0.00032779
Unigene39342_All	28	71	8.28	19.28	1.2194	Up	0.000327918
Unigene17448_All	28	71	8.28	19.28	1.2194	Up	0.000327854
Unigene40734_All	32	81	9.46	22	1.21759	Up	0.00011525
Unigene22994_All	32	81	9.46	22	1.21759	Up	0.000115275
Unigene10748_All	36	91	10.64	24.71	1.2156	Up	4.03293e-05
Unigene21514_All	122	308	36.07	83.64	1.21339	Up	3.17116e-13
Unigene16075_All	42	106	12.42	28.78	1.2124	Up	8.23889e-06
Unigene38352_All	48	121	14.19	32.86	1.21146	Up	1.66764e-06
Unigene34478_All	25	63	7.39	17.11	1.21119	Up	0.00084115
Unigene23419_All	58	146	17.15	39.65	1.20911	Up	1.15446e-07
Unigene30341_All	241	606	71.24	164.56	1.20785	Up	1.47238e-12
Unigene38030_All	35	88	10.35	23.9	1.20738	Up	6.13227e-05
Unigene23408_All	76	191	22.47	51.87	1.2069	Up	9.60945e-10
Unigene34461_All	84	211	24.83	57.3	1.20645	Up	1.12664e-10
Unigene43116_All	45	113	13.3	30.69	1.20634	Up	4.3216e-06
Unigene31854_All	211	528	62.38	143.38	1.20069	Up	1.5491e-12
Unigene24929_All	56	140	16.55	38.02	1.19993	Up	2.67302e-07
Unigene4032_All	52	130	15.37	35.3	1.19955	Up	7.81226e-07
Unigene42376_All	34	85	10.05	23.08	1.19945	Up	9.30127e-05
Unigene16693_All	46	115	13.6	31.23	1.19933	Up	3.86176e-06
Unigene39842_All	46	115	13.6	31.23	1.19933	Up	3.86282e-06
Unigene37826_All	158	395	46.71	107.26	1.19931	Up	0
Unigene13690_All	950	2371	280.84	643.85	1.19698	Up	0
Unigene40866_All	119	297	35.18	80.65	1.19692	Up	0
Unigene29038_All	306	762	90.46	206.92	1.19372	Up	0
Unigene30717_All	41	102	12.12	27.7	1.1925	Up	1.70255e-05
Unigene10788_All	39	97	11.53	26.34	1.19186	Up	2.89614e-05
Unigene41593_All	31	77	9.16	20.91	1.19077	Up	0.000237004
Unigene42595_All	35	87	10.35	23.62	1.19038	Up	8.28824e-05
Unigene31955_All	33	82	9.76	22.27	1.19015	Up	0.000140222
Unigene39012_All	125	310	36.95	84.18	1.1879	Up	0
Unigene21563_All	40	99	11.82	26.88	1.1853	Up	2.57632e-05
Unigene35899_All	36	89	10.64	24.17	1.18372	Up	7.4108e-05
Unigene1403_All	34	84	10.05	22.81	1.18247	Up	0.000124885
Unigene28100_All	194	479	57.35	130.07	1.18142	Up	5.29632e-12
Unigene32505_All	49	121	14.49	32.86	1.18127	Up	2.74279e-06
Unigene41287_All	30	74	8.87	20.09	1.17947	Up	0.000355329
Unigene43713_All	30	74	8.87	20.09	1.17947	Up	0.000355398
Unigene40007_All	95	234	28.08	63.54	1.17812	Up	2.37107e-11
Unigene43639_All	39	96	11.53	26.07	1.177	Up	3.89865e-05
Unigene35487_All	61	150	18.03	40.73	1.17569	Up	1.51353e-07
Unigene41697_All	57	140	16.85	38.02	1.17401	Up	4.42086e-07
Unigene43466_All	42	103	12.42	27.97	1.17122	Up	2.04855e-05
Unigene39276_All	82	201	24.24	54.58	1.17098	Up	8.97369e-10
Unigene41200_All	40	98	11.82	26.61	1.17074	Up	3.50572e-05
Unigene33840_All	40	98	11.82	26.61	1.17074	Up	3.50488e-05
Unigene21950_All	29	71	8.57	19.28	1.16974	Up	0.000530281
[truncated: 2,948 more rows]
