# Supplementary material for: An efficient approach to finding Siraitia grosvenorii triterpene biosynthetic genes by RNA-seq and digital gene expression analysis
Source: BMC Genomics. 2011 Jul 5;12:343. doi: 10.1186/1471-2164-12-343 (PMC3161973; doi:10.1186/1471-2164-12-343)
Supplement: Additional file 7 — Differentially expressed genes between 50 DAF and 70 DAF [file 1471-2164-12-343-S7.XLS]

## Sheet: Additional file 7-50dvs70d.Diff
Gene	RawIntensity-50 DAF	RawIntensity-70 DAF	TPM-50 DAF	TPM-70 DAF	log2 Ratio(70 DAF/50 DAF)	Up-Down-Regulation(50 DAF/70 DAF)	FDR
Unigene42371_All	0	345	0.01	93.68	13.1935	Up	0
Unigene43444_All	0	275	0.01	74.68	12.8665	Up	0
Unigene15242_All	0	214	0.01	58.11	12.5046	Up	0
Unigene40556_All	0	180	0.01	48.88	12.255	Up	0
Unigene14707_All	0	156	0.01	42.36	12.0485	Up	0
Unigene8615_All	0	144	0.01	39.1	11.933	Up	0
Unigene2781_All	0	83	0.01	22.54	11.1383	Up	0
Unigene30720_All	0	57	0.01	15.48	10.5962	Up	0
Unigene12383_All	0	54	0.01	14.66	10.5177	Up	0
Unigene9529_All	0	54	0.01	14.66	10.5177	Up	0
Unigene12461_All	0	53	0.01	14.39	10.4909	Up	0
Unigene31870_All	0	39	0.01	10.59	10.0485	Up	6.40197e-11
Unigene12045_All	0	39	0.01	10.59	10.0485	Up	6.39495e-11
Unigene40393_All	0	37	0.01	10.05	9.97298	Up	2.32604e-10
Unigene27364_All	0	36	0.01	9.78	9.93369	Up	4.43227e-10
Unigene35107_All	0	33	0.01	8.96	9.80735	Up	3.07873e-09
Unigene8632_All	0	31	0.01	8.42	9.71768	Up	1.11658e-08
Unigene17584_All	0	27	0.01	7.33	9.51767	Up	1.45145e-07
Unigene10491_All	0	25	0.01	6.79	9.40727	Up	5.25253e-07
Unigene10441_All	0	25	0.01	6.79	9.40727	Up	5.25583e-07
Unigene23257_All	0	24	0.01	6.52	9.34873	Up	9.96118e-07
Unigene23202_All	0	24	0.01	6.52	9.34873	Up	9.95519e-07
Unigene40401_All	0	24	0.01	6.52	9.34873	Up	9.94921e-07
Unigene33872_All	0	23	0.01	6.25	9.28771	Up	1.87203e-06
Unigene38040_All	0	23	0.01	6.25	9.28771	Up	1.87417e-06
Unigene23560_All	0	23	0.01	6.25	9.28771	Up	1.8731e-06
Unigene10741_All	0	22	0.01	5.97	9.22159	Up	3.50652e-06
Unigene41711_All	0	21	0.01	5.7	9.15482	Up	6.6799e-06
Unigene24577_All	0	21	0.01	5.7	9.15482	Up	6.68336e-06
Unigene23806_All	0	20	0.01	5.43	9.08481	Up	1.25373e-05
Unigene9335_All	0	20	0.01	5.43	9.08481	Up	1.25312e-05
Unigene19381_All	0	19	0.01	5.16	9.01123	Up	2.35413e-05
Unigene43375_All	0	19	0.01	5.16	9.01123	Up	2.35303e-05
Unigene35812_All	0	19	0.01	5.16	9.01123	Up	2.35522e-05
Unigene33865_All	0	18	0.01	4.89	8.93369	Up	4.38003e-05
Unigene13804_All	0	17	0.01	4.62	8.85175	Up	8.126e-05
Unigene29074_All	0	17	0.01	4.62	8.85175	Up	8.12933e-05
Unigene16026_All	0	17	0.01	4.62	8.85175	Up	8.12267e-05
Unigene17509_All	0	17	0.01	4.62	8.85175	Up	8.136e-05
Unigene9284_All	0	17	0.01	4.62	8.85175	Up	8.14268e-05
Unigene18283_All	0	17	0.01	4.62	8.85175	Up	8.1127e-05
Unigene11833_All	0	17	0.01	4.62	8.85175	Up	8.13266e-05
Unigene41397_All	0	17	0.01	4.62	8.85175	Up	8.11602e-05
Unigene4141_All	0	17	0.01	4.62	8.85175	Up	8.13934e-05
Unigene40085_All	0	17	0.01	4.62	8.85175	Up	8.11935e-05
Unigene14686_All	0	16	0.01	4.34	8.76155	Up	0.000151601
Unigene9004_All	0	16	0.01	4.34	8.76155	Up	0.000151659
Unigene4537_All	0	16	0.01	4.34	8.76155	Up	0.000151367
Unigene10641_All	0	16	0.01	4.34	8.76155	Up	0.000151425
Unigene36656_All	0	16	0.01	4.34	8.76155	Up	0.000151542
Unigene2529_All	0	16	0.01	4.34	8.76155	Up	0.000151484
Unigene25746_All	0	15	0.01	4.07	8.66888	Up	0.000281535
Unigene23226_All	0	15	0.01	4.07	8.66888	Up	0.000282045
Unigene27454_All	0	15	0.01	4.07	8.66888	Up	0.000281637
Unigene10944_All	0	15	0.01	4.07	8.66888	Up	0.000281739
Unigene39423_All	0	15	0.01	4.07	8.66888	Up	0.000281841
Unigene20497_All	0	15	0.01	4.07	8.66888	Up	0.000282147
Unigene1358_All	0	15	0.01	4.07	8.66888	Up	0.000281943
Unigene5633_All	0	14	0.01	3.8	8.56986	Up	0.000519934
Unigene29195_All	0	14	0.01	3.8	8.56986	Up	0.000519759
Unigene3804_All	0	14	0.01	3.8	8.56986	Up	0.00052046
Unigene40461_All	0	14	0.01	3.8	8.56986	Up	0.000520636
Unigene22606_All	0	14	0.01	3.8	8.56986	Up	0.000520109
Unigene1370_All	0	14	0.01	3.8	8.56986	Up	0.000520285
Unigene11756_All	0	14	0.01	3.8	8.56986	Up	0.000520812
Unigene41727_All	0	13	0.01	3.53	8.46352	Up	0.000945527
Unigene10299_All	0	13	0.01	3.53	8.46352	Up	0.000944358
Unigene6996_All	0	13	0.01	3.53	8.46352	Up	0.000946405
Unigene17451_All	0	13	0.01	3.53	8.46352	Up	0.000946112
Unigene43761_All	0	13	0.01	3.53	8.46352	Up	0.000946699
Unigene2554_All	0	13	0.01	3.53	8.46352	Up	0.000944066
Unigene23737_All	0	13	0.01	3.53	8.46352	Up	0.00094465
Unigene12673_All	0	13	0.01	3.53	8.46352	Up	0.000945234
Unigene21474_All	0	13	0.01	3.53	8.46352	Up	0.000944942
Unigene11018_All	0	13	0.01	3.53	8.46352	Up	0.000945819
Unigene36633_All	2	263	0.55	71.42	7.02075	Up	0.000788894
Unigene4674_All	4	222	1.11	60.28	5.76305	Up	0.00034448
Unigene40881_All	4	208	1.11	56.48	5.66911	Up	0.000344848
Unigene40195_All	4	167	1.11	45.35	5.35247	Up	0.000344725
Unigene18635_All	3	118	0.83	32.04	5.27062	Up	0.000527097
Unigene41715_All	5	175	1.38	47.52	5.10579	Up	0.000215233
Unigene42733_All	3	105	0.83	28.51	5.10221	Up	0.000526743
Unigene29275_All	3	98	0.83	26.61	5.00271	Up	0.000526388
Unigene36325_All	9	280	2.49	76.03	4.93235	Up	2.69448e-05
Unigene11724_All	2	53	0.55	14.39	4.70949	Up	0.000788393
Unigene23568_All	2	47	0.55	12.76	4.53605	Up	0.000788643
Unigene37412_All	26	565	7.2	153.43	4.41344	Up	1.09392e-09
Unigene1710_All	5	100	1.38	27.16	4.29874	Up	0.000215313
Unigene12987_All	3	58	0.83	15.75	4.2461	Up	0.000527275
Unigene12272_All	2	36	0.55	9.78	4.15233	Up	0.00078817
Unigene3146_All	3	54	0.83	14.66	4.14263	Up	0.00052692
Unigene42397_All	10	178	2.77	48.34	4.12526	Up	1.54422e-05
Unigene22565_All	2	35	0.55	9.5	4.11042	Up	0.000787944
Unigene43349_All	5	84	1.38	22.81	4.04693	Up	0.000215394
Unigene26865_All	57	960	15.78	260.69	4.04617	Up	1.23661e-12
Unigene35446_All	17	284	4.71	77.12	4.03331	Up	2.62717e-07
Unigene7039_All	2	33	0.55	8.96	4.026	Up	0.000787826
Unigene18442_All	3	49	0.83	13.31	4.00326	Up	0.000526565
Unigene28342_All	9	142	2.49	38.56	3.95289	Up	2.69201e-05
Unigene37643_All	57	884	15.78	240.05	3.92717	Up	1.23854e-12
Unigene33190_All	16	248	4.43	67.34	3.92609	Up	4.77517e-07
Unigene39041_All	6	92	1.66	24.98	3.91152	Up	0.000131303
Unigene30092_All	2	30	0.55	8.15	3.8893	Up	0.000788093
Unigene18123_All	34	511	9.41	138.76	3.88225	Up	1.24022e-11
Unigene30357_All	3	45	0.83	12.22	3.87999	Up	0.000526213
Unigene9538_All	2	29	0.55	7.87	3.83886	Up	0.000788379
Unigene12659_All	2	29	0.55	7.87	3.83886	Up	0.000788879
Unigene37892_All	2	29	0.55	7.87	3.83886	Up	0.000788629
Unigene19387_All	8	113	2.21	30.69	3.79565	Up	4.62025e-05
Unigene23559_All	10	138	2.77	37.47	3.75778	Up	1.54126e-05
Unigene16072_All	2	27	0.55	7.33	3.73631	Up	0.000793365
Unigene3227_All	4	54	1.11	14.66	3.72325	Up	0.000344603
Unigene33843_All	15	199	4.15	54.04	3.70284	Up	8.65161e-07
Unigene23074_All	10	131	2.77	35.57	3.6827	Up	1.54348e-05
Unigene20979_All	18	234	4.98	63.54	3.67345	Up	1.43337e-07
Unigene41601_All	3	38	0.83	10.32	3.63619	Up	0.000526094
Unigene14397_All	2	25	0.55	6.79	3.62591	Up	0.000808772
Unigene32736_All	2	25	0.55	6.79	3.62591	Up	0.000809027
Unigene24791_All	29	357	8.03	96.94	3.59362	Up	1.79811e-10
Unigene35073_All	3	36	0.83	9.78	3.55865	Up	0.000526057
Unigene11013_All	74	877	20.48	238.15	3.53958	Up	0
Unigene16917_All	4	46	1.11	12.49	3.49214	Up	0.000344361
Unigene21250_All	9	102	2.49	27.7	3.47567	Up	2.69571e-05
Unigene17111_All	3	34	0.83	9.23	3.47515	Up	0.000526349
Unigene41816_All	6	67	1.66	18.19	3.45389	Up	0.000131252
Unigene37019_All	2	22	0.55	5.97	3.44023	Up	0.000932099
Unigene11467_All	3	33	0.83	8.96	3.43232	Up	0.000526725
Unigene42020_All	66	716	18.27	194.43	3.4117	Up	0
Unigene16120_All	13	140	3.6	38.02	3.40069	Up	2.78597e-06
Unigene42015_All	3	32	0.83	8.69	3.38817	Up	0.000527554
Unigene33169_All	7	74	1.94	20.09	3.37235	Up	7.84758e-05
Unigene6165_All	8	83	2.21	22.54	3.35037	Up	4.62226e-05
Unigene14886_All	10	103	2.77	27.97	3.33592	Up	1.542e-05
Unigene16595_All	6	61	1.66	16.56	3.31845	Up	0.000131355
Unigene21521_All	5	50	1.38	13.58	3.29874	Up	0.000215154
Unigene16186_All	8	78	2.21	21.18	3.26058	Up	4.61825e-05
Unigene18593_All	8	78	2.21	21.18	3.26058	Up	4.62428e-05
Unigene21537_All	29	282	8.03	76.58	3.2535	Up	1.80368e-10
Unigene21502_All	4	38	1.11	10.32	3.21681	Up	0.000344573
Unigene22161_All	6	56	1.66	15.21	3.19577	Up	0.0001312
Unigene8009_All	3	28	0.83	7.6	3.19482	Up	0.000547232
Unigene40975_All	51	474	14.12	128.71	3.18831	Up	0
Unigene37725_All	11	102	3.04	27.7	3.18774	Up	8.80279e-06
Unigene40988_All	4	37	1.11	10.05	3.17856	Up	0.000344722
Unigene23474_All	20	184	5.54	49.97	3.1731	Up	4.32522e-08
Unigene43446_All	68	625	18.82	169.72	3.17282	Up	0
Unigene31455_All	19	174	5.26	47.25	3.16718	Up	7.90935e-08
Unigene25186_All	7	64	1.94	17.38	3.1633	Up	7.84434e-05
Unigene22695_All	3	27	0.83	7.33	3.14263	Up	0.000564033
Unigene4943_All	3	27	0.83	7.33	3.14263	Up	0.000564221
Unigene38035_All	16	144	4.43	39.1	3.14179	Up	4.76913e-07
Unigene38596_All	4	36	1.11	9.78	3.13927	Up	0.000345085
Unigene18004_All	57	510	15.78	138.49	3.13361	Up	1.24048e-12
Unigene21863_All	5	44	1.38	11.95	3.11427	Up	0.000215043
Unigene8871_All	5	44	1.38	11.95	3.11427	Up	0.000215123
Unigene43260_All	4	35	1.11	9.5	3.09737	Up	0.000345832
Unigene37988_All	3	26	0.83	7.06	3.08848	Up	0.000596742
Unigene587_All	5	43	1.38	11.68	3.0813	Up	0.000215002
Unigene41048_All	18	155	4.98	42.09	3.07926	Up	1.43435e-07
Unigene33275_All	4	34	1.11	9.23	3.05577	Up	0.000347134
Unigene43072_All	13	109	3.6	29.6	3.03953	Up	2.78443e-06
Unigene28407_All	79	661	21.87	179.49	3.03688	Up	0
Unigene43697_All	6	50	1.66	13.58	3.03223	Up	0.000131105
Unigene11275_All	6	50	1.66	13.58	3.03223	Up	0.000131156
Unigene43257_All	51	425	14.12	115.41	3.03096	Up	0
Unigene34622_All	5	41	1.38	11.13	3.01171	Up	0.000215118
Unigene40253_All	8	64	2.21	17.38	2.97531	Up	4.61425e-05
Unigene29015_All	6	48	1.66	13.03	2.97258	Up	0.000131069
Unigene11454_All	14	112	3.88	30.41	2.97042	Up	1.55999e-06
Unigene33762_All	4	32	1.11	8.69	2.9688	Up	0.000354383
Unigene40377_All	4	32	1.11	8.69	2.9688	Up	0.000354257
Unigene20324_All	124	988	34.32	268.29	2.96667	Up	3.28357e-12
Unigene31860_All	8	63	2.21	17.11	2.95272	Up	4.61626e-05
Unigene22514_All	7	55	1.94	14.94	2.94505	Up	7.8413e-05
Unigene21868_All	6	47	1.66	12.76	2.94237	Up	0.000130985
Unigene17088_All	12	93	3.32	25.25	2.92703	Up	4.94944e-06
Unigene16931_All	35	271	9.69	73.59	2.92494	Up	8.30865e-12
Unigene40766_All	4	31	1.11	8.42	2.92326	Up	0.000362219
Unigene14187_All	40	309	11.07	83.91	2.92219	Up	3.12124e-12
Unigene18868_All	7	54	1.94	14.66	2.91776	Up	7.83821e-05
Unigene5161_All	3	23	0.83	6.25	2.91267	Up	0.000899718
Unigene37045_All	3	23	0.83	6.25	2.91267	Up	0.000899437
Unigene31395_All	3	23	0.83	6.25	2.91267	Up	0.000900279
Unigene31154_All	3	23	0.83	6.25	2.91267	Up	0.000899999
Unigene8320_All	6	46	1.66	12.49	2.91152	Up	0.000130966
Unigene26075_All	5	38	1.38	10.32	2.9027	Up	0.000216258
Unigene9035_All	5	38	1.38	10.32	2.9027	Up	0.000216339
Unigene3040_All	8243	62518	2281.66	16976.8	2.89541	Up	1.59977e-10
Unigene37109_All	9	68	2.49	18.47	2.89097	Up	2.69324e-05
Unigene17573_All	9	67	2.49	18.19	2.86893	Up	2.69695e-05
Unigene30633_All	5	37	1.38	10.05	2.86446	Up	0.000217306
Unigene39573_All	66	489	18.27	132.79	2.8616	Up	0
Unigene42037_All	10	74	2.77	20.09	2.85852	Up	1.54274e-05
Unigene21809_All	11	81	3.04	22	2.85536	Up	8.79834e-06
Unigene20332_All	11	81	3.04	22	2.85536	Up	8.78947e-06
Unigene30759_All	94	693	26.02	188.18	2.85442	Up	0
Unigene42121_All	66	485	18.27	131.7	2.84971	Up	0
Unigene41685_All	6	44	1.66	11.95	2.84776	Up	0.000131069
Unigene37848_All	74	540	20.48	146.64	2.83999	Up	0
Unigene14690_All	11	80	3.04	21.72	2.83688	Up	8.7939e-06
Unigene13725_All	9	65	2.49	17.65	2.82545	Up	2.69079e-05
Unigene20488_All	5	36	1.38	9.78	2.82517	Up	0.000219259
Unigene11091_All	5	36	1.38	9.78	2.82517	Up	0.000219341
Unigene21260_All	51	358	14.12	97.21	2.78336	Up	0
Unigene3265_All	6	42	1.66	11.41	2.78104	Up	0.000131489
Unigene28954_All	18	126	4.98	34.22	2.78062	Up	1.43534e-07
Unigene8979_All	7	49	1.94	13.31	2.77838	Up	7.84041e-05
Unigene39223_All	4	28	1.11	7.6	2.77544	Up	0.000436064
Unigene36329_All	4	28	1.11	7.6	2.77544	Up	0.000436214
Unigene10651_All	22	152	6.09	41.28	2.76093	Up	1.25683e-08
Unigene4779_All	16	110	4.43	29.87	2.75332	Up	4.77215e-07
Unigene24500_All	7	48	1.94	13.03	2.74771	Up	7.83823e-05
Unigene6246_All	7	48	1.94	13.03	2.74771	Up	7.84146e-05
Unigene22167_All	12	82	3.32	22.27	2.74585	Up	4.94684e-06
Unigene23509_All	5	34	1.38	9.23	2.74166	Up	0.000228178
Unigene34361_All	10	68	2.77	18.47	2.73723	Up	1.54053e-05
Unigene30127_All	4	27	1.11	7.33	2.72325	Up	0.000508688
Unigene22835_All	4	27	1.11	7.33	2.72325	Up	0.000508861
Unigene35287_All	6	40	1.66	10.86	2.70977	Up	0.000132809
Unigene15365_All	13	86	3.6	23.35	2.69735	Up	2.78289e-06
Unigene1494_All	7	46	1.94	12.49	2.68664	Up	7.84881e-05
Unigene32660_All	4	26	1.11	7.06	2.66911	Up	0.000625391
Unigene20635_All	4	26	1.11	7.06	2.66911	Up	0.000625184
Unigene25149_All	11	71	3.04	19.28	2.66496	Up	8.78513e-06
Unigene37439_All	41	265	11.35	71.96	2.6645	Up	3.92702e-12
Unigene23342_All	77	496	21.31	134.69	2.66004	Up	0
Unigene27931_All	64	410	17.72	111.34	2.65152	Up	0
Unigene22591_All	8	51	2.21	13.85	2.64777	Up	4.61978e-05
Unigene31034_All	14	89	3.88	24.17	2.63909	Up	1.55818e-06
Unigene437_All	99	627	27.4	170.26	2.63549	Up	0
Unigene37745_All	263	1650	72.8	448.06	2.62168	Up	3.47259e-12
Unigene40702_All	33	206	9.13	55.94	2.61519	Up	1.99687e-11
Unigene42344_All	13	81	3.6	22	2.61143	Up	2.78135e-06
Unigene21397_All	9	56	2.49	15.21	2.6108	Up	2.69019e-05
Unigene4239_All	27	167	7.47	45.35	2.60192	Up	5.94933e-10
Unigene31856_All	33	204	9.13	55.4	2.6012	Up	2.0016e-11
Unigene35708_All	29	179	8.03	48.61	2.59778	Up	1.80554e-10
Unigene305_All	14	86	3.88	23.35	2.58929	Up	1.55908e-06
Unigene40382_All	71	435	19.65	118.12	2.58765	Up	0
Unigene36111_All	56	336	15.5	91.24	2.5574	Up	0
Unigene1852_All	19	114	5.26	30.96	2.55727	Up	7.91504e-08
Unigene42571_All	7	42	1.94	11.41	2.55617	Up	8.07251e-05
Unigene23408_All	32	191	8.86	51.87	2.54952	Up	3.33368e-11
Unigene42157_All	40	238	11.07	64.63	2.54555	Up	3.12572e-12
Unigene35939_All	11	65	3.04	17.65	2.53752	Up	8.78258e-06
Unigene33318_All	8	47	2.21	12.76	2.52951	Up	4.67159e-05
Unigene9722_All	8	47	2.21	12.76	2.52951	Up	4.67361e-05
Unigene28838_All	108	635	29.89	172.43	2.52828	Up	0
Unigene32280_All	29	170	8.03	46.16	2.52317	Up	1.80182e-10
Unigene42382_All	35	205	9.69	55.67	2.52233	Up	8.33023e-12
Unigene22647_All	6	35	1.66	9.5	2.51674	Up	0.000159452
Unigene31926_All	5	29	1.38	7.87	2.5117	Up	0.000415988
Unigene34285_All	53	308	14.67	83.64	2.51132	Up	9.86475e-13
Unigene21960_All	72	415	19.93	112.69	2.49935	Up	0
Unigene38358_All	8	46	2.21	12.49	2.49866	Up	4.70336e-05
Unigene17916_All	8	46	2.21	12.49	2.49866	Up	4.70539e-05
Unigene2292_All	11	63	3.04	17.11	2.4927	Up	8.78188e-06
Unigene33057_All	16	91	4.43	24.71	2.47972	Up	4.76614e-07
Unigene1891_All	9	51	2.49	13.85	2.47567	Up	2.71314e-05
Unigene42547_All	91	514	25.19	139.58	2.47017	Up	0
Unigene2606_All	11	62	3.04	16.84	2.46975	Up	8.78143e-06
Unigene41235_All	8	45	2.21	12.22	2.46713	Up	4.7687e-05
Unigene19370_All	18	101	4.98	27.43	2.46154	Up	1.43239e-07
Unigene39707_All	23	128	6.37	34.76	2.44806	Up	6.81112e-09
Unigene43754_All	13	72	3.6	19.55	2.4411	Up	2.7804e-06
Unigene31969_All	472	2602	130.65	706.57	2.43513	Up	0
Unigene25052_All	125	689	34.6	187.1	2.43497	Up	0
Unigene37599_All	10	55	2.77	14.94	2.43122	Up	1.55105e-05
Unigene43504_All	23	126	6.37	34.22	2.42547	Up	6.81676e-09
Unigene27715_All	9	49	2.49	13.31	2.41829	Up	2.75775e-05
Unigene40252_All	23	125	6.37	33.94	2.41362	Up	6.82806e-09
Unigene18765_All	5	27	1.38	7.33	2.40914	Up	0.000761518
Unigene22419_All	5	27	1.38	7.33	2.40914	Up	0.000761275
Unigene1292_All	23	124	6.37	33.67	2.4021	Up	6.82241e-09
Unigene7648_All	17	91	4.71	24.71	2.3913	Up	2.62547e-07
Unigene38063_All	6	32	1.66	8.69	2.38817	Up	0.000269676
Unigene22195_All	18	96	4.98	26.07	2.38817	Up	1.43044e-07
Unigene1076_All	18	96	4.98	26.07	2.38817	Up	1.43142e-07
Unigene480_All	9	48	2.49	13.03	2.38762	Up	2.80484e-05
Unigene22286_All	7	37	1.94	10.05	2.37307	Up	0.000112677
Unigene41083_All	22	116	6.09	31.5	2.37084	Up	1.25583e-08
Unigene41343_All	30	158	8.3	42.9	2.36979	Up	9.96633e-11
Unigene19409_All	8	42	2.21	11.41	2.36818	Up	5.4437e-05
Unigene8692_All	22	115	6.09	31.23	2.35842	Up	1.25784e-08
Unigene42636_All	11	57	3.04	15.48	2.34826	Up	8.87572e-06
Unigene42395_All	17	88	4.71	23.9	2.34321	Up	2.62387e-07
Unigene39379_All	35	181	9.69	49.15	2.34262	Up	8.2979e-12
Unigene17872_All	22	113	6.09	30.69	2.33325	Up	1.25484e-08
Unigene2869_All	8	41	2.21	11.13	2.33234	Up	5.9957e-05
Unigene31485_All	26	133	7.2	36.12	2.32673	Up	1.09291e-09
Unigene15917_All	9	46	2.49	12.49	2.32656	Up	3.0308e-05
Unigene26580_All	13	66	3.6	17.92	2.3155	Up	2.78517e-06
Unigene43831_All	16	81	4.43	22	2.31212	Up	4.76504e-07
Unigene39907_All	35	177	9.69	48.06	2.31027	Up	8.34106e-12
Unigene6435_All	27	136	7.47	36.93	2.30561	Up	5.95505e-10
Unigene35047_All	6	30	1.66	8.15	2.29562	Up	0.000504276
Unigene37079_All	33	165	9.13	44.81	2.29513	Up	1.99924e-11
Unigene2507_All	9	45	2.49	12.22	2.29503	Up	3.24377e-05
Unigene27736_All	14	69	3.88	18.74	2.27199	Up	1.56339e-06
Unigene3428_All	156	767	43.18	208.28	2.27009	Up	3.81265e-12
Unigene40771_All	23	113	6.37	30.69	2.2684	Up	6.80556e-09
Unigene40538_All	18	88	4.98	23.9	2.26279	Up	1.42998e-07
Unigene34501_All	136	664	37.64	180.31	2.26014	Up	4.83668e-12
Unigene436_All	30	146	8.3	39.65	2.25614	Up	9.97693e-11
Unigene14108_All	42	204	11.63	55.4	2.25203	Up	2.89094e-12
Unigene32440_All	48	233	13.29	63.27	2.25118	Up	2.97964e-12
Unigene19802_All	7	34	1.94	9.23	2.25027	Up	0.000230089
Unigene40659_All	7	34	1.94	9.23	2.25027	Up	0.000230004
Unigene15255_All	7	34	1.94	9.23	2.25027	Up	0.000230174
Unigene29567_All	70	339	19.38	92.06	2.24801	Up	0
Unigene24358_All	6	29	1.66	7.87	2.24518	Up	0.000727747
Unigene23200_All	6	29	1.66	7.87	2.24518	Up	0.000728217
Unigene24131_All	6	29	1.66	7.87	2.24518	Up	0.000727982
Unigene28228_All	85	410	23.53	111.34	2.2424	Up	0
Unigene37612_All	198	943	54.81	256.07	2.22403	Up	0
Unigene34558_All	8	38	2.21	10.32	2.22332	Up	0.00010826
Unigene41303_All	43	204	11.9	55.4	2.21892	Up	3.27905e-12
Unigene40398_All	34	160	9.41	43.45	2.20709	Up	1.24331e-11
Unigene21900_All	10	47	2.77	12.76	2.20367	Up	2.16935e-05
Unigene10191_All	65	305	17.99	82.82	2.20278	Up	0
Unigene26845_All	103	483	28.51	131.16	2.20179	Up	0
Unigene7543_All	29	136	8.03	36.93	2.20132	Up	1.79996e-10
Unigene16942_All	9	42	2.49	11.41	2.19608	Up	5.18711e-05
Unigene43585_All	35	163	9.69	44.26	2.19143	Up	8.31943e-12
Unigene40107_All	22	102	6.09	27.7	2.18537	Up	1.25421e-08
Unigene19023_All	8	37	2.21	10.05	2.18508	Up	0.000146297
Unigene21664_All	8	37	2.21	10.05	2.18508	Up	0.000146241
Unigene30280_All	49	226	13.56	61.37	2.17818	Up	8.60019e-13
Unigene31854_All	115	528	31.83	143.38	2.17138	Up	0
Unigene33871_All	7	32	1.94	8.69	2.1633	Up	0.000470481
Unigene862_All	1067	4863	295.35	1320.55	2.16064	Up	4.88374e-11
Unigene23580_All	11	50	3.04	13.58	2.15934	Up	1.29295e-05
Unigene3027_All	20	91	5.54	24.71	2.15714	Up	4.33239e-08
Unigene22551_All	19	86	5.26	23.35	2.15029	Up	7.94592e-08
Unigene12452_All	8	36	2.21	9.78	2.14579	Up	0.000207646
Unigene21298_All	12	54	3.32	14.66	2.14263	Up	6.6441e-06
Unigene43469_All	34	153	9.41	41.55	2.14258	Up	1.24176e-11
Unigene18092_All	14	63	3.88	17.11	2.14071	Up	1.71756e-06
Unigene6603_All	79	355	21.87	96.4	2.14008	Up	0
Unigene39572_All	27	121	7.47	32.86	2.13715	Up	5.94421e-10
Unigene24541_All	23	103	6.37	27.97	2.13451	Up	6.80656e-09
Unigene15523_All	11	49	3.04	13.31	2.13037	Up	1.54213e-05
Unigene8907_All	13	58	3.6	15.75	2.12928	Up	3.42468e-06
Unigene23275_All	13	58	3.6	15.75	2.12928	Up	3.42653e-06
Unigene11223_All	27	120	7.47	32.59	2.12525	Up	5.93893e-10
Unigene42333_All	9	40	2.49	10.86	2.12481	Up	9.16443e-05
Unigene27395_All	44	195	12.18	52.95	2.12012	Up	2.22309e-12
Unigene29367_All	87	385	24.08	104.55	2.11829	Up	0
Unigene42268_All	7	31	1.94	8.42	2.11776	Up	0.000697983
Unigene23363_All	12	53	3.32	14.39	2.11581	Up	7.67243e-06
Unigene42110_All	29	128	8.03	34.76	2.11396	Up	1.79641e-10
Unigene17417_All	33	145	9.13	39.37	2.10841	Up	2.00397e-11
Unigene42950_All	8	35	2.21	9.5	2.10388	Up	0.000301211
Unigene17411_All	8	35	2.21	9.5	2.10388	Up	0.000301103
Unigene13704_All	8	35	2.21	9.5	2.10388	Up	0.000300994
Unigene23003_All	16	70	4.43	19.01	2.10138	Up	5.20213e-07
Unigene10656_All	11	48	3.04	13.03	2.09969	Up	1.94595e-05
Unigene19518_All	19	83	5.26	22.54	2.09935	Up	8.07428e-08
Unigene37445_All	41	176	11.35	47.79	2.07402	Up	3.93251e-12
Unigene43775_All	100	427	27.68	115.95	2.06659	Up	1.35318e-13
Unigene22479_All	19	81	5.26	22	2.06437	Up	8.29207e-08
Unigene23832_All	8	34	2.21	9.23	2.06228	Up	0.000444489
Unigene43238_All	55	234	15.22	63.54	2.0617	Up	0
Unigene36930_All	12	51	3.32	13.85	2.06063	Up	1.18764e-05
Unigene23508_All	13	55	3.6	14.94	2.05311	Up	5.55925e-06
Unigene37761_All	39	165	10.8	44.81	2.05279	Up	3.28114e-12
Unigene14786_All	66	279	18.27	75.76	2.05196	Up	0
Unigene43270_All	9	38	2.49	10.32	2.05123	Up	0.000190528
Unigene18582_All	9	38	2.49	10.32	2.05123	Up	0.000190384
Unigene17243_All	9	38	2.49	10.32	2.05123	Up	0.000190456
Unigene8402_All	9	38	2.49	10.32	2.05123	Up	0.0001906
Unigene19110_All	14	59	3.88	16.02	2.04575	Up	2.67282e-06
Unigene39948_All	91	382	25.19	103.73	2.04191	Up	0
Unigene41552_All	37	154	10.24	41.82	2.02998	Up	4.47662e-12
Unigene10796_All	13	54	3.6	14.66	2.02582	Up	7.23031e-06
Unigene29714_All	8	33	2.21	8.96	2.01945	Up	0.000665304
Unigene8203_All	47	194	13.01	52.68	2.01763	Up	0
Unigene20239_All	9	37	2.49	10.05	2.01298	Up	0.00028214
Unigene19669_All	9	37	2.49	10.05	2.01298	Up	0.000282242
Unigene42312_All	9	37	2.49	10.05	2.01298	Up	0.000282344
Unigene4901_All	17	70	4.71	19.01	2.01296	Up	3.76442e-07
Unigene38813_All	81	333	22.42	90.43	2.01202	Up	1.08577e-12
Unigene24787_All	40	164	11.07	44.53	2.00812	Up	3.13021e-12
Unigene34821_All	10	41	2.77	11.13	2.0065	Up	0.000119365
Unigene39940_All	12	49	3.32	13.31	2.00326	Up	2.22889e-05
Unigene36697_All	52	212	14.39	57.57	2.00025	Up	1.30434e-12
Unigene5817_All	13	53	3.6	14.39	1.999	Up	9.75738e-06
Unigene15813_All	13	53	3.6	14.39	1.999	Up	9.74765e-06
Unigene23017_All	13	53	3.6	14.39	1.999	Up	9.75251e-06
Unigene14617_All	21	85	5.81	23.08	1.99003	Up	2.80485e-08
Unigene40159_All	31	125	8.58	33.94	1.98394	Up	5.73265e-11
Unigene23473_All	49	197	13.56	53.5	1.98018	Up	8.62793e-13
Unigene35195_All	8	32	2.21	8.69	1.97531	Up	0.000996194
Unigene22478_All	8	32	2.21	8.69	1.97531	Up	0.0009965
Unigene5659_All	9	36	2.49	9.78	1.97369	Up	0.000421215
Unigene3251_All	9	36	2.49	9.78	1.97369	Up	0.000420925
Unigene16475_All	9	36	2.49	9.78	1.97369	Up	0.00042107
Unigene20814_All	24	96	6.64	26.07	1.97314	Up	4.1847e-09
Unigene26950_All	43	172	11.9	46.71	1.97277	Up	3.27437e-12
Unigene38158_All	22	88	6.09	23.9	1.9725	Up	1.55317e-08
Unigene42504_All	82	328	22.7	89.07	1.97225	Up	0
Unigene41074_All	63	252	17.44	68.43	1.97223	Up	0
Unigene16341_All	16	64	4.43	17.38	1.97205	Up	1.20672e-06
Unigene43439_All	23	92	6.37	24.98	1.97141	Up	8.0458e-09
Unigene43045_All	17	68	4.71	18.47	1.97138	Up	5.53269e-07
Unigene13992_All	10	40	2.77	10.86	1.97107	Up	0.000177542
Unigene17050_All	20	80	5.54	21.72	1.97107	Up	6.19934e-08
Unigene39393_All	87	346	24.08	93.96	1.96421	Up	0
Unigene7600_All	33	131	9.13	35.57	1.96197	Up	2.01279e-11
Unigene43544_All	18	71	4.98	19.28	1.95289	Up	3.2969e-07
Unigene40001_All	31	122	8.58	33.13	1.94909	Up	5.8838e-11
Unigene26502_All	689	2705	190.72	734.54	1.94538	Up	0
Unigene4979_All	23	90	6.37	24.44	1.93988	Up	9.87023e-09
Unigene1923_All	28	109	7.75	29.6	1.93333	Up	3.75076e-10
Unigene19898_All	9	35	2.49	9.5	1.93178	Up	0.000634688
Unigene35336_All	9	35	2.49	9.5	1.93178	Up	0.000634897
Unigene40323_All	97	377	26.85	102.37	1.9308	Up	1.24226e-12
Unigene28214_All	84	326	23.25	88.53	1.92894	Up	0
Unigene26138_All	25	97	6.92	26.34	1.92841	Up	2.77541e-09
Unigene28588_All	165	640	45.67	173.79	1.92803	Up	0
Unigene39053_All	16	62	4.43	16.84	1.92651	Up	2.25866e-06
Unigene40378_All	91	352	25.19	95.59	1.92401	Up	0
Unigene21122_All	49	189	13.56	51.32	1.92016	Up	8.58639e-13
Unigene19388_All	13	50	3.6	13.58	1.91541	Up	2.92998e-05
Unigene3403_All	19	73	5.26	19.82	1.91382	Up	2.62095e-07
Unigene43883_All	12	46	3.32	12.49	1.91152	Up	6.97538e-05
Unigene40793_All	11	42	3.04	11.41	1.90816	Up	0.000166207
Unigene14254_All	16	61	4.43	16.56	1.90232	Up	3.22354e-06
Unigene11482_All	15	57	4.15	15.48	1.89922	Up	7.68979e-06
Unigene1660_All	10	38	2.77	10.32	1.89749	Up	0.000402392
Unigene32641_All	152	576	42.07	156.41	1.89447	Up	2.33714e-12
Unigene35286_All	38	144	10.52	39.1	1.89403	Up	3.93121e-12
Unigene40576_All	27	102	7.47	27.7	1.89071	Up	1.07468e-09
Unigene833_All	9	34	2.49	9.23	1.89018	Up	0.000945143
Unigene33706_All	129	487	35.71	132.24	1.88876	Up	0
Unigene23421_All	25	94	6.92	25.53	1.88335	Up	4.95673e-09
Unigene34573_All	78	292	21.59	79.29	1.87678	Up	0
Unigene22618_All	31	116	8.58	31.5	1.8763	Up	8.69963e-11
Unigene19742_All	39	146	10.8	39.65	1.87629	Up	3.32006e-12
Unigene34458_All	15	56	4.15	15.21	1.87384	Up	1.13104e-05
Unigene35548_All	11	41	3.04	11.13	1.87231	Up	0.000249612
Unigene36125_All	52	194	14.39	52.68	1.87219	Up	1.30232e-12
Unigene35377_All	89	332	24.64	90.15	1.87133	Up	0
Unigene30265_All	139	518	38.48	140.66	1.87003	Up	4.45608e-12
Unigene38929_All	18	67	4.98	18.19	1.86893	Up	1.23467e-06
Unigene26745_All	151	562	41.8	152.61	1.86827	Up	0
Unigene8411_All	14	52	3.88	14.12	1.86361	Up	2.71264e-05
Unigene18299_All	48	178	13.29	48.34	1.86288	Up	2.97534e-12
Unigene39741_All	10	37	2.77	10.05	1.85924	Up	0.000598873
Unigene19293_All	10	37	2.77	10.05	1.85924	Up	0.000598674
Unigene27405_All	144	531	39.86	144.19	1.85496	Up	2.35585e-12
Unigene39967_All	16	59	4.43	16.02	1.8545	Up	7.03728e-06
Unigene3309_All	32	118	8.86	32.04	1.8545	Up	6.30749e-11
Unigene34920_All	16	59	4.43	16.02	1.8545	Up	7.04091e-06
Unigene20425_All	16	59	4.43	16.02	1.8545	Up	7.04819e-06
Unigene9782_All	16	59	4.43	16.02	1.8545	Up	7.04455e-06
Unigene38985_All	38	140	10.52	38.02	1.85362	Up	4.17988e-12
Unigene3602_All	19	70	5.26	19.01	1.85362	Up	7.59947e-07
Unigene8368_All	12	44	3.32	11.95	1.84776	Up	0.000155299
Unigene38352_All	33	121	9.13	32.86	1.84765	Up	3.84909e-11
Unigene11268_All	33	121	9.13	32.86	1.84765	Up	3.85346e-11
Unigene19434_All	17	62	4.71	16.84	1.83809	Up	4.33367e-06
Unigene32878_All	11	40	3.04	10.86	1.83688	Up	0.000376676
Unigene13089_All	11	40	3.04	10.86	1.83688	Up	0.00037641
Unigene17760_All	11	40	3.04	10.86	1.83688	Up	0.000376543
Unigene38138_All	14	51	3.88	13.85	1.83576	Up	4.04205e-05
Unigene25791_All	33	120	9.13	32.59	1.83574	Up	4.88971e-11
Unigene16203_All	65	236	17.99	64.09	1.8329	Up	0
Unigene37504_All	49	177	13.56	48.06	1.82548	Up	8.61404e-13
Unigene1454_All	446	1609	123.45	436.92	1.82344	Up	0
Unigene21598_All	25	90	6.92	24.44	1.8204	Up	1.87559e-08
Unigene26386_All	10	36	2.77	9.78	1.81995	Up	0.000887637
Unigene34950_All	10	36	2.77	9.78	1.81995	Up	0.000887915
Unigene40023_All	59	212	16.33	57.57	1.81779	Up	1.77482e-14
Unigene20148_All	12	43	3.32	11.68	1.81479	Up	0.000233299
Unigene32663_All	17	61	4.71	16.56	1.8139	Up	6.52775e-06
Unigene21395_All	14	50	3.88	13.58	1.80735	Up	6.04356e-05
Unigene40642_All	23	82	6.37	22.27	1.80574	Up	1.08846e-07
Unigene2672_All	112	399	31	108.35	1.80536	Up	0
Unigene11001_All	32	114	8.86	30.96	1.80503	Up	2.00832e-10
Unigene18692_All	16	57	4.43	15.48	1.80503	Up	1.55832e-05
Unigene36780_All	11	39	3.04	10.59	1.80056	Up	0.000558104
Unigene42916_All	20	71	5.54	19.28	1.79915	Up	1.03102e-06
Unigene12035_All	13	46	3.6	12.49	1.7947	Up	0.000145626
Unigene26874_All	15	53	4.15	14.39	1.79388	Up	3.76113e-05
Unigene10967_All	64	226	17.72	61.37	1.79215	Up	0
Unigene22163_All	17	60	4.71	16.29	1.79019	Up	9.66681e-06
Unigene43713_All	21	74	5.81	20.09	1.78987	Up	6.37064e-07
Unigene6784_All	25	88	6.92	23.9	1.78817	Up	4.17989e-08
Unigene13310_All	14	49	3.88	13.31	1.77838	Up	9.00525e-05
Unigene34104_All	144	503	39.86	136.59	1.77684	Up	2.36285e-12
Unigene27945_All	53	185	14.67	50.24	1.77597	Up	9.84914e-13
Unigene42534_All	15	52	4.15	14.12	1.76656	Up	5.61992e-05
Unigene39089_All	17	59	4.71	16.02	1.76608	Up	1.44912e-05
Unigene17462_All	11	38	3.04	10.32	1.7633	Up	0.000822664
Unigene21544_All	11	38	3.04	10.32	1.7633	Up	0.000822923
Unigene37513_All	127	439	35.15	119.21	1.76191	Up	2.17111e-12
Unigene12799_All	18	62	4.98	16.84	1.75767	Up	8.92959e-06
Unigene32493_All	61	210	16.88	57.03	1.75641	Up	3.44428e-13
Unigene40086_All	105	360	29.06	97.76	1.75021	Up	0
Unigene32218_All	40	137	11.07	37.2	1.74865	Up	8.63279e-12
Unigene32276_All	434	1486	120.13	403.52	1.74804	Up	0
Unigene16918_All	26	89	7.2	24.17	1.74715	Up	5.71659e-08
Unigene37790_All	12	41	3.32	11.13	1.7452	Up	0.000519631
Unigene42763_All	12	41	3.32	11.13	1.7452	Up	0.000519455
Unigene21090_All	22	75	6.09	20.37	1.74193	Up	8.78807e-07
Unigene24460_All	27	92	7.47	24.98	1.74159	Up	3.51982e-08
Unigene15320_All	44	150	12.18	40.73	1.74158	Up	2.73098e-12
Unigene40680_All	75	255	20.76	69.25	1.73801	Up	0
Unigene22818_All	20	68	5.54	18.47	1.73723	Up	3.41041e-06
Unigene31863_All	139	472	38.48	128.17	1.73588	Up	4.4622e-12
Unigene39169_All	61	207	16.88	56.21	1.73551	Up	3.43849e-13
Unigene9202_All	18	61	4.98	16.56	1.73349	Up	1.34127e-05
Unigene39436_All	23	78	6.37	21.18	1.73334	Up	5.42969e-07
Unigene6825_All	13	44	3.6	11.95	1.73094	Up	0.000323882
Unigene370_All	26	88	7.2	23.9	1.73094	Up	8.503e-08
Unigene40090_All	32	108	8.86	29.33	1.727	Up	2.08335e-09
Unigene31756_All	35	118	9.69	32.04	1.72531	Up	3.28694e-10
Unigene19636_All	35	118	9.69	32.04	1.72531	Up	3.28367e-10
Unigene39704_All	46	155	12.73	42.09	1.72525	Up	2.35956e-12
Unigene43710_All	19	64	5.26	17.38	1.72429	Up	8.29728e-06
Unigene15855_All	19	64	5.26	17.38	1.72429	Up	8.3015e-06
Unigene27940_All	38	128	10.52	34.76	1.72429	Up	5.35849e-11
Unigene42622_All	222	745	61.45	202.3	1.71901	Up	0
Unigene41824_All	17	57	4.71	15.48	1.71661	Up	3.2124e-05
Unigene42707_All	53	177	14.67	48.06	1.71197	Up	9.88041e-13
Unigene11030_All	12	40	3.32	10.86	1.70977	Up	0.00076048
Unigene34377_All	12	40	3.32	10.86	1.70977	Up	0.000760237
Unigene32678_All	18	60	4.98	16.29	1.70977	Up	1.99153e-05
Unigene40931_All	102	340	28.23	92.33	1.70957	Up	0
Unigene40578_All	46	153	12.73	41.55	1.70662	Up	2.74741e-12
Unigene40789_All	25	83	6.92	22.54	1.70364	Up	3.09104e-07
Unigene38355_All	198	657	54.81	178.41	1.70269	Up	0
Unigene19947_All	19	63	5.26	17.11	1.70171	Up	1.23503e-05
Unigene40983_All	95	315	26.3	85.54	1.70154	Up	0
Unigene36554_All	101	334	27.96	90.7	1.69774	Up	0
Unigene42831_All	30	99	8.3	26.88	1.69535	Up	1.81812e-08
Unigene17256_All	80	263	22.14	71.42	1.68967	Up	0
Unigene11945_All	28	92	7.75	24.98	1.68851	Up	7.25055e-08
Unigene22851_All	14	46	3.88	12.49	1.68664	Up	0.000296425
Unigene37303_All	75	246	20.76	66.8	1.68604	Up	0
Unigene41934_All	120	393	33.22	106.72	1.68371	Up	0
Unigene12386_All	22	72	6.09	19.55	1.68265	Up	2.88867e-06
Unigene42932_All	28	91	7.75	24.71	1.67283	Up	1.06968e-07
Unigene36757_All	16	52	4.43	14.12	1.67236	Up	0.000113123
Unigene28193_All	73	237	20.21	64.36	1.6711	Up	0
Unigene23419_All	45	146	12.46	39.65	1.67002	Up	6.26903e-12
Unigene41173_All	21	68	5.81	18.47	1.66857	Up	6.99784e-06
Unigene18785_All	38	123	10.52	33.4	1.66671	Up	3.78259e-10
Unigene2972_All	17	55	4.71	14.94	1.66538	Up	7.04537e-05
Unigene26309_All	82	265	22.7	71.96	1.6645	Up	0
Unigene18894_All	13	42	3.6	11.41	1.66423	Up	0.000699466
Unigene5894_All	53	171	14.67	46.44	1.6625	Up	1.05684e-12
Unigene24612_All	31	100	8.58	27.16	1.66243	Up	2.48992e-08
Unigene39988_All	72	232	19.93	63	1.66041	Up	0
Unigene8274_All	20	64	5.54	17.38	1.64947	Up	1.66025e-05
Unigene27747_All	20	64	5.54	17.38	1.64947	Up	1.66104e-05
Unigene38062_All	47	150	13.01	40.73	1.64647	Up	4.22313e-12
Unigene18161_All	16	51	4.43	13.85	1.64451	Up	0.000166669
Unigene27629_All	248	790	68.65	214.52	1.64378	Up	1.09169e-12
Unigene41691_All	22	70	6.09	19.01	1.64224	Up	6.38897e-06
Unigene13751_All	29	92	8.03	24.98	1.6373	Up	1.44104e-07
Unigene9078_All	41	130	11.35	35.3	1.63698	Up	1.95091e-10
Unigene42689_All	24	76	6.64	20.64	1.63619	Up	2.40625e-06
Unigene8570_All	36	114	9.96	30.96	1.63619	Up	3.25153e-09
Unigene14931_All	30	95	8.3	25.8	1.63619	Up	8.90002e-08
Unigene43388_All	49	155	13.56	42.09	1.63412	Up	3.62502e-12
Unigene40051_All	97	306	26.85	83.09	1.62975	Up	1.24033e-12
Unigene18234_All	27	85	7.47	23.08	1.62746	Up	5.64355e-07
Unigene21991_All	20	63	5.54	17.11	1.62688	Up	2.46753e-05
Unigene20605_All	28	88	7.75	23.9	1.62474	Up	3.47384e-07
Unigene3287_All	43	135	11.9	36.66	1.62325	Up	1.1036e-10
Unigene41605_All	172	540	47.61	146.64	1.62294	Up	2.0379e-12
Unigene7760_All	14	44	3.88	11.95	1.62288	Up	0.00063669
Unigene30837_All	22	69	6.09	18.74	1.62161	Up	9.31747e-06
Unigene34848_All	15	47	4.15	12.76	1.62045	Up	0.000398534
Unigene34112_All	31	97	8.58	26.34	1.61821	Up	8.12699e-08
Unigene39718_All	70	219	19.38	59.47	1.61759	Up	0
Unigene31535_All	160	500	44.29	135.78	1.61622	Up	1.49172e-12
Unigene5901_All	16	50	4.43	13.58	1.6161	Up	0.000245254
Unigene23344_All	28	87	7.75	23.62	1.60774	Up	5.13369e-07
Unigene41011_All	49	152	13.56	41.28	1.60609	Up	9.69492e-12
Unigene39110_All	41	127	11.35	34.49	1.60349	Up	6.24235e-10
Unigene138_All	31	96	8.58	26.07	1.60334	Up	1.18849e-07
Unigene35143_All	21	65	5.81	17.65	1.60306	Up	2.22908e-05
Unigene22657_All	48	148	13.29	40.19	1.5965	Up	2.3139e-11
Unigene34791_All	76	234	21.04	63.54	1.59453	Up	0
Unigene30105_All	27	83	7.47	22.54	1.59331	Up	1.22984e-06
Unigene30989_All	126	387	34.88	105.09	1.59115	Up	2.9291e-12
Unigene10975_All	14	43	3.88	11.68	1.58991	Up	0.000917448
Unigene14068_All	48	147	13.29	39.92	1.58677	Up	3.2803e-11
Unigene38171_All	18	55	4.98	14.94	1.58496	Up	0.000136947
Unigene15477_All	18	55	4.98	14.94	1.58496	Up	0.000137
Unigene27075_All	17	52	4.71	14.12	1.58394	Up	0.000221479
Unigene34773_All	151	461	41.8	125.18	1.58243	Up	0
Unigene4548_All	76	232	21.04	63	1.58222	Up	0
Unigene42870_All	63	192	17.44	52.14	1.57999	Up	0
Unigene22404_All	20	61	5.54	16.56	1.57974	Up	5.2487e-05
Unigene29199_All	44	134	12.18	36.39	1.57903	Up	3.15783e-10
Unigene30216_All	50	151	13.84	41	1.56678	Up	2.53607e-11
Unigene9001_All	128	386	35.43	104.82	1.56487	Up	8.57711e-13
Unigene34921_All	68	205	18.82	55.67	1.56463	Up	0
Unigene42368_All	174	524	48.16	142.29	1.56293	Up	2.74432e-12
Unigene27050_All	90	271	24.91	73.59	1.56278	Up	0
Unigene22744_All	15	45	4.15	12.22	1.55806	Up	0.000824652
Unigene17660_All	15	45	4.15	12.22	1.55806	Up	0.000824393
Unigene26966_All	40	120	11.07	32.59	1.55777	Up	4.69119e-09
Unigene39399_All	28	84	7.75	22.81	1.5574	Up	1.61056e-06
Unigene35300_All	78	234	21.59	63.54	1.5573	Up	0
Unigene40585_All	41	123	11.35	33.4	1.55716	Up	2.89425e-09
Unigene26074_All	44	132	12.18	35.84	1.55706	Up	6.71072e-10
Unigene34666_All	17	51	4.71	13.85	1.55609	Up	0.000323078
Unigene43578_All	70	209	19.38	56.75	1.55005	Up	0
Unigene12681_All	41	122	11.35	33.13	1.54545	Up	4.21726e-09
Unigene19103_All	41	122	11.35	33.13	1.54545	Up	4.21366e-09
Unigene26373_All	28	83	7.75	22.54	1.54022	Up	2.34397e-06
Unigene34602_All	29	86	8.03	23.35	1.53995	Up	1.44714e-06
Unigene1743_All	23	68	6.37	18.47	1.53582	Up	2.63131e-05
Unigene21331_All	22	65	6.09	17.65	1.53515	Up	4.23383e-05
Unigene25941_All	84	248	23.25	67.34	1.53423	Up	0
Unigene22086_All	39	115	10.8	31.23	1.5319	Up	1.62128e-08
Unigene38703_All	19	56	5.26	15.21	1.53189	Up	0.000178128
Unigene22511_All	18	53	4.98	14.39	1.53085	Up	0.000288178
Unigene31886_All	48	141	13.29	38.29	1.52663	Up	3.01066e-10
Unigene17_All	30	88	8.3	23.9	1.52583	Up	1.29481e-06
Unigene26484_All	108	316	29.89	85.81	1.52148	Up	0
Unigene8714_All	257	752	71.14	204.21	1.52132	Up	1.30477e-11
Unigene13136_All	25	73	6.92	19.82	1.51811	Up	1.4481e-05
Unigene24429_All	35	102	9.69	27.7	1.51532	Up	1.65181e-07
Unigene37416_All	23	67	6.37	18.19	1.51378	Up	3.78407e-05
Unigene40049_All	30	87	8.3	23.62	1.50883	Up	1.87259e-06
Unigene43478_All	136	394	37.64	106.99	1.50714	Up	4.84323e-12
Unigene29577_All	27	78	7.47	21.18	1.50352	Up	7.99136e-06
Unigene42402_All	18	52	4.98	14.12	1.50352	Up	0.000414825
Unigene43501_All	18	52	4.98	14.12	1.50352	Up	0.000414969
Unigene29390_All	100	289	27.68	78.48	1.50348	Up	1.35084e-13
Unigene19076_All	62	179	17.16	48.61	1.5022	Up	0
Unigene3852_All	17	49	4.71	13.31	1.49871	Up	0.000663194
Unigene36100_All	17	49	4.71	13.31	1.49871	Up	0.000662978
Unigene40922_All	47	135	13.01	36.66	1.49459	Up	1.48078e-09
Unigene36171_All	53	152	14.67	41.28	1.49257	Up	1.16697e-10
Unigene29510_All	30	86	8.3	23.35	1.49224	Up	2.70317e-06
Unigene37867_All	30	86	8.3	23.35	1.49224	Up	2.70468e-06
Unigene14006_All	23	66	6.37	17.92	1.49221	Up	5.44524e-05
Unigene13996_All	44	126	12.18	34.22	1.49033	Up	6.32764e-09
Unigene5285_All	34	97	9.41	26.34	1.48499	Up	5.63207e-07
Unigene41488_All	26	74	7.2	20.09	1.48041	Up	1.85811e-05
Unigene39378_All	38	108	10.52	29.33	1.47924	Up	1.16776e-07
Unigene42358_All	69	196	19.1	53.22	1.4784	Up	0
Unigene36951_All	56	159	15.5	43.18	1.4781	Up	5.65753e-11
Unigene42084_All	37	105	10.24	28.51	1.47725	Up	1.89554e-07
Unigene36293_All	55	156	15.22	42.36	1.47673	Up	9.07952e-11
Unigene41735_All	24	68	6.64	18.47	1.47593	Up	4.81782e-05
Unigene40409_All	48	136	13.29	36.93	1.47445	Up	1.8948e-09
Unigene36547_All	59	167	16.33	45.35	1.47358	Up	1.92674e-11
Unigene43742_All	76	215	21.04	58.38	1.47234	Up	0
Unigene6834_All	56	158	15.5	42.9	1.46871	Up	8.15552e-11
Unigene35009_All	128	361	35.43	98.03	1.46825	Up	8.59101e-13
Unigene14949_All	17	48	4.71	13.03	1.46804	Up	0.000941937
Unigene11539_All	39	110	10.8	29.87	1.46767	Up	1.03957e-07
Unigene1816_All	33	93	9.13	25.25	1.4676	Up	1.31808e-06
Unigene12300_All	49	138	13.56	37.47	1.46638	Up	1.68303e-09
Unigene18340_All	27	76	7.47	20.64	1.46626	Up	1.64566e-05
Unigene28647_All	68	191	18.82	51.87	1.46263	Up	0
Unigene36767_All	26	73	7.2	19.82	1.46089	Up	2.67301e-05
Unigene27043_All	175	491	48.44	133.33	1.46073	Up	9.10336e-12
Unigene23381_All	40	112	11.07	30.41	1.45789	Up	9.18946e-08
Unigene40967_All	33	92	9.13	24.98	1.45209	Up	1.88453e-06
Unigene36390_All	64	178	17.72	48.34	1.44784	Up	4.18758e-12
Unigene15147_All	50	139	13.84	37.75	1.44763	Up	2.1407e-09
Unigene42844_All	91	252	25.19	68.43	1.44178	Up	0
Unigene17164_All	26	72	7.2	19.55	1.4411	Up	3.79685e-05
Unigene42040_All	133	368	36.81	99.93	1.44082	Up	2.98507e-12
Unigene16745_All	21	58	5.81	15.75	1.43874	Up	0.000289213
Unigene23099_All	25	69	6.92	18.74	1.43728	Up	6.11573e-05
Unigene37931_All	108	298	29.89	80.92	1.43683	Up	0
Unigene37945_All	85	234	23.53	63.54	1.43316	Up	0
Unigene21563_All	36	99	9.96	26.88	1.43232	Up	9.10487e-07
Unigene23409_All	52	143	14.39	38.83	1.43211	Up	1.67374e-09
Unigene40648_All	210	577	58.13	156.68	1.43047	Up	0
Unigene24524_All	1726	4741	477.76	1287.42	1.43012	Up	1.13877e-11
Unigene22934_All	59	162	16.33	43.99	1.42965	Up	1.16439e-10
Unigene13134_All	39	107	10.8	29.06	1.428	Up	3.08257e-07
Unigene42429_All	216	592	59.79	160.76	1.42693	Up	6.0221e-12
Unigene12435_All	119	326	32.94	88.53	1.42633	Up	0
Unigene28872_All	65	178	17.99	48.34	1.42602	Up	1.17736e-11
Unigene22319_All	23	63	6.37	17.11	1.42547	Up	0.000158016
Unigene19606_All	19	52	5.26	14.12	1.42461	Up	0.000742417
Unigene2435_All	1090	2976	301.71	808.13	1.42142	Up	1.0553e-10
Unigene21950_All	26	71	7.2	19.28	1.42104	Up	5.40135e-05
Unigene36947_All	26	71	7.2	19.28	1.42104	Up	5.40367e-05
Unigene33785_All	91	248	25.19	67.34	1.41861	Up	0
Unigene8864_All	43	117	11.9	31.77	1.4167	Up	9.05557e-08
Unigene21312_All	28	76	7.75	20.64	1.41317	Up	2.96266e-05
Unigene39038_All	35	95	9.69	25.8	1.4128	Up	2.09967e-06
Unigene31981_All	128	347	35.43	94.23	1.41121	Up	8.56326e-13
Unigene22499_All	45	122	12.46	33.13	1.41083	Up	4.9588e-08
Unigene36734_All	27	73	7.47	19.82	1.40778	Up	4.73783e-05
Unigene33928_All	247	668	68.37	181.4	1.40774	Up	0
Unigene10116_All	80	216	22.14	58.65	1.40548	Up	0
Unigene39269_All	50	135	13.84	36.66	1.40536	Up	8.97035e-09
Unigene7574_All	86	232	23.8	63	1.40439	Up	0
Unigene34925_All	152	410	42.07	111.34	1.40411	Up	2.33019e-12
Unigene16742_All	20	54	5.54	14.66	1.40393	Up	0.000652986
Unigene34745_All	115	310	31.83	84.18	1.40309	Up	0
Unigene6446_All	23	62	6.37	16.84	1.40253	Up	0.000224402
Unigene21028_All	23	62	6.37	16.84	1.40253	Up	0.000224485
Unigene36092_All	101	272	27.96	73.86	1.40143	Up	0
Unigene31428_All	26	70	7.2	19.01	1.40069	Up	7.66606e-05
Unigene41850_All	58	156	16.05	42.36	1.40013	Up	5.47457e-10
Unigene42686_All	32	86	8.86	23.35	1.39804	Up	8.78451e-06
Unigene21448_All	22	59	6.09	16.02	1.39536	Up	0.000362484
Unigene14744_All	69	185	19.1	50.24	1.39526	Up	1.00411e-11
Unigene27207_All	25	67	6.92	18.19	1.3943	Up	0.000122789
Unigene20257_All	25	67	6.92	18.19	1.3943	Up	0.000122741
Unigene38284_All	34	91	9.41	24.71	1.39283	Up	4.78514e-06
Unigene17468_All	34	91	9.41	24.71	1.39283	Up	4.78262e-06
Unigene37421_All	33	88	9.13	23.9	1.38832	Up	7.77956e-06
Unigene23993_All	165	439	45.67	119.21	1.38419	Up	0
Unigene37997_All	99	263	27.4	71.42	1.38215	Up	0
Unigene15121_All	26	69	7.2	18.74	1.38005	Up	0.000108361
Unigene4903_All	297	787	82.21	213.71	1.37827	Up	8.65577e-12
Unigene2619_All	20	53	5.54	14.39	1.37711	Up	0.000912855
Unigene5896_All	42	111	11.63	30.14	1.37383	Up	4.20198e-07
Unigene23308_All	25	66	6.92	17.92	1.37273	Up	0.000172864
Unigene43033_All	50	132	13.84	35.84	1.37273	Up	2.56998e-08
Unigene34799_All	52	137	14.39	37.2	1.37024	Up	1.38451e-08
Unigene17370_All	30	79	8.3	21.45	1.36979	Up	3.2245e-05
Unigene30948_All	104	274	28.79	74.4	1.36973	Up	0
Unigene24234_All	35	92	9.69	24.98	1.3662	Up	5.97443e-06
Unigene35456_All	37	97	10.24	26.34	1.36304	Up	3.22659e-06
Unigene9067_All	58	152	16.05	41.28	1.36287	Up	2.2126e-09
Unigene39475_All	210	550	58.13	149.35	1.36134	Up	0
Unigene23376_All	427	1118	118.19	303.59	1.36102	Up	2.45914e-11
Unigene13594_All	42	110	11.63	29.87	1.36085	Up	5.94509e-07
Unigene29287_All	169	442	46.78	120.03	1.35943	Up	0
Unigene12311_All	26	68	7.2	18.47	1.35912	Up	0.000151435
Unigene22208_All	26	68	7.2	18.47	1.35912	Up	0.000151494
Unigene42629_All	26	68	7.2	18.47	1.35912	Up	0.000151319
Unigene16237_All	26	68	7.2	18.47	1.35912	Up	0.000151377
Unigene949_All	62	162	17.16	43.99	1.35813	Up	6.46048e-10
Unigene42855_All	98	256	27.13	69.52	1.35754	Up	0
Unigene43686_All	41	107	11.35	29.06	1.35634	Up	9.60871e-07
Unigene22990_All	28	73	7.75	19.82	1.35469	Up	8.26302e-05
Unigene4572_All	23	60	6.37	16.29	1.35462	Up	0.000442591
Unigene20737_All	23	60	6.37	16.29	1.35462	Up	0.000442742
Unigene33449_All	81	211	22.42	57.3	1.35375	Up	2.29318e-12
Unigene31020_All	144	375	39.86	101.83	1.35315	Up	2.35935e-12
Unigene43688_All	48	125	13.29	33.94	1.35265	Up	9.47292e-08
Unigene38149_All	30	78	8.3	21.18	1.35152	Up	4.5435e-05
Unigene5724_All	76	197	21.04	53.5	1.3464	Up	8.66693e-12
Unigene43127_All	66	171	18.27	46.44	1.34589	Up	2.64908e-10
Unigene36833_All	51	132	14.12	35.84	1.34383	Up	4.53531e-08
Unigene16256_All	223	577	61.73	156.68	1.34378	Up	1.73943e-12
Unigene43685_All	46	119	12.73	32.31	1.34375	Up	2.47044e-07
Unigene41405_All	121	313	33.49	85	1.34373	Up	0
Unigene37432_All	106	274	29.34	74.4	1.34243	Up	0
Unigene39850_All	41	106	11.35	28.78	1.34237	Up	1.35218e-06
Unigene5145_All	48	124	13.29	33.67	1.34112	Up	1.33249e-07
Unigene42840_All	392	1012	108.51	274.81	1.34061	Up	0
Unigene43246_All	174	449	48.16	121.93	1.34015	Up	2.74834e-12
Unigene15586_All	171	441	47.33	119.75	1.3392	Up	8.65301e-12
Unigene18272_All	26	67	7.2	18.19	1.33708	Up	0.000214373
Unigene16042_All	35	90	9.69	24.44	1.33468	Up	1.17985e-05
Unigene33477_All	153	393	42.35	106.72	1.3334	Up	0
Unigene26724_All	30	77	8.3	20.91	1.33301	Up	6.33562e-05
Unigene16498_All	327	839	90.51	227.83	1.33181	Up	1.52753e-11
Unigene23608_All	32	82	8.86	22.27	1.32972	Up	3.44981e-05
Unigene16569_All	59	151	16.33	41	1.3281	Up	5.40449e-09
Unigene13142_All	43	110	11.9	29.87	1.32774	Up	1.03035e-06
Unigene33620_All	65	166	17.99	45.08	1.32529	Up	8.57985e-10
Unigene35156_All	101	258	27.96	70.06	1.32523	Up	0
Unigene41116_All	33	84	9.13	22.81	1.32098	Up	3.0307e-05
Unigene43793_All	33	84	9.13	22.81	1.32098	Up	3.03208e-05
Unigene42248_All	205	522	56.74	141.75	1.32091	Up	1.24243e-11
Unigene42032_All	22	56	6.09	15.21	1.32051	Up	0.000975878
Unigene20442_All	35	89	9.69	24.17	1.31865	Up	1.64702e-05
Unigene33982_All	35	89	9.69	24.17	1.31865	Up	1.64623e-05
Unigene41354_All	24	61	6.64	16.56	1.31845	Up	0.000540027
Unigene43489_All	24	61	6.64	16.56	1.31845	Up	0.000539666
Unigene7946_All	24	61	6.64	16.56	1.31845	Up	0.000539846
Unigene22202_All	63	160	17.44	43.45	1.31696	Up	2.22379e-09
Unigene40279_All	153	388	42.35	105.36	1.31489	Up	0
Unigene25198_All	60	152	16.61	41.28	1.31339	Up	6.61559e-09
Unigene34796_All	79	200	21.87	54.31	1.31226	Up	1.43399e-11
Unigene40213_All	32	81	8.86	22	1.31212	Up	4.80901e-05
Unigene10748_All	36	91	9.96	24.71	1.31088	Up	1.43764e-05
Unigene15430_All	87	220	24.08	59.74	1.31086	Up	0
Unigene3587_All	42	106	11.63	28.78	1.30722	Up	2.31179e-06
Unigene40140_All	146	368	40.41	99.93	1.30621	Up	0
Unigene22006_All	23	58	6.37	15.75	1.30599	Up	0.000851741
Unigene23487_All	23	58	6.37	15.75	1.30599	Up	0.000851474
Unigene28552_All	75	189	20.76	51.32	1.30571	Up	7.57066e-11
Unigene40935_All	258	650	71.41	176.51	1.30555	Up	6.9453e-12
Unigene36542_All	112	282	31	76.58	1.3047	Up	0
Unigene22254_All	31	78	8.58	21.18	1.30365	Up	7.72352e-05
Unigene21986_All	95	239	26.3	64.9	1.30316	Up	0
Unigene41925_All	64	161	17.72	43.72	1.30291	Up	2.71826e-09
Unigene43682_All	41	103	11.35	27.97	1.30119	Up	3.67845e-06
Unigene23587_All	39	98	10.8	26.61	1.30094	Up	6.84076e-06
Unigene30574_All	51	128	14.12	34.76	1.29969	Up	1.72823e-07
Unigene38071_All	162	406	44.84	110.25	1.29792	Up	0
Unigene6119_All	79	198	21.87	53.77	1.29785	Up	2.99968e-11
Unigene34548_All	38	95	10.52	25.8	1.29424	Up	1.08811e-05
Unigene31031_All	54	135	14.95	36.66	1.29406	Up	8.19559e-08
Unigene43812_All	54	135	14.95	36.66	1.29406	Up	8.20144e-08
Unigene22276_All	64	160	17.72	43.45	1.29398	Up	3.79622e-09
Unigene30680_All	153	382	42.35	103.73	1.2924	Up	0
Unigene40750_All	327	816	90.51	221.58	1.29168	Up	1.52569e-11
Unigene8761_All	281	701	77.78	190.36	1.29126	Up	0
Unigene33664_All	95	237	26.3	64.36	1.2911	Up	0
Unigene21427_All	53	132	14.67	35.84	1.2887	Up	1.31093e-07
Unigene41402_All	43	107	11.9	29.06	1.28807	Up	2.78795e-06
Unigene19073_All	43	107	11.9	29.06	1.28807	Up	2.78642e-06
Unigene38740_All	464	1155	128.44	313.64	1.28801	Up	0
Unigene36294_All	175	435	48.44	118.12	1.28598	Up	9.11503e-12
Unigene29529_All	134	333	37.09	90.43	1.28577	Up	0
Unigene11420_All	101	251	27.96	68.16	1.28556	Up	0
Unigene43491_All	31	77	8.58	20.91	1.28514	Up	0.0001073
Unigene21332_All	64	159	17.72	43.18	1.28498	Up	5.27671e-09
Unigene27899_All	29	72	8.03	19.55	1.2837	Up	0.000196356
Unigene36709_All	52	129	14.39	35.03	1.28352	Up	2.10163e-07
Unigene31758_All	71	176	19.65	47.79	1.28218	Up	7.27704e-10
Unigene34589_All	124	307	34.32	83.37	1.28048	Up	3.27889e-12
Unigene42872_All	42	104	11.63	28.24	1.27989	Up	4.46202e-06
Unigene14409_All	62	153	17.16	41.55	1.2758	Up	1.35513e-08
Unigene41805_All	276	681	76.4	184.93	1.27533	Up	0
Unigene29704_All	30	74	8.3	20.09	1.27529	Up	0.000169745
Unigene39714_All	73	180	20.21	48.88	1.27417	Up	5.47559e-10
Unigene42130_All	56	138	15.5	37.47	1.27347	Up	8.60532e-08
Unigene16616_All	46	113	12.73	30.69	1.26954	Up	1.83304e-06
Unigene7718_All	33	81	9.13	22	1.26882	Up	8.07028e-05
Unigene12473_All	57	140	15.78	38.02	1.26866	Up	7.53008e-08
Unigene41697_All	57	140	15.78	38.02	1.26866	Up	7.52464e-08
Unigene40433_All	75	184	20.76	49.97	1.26726	Up	4.12876e-10
Unigene42311_All	73	179	20.21	48.61	1.26618	Up	7.62308e-10
Unigene22891_All	93	228	25.74	61.91	1.26616	Up	2.98777e-12
Unigene30346_All	381	934	105.46	253.63	1.26603	Up	5.05909e-12
Unigene39342_All	29	71	8.03	19.28	1.26363	Up	0.000271007
Unigene38889_All	137	335	37.92	90.97	1.26243	Up	7.5265e-12
Unigene27034_All	61	149	16.88	40.46	1.26118	Up	3.04894e-08
Unigene34631_All	34	83	9.41	22.54	1.26022	Up	7.02182e-05
Unigene33729_All	210	512	58.13	139.03	1.25804	Up	0
Unigene33908_All	49	119	13.56	32.31	1.25262	Up	1.20118e-06
Unigene25967_All	94	228	26.02	61.91	1.25055	Up	0
Unigene14016_All	33	80	9.13	21.72	1.25034	Up	0.000111746
Unigene26187_All	201	487	55.64	132.24	1.24896	Up	0
Unigene21754_All	1427	3457	394.99	938.75	1.24892	Up	0
Unigene19225_All	26	63	7.2	17.11	1.24877	Up	0.000774042
Unigene33087_All	270	654	74.74	177.59	1.2486	Up	1.03978e-11
Unigene26684_All	36	87	9.96	23.62	1.24579	Up	5.27301e-05
Unigene36886_All	130	314	35.98	85.27	1.24484	Up	0
Unigene37712_All	118	285	32.66	77.39	1.24462	Up	0
Unigene36167_All	71	171	19.65	46.44	1.24084	Up	3.75139e-09
Unigene39262_All	158	380	43.73	103.19	1.23861	Up	0
Unigene43116_All	47	113	13.01	30.69	1.23815	Up	3.01958e-06
Unigene19687_All	52	125	14.39	33.94	1.23792	Up	7.78341e-07
Unigene41281_All	45	108	12.46	29.33	1.23507	Up	5.56253e-06
Unigene23880_All	194	465	53.7	126.27	1.23352	Up	1.41907e-11
Unigene33930_All	33	79	9.13	21.45	1.23229	Up	0.000152317
Unigene22629_All	38	91	10.52	24.71	1.23196	Up	3.9587e-05
Unigene20100_All	28	67	7.75	18.19	1.23088	Up	0.000587038
Unigene26073_All	120	287	33.22	77.93	1.23013	Up	0
Unigene42080_All	54	129	14.95	35.03	1.22845	Up	5.80483e-07
Unigene28889_All	39	93	10.8	25.25	1.22525	Up	3.41753e-05
Unigene1790_All	167	398	46.23	108.08	1.2252	Up	4.23919e-12
Unigene42336_All	58	138	16.05	37.47	1.22316	Up	2.36309e-07
Unigene13509_All	29	69	8.03	18.74	1.22265	Up	0.000509748
Unigene16208_All	29	69	8.03	18.74	1.22265	Up	0.000510094
Unigene17824_All	29	69	8.03	18.74	1.22265	Up	0.000509576
Unigene21933_All	29	69	8.03	18.74	1.22265	Up	0.000509921
Unigene37708_All	69	164	19.1	44.53	1.2212	Up	1.31003e-08
Unigene20457_All	27	64	7.47	17.38	1.21825	Up	0.000914958
Unigene26991_All	526	1245	145.6	338.08	1.21535	Up	0
Unigene42651_All	71	168	19.65	45.62	1.21514	Up	9.8516e-09
Unigene740_All	138	326	38.2	88.53	1.21259	Up	4.46834e-12
Unigene43145_All	161	380	44.56	103.19	1.21148	Up	0
Unigene12784_All	39	92	10.8	24.98	1.20974	Up	4.68941e-05
Unigene38364_All	112	264	31	71.69	1.2095	Up	0
Unigene35482_All	76	179	21.04	48.61	1.20812	Up	3.43456e-09
Unigene41415_All	319	751	88.3	203.93	1.20759	Up	0
Unigene39401_All	218	512	60.34	139.03	1.20421	Up	0
Unigene42695_All	38	89	10.52	24.17	1.20008	Up	7.42424e-05
Unigene37679_All	82	192	22.7	52.14	1.1997	Up	1.03555e-09
Unigene40535_All	71	166	19.65	45.08	1.19796	Up	1.8445e-08
Unigene30800_All	33	77	9.13	20.91	1.19551	Up	0.00028526
Unigene17292_All	36	84	9.96	22.81	1.19545	Up	0.000135168
Unigene13443_All	57	133	15.78	36.12	1.1947	Up	7.05838e-07
Unigene41086_All	57	133	15.78	36.12	1.1947	Up	7.06272e-07
Unigene43002_All	45	105	12.46	28.51	1.19416	Up	1.43562e-05
Unigene43553_All	146	340	40.41	92.33	1.19209	Up	0
Unigene43413_All	111	258	30.72	70.06	1.18941	Up	0
Unigene29945_All	421	978	116.53	265.58	1.18845	Up	1.05314e-11
Unigene19217_All	31	72	8.58	19.55	1.18812	Up	0.000519427
Unigene10785_All	41	95	11.35	25.8	1.18468	Up	4.75778e-05
Unigene39785_All	38	88	10.52	23.9	1.18388	Up	0.000101047
Unigene40743_All	51	118	14.12	32.04	1.18213	Up	4.33331e-06
Unigene32853_All	48	111	13.29	30.14	1.18134	Up	9.17762e-06
Unigene30281_All	55	127	15.22	34.49	1.18021	Up	1.764e-06
Unigene5946_All	29	67	8.03	18.19	1.17967	Up	0.000930279
Unigene31792_All	202	466	55.91	126.54	1.17842	Up	0
Unigene33616_All	30	69	8.3	18.74	1.17494	Up	0.000802558
Unigene37620_All	97	223	26.85	60.56	1.17344	Up	8.2902e-11
Unigene30733_All	152	349	42.07	94.77	1.17164	Up	2.33366e-12
Unigene32323_All	34	78	9.41	21.18	1.17044	Up	0.000336264
Unigene12475_All	31	71	8.58	19.28	1.16806	Up	0.000699406
Unigene15335_All	31	71	8.58	19.28	1.16806	Up	0.000699633
Unigene4014_All	62	142	17.16	38.56	1.16806	Up	4.58437e-07
Unigene40830_All	135	309	37.37	83.91	1.16696	Up	5.62811e-12
Unigene37233_All	257	588	71.14	159.67	1.16636	Up	1.30637e-11
Unigene35070_All	226	515	62.56	139.85	1.16057	Up	0
Unigene39499_All	58	132	16.05	35.84	1.159	Up	1.54094e-06
Unigene37023_All	193	439	53.42	119.21	1.15805	Up	1.73467e-12
Unigene28510_All	62	141	17.16	38.29	1.15792	Up	6.23332e-07
Unigene26941_All	131	297	36.26	80.65	1.1533	Up	2.26356e-12
Unigene35062_All	109	247	30.17	67.07	1.15255	Up	1.23973e-11
Unigene39314_All	190	430	52.59	116.77	1.15081	Up	6.73237e-12
Unigene33195_All	46	104	12.73	28.24	1.14951	Up	3.10034e-05
Unigene2014_All	58	131	16.05	35.57	1.14809	Up	2.08297e-06
Unigene10686_All	31	70	8.58	19.01	1.14771	Up	0.000935334
Unigene17806_All	35	79	9.69	21.45	1.14641	Up	0.000391528
Unigene41996_All	86	194	23.8	52.68	1.14629	Up	3.66741e-09
Unigene43472_All	39	88	10.8	23.9	1.14598	Up	0.000158763
Unigene41751_All	51	115	14.12	31.23	1.14519	Up	1.08577e-05
Unigene43582_All	40	90	11.07	24.44	1.14259	Up	0.000137195
Unigene20486_All	45	101	12.46	27.43	1.13845	Up	4.81645e-05
Unigene23444_All	41	92	11.35	24.98	1.13808	Up	0.000118026
Unigene43237_All	62	139	17.16	37.75	1.13743	Up	1.14688e-06
Unigene34814_All	54	121	14.95	32.86	1.13619	Up	6.95652e-06
Unigene40268_All	163	365	45.12	99.12	1.13541	Up	5.4798e-12
Unigene42002_All	43	96	11.9	26.07	1.13143	Up	8.76329e-05
Unigene17599_All	73	163	20.21	44.26	1.13093	Up	1.1854e-07
Unigene34194_All	87	194	24.08	52.68	1.12942	Up	5.75437e-09
Unigene14519_All	39	87	10.8	23.62	1.12898	Up	0.000215358
Unigene16939_All	179	399	49.55	108.35	1.12874	Up	0
Unigene40197_All	48	107	13.29	29.06	1.12869	Up	3.10151e-05
Unigene31223_All	167	372	46.23	101.02	1.12774	Up	4.24505e-12
Unigene38971_All	75	167	20.76	45.35	1.1273	Up	8.78646e-08
Unigene22149_All	36	80	9.96	21.72	1.12481	Up	0.000449048
Unigene6124_All	54	120	14.95	32.59	1.12428	Up	9.29946e-06
Unigene15061_All	45	100	12.46	27.16	1.12418	Up	6.50086e-05
Unigene40707_All	95	211	26.3	57.3	1.12347	Up	1.27424e-09
Unigene33569_All	50	111	13.84	30.14	1.12284	Up	2.30197e-05
Unigene41869_All	55	122	15.22	33.13	1.12217	Up	8.04355e-06
Unigene43661_All	64	142	17.72	38.56	1.12173	Up	1.14494e-06
Unigene43555_All	60	133	16.61	36.12	1.12075	Up	2.78978e-06
Unigene38389_All	51	113	14.12	30.69	1.12003	Up	1.9716e-05
Unigene4608_All	33	73	9.13	19.82	1.11827	Up	0.000932151
Unigene42991_All	52	115	14.39	31.23	1.11787	Up	1.69032e-05
Unigene18430_All	43	95	11.9	25.8	1.11641	Up	0.000117567
Unigene41455_All	96	212	26.57	57.57	1.11552	Up	1.47621e-09
Unigene37835_All	120	265	33.22	71.96	1.11514	Up	4.64406e-12
Unigene39616_All	48	106	13.29	28.78	1.11473	Up	4.15175e-05
Unigene38125_All	241	532	66.71	144.46	1.1147	Up	5.09767e-12
Unigene38421_All	116	256	32.11	69.52	1.11441	Up	2.35376e-11
Unigene22043_All	103	227	28.51	61.64	1.1124	Up	3.76842e-10
Unigene37726_All	39	86	10.8	23.35	1.11239	Up	0.000288084
Unigene39713_All	104	229	28.79	62.18	1.11088	Up	3.23098e-10
Unigene14991_All	1343	2942	371.74	798.9	1.10372	Up	4.48173e-11
Unigene31365_All	37	81	10.24	22	1.10329	Up	0.000519668
Unigene17727_All	79	173	21.87	46.98	1.10309	Up	8.68097e-08
Unigene31480_All	74	162	20.48	43.99	1.10296	Up	2.50022e-07
Unigene13493_All	43	94	11.9	25.53	1.10123	Up	0.000157275
Unigene5622_All	43	94	11.9	25.53	1.10123	Up	0.000157215
Unigene20167_All	119	260	32.94	70.6	1.09983	Up	2.00197e-11
Unigene43513_All	38	83	10.52	22.54	1.09935	Up	0.000444892
Unigene5690_All	38	83	10.52	22.54	1.09935	Up	0.000445044
Unigene27363_All	237	517	65.6	140.39	1.09767	Up	6.27277e-12
Unigene27467_All	237	516	65.6	140.12	1.0949	Up	6.26444e-12
Unigene19729_All	51	111	14.12	30.14	1.09394	Up	3.52939e-05
Unigene3097_All	40	87	11.07	23.62	1.09335	Up	0.000332909
Unigene39670_All	86	187	23.8	50.78	1.0933	Up	2.98973e-08
Unigene41538_All	46	100	12.73	27.16	1.09325	Up	0.000100602
Unigene36328_All	120	261	33.22	70.87	1.09312	Up	2.44506e-11
Unigene29221_All	93	202	25.74	54.85	1.09148	Up	7.59869e-09
Unigene23450_All	70	152	19.38	41.28	1.09087	Up	8.2872e-07
Unigene41180_All	76	165	21.04	44.81	1.09069	Up	2.47185e-07
Unigene31612_All	82	178	22.7	48.34	1.09053	Up	7.43335e-08
Unigene40291_All	47	102	13.01	27.7	1.09027	Up	8.60434e-05
Unigene42533_All	159	345	44.01	93.68	1.08991	Up	1.36164e-12
Unigene32132_All	208	451	57.57	122.47	1.08904	Up	8.25063e-12
Unigene24822_All	36	78	9.96	21.18	1.08848	Up	0.000793009
Unigene22715_All	36	78	9.96	21.18	1.08848	Up	0.00079326
Unigene38414_All	253	548	70.03	148.81	1.08743	Up	9.79413e-12
Unigene40637_All	109	236	30.17	64.09	1.08698	Up	3.65433e-10
Unigene39116_All	142	307	39.31	83.37	1.08463	Up	7.98875e-12
Unigene26979_All	149	322	41.24	87.44	1.08425	Up	6.72842e-12
Unigene41252_All	100	216	27.68	58.65	1.08329	Up	2.61413e-09
Unigene38370_All	82	177	22.7	48.06	1.08214	Up	9.86723e-08
Unigene22224_All	57	123	15.78	33.4	1.08175	Up	1.42807e-05
Unigene42166_All	179	386	49.55	104.82	1.08096	Up	0
Unigene32461_All	72	155	19.93	42.09	1.07854	Up	8.1674e-07
Unigene40786_All	86	185	23.8	50.24	1.07787	Up	5.3671e-08
Unigene26146_All	166	357	45.95	96.94	1.07703	Up	4.83671e-12
Unigene19309_All	40	86	11.07	23.35	1.07677	Up	0.000438407
Unigene41783_All	115	247	31.83	67.07	1.07528	Up	1.93415e-10
Unigene19588_All	82	176	22.7	47.79	1.07402	Up	1.31487e-07
Unigene29095_All	55	118	15.22	32.04	1.07391	Up	2.58557e-05
Unigene17859_All	55	118	15.22	32.04	1.07391	Up	2.58676e-05
Unigene40805_All	89	191	24.64	51.87	1.0739	Up	3.38412e-08
Unigene10252_All	124	266	34.32	72.23	1.07355	Up	3.94364e-11
Unigene2827_All	51	109	14.12	29.6	1.06786	Up	6.26851e-05
Unigene32002_All	532	1136	147.26	308.48	1.06681	Up	0
Unigene5997_All	38	81	10.52	22	1.06437	Up	0.00078131
Unigene43714_All	46	98	12.73	26.61	1.06374	Up	0.00017748
Unigene19219_All	100	213	27.68	57.84	1.06322	Up	6.2107e-09
Unigene39920_All	125	266	34.6	72.23	1.06183	Up	5.63934e-11
Unigene22168_All	39	83	10.8	22.54	1.06146	Up	0.000674877
Unigene18290_All	79	168	21.87	45.62	1.06071	Up	3.70681e-07
Unigene37915_All	72	153	19.93	41.55	1.05991	Up	1.44731e-06
Unigene28550_All	160	340	44.29	92.33	1.05982	Up	1.56391e-12
Unigene40289_All	268	569	74.18	154.51	1.0586	Up	2.17517e-12
Unigene16838_All	49	104	13.56	28.24	1.05838	Up	0.000113053
Unigene36070_All	57	121	15.78	32.86	1.05824	Up	2.5342e-05
Unigene41273_All	221	469	61.17	127.36	1.05802	Up	3.51444e-13
Unigene17902_All	92	195	25.47	52.95	1.05583	Up	3.81263e-08
Unigene40438_All	96	203	26.57	55.12	1.05278	Up	2.0266e-08
Unigene7111_All	98	207	27.13	56.21	1.05094	Up	1.48866e-08
Unigene40684_All	46	97	12.73	26.34	1.04902	Up	0.000234969
Unigene38489_All	93	196	25.74	53.22	1.04796	Up	4.35262e-08
Unigene36537_All	161	339	44.56	92.06	1.04683	Up	0
Unigene7036_All	57	120	15.78	32.59	1.04633	Up	3.32356e-05
Unigene37192_All	95	200	26.3	54.31	1.04616	Up	3.17636e-08
Unigene43804_All	107	225	29.62	61.1	1.0446	Up	3.74465e-09
Unigene25466_All	156	328	43.18	89.07	1.04458	Up	4.22225e-12
Unigene15926_All	59	124	16.33	33.67	1.04394	Up	2.47709e-05
Unigene42337_All	79	166	21.87	45.08	1.04353	Up	6.57489e-07
Unigene41419_All	70	147	19.38	39.92	1.04254	Up	3.43244e-06
Unigene17869_All	142	298	39.31	80.92	1.0416	Up	1.41852e-11
Unigene35949_All	143	300	39.58	81.47	1.0415	Up	1.31534e-12
Unigene9799_All	41	86	11.35	23.35	1.04073	Up	0.000657968
Unigene15033_All	62	130	17.16	35.3	1.04062	Up	1.5535e-05
Unigene35294_All	162	339	44.84	92.06	1.03779	Up	0
Unigene43662_All	327	684	90.51	185.74	1.03714	Up	1.52386e-11
Unigene42483_All	44	92	12.18	24.98	1.03626	Up	0.00041854
Unigene29027_All	82	171	22.7	46.44	1.03268	Up	5.475e-07
Unigene42033_All	47	98	13.01	26.61	1.03235	Up	0.00026684
Unigene40210_All	193	402	53.42	109.16	1.03099	Up	1.73731e-12
Unigene42177_All	61	127	16.88	34.49	1.03086	Up	2.4099e-05
Unigene22564_All	134	279	37.09	75.76	1.03041	Up	5.66367e-11
Unigene10861_All	122	254	33.77	68.97	1.03023	Up	4.90761e-10
Unigene41789_All	110	229	30.45	62.18	1.03001	Up	4.13226e-09
Unigene36043_All	381	793	105.46	215.34	1.02992	Up	5.0523e-12
Unigene29738_All	128	266	35.43	72.23	1.02763	Up	1.93918e-10
Unigene38151_All	498	1034	137.85	280.78	1.02634	Up	1.25617e-11
Unigene2323_All	40	83	11.07	22.54	1.02583	Up	0.000998796
Unigene11201_All	96	199	26.57	54.04	1.02423	Up	6.32645e-08
Unigene15334_All	110	228	30.45	61.91	1.02373	Up	5.44793e-09
Unigene22061_All	43	89	11.9	24.17	1.02226	Up	0.000640552
Unigene34440_All	57	118	15.78	32.04	1.02178	Up	5.82576e-05
Unigene35614_All	206	426	57.02	115.68	1.0206	Up	6.39596e-12
Unigene43561_All	61	126	16.88	34.22	1.01952	Up	3.1553e-05
Unigene33750_All	45	93	12.46	25.25	1.01898	Up	0.000473679
Unigene30596_All	45	93	12.46	25.25	1.01898	Up	0.00047384
Unigene20880_All	78	161	21.59	43.72	1.01793	Up	1.76411e-06
Unigene18081_All	48	99	13.29	26.88	1.01619	Up	0.000301241
Unigene39911_All	48	99	13.29	26.88	1.01619	Up	0.000301349
Unigene37295_All	577	1189	159.71	322.87	1.0155	Up	1.51829e-11
Unigene9828_All	281	578	77.78	156.96	1.01293	Up	0
Unigene26755_All	123	253	34.05	68.7	1.01266	Up	9.66903e-10
Unigene21988_All	90	185	24.91	50.24	1.01211	Up	2.78511e-07
Unigene43716_All	72	148	19.93	40.19	1.01189	Up	5.85242e-06
Unigene15814_All	91	187	25.19	50.78	1.01141	Up	2.38334e-07
Unigene6445_All	134	275	37.09	74.68	1.00969	Up	1.75864e-10
Unigene5195_All	77	158	21.31	42.9	1.00945	Up	2.70982e-06
Unigene23293_All	98	201	27.13	54.58	1.00848	Up	8.10158e-08
Unigene8487_All	138	283	38.2	76.85	1.00847	Up	9.82905e-11
Unigene40362_All	99	203	27.4	55.12	1.0084	Up	6.95081e-08
Unigene41548_All	100	205	27.68	55.67	1.00806	Up	5.95573e-08
Unigene14925_All	302	619	83.59	168.09	1.00783	Up	1.2972e-11
Unigene12179_All	81	166	22.42	45.08	1.0077	Up	1.46614e-06
Unigene38436_All	125	256	34.6	69.52	1.00666	Up	9.36686e-10
Unigene35335_All	212	434	58.68	117.85	1.00601	Up	0
Unigene30396_All	42	86	11.63	23.35	1.00557	Up	0.00096724
Unigene26622_All	159	325	44.01	88.25	1.00376	Up	5.05935e-12
Unigene42270_All	137	280	37.92	76.03	1.00361	Up	1.52587e-10
Unigene17433_All	49	100	13.56	27.16	1.00213	Up	0.000340683
Unigene25426_All	49	100	13.56	27.16	1.00213	Up	0.000340804
Unigene31009_All	654	0	181.03	0.01	-14.1439	Down	3.01813e-198
Unigene25043_All	649	0	179.64	0.01	-14.1328	Down	1.00774e-196
Unigene27499_All	275	0	76.12	0.01	-12.8941	Down	1.23078e-82
Unigene32876_All	225	0	62.28	0.01	-12.6046	Down	2.09909e-67
Unigene33889_All	215	0	59.51	0.01	-12.5389	Down	2.3452e-64
Unigene15639_All	195	0	53.98	0.01	-12.3982	Down	2.92812e-58
Unigene32113_All	167	0	46.23	0.01	-12.1746	Down	9.49204e-50
Unigene3400_All	129	0	35.71	0.01	-11.8021	Down	3.3383e-38
Unigene31644_All	119	0	32.94	0.01	-11.6856	Down	3.55741e-35
Unigene8348_All	113	0	31.28	0.01	-11.611	Down	2.34771e-33
Unigene20030_All	107	0	29.62	0.01	-11.5324	Down	1.54047e-31
Unigene19037_All	105	0	29.06	0.01	-11.5048	Down	6.18188e-31
Unigene8061_All	96	0	26.57	0.01	-11.3756	Down	3.27466e-28
Unigene28905_All	95	0	26.3	0.01	-11.3608	Down	6.5339e-28
Unigene24034_All	94	0	26.02	0.01	-11.3454	Down	1.29627e-27
Unigene22975_All	82	0	22.7	0.01	-11.1485	Down	5.47866e-24
Unigene1669_All	73	0	20.21	0.01	-10.9809	Down	2.82349e-21
Unigene21789_All	67	0	18.55	0.01	-10.8572	Down	1.78589e-19
Unigene35554_All	67	0	18.55	0.01	-10.8572	Down	1.78177e-19
Unigene5544_All	66	0	18.27	0.01	-10.8353	Down	3.55692e-19
Unigene4411_All	62	0	17.16	0.01	-10.7448	Down	5.68089e-18
Unigene43069_All	55	0	15.22	0.01	-10.5718	Down	6.99568e-16
Unigene3347_All	52	0	14.39	0.01	-10.4909	Down	5.48972e-15
Unigene43219_All	51	0	14.12	0.01	-10.4635	Down	1.08411e-14
Unigene19975_All	49	0	13.56	0.01	-10.4051	Down	4.30205e-14
Unigene21549_All	46	0	12.73	0.01	-10.314	Down	3.34495e-13
Unigene21267_All	45	0	12.46	0.01	-10.2831	Down	6.58765e-13
Unigene32388_All	44	0	12.18	0.01	-10.2503	Down	1.25384e-12
Unigene4726_All	43	0	11.9	0.01	-10.2167	Down	2.4085e-12
Unigene25163_All	42	0	11.63	0.01	-10.1836	Down	4.50429e-12
Unigene23269_All	42	0	11.63	0.01	-10.1836	Down	4.49814e-12
Unigene3879_All	40	0	11.07	0.01	-10.1124	Down	1.60411e-11
Unigene4021_All	40	0	11.07	0.01	-10.1124	Down	1.60603e-11
Unigene11795_All	37	0	10.24	0.01	-10	Down	1.16744e-10
Unigene11269_All	35	0	9.69	0.01	-9.92035	Down	4.41114e-10
Unigene20237_All	35	0	9.69	0.01	-9.92035	Down	4.41546e-10
Unigene35796_All	35	0	9.69	0.01	-9.92035	Down	4.41979e-10
Unigene9566_All	34	0	9.41	0.01	-9.87805	Down	8.55592e-10
Unigene9423_All	34	0	9.41	0.01	-9.87805	Down	8.56397e-10
Unigene30214_All	33	0	9.13	0.01	-9.83447	Down	1.66362e-09
Unigene33670_All	33	0	9.13	0.01	-9.83447	Down	1.66513e-09
Unigene23320_All	33	0	9.13	0.01	-9.83447	Down	1.66664e-09
Unigene39862_All	32	0	8.86	0.01	-9.79116	Down	3.22796e-09
Unigene13482_All	32	0	8.86	0.01	-9.79116	Down	3.23077e-09
Unigene25654_All	31	0	8.58	0.01	-9.74483	Down	6.24671e-09
Unigene7430_All	31	0	8.58	0.01	-9.74483	Down	6.25192e-09
Unigene20696_All	31	0	8.58	0.01	-9.74483	Down	6.25714e-09
Unigene15333_All	30	0	8.3	0.01	-9.69697	Down	1.21096e-08
Unigene8482_All	30	0	8.3	0.01	-9.69697	Down	1.21193e-08
Unigene43144_All	30	0	8.3	0.01	-9.69697	Down	1.21e-08
Unigene5133_All	29	0	8.03	0.01	-9.64926	Down	2.34768e-08
Unigene35944_All	29	0	8.03	0.01	-9.64926	Down	2.3531e-08
Unigene15885_All	29	0	8.03	0.01	-9.64926	Down	2.35129e-08
Unigene32959_All	29	0	8.03	0.01	-9.64926	Down	2.34948e-08
Unigene3446_All	28	0	7.75	0.01	-9.59805	Down	4.59944e-08
Unigene41_All	28	0	7.75	0.01	-9.59805	Down	4.59601e-08
Unigene5916_All	27	0	7.47	0.01	-9.54496	Down	8.83363e-08
Unigene17187_All	27	0	7.47	0.01	-9.54496	Down	8.82737e-08
Unigene43224_All	26	0	7.2	0.01	-9.49185	Down	1.69834e-07
Unigene11996_All	26	0	7.2	0.01	-9.49185	Down	1.69949e-07
Unigene22462_All	26	0	7.2	0.01	-9.49185	Down	1.70179e-07
Unigene19160_All	26	0	7.2	0.01	-9.49185	Down	1.70064e-07
Unigene7076_All	25	0	6.92	0.01	-9.43463	Down	3.29182e-07
Unigene11421_All	25	0	6.92	0.01	-9.43463	Down	3.30037e-07
Unigene20705_All	25	0	6.92	0.01	-9.43463	Down	3.29823e-07
Unigene25349_All	25	0	6.92	0.01	-9.43463	Down	3.29609e-07
Unigene24189_All	25	0	6.92	0.01	-9.43463	Down	3.30466e-07
Unigene21740_All	25	0	6.92	0.01	-9.43463	Down	3.29395e-07
Unigene13530_All	25	0	6.92	0.01	-9.43463	Down	3.30251e-07
Unigene9716_All	25	0	6.92	0.01	-9.43463	Down	3.30681e-07
Unigene15916_All	24	0	6.64	0.01	-9.37504	Down	6.37081e-07
Unigene16472_All	23	0	6.37	0.01	-9.31515	Down	1.22925e-06
Unigene10977_All	23	0	6.37	0.01	-9.31515	Down	1.22852e-06
Unigene13364_All	23	0	6.37	0.01	-9.31515	Down	1.22779e-06
Unigene13452_All	22	0	6.09	0.01	-9.2503	Down	2.3446e-06
Unigene20854_All	22	0	6.09	0.01	-9.2503	Down	2.34328e-06
Unigene43221_All	22	0	6.09	0.01	-9.2503	Down	2.34591e-06
Unigene33866_All	22	0	6.09	0.01	-9.2503	Down	2.34854e-06
Unigene33545_All	22	0	6.09	0.01	-9.2503	Down	2.33935e-06
Unigene9414_All	22	0	6.09	0.01	-9.2503	Down	2.34723e-06
Unigene7717_All	22	0	6.09	0.01	-9.2503	Down	2.34066e-06
Unigene37022_All	22	0	6.09	0.01	-9.2503	Down	2.34197e-06
Unigene37965_All	21	0	5.81	0.01	-9.18239	Down	4.48097e-06
Unigene757_All	21	0	5.81	0.01	-9.18239	Down	4.4786e-06
Unigene23184_All	21	0	5.81	0.01	-9.18239	Down	4.4905e-06
Unigene27811_All	21	0	5.81	0.01	-9.18239	Down	4.48335e-06
Unigene43346_All	21	0	5.81	0.01	-9.18239	Down	4.49288e-06
Unigene39402_All	21	0	5.81	0.01	-9.18239	Down	4.48811e-06
Unigene20896_All	21	0	5.81	0.01	-9.18239	Down	4.48573e-06
Unigene22914_All	20	0	5.54	0.01	-9.11374	Down	8.63646e-06
Unigene11024_All	20	0	5.54	0.01	-9.11374	Down	8.64084e-06
Unigene23614_All	20	0	5.54	0.01	-9.11374	Down	8.6321e-06
Unigene39147_All	19	0	5.26	0.01	-9.03892	Down	1.64258e-05
Unigene9508_All	19	0	5.26	0.01	-9.03892	Down	1.64414e-05
Unigene7840_All	19	0	5.26	0.01	-9.03892	Down	1.64179e-05
Unigene12801_All	19	0	5.26	0.01	-9.03892	Down	1.64336e-05
Unigene19848_All	19	0	5.26	0.01	-9.03892	Down	1.64493e-05
Unigene9034_All	18	0	4.98	0.01	-8.96	Down	3.14454e-05
Unigene23567_All	18	0	4.98	0.01	-8.96	Down	3.14028e-05
Unigene26234_All	18	0	4.98	0.01	-8.96	Down	3.1417e-05
Unigene22719_All	18	0	4.98	0.01	-8.96	Down	3.13887e-05
Unigene34810_All	18	0	4.98	0.01	-8.96	Down	3.14312e-05
Unigene25769_All	18	0	4.98	0.01	-8.96	Down	3.14596e-05
Unigene22605_All	17	0	4.71	0.01	-8.87958	Down	5.96194e-05
Unigene21607_All	17	0	4.71	0.01	-8.87958	Down	5.95941e-05
Unigene27509_All	17	0	4.71	0.01	-8.87958	Down	5.95689e-05
Unigene8501_All	17	0	4.71	0.01	-8.87958	Down	5.96447e-05
Unigene11700_All	17	0	4.71	0.01	-8.87958	Down	5.97716e-05
Unigene20917_All	17	0	4.71	0.01	-8.87958	Down	5.95436e-05
Unigene37639_All	17	0	4.71	0.01	-8.87958	Down	5.97208e-05
Unigene3319_All	17	0	4.71	0.01	-8.87958	Down	5.97462e-05
Unigene29575_All	17	0	4.71	0.01	-8.87958	Down	5.967e-05
Unigene38439_All	17	0	4.71	0.01	-8.87958	Down	5.96954e-05
Unigene9320_All	17	0	4.71	0.01	-8.87958	Down	5.95184e-05
Unigene34230_All	16	0	4.43	0.01	-8.79116	Down	0.000113143
Unigene15400_All	16	0	4.43	0.01	-8.79116	Down	0.000112918
Unigene20470_All	16	0	4.43	0.01	-8.79116	Down	0.000112963
Unigene24870_All	16	0	4.43	0.01	-8.79116	Down	0.000113233
Unigene7877_All	16	0	4.43	0.01	-8.79116	Down	0.000112381
Unigene308_All	16	0	4.43	0.01	-8.79116	Down	0.00011247
Unigene22401_All	16	0	4.43	0.01	-8.79116	Down	0.000113008
Unigene10577_All	16	0	4.43	0.01	-8.79116	Down	0.000112515
Unigene12007_All	16	0	4.43	0.01	-8.79116	Down	0.000112873
Unigene13077_All	16	0	4.43	0.01	-8.79116	Down	0.000112604
Unigene5079_All	16	0	4.43	0.01	-8.79116	Down	0.000113188
Unigene38348_All	16	0	4.43	0.01	-8.79116	Down	0.000112649
Unigene20781_All	16	0	4.43	0.01	-8.79116	Down	0.000112828
Unigene42892_All	16	0	4.43	0.01	-8.79116	Down	0.000112739
Unigene22725_All	16	0	4.43	0.01	-8.79116	Down	0.000112783
Unigene8674_All	16	0	4.43	0.01	-8.79116	Down	0.00011256
Unigene2851_All	16	0	4.43	0.01	-8.79116	Down	0.000112426
Unigene17698_All	16	0	4.43	0.01	-8.79116	Down	0.000112337
Unigene37787_All	16	0	4.43	0.01	-8.79116	Down	0.000112694
Unigene11366_All	16	0	4.43	0.01	-8.79116	Down	0.000113053
Unigene18054_All	16	0	4.43	0.01	-8.79116	Down	0.000113098
Unigene40856_All	15	0	4.15	0.01	-8.69697	Down	0.000214211
Unigene23455_All	15	0	4.15	0.01	-8.69697	Down	0.000215095
Unigene23077_All	15	0	4.15	0.01	-8.69697	Down	0.000214291
Unigene34665_All	15	0	4.15	0.01	-8.69697	Down	0.000214692
Unigene14151_All	15	0	4.15	0.01	-8.69697	Down	0.000214531
Unigene42291_All	15	0	4.15	0.01	-8.69697	Down	0.000214131
Unigene36443_All	15	0	4.15	0.01	-8.69697	Down	0.000215014
Unigene20831_All	15	0	4.15	0.01	-8.69697	Down	0.000215176
Unigene12839_All	15	0	4.15	0.01	-8.69697	Down	0.000214451
Unigene30421_All	15	0	4.15	0.01	-8.69697	Down	0.000214934
Unigene3594_All	15	0	4.15	0.01	-8.69697	Down	0.000214853
Unigene14801_All	15	0	4.15	0.01	-8.69697	Down	0.000214773
Unigene37653_All	15	0	4.15	0.01	-8.69697	Down	0.000214612
Unigene42374_All	15	0	4.15	0.01	-8.69697	Down	0.000214371
Unigene19099_All	14	0	3.88	0.01	-8.59991	Down	0.000403876
Unigene13351_All	14	0	3.88	0.01	-8.59991	Down	0.000404582
Unigene2425_All	14	0	3.88	0.01	-8.59991	Down	0.000405007
Unigene41251_All	14	0	3.88	0.01	-8.59991	Down	0.000403172
Unigene31895_All	14	0	3.88	0.01	-8.59991	Down	0.000404158
Unigene10762_All	14	0	3.88	0.01	-8.59991	Down	0.000405149
Unigene19956_All	14	0	3.88	0.01	-8.59991	Down	0.000403032
Unigene12826_All	14	0	3.88	0.01	-8.59991	Down	0.000403594
Unigene22121_All	14	0	3.88	0.01	-8.59991	Down	0.000404017
Unigene2528_All	14	0	3.88	0.01	-8.59991	Down	0.000403735
Unigene4252_All	14	0	3.88	0.01	-8.59991	Down	0.000403453
Unigene3228_All	14	0	3.88	0.01	-8.59991	Down	0.000404723
Unigene14356_All	14	0	3.88	0.01	-8.59991	Down	0.000404865
Unigene11956_All	14	0	3.88	0.01	-8.59991	Down	0.000403313
Unigene5500_All	14	0	3.88	0.01	-8.59991	Down	0.000404441
Unigene39386_All	14	0	3.88	0.01	-8.59991	Down	0.000404299
Unigene21562_All	13	0	3.6	0.01	-8.49185	Down	0.000748663
Unigene37784_All	13	0	3.6	0.01	-8.49185	Down	0.000748903
Unigene28398_All	13	0	3.6	0.01	-8.49185	Down	0.000750105
Unigene22037_All	13	0	3.6	0.01	-8.49185	Down	0.000749624
Unigene769_All	13	0	3.6	0.01	-8.49185	Down	0.000748424
Unigene9978_All	13	0	3.6	0.01	-8.49185	Down	0.000747944
Unigene15282_All	13	0	3.6	0.01	-8.49185	Down	0.000749865
Unigene12404_All	13	0	3.6	0.01	-8.49185	Down	0.000747705
Unigene41914_All	13	0	3.6	0.01	-8.49185	Down	0.000748184
Unigene31447_All	13	0	3.6	0.01	-8.49185	Down	0.000749143
Unigene30967_All	13	0	3.6	0.01	-8.49185	Down	0.000746988
Unigene38368_All	13	0	3.6	0.01	-8.49185	Down	0.000747227
Unigene6667_All	13	0	3.6	0.01	-8.49185	Down	0.000750346
Unigene17807_All	13	0	3.6	0.01	-8.49185	Down	0.000747466
Unigene26391_All	13	0	3.6	0.01	-8.49185	Down	0.00075107
Unigene197_All	13	0	3.6	0.01	-8.49185	Down	0.000749384
Unigene15171_All	13	0	3.6	0.01	-8.49185	Down	0.000751795
Unigene1955_All	13	0	3.6	0.01	-8.49185	Down	0.000751311
Unigene11644_All	13	0	3.6	0.01	-8.49185	Down	0.000750587
Unigene3112_All	13	0	3.6	0.01	-8.49185	Down	0.000746749
Unigene6637_All	13	0	3.6	0.01	-8.49185	Down	0.000751553
Unigene25151_All	13	0	3.6	0.01	-8.49185	Down	0.000750828
Unigene579_All	477	2	132.03	0.54	-7.93369	Down	9.08008e-140
Unigene14123_All	247	2	68.37	0.54	-6.98426	Down	3.26711e-70
Unigene13431_All	342	3	94.67	0.81	-6.86884	Down	4.06427e-97
Unigene40715_All	365	5	101.03	1.36	-6.21503	Down	8.41039e-101
Unigene34437_All	412	6	114.04	1.63	-6.12852	Down	2.50761e-113
Unigene33912_All	768	12	212.58	3.26	-6.02699	Down	1.34739e-210
Unigene37443_All	127	2	35.15	0.54	-6.02442	Down	2.75346e-34
Unigene41497_All	283	5	78.33	1.36	-5.84789	Down	2.37405e-76
Unigene1341_All	215	4	59.51	1.09	-5.77073	Down	1.42755e-57
Unigene6008_All	4022	96	1113.29	26.07	-5.4163	Down	0
Unigene37969_All	493	12	136.46	3.26	-5.38746	Down	5.80729e-129
Unigene10219_All	156	4	43.18	1.09	-5.30796	Down	3.54613e-40
Unigene14764_All	74	2	20.48	0.54	-5.24511	Down	9.7094e-19
Unigene7841_All	183	5	50.65	1.36	-5.21888	Down	7.74296e-47
Unigene40717_All	144	4	39.86	1.09	-5.19254	Down	1.14762e-36
Unigene1045_All	106	3	29.34	0.81	-5.1788	Down	7.95149e-27
Unigene37397_All	69	2	19.1	0.54	-5.14447	Down	2.68379e-17
Unigene25356_All	102	3	28.23	0.81	-5.12316	Down	1.14988e-25
Unigene22950_All	68	2	18.82	0.54	-5.12316	Down	5.22672e-17
Unigene5803_All	1162	34	321.64	9.23	-5.12297	Down	2.19655e-297
Unigene31392_All	137	4	37.92	1.09	-5.12056	Down	1.22925e-34
Unigene40309_All	65	2	17.99	0.54	-5.05809	Down	3.78335e-16
Unigene37664_All	97	3	26.85	0.81	-5.05086	Down	3.21362e-24
Unigene3600_All	63	2	17.44	0.54	-5.0133	Down	1.40862e-15
Unigene38911_All	215	7	59.51	1.9	-4.96906	Down	9.25514e-54
Unigene20418_All	60	2	16.61	0.54	-4.94295	Down	1.00288e-14
Unigene20816_All	119	4	32.94	1.09	-4.91744	Down	1.99921e-29
Unigene5265_All	296	10	81.93	2.72	-4.91271	Down	9.05995e-74
Unigene24909_All	390	14	107.95	3.8	-4.82822	Down	2.14041e-96
Unigene42938_All	278	10	76.95	2.72	-4.82224	Down	1.49737e-68
Unigene15666_All	52	2	14.39	0.54	-4.73596	Down	1.74157e-12
Unigene19480_All	51	2	14.12	0.54	-4.70864	Down	3.19233e-12
Unigene19964_All	150	6	41.52	1.63	-4.67086	Down	4.10684e-36
Unigene5821_All	74	3	20.48	0.81	-4.66015	Down	1.23554e-17
Unigene5680_All	49	2	13.56	0.54	-4.65025	Down	1.06613e-11
Unigene41010_All	47	2	13.01	0.54	-4.59052	Down	3.62439e-11
Unigene4177_All	4253	182	1177.23	49.42	-4.57416	Down	0
Unigene41537_All	46	2	12.73	0.54	-4.55913	Down	6.76266e-11
Unigene15616_All	92	4	25.47	1.09	-4.5464	Down	1.0685e-21
Unigene7463_All	45	2	12.46	0.54	-4.5282	Down	1.26e-10
Unigene31634_All	90	4	24.91	1.09	-4.51432	Down	3.93758e-21
Unigene25185_All	89	4	24.64	1.09	-4.4986	Down	7.54543e-21
Unigene17577_All	44	2	12.18	0.54	-4.49541	Down	2.35392e-10
Unigene25717_All	221	10	61.17	2.72	-4.49115	Down	3.63005e-52
Unigene1203_All	88	4	24.36	1.09	-4.48211	Down	1.4384e-20
Unigene40096_All	152	7	42.07	1.9	-4.46872	Down	1.23681e-35
Unigene43850_All	39	2	10.8	0.54	-4.32193	Down	5.252e-09
Unigene17759_All	78	4	21.59	1.09	-4.30796	Down	9.21702e-18
Unigene7668_All	38	2	10.52	0.54	-4.28403	Down	9.79112e-09
Unigene17952_All	113	6	31.28	1.63	-4.2623	Down	1.25594e-25
Unigene21374_All	75	4	20.76	1.09	-4.25141	Down	6.2989e-17
Unigene7328_All	37	2	10.24	0.54	-4.24511	Down	1.80087e-08
Unigene31911_All	1673	90	463.09	24.44	-4.24398	Down	0
Unigene41571_All	111	6	30.72	1.63	-4.23623	Down	4.53538e-25
Unigene25575_All	55	3	15.22	0.81	-4.2319	Down	2.33527e-12
Unigene40497_All	437	24	120.96	6.52	-4.21351	Down	2.89261e-99
Unigene13209_All	35	2	9.69	0.54	-4.16547	Down	6.21049e-08
Unigene17769_All	35	2	9.69	0.54	-4.16547	Down	6.21502e-08
Unigene7094_All	51	3	14.12	0.81	-4.12367	Down	2.44732e-11
Unigene19402_All	68	4	18.82	1.09	-4.10987	Down	5.38196e-15
Unigene10110_All	50	3	13.84	0.81	-4.09478	Down	4.51981e-11
Unigene34179_All	343	21	94.94	5.7	-4.05798	Down	9.21988e-76
Unigene38675_All	128	8	35.43	2.17	-4.0292	Down	6.22437e-28
Unigene26403_All	64	4	17.72	1.09	-4.02298	Down	6.66804e-14
Unigene24602_All	64	4	17.72	1.09	-4.02298	Down	6.67981e-14
Unigene36287_All	243	16	67.26	4.34	-3.95398	Down	1.51235e-52
Unigene6809_All	30	2	8.3	0.54	-3.94208	Down	1.27656e-06
Unigene13608_All	60	4	16.61	1.09	-3.92965	Down	8.06442e-13
Unigene685_All	44	3	12.18	0.81	-3.91045	Down	1.72631e-09
Unigene24276_All	506	35	140.06	9.5	-3.88197	Down	2.80271e-108
Unigene39037_All	85	6	23.53	1.63	-3.85156	Down	6.81702e-18
Unigene41286_All	113	8	31.28	2.17	-3.84947	Down	8.22046e-24
Unigene29752_All	28	2	7.75	0.54	-3.84316	Down	4.16802e-06
Unigene34575_All	28	2	7.75	0.54	-3.84316	Down	4.17025e-06
Unigene31018_All	141	10	39.03	2.72	-3.8429	Down	9.55937e-30
Unigene38472_All	95	7	26.3	1.9	-3.79099	Down	9.16935e-20
Unigene23060_All	27	2	7.47	0.54	-3.79008	Down	7.58748e-06
Unigene19839_All	66	5	18.27	1.36	-3.7478	Down	1.33975e-13
Unigene41513_All	26	2	7.2	0.54	-3.73697	Down	1.35948e-05
Unigene26267_All	90	7	24.91	1.9	-3.71265	Down	2.03877e-18
Unigene18436_All	64	5	17.72	1.36	-3.7037	Down	4.55401e-13
Unigene24016_All	38	3	10.52	0.81	-3.69907	Down	6.32866e-08
Unigene14891_All	51	4	14.12	1.09	-3.69534	Down	1.58291e-10
Unigene42579_All	25	2	6.92	0.54	-3.67974	Down	2.44469e-05
Unigene17715_All	25	2	6.92	0.54	-3.67974	Down	2.44583e-05
Unigene43267_All	50	4	13.84	1.09	-3.66644	Down	2.8677e-10
Unigene3904_All	37	3	10.24	0.81	-3.66015	Down	1.1377e-07
Unigene30081_All	98	8	27.13	2.17	-3.64412	Down	9.30172e-20
Unigene22739_All	49	4	13.56	1.09	-3.63696	Down	5.17466e-10
Unigene5170_All	36	3	9.96	0.81	-3.62015	Down	2.05227e-07
Unigene12162_All	24	2	6.64	0.54	-3.62015	Down	4.33124e-05
Unigene1396_All	36	3	9.96	0.81	-3.62015	Down	2.0509e-07
Unigene36700_All	424	36	117.36	9.78	-3.58496	Down	4.84624e-85
Unigene23390_All	35	3	9.69	0.81	-3.5805	Down	3.68862e-07
Unigene36944_All	35	3	9.69	0.81	-3.5805	Down	3.69099e-07
Unigene8479_All	23	2	6.37	0.54	-3.56026	Down	7.68859e-05
Unigene39557_All	34	3	9.41	0.81	-3.5382	Down	6.62722e-07
Unigene33027_All	34	3	9.41	0.81	-3.5382	Down	6.63132e-07
Unigene9108_All	34	3	9.41	0.81	-3.5382	Down	6.63542e-07
Unigene2380_All	34	3	9.41	0.81	-3.5382	Down	6.63953e-07
Unigene42145_All	79	7	21.87	1.9	-3.52488	Down	1.7286e-15
Unigene26420_All	45	4	12.46	1.09	-3.5149	Down	5.45254e-09
Unigene41669_All	168	15	46.5	4.07	-3.51413	Down	5.86323e-33
Unigene1221_All	22	2	6.09	0.54	-3.49541	Down	0.000135423
Unigene12786_All	22	2	6.09	0.54	-3.49541	Down	0.000135476
Unigene23417_All	33	3	9.13	0.81	-3.49462	Down	1.18927e-06
Unigene24651_All	65	6	17.99	1.63	-3.46425	Down	1.36728e-12
Unigene15787_All	97	9	26.85	2.44	-3.45997	Down	1.0101e-18
Unigene40773_All	32	3	8.86	0.81	-3.45131	Down	2.10716e-06
Unigene7513_All	43	4	11.9	1.09	-3.44856	Down	1.7577e-08
Unigene22480_All	43	4	11.9	1.09	-3.44856	Down	1.75908e-08
Unigene15106_All	106	10	29.34	2.72	-3.43119	Down	2.42872e-20
Unigene25999_All	53	5	14.67	1.36	-3.43119	Down	2.62666e-10
Unigene23440_All	74	7	20.48	1.9	-3.43014	Down	3.52585e-14
Unigene7887_All	21	2	5.81	0.54	-3.42751	Down	0.000238076
Unigene31653_All	21	2	5.81	0.54	-3.42751	Down	0.000237901
Unigene43569_All	21	2	5.81	0.54	-3.42751	Down	0.000237989
Unigene6248_All	21	2	5.81	0.54	-3.42751	Down	0.000238164
Unigene13025_All	147	14	40.69	3.8	-3.4206	Down	3.76004e-28
Unigene39097_All	63	6	17.44	1.63	-3.41946	Down	4.22497e-12
Unigene865_All	42	4	11.63	1.09	-3.41545	Down	3.17601e-08
Unigene28657_All	42	4	11.63	1.09	-3.41545	Down	3.1736e-08
Unigene12442_All	31	3	8.58	0.81	-3.40498	Down	3.71928e-06
Unigene7650_All	31	3	8.58	0.81	-3.40498	Down	3.71328e-06
Unigene21085_All	31	3	8.58	0.81	-3.40498	Down	3.71728e-06
Unigene32848_All	31	3	8.58	0.81	-3.40498	Down	3.71528e-06
Unigene25112_All	52	5	14.39	1.36	-3.40339	Down	4.68784e-10
Unigene7130_All	144	14	39.86	3.8	-3.39087	Down	2.28594e-27
Unigene38890_All	297	29	82.21	7.87	-3.38488	Down	1.51003e-56
Unigene8670_All	41	4	11.35	1.09	-3.38029	Down	5.67734e-08
Unigene25153_All	51	5	14.12	1.36	-3.37606	Down	8.3881e-10
Unigene603_All	61	6	16.88	1.63	-3.37237	Down	1.28762e-11
Unigene30402_All	528	52	146.15	14.12	-3.37164	Down	2.04413e-100
Unigene33606_All	20	2	5.54	0.54	-3.35885	Down	0.000415343
Unigene17150_All	20	2	5.54	0.54	-3.35885	Down	0.000415774
Unigene21676_All	20	2	5.54	0.54	-3.35885	Down	0.000415917
Unigene19804_All	20	2	5.54	0.54	-3.35885	Down	0.000416205
Unigene32235_All	20	2	5.54	0.54	-3.35885	Down	0.000416061
Unigene19224_All	20	2	5.54	0.54	-3.35885	Down	0.00041563
Unigene22878_All	20	2	5.54	0.54	-3.35885	Down	0.00041635
Unigene34629_All	20	2	5.54	0.54	-3.35885	Down	0.000415056
Unigene4079_All	20	2	5.54	0.54	-3.35885	Down	0.000416494
Unigene43791_All	20	2	5.54	0.54	-3.35885	Down	0.000415199
Unigene8915_All	20	2	5.54	0.54	-3.35885	Down	0.000416638
Unigene20690_All	20	2	5.54	0.54	-3.35885	Down	0.000415486
Unigene3052_All	30	3	8.3	0.81	-3.35712	Down	6.64998e-06
Unigene41047_All	30	3	8.3	0.81	-3.35712	Down	6.64652e-06
Unigene20284_All	30	3	8.3	0.81	-3.35712	Down	6.65344e-06
Unigene11413_All	160	16	44.29	4.34	-3.35121	Down	4.28854e-30
Unigene37621_All	110	11	30.45	2.99	-3.34822	Down	1.18977e-20
Unigene41384_All	110	11	30.45	2.99	-3.34822	Down	1.18687e-20
Unigene7197_All	50	5	13.84	1.36	-3.34717	Down	1.49735e-09
Unigene16643_All	50	5	13.84	1.36	-3.34717	Down	1.49599e-09
Unigene37953_All	40	4	11.07	1.09	-3.34426	Down	1.00345e-07
Unigene41922_All	158	16	43.73	4.34	-3.33286	Down	1.4346e-29
Unigene43720_All	69	7	19.1	1.9	-3.3295	Down	6.88445e-13
Unigene9269_All	69	7	19.1	1.9	-3.3295	Down	6.89576e-13
Unigene38738_All	59	6	16.33	1.63	-3.32458	Down	3.99314e-11
Unigene21015_All	29	3	8.03	0.81	-3.30941	Down	1.16565e-05
Unigene43683_All	29	3	8.03	0.81	-3.30941	Down	1.16507e-05
Unigene17232_All	194	20	53.7	5.43	-3.3059	Down	4.42014e-36
Unigene35966_All	48	5	13.29	1.36	-3.28866	Down	4.71023e-09
Unigene41308_All	48	5	13.29	1.36	-3.28866	Down	4.71422e-09
Unigene4894_All	19	2	5.26	0.54	-3.28403	Down	0.000719785
Unigene8802_All	19	2	5.26	0.54	-3.28403	Down	0.000720483
Unigene37387_All	19	2	5.26	0.54	-3.28403	Down	0.00072025
Unigene43402_All	19	2	5.26	0.54	-3.28403	Down	0.000720717
Unigene1226_All	19	2	5.26	0.54	-3.28403	Down	0.000720017
Unigene10534_All	621	65	171.89	17.65	-3.28375	Down	2.5515e-115
Unigene38668_All	57	6	15.78	1.63	-3.27515	Down	1.25888e-10
Unigene30470_All	114	12	31.56	3.26	-3.27515	Down	5.62066e-21
Unigene23146_All	38	4	10.52	1.09	-3.27073	Down	3.16972e-07
Unigene3488_All	28	3	7.75	0.81	-3.2582	Down	2.04293e-05
Unigene13734_All	37	4	10.24	1.09	-3.23182	Down	5.55894e-07
Unigene39472_All	92	10	25.47	2.72	-3.22712	Down	1.05747e-16
Unigene42231_All	46	5	12.73	1.36	-3.22655	Down	1.47541e-08
Unigene29067_All	110	12	30.45	3.26	-3.2235	Down	6.02439e-20
Unigene43795_All	165	18	45.67	4.89	-3.22334	Down	5.74235e-30
Unigene20156_All	73	8	20.21	2.17	-3.2193	Down	3.23062e-13
Unigene26102_All	300	33	83.04	8.96	-3.21224	Down	1.91442e-54
Unigene18670_All	100	11	27.68	2.99	-3.21063	Down	4.57678e-18
Unigene5310_All	27	3	7.47	0.81	-3.20511	Down	3.54981e-05
Unigene22687_All	27	3	7.47	0.81	-3.20511	Down	3.54823e-05
Unigene18191_All	36	4	9.96	1.09	-3.19182	Down	9.81671e-07
Unigene28156_All	312	35	86.36	9.5	-3.18436	Down	3.77923e-56
Unigene38431_All	89	10	24.64	2.72	-3.17932	Down	6.1216e-16
Unigene41778_All	256	29	70.86	7.87	-3.17054	Down	7.71061e-46
Unigene30765_All	88	10	24.36	2.72	-3.16284	Down	1.10525e-15
Unigene36601_All	2455	280	679.54	76.03	-3.15992	Down	0
Unigene5596_All	35	4	9.69	1.09	-3.15217	Down	1.71569e-06
Unigene23091_All	26	3	7.2	0.81	-3.152	Down	6.17479e-05
Unigene32328_All	415	48	114.87	13.03	-3.14009	Down	8.96977e-74
Unigene15503_All	43	5	11.9	1.36	-3.12928	Down	8.1504e-08
Unigene23420_All	43	5	11.9	1.36	-3.12928	Down	8.14458e-08
Unigene25461_All	472	55	130.65	14.94	-3.12846	Down	1.16709e-83
Unigene6196_All	119	14	32.94	3.8	-3.11577	Down	6.85343e-21
Unigene17841_All	51	6	14.12	1.63	-3.1148	Down	3.80968e-09
Unigene14537_All	34	4	9.41	1.09	-3.10987	Down	2.98188e-06
Unigene28124_All	25	3	6.92	0.81	-3.09478	Down	0.000107106
Unigene37805_All	25	3	6.92	0.81	-3.09478	Down	0.000107192
Unigene17012_All	25	3	6.92	0.81	-3.09478	Down	0.000107149
Unigene34314_All	417	50	115.43	13.58	-3.08746	Down	6.12986e-73
Unigene20878_All	133	16	36.81	4.34	-3.08433	Down	4.00277e-23
Unigene23019_All	58	7	16.05	1.9	-3.0785	Down	3.15886e-10
Unigene22008_All	132	16	36.54	4.34	-3.07371	Down	7.17123e-23
Unigene19462_All	66	8	18.27	2.17	-3.07371	Down	1.51492e-11
Unigene11241_All	66	8	18.27	2.17	-3.07371	Down	1.51308e-11
Unigene35040_All	140	17	38.75	4.62	-3.06823	Down	3.05682e-24
Unigene6802_All	33	4	9.13	1.09	-3.06629	Down	5.18809e-06
Unigene22488_All	180	22	49.82	5.97	-3.06092	Down	4.24231e-31
Unigene19162_All	49	6	13.56	1.63	-3.05641	Down	1.16953e-08
Unigene36179_All	163	20	45.12	5.43	-3.05474	Down	4.22051e-28
Unigene36431_All	89	11	24.64	2.99	-3.04278	Down	2.79406e-15
Unigene43832_All	97	12	26.85	3.26	-3.04198	Down	1.21349e-16
Unigene21941_All	24	3	6.64	0.81	-3.03519	Down	0.000183544
Unigene35163_All	112	14	31	3.8	-3.0282	Down	3.96428e-19
Unigene29508_All	126	16	34.88	4.34	-3.00663	Down	2.3403e-21
Unigene43273_All	47	6	13.01	1.63	-2.99668	Down	3.58528e-08
Unigene841_All	101	13	27.96	3.53	-2.98562	Down	5.22122e-17
Unigene36699_All	101	13	27.96	3.53	-2.98562	Down	5.21029e-17
Unigene148_All	62	8	17.16	2.17	-2.98328	Down	1.38452e-10
Unigene4871_All	23	3	6.37	0.81	-2.9753	Down	0.000314947
Unigene11942_All	23	3	6.37	0.81	-2.9753	Down	0.000314835
Unigene27535_All	115	15	31.83	4.07	-2.96729	Down	3.03448e-19
Unigene37659_All	46	6	12.73	1.63	-2.96529	Down	6.22704e-08
Unigene40318_All	245	32	67.82	8.69	-2.96428	Down	4.77075e-41
Unigene40620_All	152	20	42.07	5.43	-2.95377	Down	2.43001e-25
Unigene1285_All	106	14	29.34	3.8	-2.9488	Down	1.25238e-17
Unigene38599_All	98	13	27.13	3.53	-2.94215	Down	2.91061e-16
Unigene41950_All	112	15	31	4.07	-2.92917	Down	1.69346e-18
Unigene34513_All	30	4	8.3	1.09	-2.92878	Down	2.68354e-05
Unigene40408_All	30	4	8.3	1.09	-2.92878	Down	2.68231e-05
Unigene38479_All	336	45	93	12.22	-2.92799	Down	1.14979e-55
Unigene39088_All	82	11	22.7	2.99	-2.92447	Down	1.51143e-13
Unigene13962_All	119	16	32.94	4.34	-2.92407	Down	1.29071e-19
Unigene32538_All	244	33	67.54	8.96	-2.91417	Down	3.5896e-40
Unigene17155_All	37	5	10.24	1.36	-2.91254	Down	2.24332e-06
Unigene14862_All	37	5	10.24	1.36	-2.91254	Down	2.24459e-06
Unigene35095_All	22	3	6.09	0.81	-2.91045	Down	0.000531233
Unigene846_All	22	3	6.09	0.81	-2.91045	Down	0.000531589
Unigene23145_All	22	3	6.09	0.81	-2.91045	Down	0.000531411
Unigene26989_All	323	44	89.41	11.95	-2.90343	Down	4.78554e-53
Unigene29927_All	154	21	42.63	5.7	-2.90284	Down	3.22429e-25
Unigene10731_All	51	7	14.12	1.9	-2.89367	Down	1.51255e-08
Unigene21695_All	29	4	8.03	1.09	-2.88107	Down	4.56965e-05
Unigene8185_All	29	4	8.03	1.09	-2.88107	Down	4.57165e-05
Unigene39410_All	295	41	81.66	11.13	-2.87518	Down	6.31852e-48
Unigene15689_All	36	5	9.96	1.36	-2.87254	Down	3.81291e-06
Unigene20604_All	36	5	9.96	1.36	-2.87254	Down	3.817e-06
Unigene23453_All	36	5	9.96	1.36	-2.87254	Down	3.81495e-06
Unigene31281_All	294	41	81.38	11.13	-2.87022	Down	1.11679e-47
Unigene13213_All	43	6	11.9	1.63	-2.86802	Down	3.20873e-07
Unigene43666_All	222	31	61.45	8.42	-2.86752	Down	6.10802e-36
Unigene2894_All	93	13	25.74	3.53	-2.86627	Down	4.88238e-15
Unigene40340_All	71	10	19.65	2.72	-2.85285	Down	1.49283e-11
Unigene37404_All	71	10	19.65	2.72	-2.85285	Down	1.49465e-11
Unigene38137_All	78	11	21.59	2.99	-2.85215	Down	1.35842e-12
Unigene20946_All	21	3	5.81	0.81	-2.84254	Down	0.000890316
Unigene37350_All	21	3	5.81	0.81	-2.84254	Down	0.000890038
Unigene5228_All	21	3	5.81	0.81	-2.84254	Down	0.000890595
Unigene27286_All	63	9	17.44	2.44	-2.83745	Down	3.07013e-10
Unigene1028_All	42	6	11.63	1.63	-2.83491	Down	5.48051e-07
Unigene17487_All	35	5	9.69	1.36	-2.83289	Down	6.61682e-06
Unigene17387_All	28	4	7.75	1.09	-2.82987	Down	7.76528e-05
Unigene22845_All	28	4	7.75	1.09	-2.82987	Down	7.76207e-05
Unigene20093_All	28	4	7.75	1.09	-2.82987	Down	7.75886e-05
Unigene39860_All	227	33	62.83	8.96	-2.80988	Down	5.72112e-36
Unigene22114_All	570	83	157.78	22.54	-2.80735	Down	1.68531e-90
Unigene31233_All	176	26	48.72	7.06	-2.78677	Down	1.25466e-27
Unigene24800_All	54	8	14.95	2.17	-2.78438	Down	1.09553e-08
Unigene2701_All	27	4	7.47	1.09	-2.77678	Down	0.000131027
Unigene18190_All	67	10	18.55	2.72	-2.76974	Down	1.27319e-10
Unigene15405_All	187	28	51.76	7.6	-2.76777	Down	3.86631e-29
Unigene18176_All	140	21	38.75	5.7	-2.76516	Down	8.83813e-22
Unigene18724_All	80	12	22.14	3.26	-2.76371	Down	1.68754e-12
Unigene1150_All	40	6	11.07	1.63	-2.76371	Down	1.59699e-06
Unigene32534_All	557	84	154.18	22.81	-2.75688	Down	1.01688e-86
Unigene17765_All	86	13	23.8	3.53	-2.75322	Down	2.40153e-13
Unigene10253_All	33	5	9.13	1.36	-2.74701	Down	1.89539e-05
Unigene23366_All	33	5	9.13	1.36	-2.74701	Down	1.8945e-05
Unigene36721_All	125	19	34.6	5.16	-2.74533	Down	2.62099e-19
Unigene30048_All	92	14	25.47	3.8	-2.74473	Down	3.22835e-14
Unigene15133_All	91	14	25.19	3.8	-2.72878	Down	5.57579e-14
Unigene42477_All	26	4	7.2	1.09	-2.72367	Down	0.000220599
Unigene41736_All	142	22	39.31	5.97	-2.71909	Down	1.07809e-21
Unigene35727_All	148	23	40.97	6.25	-2.71264	Down	1.43023e-22
Unigene22138_All	109	17	30.17	4.62	-2.70715	Down	1.35671e-16
Unigene897_All	32	5	8.86	1.36	-2.7037	Down	3.19461e-05
Unigene22384_All	32	5	8.86	1.36	-2.7037	Down	3.19317e-05
Unigene31007_All	32	5	8.86	1.36	-2.7037	Down	3.19605e-05
Unigene36380_All	803	126	222.27	34.22	-2.6994	Down	2.8002e-122
Unigene9362_All	305	48	84.42	13.03	-2.69575	Down	2.96567e-46
Unigene20531_All	38	6	10.52	1.63	-2.69019	Down	4.55599e-06
Unigene13144_All	38	6	10.52	1.63	-2.69019	Down	4.55358e-06
Unigene33634_All	101	16	27.96	4.34	-2.6876	Down	3.02771e-15
Unigene21929_All	75	12	20.76	3.26	-2.67086	Down	2.16695e-11
Unigene20967_All	25	4	6.92	1.09	-2.66644	Down	0.000370839
Unigene23797_All	25	4	6.92	1.09	-2.66644	Down	0.00037097
Unigene17099_All	74	12	20.48	3.26	-2.65127	Down	3.66721e-11
Unigene34577_All	37	6	10.24	1.63	-2.65127	Down	7.74392e-06
Unigene42526_All	43	7	11.9	1.9	-2.64689	Down	1.10533e-06
Unigene16041_All	1540	251	426.27	68.16	-2.64477	Down	2.09805e-229
Unigene7190_All	49	8	13.56	2.17	-2.64359	Down	1.55129e-07
Unigene39626_All	256	42	70.86	11.41	-2.63467	Down	7.65398e-38
Unigene40798_All	61	10	16.88	2.72	-2.63364	Down	3.1e-09
Unigene38762_All	279	46	77.23	12.49	-2.62839	Down	3.97935e-41
Unigene42539_All	36	6	9.96	1.63	-2.61127	Down	1.29728e-05
Unigene2679_All	30	5	8.3	1.36	-2.6095	Down	8.90874e-05
Unigene40473_All	269	45	74.46	12.22	-2.60722	Down	2.68785e-39
Unigene19881_All	24	4	6.64	1.09	-2.60686	Down	0.000611817
Unigene34831_All	24	4	6.64	1.09	-2.60686	Down	0.000612019
Unigene40267_All	227	38	62.83	10.32	-2.60601	Down	3.90274e-33
Unigene36549_All	89	15	24.64	4.07	-2.5979	Down	5.78356e-13
Unigene20467_All	89	15	24.64	4.07	-2.5979	Down	5.79322e-13
Unigene35926_All	190	32	52.59	8.69	-2.59736	Down	1.26189e-27
Unigene19884_All	77	13	21.31	3.53	-2.59379	Down	2.49426e-11
Unigene18780_All	59	10	16.33	2.72	-2.58585	Down	8.82886e-09
Unigene20090_All	153	26	42.35	7.06	-2.58462	Down	4.12177e-22
Unigene10115_All	47	8	13.01	2.17	-2.58385	Down	4.42089e-07
Unigene17262_All	47	8	13.01	2.17	-2.58385	Down	4.41808e-07
Unigene38112_All	94	16	26.02	4.34	-2.58385	Down	1.33722e-13
Unigene39043_All	522	89	144.49	24.17	-2.57968	Down	1.69289e-75
Unigene38950_All	216	37	59.79	10.05	-2.57271	Down	4.47196e-31
Unigene34280_All	344	59	95.22	16.02	-2.57139	Down	1.63641e-49
Unigene33476_All	105	18	29.06	4.89	-2.57113	Down	4.13418e-15
Unigene38900_All	99	17	27.4	4.62	-2.56821	Down	3.05482e-14
Unigene3842_All	64	11	17.72	2.99	-2.56716	Down	2.09596e-09
Unigene23372_All	29	5	8.03	1.36	-2.56179	Down	0.000148449
Unigene20714_All	29	5	8.03	1.36	-2.56179	Down	0.000148391
Unigene6271_All	29	5	8.03	1.36	-2.56179	Down	0.000148219
Unigene11885_All	29	5	8.03	1.36	-2.56179	Down	0.000148334
Unigene1296_All	29	5	8.03	1.36	-2.56179	Down	0.000148276
Unigene35044_All	81	14	22.42	3.8	-2.56071	Down	1.03863e-11
Unigene42634_All	162	28	44.84	7.6	-2.56071	Down	3.6267e-23
Unigene18188_All	52	9	14.39	2.44	-2.56011	Down	1.05142e-07
Unigene22643_All	52	9	14.39	2.44	-2.56011	Down	1.05069e-07
Unigene31696_All	300	52	83.04	14.12	-2.55607	Down	7.26177e-43
Unigene37538_All	46	8	12.73	2.17	-2.55247	Down	7.4167e-07
Unigene37758_All	46	8	12.73	2.17	-2.55247	Down	7.42125e-07
Unigene41242_All	132	23	36.54	6.25	-2.54755	Down	8.76155e-19
Unigene41068_All	23	4	6.37	1.09	-2.54697	Down	0.000996102
Unigene17960_All	23	4	6.37	1.09	-2.54697	Down	0.000995796
Unigene41136_All	126	22	34.88	5.97	-2.5466	Down	6.57572e-18
Unigene18116_All	80	14	22.14	3.8	-2.54258	Down	1.69281e-11
Unigene21718_All	74	13	20.48	3.53	-2.53648	Down	1.17955e-10
Unigene6515_All	51	9	14.12	2.44	-2.53279	Down	1.74781e-07
Unigene13125_All	68	12	18.82	3.26	-2.52932	Down	8.3568e-10
Unigene3631_All	102	18	28.23	4.89	-2.52932	Down	2.02858e-14
Unigene36160_All	147	26	40.69	7.06	-2.52693	Down	1.03558e-20
Unigene42722_All	599	106	165.8	28.78	-2.52631	Down	1.33991e-84
Unigene37111_All	163	29	45.12	7.87	-2.51933	Down	7.04962e-23
Unigene20095_All	168	30	46.5	8.15	-2.51236	Down	1.58772e-23
Unigene4210_All	28	5	7.75	1.36	-2.51059	Down	0.000245224
Unigene1214_All	39	7	10.8	1.9	-2.50696	Down	8.61707e-06
Unigene24426_All	50	9	13.84	2.44	-2.50389	Down	2.95016e-07
Unigene849_All	88	16	24.36	4.34	-2.48875	Down	2.92688e-12
Unigene5252_All	66	12	18.27	3.26	-2.48653	Down	2.32775e-09
Unigene27764_All	99	18	27.4	4.89	-2.48627	Down	9.93844e-14
Unigene16639_All	33	6	9.13	1.63	-2.48574	Down	5.93246e-05
Unigene43390_All	33	6	9.13	1.63	-2.48574	Down	5.93498e-05
Unigene42541_All	71	13	19.65	3.53	-2.47679	Down	5.51314e-10
Unigene38239_All	109	20	30.17	5.43	-2.47409	Down	5.16991e-15
Unigene38260_All	87	16	24.08	4.34	-2.47207	Down	4.7202e-12
Unigene19188_All	27	5	7.47	1.36	-2.4575	Down	0.000402911
Unigene18637_All	70	13	19.38	3.53	-2.45683	Down	9.19949e-10
Unigene22388_All	43	8	11.9	2.17	-2.45519	Down	3.38504e-06
Unigene42158_All	48	9	13.29	2.44	-2.44539	Down	8.11428e-07
Unigene22720_All	48	9	13.29	2.44	-2.44539	Down	8.11924e-07
Unigene34574_All	32	6	8.86	1.63	-2.44243	Down	9.72502e-05
Unigene14508_All	32	6	8.86	1.63	-2.44243	Down	9.72895e-05
Unigene21741_All	64	12	17.72	3.26	-2.44243	Down	6.43715e-09
Unigene35357_All	53	10	14.67	2.72	-2.43119	Down	1.91243e-07
Unigene41161_All	153	29	42.35	7.87	-2.42793	Down	1.40455e-20
Unigene41489_All	121	23	33.49	6.25	-2.4218	Down	2.94743e-16
Unigene32060_All	121	23	33.49	6.25	-2.4218	Down	2.95341e-16
Unigene42190_All	417	80	115.43	21.72	-2.40992	Down	1.10609e-55
Unigene19691_All	26	5	7.2	1.36	-2.40439	Down	0.000653048
Unigene21891_All	26	5	7.2	1.36	-2.40439	Down	0.000652835
Unigene9486_All	26	5	7.2	1.36	-2.40439	Down	0.000651982
Unigene984_All	26	5	7.2	1.36	-2.40439	Down	0.000652195
Unigene11368_All	26	5	7.2	1.36	-2.40439	Down	0.000652621
Unigene4905_All	26	5	7.2	1.36	-2.40439	Down	0.000652408
Unigene29304_All	187	36	51.76	9.78	-2.40393	Down	7.02486e-25
Unigene15337_All	228	44	63.11	11.95	-2.40086	Down	2.79332e-30
Unigene19053_All	419	81	115.98	22	-2.3983	Down	1.19261e-55
Unigene15064_All	31	6	8.58	1.63	-2.39611	Down	0.00015812
Unigene5513_All	31	6	8.58	1.63	-2.39611	Down	0.00015818
Unigene20197_All	36	7	9.96	1.9	-2.39015	Down	3.82379e-05
Unigene11350_All	36	7	9.96	1.9	-2.39015	Down	3.82548e-05
Unigene27253_All	36	7	9.96	1.9	-2.39015	Down	3.82718e-05
Unigene38258_All	82	16	22.7	4.34	-2.38693	Down	5.5684e-11
Unigene22405_All	46	9	12.73	2.44	-2.38328	Down	2.19926e-06
Unigene38974_All	46	9	12.73	2.44	-2.38328	Down	2.19802e-06
Unigene12861_All	107	21	29.62	5.7	-2.37754	Down	4.4886e-14
Unigene43434_All	112	22	31	5.97	-2.37647	Down	1.01813e-14
Unigene30344_All	244	48	67.54	13.03	-2.37391	Down	5.81499e-32
Unigene38290_All	366	72	101.31	19.55	-2.37354	Down	5.54336e-48
Unigene16254_All	61	12	16.88	3.26	-2.37237	Down	2.93761e-08
Unigene857_All	137	27	37.92	7.33	-2.37107	Down	6.23635e-18
Unigene41420_All	81	16	22.42	4.34	-2.36902	Down	9.09884e-11
Unigene38283_All	309	61	85.53	16.56	-2.36873	Down	2.19356e-40
Unigene11691_All	157	31	43.46	8.42	-2.3678	Down	1.63073e-20
Unigene41900_All	232	46	64.22	12.49	-2.36225	Down	3.22754e-30
Unigene24537_All	741	147	205.11	39.92	-2.36121	Down	1.0602e-96
Unigene38582_All	126	25	34.88	6.79	-2.36092	Down	2.03992e-16
Unigene42469_All	121	24	33.49	6.52	-2.36079	Down	8.86926e-16
Unigene18795_All	40	8	11.07	2.17	-2.35089	Down	1.50152e-05
Unigene23570_All	40	8	11.07	2.17	-2.35089	Down	1.50225e-05
Unigene41807_All	75	15	20.76	4.07	-2.35071	Down	6.34044e-10
Unigene37783_All	35	7	9.69	1.9	-2.3505	Down	6.23681e-05
Unigene12790_All	35	7	9.69	1.9	-2.3505	Down	6.23418e-05
Unigene39165_All	60	12	16.61	3.26	-2.34911	Down	4.84324e-08
Unigene11390_All	60	12	16.61	3.26	-2.34911	Down	4.84684e-08
Unigene10182_All	120	24	33.22	6.52	-2.34911	Down	1.48483e-15
Unigene42764_All	90	18	24.91	4.89	-2.34882	Down	8.8256e-12
Unigene19765_All	30	6	8.3	1.63	-2.34824	Down	0.00025839
Unigene20608_All	30	6	8.3	1.63	-2.34824	Down	0.000258485
Unigene23527_All	55	11	15.22	2.99	-2.34775	Down	2.02951e-07
Unigene43625_All	50	10	13.84	2.72	-2.34717	Down	8.58232e-07
Unigene15682_All	50	10	13.84	2.72	-2.34717	Down	8.59275e-07
Unigene32517_All	50	10	13.84	2.72	-2.34717	Down	8.59798e-07
Unigene31694_All	50	10	13.84	2.72	-2.34717	Down	8.58753e-07
Unigene39960_All	124	25	34.32	6.79	-2.33757	Down	5.63553e-16
Unigene10626_All	79	16	21.87	4.34	-2.33319	Down	2.46959e-10
Unigene16919_All	64	13	17.72	3.53	-2.32764	Down	1.85632e-08
Unigene35056_All	59	12	16.33	3.26	-2.32458	Down	7.94298e-08
Unigene20639_All	49	10	13.56	2.72	-2.31768	Down	1.40401e-06
Unigene22923_All	171	35	47.33	9.5	-2.31676	Down	9.38857e-22
Unigene20999_All	166	34	45.95	9.23	-2.31566	Down	4.14907e-21
Unigene40638_All	117	24	32.39	6.52	-2.3126	Down	6.82487e-15
Unigene43856_All	73	15	20.21	4.07	-2.31197	Down	1.70744e-09
Unigene31897_All	73	15	20.21	4.07	-2.31197	Down	1.70898e-09
Unigene24468_All	355	73	98.26	19.82	-2.30965	Down	4.96379e-45
Unigene21911_All	34	7	9.41	1.9	-2.3082	Down	0.000101269
Unigene8314_All	34	7	9.41	1.9	-2.3082	Down	0.000101228
Unigene18808_All	29	6	8.03	1.63	-2.30053	Down	0.00041518
Unigene1310_All	58	12	16.05	3.26	-2.29963	Down	1.28801e-07
Unigene28992_All	53	11	14.67	2.99	-2.29465	Down	5.44268e-07
Unigene32275_All	139	29	38.48	7.87	-2.28967	Down	1.93e-17
Unigene3700_All	48	10	13.29	2.72	-2.28866	Down	2.28357e-06
Unigene41582_All	62	13	17.16	3.53	-2.28131	Down	5.02262e-08
Unigene41440_All	62	13	17.16	3.53	-2.28131	Down	5.01891e-08
Unigene14515_All	62	13	17.16	3.53	-2.28131	Down	5.0152e-08
Unigene39944_All	119	25	32.94	6.79	-2.27836	Down	7.08212e-15
Unigene41695_All	38	8	10.52	2.17	-2.27737	Down	3.94797e-05
Unigene20349_All	38	8	10.52	2.17	-2.27737	Down	3.94971e-05
Unigene37310_All	76	16	21.04	4.34	-2.27737	Down	1.08226e-09
Unigene11252_All	57	12	15.78	3.26	-2.27515	Down	2.10026e-07
Unigene35955_All	52	11	14.39	2.99	-2.26685	Down	8.84242e-07
Unigene33582_All	52	11	14.39	2.99	-2.26685	Down	8.83707e-07
Unigene23380_All	66	14	18.27	3.8	-2.26541	Down	1.91317e-08
Unigene7305_All	132	28	36.54	7.6	-2.26541	Down	2.33254e-16
Unigene157_All	66	14	18.27	3.8	-2.26541	Down	1.91465e-08
Unigene29660_All	99	21	27.4	5.7	-2.26514	Down	2.41031e-12
Unigene10139_All	33	7	9.13	1.9	-2.26462	Down	0.000162434
Unigene40454_All	113	24	31.28	6.52	-2.2623	Down	5.15885e-14
Unigene43240_All	80	17	22.14	4.62	-2.26069	Down	4.18483e-10
Unigene20081_All	61	13	16.88	3.53	-2.25757	Down	8.14383e-08
Unigene12658_All	103	22	28.51	5.97	-2.25567	Down	9.55581e-13
Unigene40405_All	28	6	7.75	1.63	-2.24932	Down	0.000664437
Unigene21225_All	84	18	23.25	4.89	-2.24932	Down	1.62041e-10
Unigene929_All	93	20	25.74	5.43	-2.24499	Down	1.51319e-11
Unigene14948_All	51	11	14.12	2.99	-2.23952	Down	1.43575e-06
Unigene19047_All	51	11	14.12	2.99	-2.23952	Down	1.43659e-06
Unigene1235_All	37	8	10.24	2.17	-2.23845	Down	6.3512e-05
Unigene32700_All	37	8	10.24	2.17	-2.23845	Down	6.34586e-05
Unigene39465_All	37	8	10.24	2.17	-2.23845	Down	6.34853e-05
Unigene32237_All	208	45	57.57	12.22	-2.23607	Down	2.37402e-25
Unigene28083_All	60	13	16.61	3.53	-2.23431	Down	1.31499e-07
Unigene40199_All	106	23	29.34	6.25	-2.23094	Down	6.10804e-13
Unigene29646_All	688	150	190.44	40.73	-2.22517	Down	1.80482e-83
Unigene16408_All	55	12	15.22	3.26	-2.22302	Down	5.53032e-07
Unigene22903_All	32	7	8.86	1.9	-2.22131	Down	0.000261705
Unigene37199_All	32	7	8.86	1.9	-2.22131	Down	0.000261896
Unigene17997_All	32	7	8.86	1.9	-2.22131	Down	0.0002618
Unigene41915_All	64	14	17.72	3.8	-2.22131	Down	5.10935e-08
Unigene26404_All	96	21	26.57	5.7	-2.22076	Down	9.72309e-12
Unigene13211_All	41	9	11.35	2.44	-2.21774	Down	2.49123e-05
Unigene8099_All	928	204	256.87	55.4	-2.21308	Down	6.98029e-112
Unigene23056_All	50	11	13.84	2.99	-2.21063	Down	2.31479e-06
Unigene26479_All	168	37	46.5	10.05	-2.21004	Down	3.43967e-20
Unigene29713_All	145	32	40.14	8.69	-2.20761	Down	2.07142e-17
Unigene20181_All	181	40	50.1	10.86	-2.20579	Down	1.09114e-21
Unigene17751_All	77	17	21.31	4.62	-2.20557	Down	1.78454e-09
Unigene38045_All	302	67	83.59	18.19	-2.20018	Down	4.58913e-36
Unigene22272_All	54	12	14.95	3.26	-2.1972	Down	8.93029e-07
Unigene8486_All	45	10	12.46	2.72	-2.19563	Down	9.58187e-06
Unigene40985_All	112	25	31	6.79	-2.19078	Down	2.34548e-13
Unigene15274_All	40	9	11.07	2.44	-2.1817	Down	3.95732e-05
Unigene33773_All	164	37	45.4	10.05	-2.1755	Down	2.49534e-19
Unigene24182_All	31	7	8.58	1.9	-2.17498	Down	0.000414961
Unigene14135_All	31	7	8.58	1.9	-2.17498	Down	0.000415104
Unigene19726_All	4923	1113	1362.69	302.24	-2.17269	Down	0
Unigene41248_All	115	26	31.83	7.06	-2.17265	Down	1.43441e-13
Unigene30570_All	128	29	35.43	7.87	-2.17054	Down	4.6525e-15
Unigene32511_All	53	12	14.67	3.26	-2.16993	Down	1.43844e-06
Unigene33137_All	97	22	26.85	5.97	-2.16912	Down	1.52797e-11
Unigene21925_All	66	15	18.27	4.07	-2.16638	Down	5.11569e-08
Unigene26746_All	110	25	30.45	6.79	-2.16496	Down	6.20881e-13
Unigene41067_All	44	10	12.18	2.72	-2.16284	Down	1.54017e-05
Unigene6406_All	44	10	12.18	2.72	-2.16284	Down	1.53943e-05
Unigene23728_All	79	18	21.87	4.89	-2.16105	Down	1.7859e-09
Unigene33429_All	263	60	72.8	16.29	-2.15995	Down	1.10023e-30
Unigene19426_All	70	16	19.38	4.34	-2.1588	Down	1.93994e-08
Unigene21755_All	35	8	9.69	2.17	-2.1588	Down	0.000161789
Unigene29981_All	376	86	104.08	23.35	-2.1562	Down	8.62008e-44
Unigene43040_All	393	90	108.78	24.44	-2.1541	Down	9.91397e-46
Unigene34062_All	400	92	110.72	24.98	-2.14807	Down	2.25651e-46
Unigene27803_All	39	9	10.8	2.44	-2.14608	Down	6.30601e-05
Unigene33935_All	386	89	106.84	24.17	-2.14416	Down	1.18298e-44
Unigene17484_All	168	39	46.5	10.59	-2.13453	Down	2.4944e-19
Unigene36927_All	193	45	53.42	12.22	-2.12814	Down	4.15124e-22
Unigene12142_All	30	7	8.3	1.9	-2.12711	Down	0.00065516
Unigene21814_All	30	7	8.3	1.9	-2.12711	Down	0.000654946
Unigene22982_All	77	18	21.31	4.89	-2.12362	Down	4.60567e-09
Unigene42079_All	64	15	17.72	4.07	-2.12228	Down	1.30821e-07
Unigene43038_All	47	11	13.01	2.99	-2.1214	Down	9.46167e-06
Unigene41043_All	350	82	96.88	22.27	-2.1211	Down	6.31436e-40
Unigene35027_All	512	120	141.72	32.59	-2.12054	Down	2.02465e-58
Unigene15326_All	81	19	22.42	5.16	-2.11934	Down	1.77103e-09
Unigene4466_All	98	23	27.13	6.25	-2.11796	Down	2.42447e-11
Unigene22852_All	34	8	9.41	2.17	-2.1165	Down	0.000257521
Unigene29129_All	85	20	23.53	5.43	-2.11548	Down	6.79027e-10
Unigene17329_All	106	25	29.34	6.79	-2.11139	Down	3.86873e-12
Unigene22747_All	55	13	15.22	3.53	-2.10823	Down	1.41758e-06
Unigene15112_All	59	14	16.33	3.8	-2.10345	Down	5.44866e-07
Unigene26203_All	164	39	45.4	10.59	-2.09999	Down	1.74737e-18
Unigene42897_All	67	16	18.55	4.34	-2.09565	Down	8.08219e-08
Unigene35757_All	67	16	18.55	4.34	-2.09565	Down	8.0764e-08
Unigene30792_All	109	26	30.17	7.06	-2.09537	Down	2.43233e-12
Unigene42212_All	377	90	104.35	24.44	-2.09411	Down	2.63018e-42
Unigene23743_All	159	38	44.01	10.32	-2.09239	Down	7.61596e-18
Unigene36521_All	50	12	13.84	3.26	-2.0859	Down	5.83107e-06
Unigene40455_All	125	30	34.6	8.15	-2.0859	Down	5.19422e-14
Unigene11899_All	100	24	27.68	6.52	-2.0859	Down	2.37904e-11
Unigene41391_All	79	19	21.87	5.16	-2.08351	Down	4.51745e-09
Unigene43035_All	54	13	14.95	3.53	-2.08241	Down	2.25148e-06
Unigene20909_All	1538	371	425.72	100.75	-2.07913	Down	2.38468e-171
Unigene34676_All	58	14	16.05	3.8	-2.0785	Down	8.66847e-07
Unigene31752_All	58	14	16.05	3.8	-2.0785	Down	8.67373e-07
Unigene33776_All	33	8	9.13	2.17	-2.07292	Down	0.000405158
Unigene23289_All	33	8	9.13	2.17	-2.07292	Down	0.00040544
Unigene6703_All	33	8	9.13	2.17	-2.07292	Down	0.000405299
Unigene28733_All	33	8	9.13	2.17	-2.07292	Down	0.000405581
Unigene41344_All	115	28	31.83	7.6	-2.06632	Down	9.35798e-13
Unigene22655_All	45	11	12.46	2.99	-2.05909	Down	2.39501e-05
Unigene37757_All	57	14	15.78	3.8	-2.05403	Down	1.3764e-06
Unigene5879_All	236	58	65.32	15.75	-2.05217	Down	8.44941e-26
Unigene19398_All	65	16	17.99	4.34	-2.05143	Down	2.02764e-07
Unigene32163_All	369	91	102.14	24.71	-2.04738	Down	3.29027e-40
Unigene167_All	77	19	21.31	5.16	-2.04609	Down	1.14351e-08
Unigene21141_All	158	39	43.73	10.59	-2.04592	Down	3.12104e-17
Unigene43187_All	81	20	22.42	5.43	-2.04576	Down	4.38315e-09
Unigene33021_All	332	82	91.9	22.27	-2.04496	Down	4.01732e-36
Unigene26480_All	173	43	47.89	11.68	-2.03568	Down	9.71483e-19
Unigene25934_All	514	128	142.28	34.76	-2.03323	Down	1.50037e-55
Unigene36314_All	32	8	8.86	2.17	-2.02961	Down	0.000632892
Unigene43154_All	32	8	8.86	2.17	-2.02961	Down	0.000633101
Unigene19392_All	32	8	8.86	2.17	-2.02961	Down	0.000632684
Unigene42450_All	32	8	8.86	2.17	-2.02961	Down	0.000632267
Unigene21652_All	64	16	17.72	4.34	-2.02961	Down	3.22574e-07
Unigene43673_All	32	8	8.86	2.17	-2.02961	Down	0.000632475
Unigene24648_All	36	9	9.96	2.44	-2.02926	Down	0.000246842
Unigene6505_All	60	15	16.61	4.07	-2.02895	Down	8.36935e-07
Unigene41892_All	108	27	29.89	7.33	-2.02778	Down	8.92864e-12
Unigene23766_All	220	55	60.9	14.94	-2.02726	Down	1.11155e-23
Unigene20285_All	72	18	19.93	4.89	-2.02704	Down	4.76645e-08
Unigene22865_All	44	11	12.18	2.99	-2.0263	Down	3.74186e-05
Unigene37682_All	40	10	11.07	2.72	-2.02498	Down	9.63268e-05
Unigene25477_All	119	30	32.94	8.15	-2.01497	Down	8.72942e-13
Unigene36977_All	150	38	41.52	10.32	-2.00836	Down	5.57152e-16
Unigene26241_All	177	45	48.99	12.22	-2.00324	Down	9.00983e-19
Unigene35603_All	55	14	15.22	3.8	-2.0019	Down	3.39149e-06
Unigene33356_All	51	13	14.12	3.53	-2	Down	8.77823e-06
Unigene41133_All	98	25	27.13	6.79	-1.99841	Down	1.44675e-10
Unigene39143_All	94	24	26.02	6.52	-1.99668	Down	3.76271e-10
Unigene35853_All	90	23	24.91	6.25	-1.9948	Down	9.7877e-10
Unigene16709_All	43	11	11.9	2.99	-1.99274	Down	5.87053e-05
Unigene37690_All	121	31	33.49	8.42	-1.99184	Down	8.45805e-13
Unigene40784_All	35	9	9.69	2.44	-1.98962	Down	0.000387742
Unigene34853_All	39	10	10.8	2.72	-1.98935	Down	0.000150267
Unigene39524_All	74	19	20.48	5.16	-1.98877	Down	4.55943e-08
Unigene35930_All	74	19	20.48	5.16	-1.98877	Down	4.56283e-08
Unigene42631_All	62	16	17.16	4.34	-1.98328	Down	7.98544e-07
Unigene24861_All	62	16	17.16	4.34	-1.98328	Down	7.98056e-07
Unigene28130_All	89	23	24.64	6.25	-1.97907	Down	1.5414e-09
Unigene2089_All	85	22	23.53	5.97	-1.9787	Down	4.01438e-09
Unigene33006_All	143	37	39.58	10.05	-1.97758	Down	6.02756e-15
Unigene19018_All	227	59	62.83	16.02	-1.97158	Down	1.49313e-23
Unigene1837_All	50	13	13.84	3.53	-1.9711	Down	1.38036e-05
Unigene15712_All	50	13	13.84	3.53	-1.9711	Down	1.37969e-05
Unigene34483_All	1209	315	334.65	85.54	-1.96798	Down	2.68911e-125
Unigene39470_All	84	22	23.25	5.97	-1.96143	Down	6.28991e-09
Unigene23204_All	149	39	41.24	10.59	-1.96134	Down	2.14951e-15
Unigene34936_All	248	65	68.65	17.65	-1.95959	Down	1.60573e-25
Unigene40274_All	61	16	16.88	4.34	-1.95955	Down	1.24865e-06
Unigene23249_All	61	16	16.88	4.34	-1.95955	Down	1.24939e-06
Unigene30695_All	309	81	85.53	22	-1.95893	Down	8.82795e-32
Unigene29076_All	164	43	45.4	11.68	-1.95865	Down	6.71793e-17
Unigene11171_All	80	21	22.14	5.7	-1.95762	Down	1.63313e-08
Unigene30724_All	175	46	48.44	12.49	-1.95543	Down	5.6066e-18
Unigene38648_All	57	15	15.78	4.07	-1.955	Down	3.20813e-06
Unigene10961_All	38	10	10.52	2.72	-1.95146	Down	0.000233237
Unigene16832_All	72	19	19.93	5.16	-1.9495	Down	1.11065e-07
Unigene41333_All	125	33	34.6	8.96	-1.9492	Down	7.61783e-13
Unigene40496_All	53	14	14.67	3.8	-1.9488	Down	8.34375e-06
Unigene42210_All	49	13	13.56	3.53	-1.94162	Down	2.1527e-05
Unigene36268_All	338	90	93.56	24.44	-1.93665	Down	3.09358e-34
Unigene19851_All	75	20	20.76	5.43	-1.93478	Down	6.73263e-08
Unigene7584_All	45	12	12.46	3.26	-1.93436	Down	5.50541e-05
Unigene37660_All	161	43	44.56	11.68	-1.93171	Down	2.70577e-16
Unigene40727_All	41	11	11.35	2.99	-1.92447	Down	0.000141156
Unigene34808_All	130	35	35.98	9.5	-1.9212	Down	4.30512e-13
Unigene38917_All	52	14	14.39	3.8	-1.921	Down	1.29755e-05
Unigene36450_All	89	24	24.64	6.52	-1.91806	Down	3.56962e-09
Unigene40516_All	63	17	17.44	4.62	-1.91644	Down	1.17336e-06
Unigene22207_All	122	33	33.77	8.96	-1.91417	Down	2.79375e-12
Unigene40249_All	255	69	70.58	18.74	-1.91314	Down	2.00898e-25
Unigene16339_All	48	13	13.29	3.53	-1.9126	Down	3.31151e-05
Unigene21166_All	48	13	13.29	3.53	-1.9126	Down	3.31003e-05
Unigene13978_All	48	13	13.29	3.53	-1.9126	Down	3.30855e-05
Unigene37793_All	48	13	13.29	3.53	-1.9126	Down	3.31299e-05
Unigene854_All	37	10	10.24	2.72	-1.91254	Down	0.000362485
Unigene38145_All	144	39	39.86	10.59	-1.91224	Down	2.1388e-14
Unigene5658_All	96	26	26.57	7.06	-1.91206	Down	8.24855e-10
Unigene40614_All	59	16	16.33	4.34	-1.91176	Down	3.00474e-06
Unigene23295_All	129	35	35.71	9.5	-1.91033	Down	6.74258e-13
Unigene21148_All	103	28	28.51	7.6	-1.9074	Down	1.89854e-10
Unigene39135_All	136	37	37.64	10.05	-1.90507	Down	1.51399e-13
Unigene39744_All	33	9	9.13	2.44	-1.90373	Down	0.000905803
Unigene16378_All	55	15	15.22	4.07	-1.90287	Down	7.80377e-06
Unigene4634_All	77	21	21.31	5.7	-1.9025	Down	6.28642e-08
Unigene39027_All	143	39	39.58	10.59	-1.90207	Down	3.37479e-14
Unigene36163_All	66	18	18.27	4.89	-1.90157	Down	7.02805e-07
Unigene3900_All	44	12	12.18	3.26	-1.90157	Down	8.48128e-05
Unigene34845_All	619	169	171.34	45.89	-1.90061	Down	3.63949e-61
Unigene28474_All	683	187	189.05	50.78	-1.89644	Down	2.57811e-67
Unigene24523_All	135	37	37.37	10.05	-1.89469	Down	2.39256e-13
Unigene42420_All	131	36	36.26	9.78	-1.89047	Down	6.31506e-13
Unigene11974_All	47	13	13.01	3.53	-1.88188	Down	5.11775e-05
Unigene14317_All	101	28	27.96	7.6	-1.87929	Down	4.59234e-10
Unigene26953_All	65	18	17.99	4.89	-1.87929	Down	1.09058e-06
Unigene35116_All	173	48	47.89	13.03	-1.87789	Down	7.66589e-17
Unigene26860_All	72	20	19.93	5.43	-1.87592	Down	2.51888e-07
Unigene38107_All	90	25	24.91	6.79	-1.87524	Down	5.14882e-09
Unigene32126_All	169	47	46.78	12.76	-1.87426	Down	2.05397e-16
Unigene23849_All	205	57	56.74	15.48	-1.87396	Down	6.84013e-20
Unigene40997_All	97	27	26.85	7.33	-1.87304	Down	1.19365e-09
Unigene32043_All	61	17	16.88	4.62	-1.86935	Down	2.78581e-06
Unigene24573_All	61	17	16.88	4.62	-1.86935	Down	2.78734e-06
Unigene43752_All	43	12	11.9	3.26	-1.86802	Down	0.000131077
Unigene13684_All	50	14	13.84	3.8	-1.86477	Down	3.08698e-05
Unigene37483_All	78	22	21.59	5.97	-1.85456	Down	8.97362e-08
Unigene31336_All	521	147	144.21	39.92	-1.85299	Down	9.76534e-50
Unigene377_All	39	11	10.8	2.99	-1.85281	Down	0.00033507
Unigene27444_All	1115	315	308.63	85.54	-1.85121	Down	2.13944e-106
Unigene25168_All	46	13	12.73	3.53	-1.85049	Down	7.83969e-05
Unigene40886_All	46	13	12.73	3.53	-1.85049	Down	7.83646e-05
Unigene39927_All	53	15	14.67	4.07	-1.84977	Down	1.84796e-05
Unigene26729_All	144	41	39.86	11.13	-1.84049	Down	1.12141e-13
Unigene2284_All	130	37	35.98	10.05	-1.84	Down	2.12187e-12
Unigene10797_All	49	14	13.56	3.8	-1.83529	Down	4.70335e-05
Unigene42724_All	49	14	13.56	3.8	-1.83529	Down	4.70539e-05
Unigene2161_All	49	14	13.56	3.8	-1.83529	Down	4.70131e-05
Unigene43118_All	84	24	23.25	6.52	-1.83429	Down	3.20904e-08
Unigene6251_All	35	10	9.69	2.72	-1.83289	Down	0.000832049
Unigene10795_All	35	10	9.69	2.72	-1.83289	Down	0.000832311
Unigene1939_All	108	31	29.89	8.42	-1.82777	Down	2.3408e-10
Unigene29371_All	80	23	22.14	6.25	-1.82473	Down	8.26766e-08
Unigene34096_All	295	85	81.66	23.08	-1.82299	Down	1.5523e-27
Unigene12618_All	52	15	14.39	4.07	-1.82197	Down	2.82114e-05
Unigene36251_All	326	94	90.24	25.53	-1.82157	Down	2.14334e-30
Unigene18853_All	59	17	16.33	4.62	-1.82156	Down	6.64678e-06
Unigene152_All	45	13	12.46	3.53	-1.81956	Down	0.000119569
Unigene37028_All	90	26	24.91	7.06	-1.81898	Down	1.13372e-08
Unigene28711_All	391	113	108.23	30.69	-1.81826	Down	2.34847e-36
Unigene28150_All	114	33	31.56	8.96	-1.81653	Down	8.31055e-11
Unigene31484_All	131	38	36.26	10.32	-1.81294	Down	2.93161e-12
Unigene21958_All	62	18	17.16	4.89	-1.81114	Down	3.91976e-06
Unigene33317_All	62	18	17.16	4.89	-1.81114	Down	3.92186e-06
Unigene342_All	55	16	15.22	4.34	-1.8102	Down	1.68507e-05
Unigene42715_All	86	25	23.8	6.79	-1.80948	Down	2.94174e-08
Unigene21145_All	110	32	30.45	8.69	-1.80901	Down	2.14109e-10
Unigene41802_All	158	46	43.73	12.49	-1.80785	Down	1.21816e-14
Unigene33852_All	127	37	35.15	10.05	-1.80633	Down	7.24041e-12
Unigene39230_All	65	19	17.99	5.16	-1.80175	Down	2.34645e-06
Unigene38238_All	41	12	11.35	3.26	-1.79975	Down	0.000304704
Unigene42828_All	222	65	61.45	17.65	-1.79974	Down	2.2402e-20
Unigene43163_All	116	34	32.11	9.23	-1.79862	Down	7.6187e-11
Unigene33790_All	92	27	25.47	7.33	-1.79691	Down	1.03761e-08
Unigene6966_All	58	17	16.05	4.62	-1.79661	Down	1.00751e-05
Unigene23260_All	51	15	14.12	4.07	-1.79464	Down	4.30291e-05
Unigene29062_All	153	45	42.35	12.22	-1.79312	Down	5.03691e-14
Unigene21699_All	61	18	16.88	4.89	-1.78741	Down	6.04253e-06
Unigene23313_All	44	13	12.18	3.53	-1.78677	Down	0.000182106
Unigene42027_All	284	84	78.61	22.81	-1.78505	Down	9.39051e-26
Unigene28004_All	142	42	39.31	11.41	-1.7846	Down	5.94664e-13
Unigene36902_All	54	16	14.95	4.34	-1.78438	Down	2.58697e-05
Unigene25338_All	466	138	128.99	37.47	-1.78345	Down	3.47165e-42
Unigene27062_All	270	80	74.74	21.72	-1.78286	Down	1.93019e-24
Unigene32947_All	364	108	100.76	29.33	-1.78047	Down	7.0007e-33
Unigene35664_All	1942	578	537.55	156.96	-1.776	Down	4.54631e-175
Unigene37171_All	47	14	13.01	3.8	-1.77555	Down	0.000109272
Unigene39767_All	114	34	31.56	9.23	-1.77369	Down	1.7884e-10
Unigene31271_All	268	80	74.18	21.72	-1.77201	Down	4.6637e-24
Unigene21276_All	147	44	40.69	11.95	-1.76766	Down	3.17597e-13
Unigene29925_All	397	119	109.89	32.31	-1.76601	Down	1.88303e-35
Unigene491_All	60	18	16.61	4.89	-1.76415	Down	9.13068e-06
Unigene41185_All	140	42	38.75	11.41	-1.7639	Down	1.34895e-12
Unigene42476_All	40	12	11.07	3.26	-1.76371	Down	0.000458589
Unigene30136_All	622	187	172.17	50.78	-1.7615	Down	2.22019e-55
Unigene42461_All	133	40	36.81	10.86	-1.76107	Down	5.46645e-12
Unigene27761_All	302	91	83.59	24.71	-1.75824	Down	8.11926e-27
Unigene42986_All	262	79	72.52	21.45	-1.7574	Down	2.97213e-23
Unigene33658_All	53	16	14.67	4.34	-1.7571	Down	3.89343e-05
Unigene29542_All	53	16	14.67	4.34	-1.7571	Down	3.89171e-05
Unigene14193_All	43	13	11.9	3.53	-1.75322	Down	0.000275934
Unigene6186_All	43	13	11.9	3.53	-1.75322	Down	0.000275833
Unigene26997_All	248	75	68.65	20.37	-1.75281	Down	6.1377e-22
Unigene5666_All	1146	347	317.21	94.23	-1.75118	Down	2.93433e-101
Unigene37242_All	112	34	31	9.23	-1.74787	Down	4.15023e-10
Unigene29063_All	135	41	37.37	11.13	-1.74743	Down	4.96735e-12
Unigene21546_All	128	39	35.43	10.59	-1.74227	Down	2.02563e-11
Unigene42875_All	72	22	19.93	5.97	-1.73914	Down	1.15726e-06
Unigene37345_All	167	51	46.23	13.85	-1.73894	Down	1.15448e-14
Unigene43756_All	85	26	23.53	7.06	-1.73676	Down	9.44503e-08
Unigene31041_All	98	30	27.13	8.15	-1.73502	Down	7.69721e-09
Unigene12845_All	124	38	34.32	10.32	-1.73361	Down	5.19759e-11
Unigene27714_All	140	43	38.75	11.68	-1.73016	Down	2.77874e-12
Unigene15779_All	91	28	25.19	7.6	-1.72878	Down	3.34219e-08
Unigene14864_All	39	12	10.8	3.26	-1.72809	Down	0.00068801
Unigene37329_All	81	25	22.42	6.79	-1.7233	Down	2.41808e-07
Unigene3114_All	42	13	11.63	3.53	-1.72011	Down	0.00041437
Unigene23557_All	42	13	11.63	3.53	-1.72011	Down	0.000414226
[truncated: 501 more rows]
