# Supplementary material for: An efficient approach to finding Siraitia grosvenorii triterpene biosynthetic genes by RNA-seq and digital gene expression analysis
Source: BMC Genomics. 2011 Jul 5;12:343. doi: 10.1186/1471-2164-12-343 (PMC3161973; doi:10.1186/1471-2164-12-343)
Supplement: Additional file 8 — Putative CYP450 genes in the Solexa cDNA library [file 1471-2164-12-343-S8.XLS]

## Sheet: Sheet1
TSA Accession	Query_id	Query_length	Query_start	Query_end	Subject_id	Subject_length	Subject_start	Subject_end	Identity	Positive	Gap	Align_length	Score	E_value	Query_annotation	Subject_annotation
	Unigene14_All	356	2	355	Q05047	524	374	495	0.5	0.65	0.03	122	124	1e-28	--	C72A1_CATRO Secologanin synthase OS=Catharanthus roseus GN=CYP72A1 PE=2 SV=1
	Unigene41_All	1744	1228	209	O49858	527	184	524	0.52	0.68	0	342	365	1e-141	--	C82A3_SOYBN Cytochrome P450 82A3 OS=Glycine max GN=CYP82A3 PE=2 SV=1
	Unigene79_All	2390	2184	70	Q05001	714	2	714	0.74	0.86	0.01	715	1092	0	--	NCPR_CATRO NADPH--cytochrome P450 reductase OS=Catharanthus roseus GN=CPR PE=2 SV=1
	Unigene843_All	970	10	888	O64635	511	214	505	0.53	0.7	0	293	315	3e-85	--	C76C4_ARATH Cytochrome P450 76C4 OS=Arabidopsis thaliana GN=CYP76C4 PE=2 SV=1
	Unigene956_All	965	823	578	P58051	496	411	491	0.48	0.63	0	82	84.7	1e-26	--	C71BE_ARATH Cytochrome P450 71B14 OS=Arabidopsis thaliana GN=CYP71B14 PE=2 SV=1
	Unigene3375_All	395	6	311	O49859	525	424	525	0.6	0.78	0	102	144	1e-34	--	C82A4_SOYBN Cytochrome P450 82A4 OS=Glycine max GN=CYP82A4 PE=2 SV=1
JL554661	Unigene5315_All	781	361	585	O64636	512	307	382	0.52	0.65	0.01	76	75.1	8e-23	--	C76C1_ARATH Cytochrome P450 76C1 OS=Arabidopsis thaliana GN=CYP76C1 PE=2 SV=1
	Unigene5554_All	229	229	20	Q50EK0	497	428	494	0.43	0.54	0.01	71	60.1	4e-09	--	C16B2_PICSI Cytochrome P450 716B2 OS=Picea sitchensis GN=CYP716B2 PE=2 SV=1
	Unigene5557_All	623	621	7	O49859	525	74	278	0.48	0.69	0	206	206	9e-53	--	C82A4_SOYBN Cytochrome P450 82A4 OS=Glycine max GN=CYP82A4 PE=2 SV=1
	Unigene5881_All	472	414	124	P98188	513	44	137	0.41	0.57	0	97	76.6	1e-22	--	C94A2_VICSA Cytochrome P450 94A2 OS=Vicia sativa GN=CYP94A2 PE=2 SV=1
	Unigene5967_All	1143	653	555	O48921	576	402	434	0.78	0.9	0	33	57.8	4e-13	--	C97B2_SOYBN Cytochrome P450 97B2 OS=Glycine max GN=CYP97B2 PE=2 SV=1
	Unigene6050_All	230	1	228	Q05001	714	155	230	0.69	0.82	0	76	121	2e-27	--	NCPR_CATRO NADPH--cytochrome P450 reductase OS=Catharanthus roseus GN=CPR PE=2 SV=1
	Unigene6190_All	1778	608	1609	O48928	513	173	506	0.75	0.87	0	335	515	0	--	C77A3_SOYBN Cytochrome P450 77A3 OS=Glycine max GN=CYP77A3 PE=2 SV=1
	Unigene6897_All	1335	144	803	O81117	514	240	460	0.47	0.68	0.03	229	223	8e-64	--	C94A1_VICSA Cytochrome P450 94A1 OS=Vicia sativa GN=CYP94A1 PE=2 SV=2
	Unigene8665_All	1873	193	1041	Q7XU38	514	119	403	0.62	0.79	0	285	365	1e-161	--	C87A3_ORYSJ Cytochrome P450 87A3 OS=Oryza sativa subsp. japonica GN=CYP87A3 PE=2 SV=3
	Unigene10202_All	4033	330	854	Q42569	472	211	385	0.73	0.85	0	176	254	1e-105	--	C90A1_ARATH Cytochrome P450 90A1 OS=Arabidopsis thaliana GN=CYP90A1 PE=2 SV=1
	Unigene11522_All	708	706	71	Q9FG65	502	291	502	0.59	0.76	0	214	256	8e-68	--	C81D1_ARATH Cytochrome P450 81D1 OS=Arabidopsis thaliana GN=CYP81D1 PE=2 SV=1
	Unigene11961_All	662	330	187	O23365	580	116	164	0.51	0.71	0.02	49	49.3	1e-09	--	C97B3_ARATH Cytochrome P450 97B3 OS=Arabidopsis thaliana GN=CYP97B3 PE=2 SV=2
	Unigene12046_All	463	312	1	Q9M066	524	27	143	0.64	0.75	0.11	117	147	3e-35	--	C90C1_ARATH Cytochrome P450 90C1 OS=Arabidopsis thaliana GN=ROT3 PE=2 SV=3
	Unigene12106_All	957	143	499	Q9FG65	502	245	363	0.52	0.73	0	119	125	3e-55	--	C81D1_ARATH Cytochrome P450 81D1 OS=Arabidopsis thaliana GN=CYP81D1 PE=2 SV=1
	Unigene12367_All	611	499	5	O64636	512	14	177	0.45	0.65	0	166	139	1e-32	--	C76C1_ARATH Cytochrome P450 76C1 OS=Arabidopsis thaliana GN=CYP76C1 PE=2 SV=1
	Unigene12892_All	318	318	139	Q42602	506	444	503	0.65	0.81	0	60	84	3e-16	--	C89A2_ARATH Cytochrome P450 89A2 OS=Arabidopsis thaliana GN=CYP89A2 PE=2 SV=2
	Unigene13452_All	1856	28	1503	Q9FG65	502	13	501	0.51	0.72	0.01	499	521	1e-147	--	C81D1_ARATH Cytochrome P450 81D1 OS=Arabidopsis thaliana GN=CYP81D1 PE=2 SV=1
	Unigene13525_All	884	882	172	O49858	527	291	525	0.52	0.7	0	237	257	6e-68	--	C82A3_SOYBN Cytochrome P450 82A3 OS=Glycine max GN=CYP82A3 PE=2 SV=1
	Unigene13586_All	506	140	505	O49858	527	35	156	0.52	0.73	0	122	146	7e-35	--	C82A3_SOYBN Cytochrome P450 82A3 OS=Glycine max GN=CYP82A3 PE=2 SV=1
	Unigene13680_All	427	141	344	O23066	553	398	467	0.55	0.72	0.02	70	92.8	6e-19	--	C86A2_ARATH Cytochrome P450 86A2 OS=Arabidopsis thaliana GN=CYP86A2 PE=2 SV=1
	Unigene13748_All	404	21	404	Q43068	544	16	143	0.45	0.7	0	128	128	9e-30	--	C82A1_PEA Cytochrome P450 82A1 (Fragment) OS=Pisum sativum GN=CYP82A1 PE=2 SV=2
	Unigene13818_All	1322	1	936	Q9M066	524	205	512	0.69	0.83	0	313	449	1e-125	--	C90C1_ARATH Cytochrome P450 90C1 OS=Arabidopsis thaliana GN=ROT3 PE=2 SV=3
	Unigene14117_All	362	358	2	Q43068	544	267	387	0.46	0.71	0.02	122	117	3e-26	--	C82A1_PEA Cytochrome P450 82A1 (Fragment) OS=Pisum sativum GN=CYP82A1 PE=2 SV=2
	Unigene14992_All	315	235	2	P24465	471	259	337	0.44	0.65	0.03	81	58.5	1e-08	--	C71A1_PERAE Cytochrome P450 71A1 OS=Persea americana GN=CYP71A1 PE=1 SV=1
	Unigene16006_All	1602	1229	12	P24463	503	11	394	0.28	0.46	0.02	415	137	2e-31	--	CP3AC_CANFA Cytochrome P450 3A12 OS=Canis familiaris GN=CYP3A12 PE=2 SV=1
	Unigene16283_All	549	480	1	Q9FG65	502	130	287	0.49	0.7	0	160	159	9e-40	--	C81D1_ARATH Cytochrome P450 81D1 OS=Arabidopsis thaliana GN=CYP81D1 PE=2 SV=1
	Unigene18417_All	2392	1840	470	O48921	576	79	572	0.46	0.63	0.07	495	427	1e-118	--	C97B2_SOYBN Cytochrome P450 97B2 OS=Glycine max GN=CYP97B2 PE=2 SV=1
	Unigene18476_All	2007	1679	150	Q50EK3	518	1	515	0.47	0.69	0.02	522	485	1e-136	--	C04C1_PINTA Cytochrome P450 704C1 OS=Pinus taeda GN=CYP704C1 PE=2 SV=1
	Unigene19965_All	1148	49	948	Q94IW5	490	188	488	0.61	0.81	0	302	400	1e-110	--	C90D2_ORYSJ Cytochrome P450 90D2 OS=Oryza sativa subsp. japonica GN=CYP90D2 PE=1 SV=1
	Unigene20189_All	929	254	928	P24465	471	6	231	0.48	0.7	0	226	229	2e-59	--	C71A1_PERAE Cytochrome P450 71A1 OS=Persea americana GN=CYP71A1 PE=1 SV=1
	Unigene20746_All	1176	1173	412	O48921	576	243	524	0.45	0.64	0.09	282	236	2e-61	--	C97B2_SOYBN Cytochrome P450 97B2 OS=Glycine max GN=CYP97B2 PE=2 SV=1
	Unigene20763_All	667	558	1	Q42602	506	1	184	0.47	0.65	0.01	188	169	1e-41	--	C89A2_ARATH Cytochrome P450 89A2 OS=Arabidopsis thaliana GN=CYP89A2 PE=2 SV=2
	Unigene22142_All	1832	1659	160	Q9FG65	502	1	501	0.55	0.75	0.01	510	564	1e-160	--	C81D1_ARATH Cytochrome P450 81D1 OS=Arabidopsis thaliana GN=CYP81D1 PE=2 SV=1
	Unigene22179_All	1756	1662	154	Q50EK3	518	3	514	0.47	0.69	0.03	520	476	1e-133	--	C04C1_PINTA Cytochrome P450 704C1 OS=Pinus taeda GN=CYP704C1 PE=2 SV=1
	Unigene23164_All	1651	1578	85	P48422	513	12	508	0.37	0.54	0.03	515	318	7e-86	--	C86A1_ARATH Cytochrome P450 86A1 OS=Arabidopsis thaliana GN=CYP86A1 PE=1 SV=2
	Unigene23259_All	1044	589	110	O48922	509	3	160	0.81	0.91	0	160	275	3e-73	--	C98A2_SOYBN Cytochrome P450 98A2 OS=Glycine max GN=CYP98A2 PE=2 SV=1
	Unigene23288_All	1660	1628	156	Q9FI39	511	30	505	0.48	0.66	0	494	442	1e-123	--	THAD_ARATH Cytochrome P450 705A5 OS=Arabidopsis thaliana GN=CYP705A5 PE=2 SV=1
JL554662	Unigene23541_All	1756	1510	209	Q7XU38	514	79	513	0.46	0.67	0	438	413	1e-119	--	C87A3_ORYSJ Cytochrome P450 87A3 OS=Oryza sativa subsp. japonica GN=CYP87A3 PE=2 SV=3
	Unigene23903_All	202	2	196	Q50EK1	493	396	459	0.5	0.63	0	65	73.9	3e-13	--	C16B1_PICSI Cytochrome P450 716B1 OS=Picea sitchensis GN=CYP716B1 PE=2 SV=1
	Unigene24054_All	203	201	1	Q9FG65	502	410	473	0.62	0.73	0	67	90.5	3e-18	--	C81D1_ARATH Cytochrome P450 81D1 OS=Arabidopsis thaliana GN=CYP81D1 PE=2 SV=1
JL554663	Unigene24189_All	204	1	144	Q05047	524	475	522	0.46	0.71	0	48	48.5	1e-05	--	C72A1_CATRO Cytochrome P450 72A1 OS=Catharanthus roseus GN=CYP72A1 PE=2 SV=1
	Unigene24792_All	210	181	2	O49859	525	219	278	0.53	0.71	0	60	70.5	3e-12	--	C82A4_SOYBN Cytochrome P450 82A4 OS=Glycine max GN=CYP82A4 PE=2 SV=1
	Unigene24823_All	210	3	209	Q43068	544	85	153	0.53	0.75	0	69	89	8e-18	--	C82A1_PEA Cytochrome P450 82A1 (Fragment) OS=Pisum sativum GN=CYP82A1 PE=2 SV=2
	Unigene25639_All	219	217	2	Q9FG65	502	141	212	0.52	0.69	0	72	76.3	5e-14	--	C81D1_ARATH Cytochrome P450 81D1 OS=Arabidopsis thaliana GN=CYP81D1 PE=2 SV=1
	Unigene25784_All	220	3	194	P98188	513	446	509	0.7	0.87	0	64	98.2	1e-20	--	C94A2_VICSA Cytochrome P450 94A2 OS=Vicia sativa GN=CYP94A2 PE=2 SV=1
	Unigene26084_All	223	223	5	Q05001	714	548	620	0.64	0.76	0	73	100	4e-21	--	NCPR_CATRO NADPH--cytochrome P450 reductase OS=Catharanthus roseus GN=CPR PE=2 SV=1
JL554664	Unigene26598_All	230	3	110	Q7XU38	514	478	513	0.5	0.58	0	36	41.2	0.002	--	C87A3_ORYSJ Cytochrome P450 87A3 OS=Oryza sativa subsp. japonica GN=CYP87A3 PE=2 SV=3
	Unigene26770_All	231	3	203	Q42716	502	406	472	0.65	0.76	0	67	100	4e-21	--	C71A8_MENPI Cytochrome P450 71A8 OS=Mentha piperita GN=CYP71A8 PE=3 SV=1
	Unigene28822_All	259	3	257	Q43078	552	441	525	0.77	0.88	0	85	155	9e-38	--	C97B1_PEA Cytochrome P450 97B1 OS=Pisum sativum GN=CYP97B1 PE=2 SV=1
	Unigene28961_All	261	261	1	Q42716	502	309	395	0.63	0.81	0	87	124	2e-28	--	C71A8_MENPI Cytochrome P450 71A8 OS=Mentha piperita GN=CYP71A8 PE=3 SV=1
	Unigene31228_All	295	3	293	O49858	527	198	297	0.48	0.63	0.03	100	95.9	7e-20	--	C82A3_SOYBN Cytochrome P450 82A3 OS=Glycine max GN=CYP82A3 PE=2 SV=1
	Unigene31688_All	303	293	3	O49859	525	180	275	0.54	0.71	0	97	115	6e-26	--	C82A4_SOYBN Cytochrome P450 82A4 OS=Glycine max GN=CYP82A4 PE=2 SV=1
	Unigene32443_All	317	56	295	Q00141	693	521	602	0.45	0.6	0.02	82	80.1	4e-15	--	NCPR_ASPNG NADPH--cytochrome P450 reductase OS=Aspergillus niger GN=cprA PE=1 SV=1
	Unigene32453_All	317	1	315	Q42602	506	177	283	0.59	0.71	0.01	107	120	2e-27	--	C89A2_ARATH Cytochrome P450 89A2 OS=Arabidopsis thaliana GN=CYP89A2 PE=2 SV=2
	Unigene32775_All	324	323	3	O49858	527	34	140	0.46	0.64	0	107	114	1e-25	--	C82A3_SOYBN Cytochrome P450 82A3 OS=Glycine max GN=CYP82A3 PE=2 SV=1
	Unigene32954_All	328	323	12	O23066	553	244	343	0.46	0.68	0	104	92.4	7e-19	--	C86A2_ARATH Cytochrome P450 86A2 OS=Arabidopsis thaliana GN=CYP86A2 PE=2 SV=1
	Unigene33520_All	340	251	3	Q42602	506	1	85	0.48	0.6	0.02	85	71.6	1e-12	--	C89A2_ARATH Cytochrome P450 89A2 OS=Arabidopsis thaliana GN=CYP89A2 PE=2 SV=2
	Unigene33561_All	341	67	339	O81972	522	5	92	0.45	0.65	0	91	87	3e-17	--	C82A2_SOYBN Cytochrome P450 82A2 OS=Glycine max GN=CYP82A2 PE=2 SV=1
JL554665	Unigene34139_All	354	2	175	Q05047	524	465	522	0.57	0.84	0	58	86.7	4e-17	--	C72A1_CATRO Cytochrome P450 72A1 OS=Catharanthus roseus GN=CYP72A1 PE=2 SV=1
	Unigene34513_All	364	3	329	O48927	523	415	522	0.72	0.81	0	109	171	1e-42	--	C78A3_SOYBN Cytochrome P450 78A3 OS=Glycine max GN=CYP78A3 PE=2 SV=1
	Unigene34945_All	377	373	2	O49858	527	320	443	0.57	0.71	0	124	146	3e-35	--	C82A3_SOYBN Cytochrome P450 82A3 OS=Glycine max GN=CYP82A3 PE=2 SV=1
	Unigene35044_All	379	6	152	O49859	525	474	522	0.51	0.67	0	49	50.4	3e-06	--	C82A4_SOYBN Cytochrome P450 82A4 OS=Glycine max GN=CYP82A4 PE=2 SV=1
JL554666	Unigene36601_All	434	3	110	Q05047	487	522	524	0.5	0.78	0	36	47.8	2e-05	--	C72A1_CATRO Cytochrome P450 72A1 OS=Catharanthus roseus GN=CYP72A1 PE=2 SV=1
	Unigene36915_All	448	7	447	P24465	471	244	362	0.38	0.58	0.01	149	104	2e-22	--	C71A1_PERAE Cytochrome P450 71A1 OS=Persea americana GN=CYP71A1 PE=1 SV=1
	Unigene37246_All	462	246	1	O49858	527	320	432	0.45	0.53	0.27	113	90.5	4e-18	--	C82A3_SOYBN Cytochrome P450 82A3 OS=Glycine max GN=CYP82A3 PE=2 SV=1
	Unigene37979_All	497	497	15	O22203	508	348	508	0.9	0.93	0	161	312	6e-85	--	C98A3_ARATH Cytochrome P450 98A3 OS=Arabidopsis thaliana GN=CYP98A3 PE=1 SV=1
	Unigene38151_All	505	1	198	O48921	576	510	575	0.83	0.95	0	66	122	1e-27	--	C97B2_SOYBN Cytochrome P450 97B2 OS=Glycine max GN=CYP97B2 PE=2 SV=1
	Unigene38723_All	539	539	3	O48927	523	225	403	0.74	0.81	0	179	265	2e-70	--	C78A3_SOYBN Cytochrome P450 78A3 OS=Glycine max GN=CYP78A3 PE=2 SV=1
	Unigene38764_All	541	25	540	O48927	523	1	166	0.65	0.79	0	173	234	2e-61	--	C78A3_SOYBN Cytochrome P450 78A3 OS=Glycine max GN=CYP78A3 PE=2 SV=1
	Unigene38926_All	553	1	552	O48922	509	155	338	0.83	0.9	0	184	318	1e-86	--	C98A2_SOYBN Cytochrome P450 98A2 OS=Glycine max GN=CYP98A2 PE=2 SV=1
	Unigene39200_All	572	5	544	Q43068	544	337	516	0.55	0.72	0	180	214	3e-55	--	C82A1_PEA Cytochrome P450 82A1 (Fragment) OS=Pisum sativum GN=CYP82A1 PE=2 SV=2
	Unigene40320_All	673	670	92	O64635	511	308	503	0.61	0.8	0.01	196	257	5e-68	--	C76C4_ARATH Cytochrome P450 76C4 OS=Arabidopsis thaliana GN=CYP76C4 PE=2 SV=1
	Unigene40591_All	701	299	697	O48921	576	43	175	0.85	0.92	0	133	236	1e-61	--	C97B2_SOYBN Cytochrome P450 97B2 OS=Glycine max GN=CYP97B2 PE=2 SV=1
	Unigene40641_All	707	5	706	Q9STK7	489	61	286	0.54	0.74	0	235	265	2e-70	--	C71AQ_ARATH Cytochrome P450 71A26 OS=Arabidopsis thaliana GN=CYP71A26 PE=3 SV=1
	Unigene41321_All	802	798	214	O64637	512	309	505	0.55	0.71	0.01	197	226	1e-58	--	C76C2_ARATH Cytochrome P450 76C2 OS=Arabidopsis thaliana GN=CYP76C2 PE=2 SV=1
	Unigene41571_All	847	843	229	O49858	527	320	525	0.55	0.69	0	206	231	5e-60	--	C82A3_SOYBN Cytochrome P450 82A3 OS=Glycine max GN=CYP82A3 PE=2 SV=1
	Unigene42768_All	1188	220	1188	O49859	525	6	325	0.46	0.67	0.03	333	294	7e-79	--	C82A4_SOYBN Cytochrome P450 82A4 OS=Glycine max GN=CYP82A4 PE=2 SV=1
JL554667	Unigene43109_All	1369	1328	3	Q7XU38	514	41	484	0.42	0.62	0	445	384	1e-106	--	C87A3_ORYSJ Cytochrome P450 87A3 OS=Oryza sativa subsp. japonica GN=CYP87A3 PE=2 SV=3
	Unigene43558_All	1826	1660	119	Q9HBI6	524	14	502	0.23	0.4	0.05	542	83.6	4e-15	--	CP4FB_HUMAN Cytochrome P450 4F11 OS=Homo sapiens GN=CYP4F11 PE=2 SV=2
