# Supplementary material for: An efficient approach to finding Siraitia grosvenorii triterpene biosynthetic genes by RNA-seq and digital gene expression analysis
Source: BMC Genomics. 2011 Jul 5;12:343. doi: 10.1186/1471-2164-12-343 (PMC3161973; doi:10.1186/1471-2164-12-343)
Supplement: Additional file 9 — Putative UDPG genes in the Solexa cDNA library [file 1471-2164-12-343-S9.XLS]

## Sheet: Sheet1
TSA Accession	Query_id	Query_length	Query_start	Query_end	Subject_id	Subject_length	Subject_start	Subject_end	Identity	Positive	Gap	Align_length	Score	E_value	Query_annotation	Subject_annotation
	Unigene68_All	286	11	253	Q6CUV2	1209	997	1084	0.39	0.56	0.07	88	67.4	3e-11	--	ATG26_KLULA Sterol 3-beta-glucosyltransferase OS=Kluyveromyces lactis GN=ATG26 PE=3 SV=1
	Unigene81_All	1066	557	1000	Q9ZVY5	455	308	454	0.54	0.73	0.02	152	168	5e-74	--	IABG2_ARATH Indole-3-acetate beta-glucosyltransferase 2 OS=Arabidopsis thaliana GN=UGT75B2 PE=2 SV=1
	Unigene166_All	1665	108	1511	Q40284	449	1	449	0.46	0.62	0.01	474	411	1e-114	--	UFOG1_MANES Anthocyanidin 3-O-glucosyltransferase 1 OS=Manihot esculenta GN=GT1 PE=2 SV=1
	Unigene413_All	1660	593	1477	Q9SK82	489	196	488	0.4	0.62	0	297	233	3e-87	--	COGT2_ARATH Cytokinin-O-glucosyltransferase 2 OS=Arabidopsis thaliana GN=UGT85A1 PE=2 SV=1
	Unigene449_All	1775	995	1651	Q40284	449	217	427	0.63	0.77	0	219	285	1e-118	--	UFOG1_MANES Anthocyanidin 3-O-glucosyltransferase 1 OS=Manihot esculenta GN=GT1 PE=2 SV=1
	Unigene1720_All	1699	1553	216	Q9SK82	489	10	489	0.32	0.48	0.08	487	210	3e-53	--	COGT2_ARATH Cytokinin-O-glucosyltransferase 2 OS=Arabidopsis thaliana GN=UGT85A1 PE=2 SV=1
	Unigene2256_All	853	242	3	Q9MB73	511	270	348	0.4	0.62	0	80	68.6	5e-14	--	LGT_CITUN Limonoid UDP-glucosyltransferase OS=Citrus unshiu PE=2 SV=1
JL554668	Unigene2346_All	1441	271	1383	Q4R1I9	473	6	394	0.29	0.5	0.05	393	185	6e-46	--	ANGLT_ROSHC Anthocyanidin 5,3-O-glucosyltransferase OS=Rosa hybrid cultivar GN=RhGT1 PE=2 SV=1
	Unigene43531_All	1773	1771	110	Q9NYU2	1555	737	1263	0.3	0.48	0.03	572	220	2e-56	--	UGGG1_HUMAN UDP-glucose:glycoprotein glucosyltransferase 1 OS=Homo sapiens GN=UGCGL1 PE=1 SV=3
	Unigene43622_All	1929	1713	310	Q8H0F2	482	3	478	0.55	0.71	0.01	476	533	1e-150	--	ANGT_GENTR Anthocyanin 3'-O-beta-glucosyltransferase OS=Gentiana triflora PE=1 SV=1
	Unigene3319_All	1092	17	913	Q9SK82	489	184	479	0.39	0.61	0	301	222	3e-57	--	COGT2_ARATH Cytokinin-O-glucosyltransferase 2 OS=Arabidopsis thaliana GN=UGT85A1 PE=2 SV=1
JL554669	Unigene4016_All	852	175	390	Q9MB73	511	318	393	0.57	0.81	0.05	76	101	9e-37	--	LGT_CITUN Limonoid UDP-glucosyltransferase OS=Citrus unshiu PE=2 SV=1
	Unigene4108_All	796	467	3	Q9ZQ94	495	103	263	0.37	0.59	0.03	161	127	3e-54	--	COGT3_ARATH Cytokinin-O-glucosyltransferase 3 OS=Arabidopsis thaliana GN=UGT73C5 PE=2 SV=1
	Unigene4486_All	1802	83	1633	Q9FF17	533	5	530	0.61	0.74	0.01	526	662	0	--	ALG6_ARATH Probable dolichyl pyrophosphate Man9GlcNAc2 alpha-1,3-glucosyltransferase OS=Arabidopsis thaliana GN=At5g38460 PE=2 SV=1
	Unigene4684_All	262	3	257	Q9ZQ95	495	265	346	0.58	0.7	0	85	100	4e-21	--	FOGT1_ARATH Flavonol-3-O-glycoside-7-O-glucosyltransferase 1 OS=Arabidopsis thaliana GN=UGT73C6 PE=2 SV=1
	Unigene5027_All	1461	268	1062	O80505	418	138	402	0.81	0.92	0	265	466	1e-168	--	ALG8_ARATH Probable dolichyl pyrophosphate Glc1Man9GlcNAc2 alpha-1,3-glucosyltransferase OS=Arabidopsis thaliana GN=At2g44660 PE=2 SV=2
	Unigene5353_All	401	71	397	Q9ZVY5	455	248	363	0.51	0.7	0.06	116	122	5e-28	--	IABG2_ARATH Indole-3-acetate beta-glucosyltransferase 2 OS=Arabidopsis thaliana GN=UGT75B2 PE=2 SV=1
	Unigene6292_All	709	306	707	Q43716	473	111	246	0.32	0.57	0.02	137	74.3	9e-26	--	UFOG_PETHY Anthocyanidin 3-O-glucosyltransferase OS=Petunia hybrida GN=RT PE=2 SV=1
	Unigene6485_All	1057	949	203	Q9AR73	470	4	252	0.58	0.73	0	249	304	1e-105	--	HQGT_RAUSE Hydroquinone glucosyltransferase OS=Rauvolfia serpentina GN=AS PE=1 SV=1
	Unigene6486_All	1410	945	1	Q9AR73	470	5	319	0.65	0.81	0	315	439	1e-122	--	HQGT_RAUSE Hydroquinone glucosyltransferase OS=Rauvolfia serpentina GN=AS PE=1 SV=1
	Unigene6621_All	567	8	334	Q9LR44	469	289	401	0.5	0.72	0.03	113	131	6e-39	--	IABG1_ARATH Indole-3-acetate beta-glucosyltransferase 1 OS=Arabidopsis thaliana GN=UGT75B1 PE=1 SV=1
	Unigene6798_All	509	31	456	Q9ZQ95	495	246	387	0.59	0.79	0	142	191	2e-52	--	FOGT1_ARATH Flavonol-3-O-glycoside-7-O-glucosyltransferase 1 OS=Arabidopsis thaliana GN=UGT73C6 PE=2 SV=1
	Unigene7568_All	255	251	3	Q9ZQ95	495	337	415	0.67	0.84	0	83	119	6e-27	--	FOGT1_ARATH Flavonol-3-O-glycoside-7-O-glucosyltransferase 1 OS=Arabidopsis thaliana GN=UGT73C6 PE=2 SV=1
	Unigene7855_All	263	262	158	Q40285	346	11	45	0.45	0.68	0	35	43.1	4e-06	--	UFOG2_MANES Anthocyanidin 3-O-glucosyltransferase 2 (Fragment) OS=Manihot esculenta GN=GT2 PE=2 SV=1
JL554670	Unigene8672_All	292	292	164	Q40285	346	302	344	0.6	0.74	0	43	53.1	5e-07	--	UFOG2_MANES Anthocyanidin 3-O-glucosyltransferase 2 (Fragment) OS=Manihot esculenta GN=GT2 PE=2 SV=1
	Unigene9148_All	415	3	413	Q9MB73	511	115	247	0.63	0.77	0	137	192	4e-49	--	LGT_CITUN Limonoid UDP-glucosyltransferase OS=Citrus unshiu PE=2 SV=1
	Unigene9215_All	273	1	261	Q9SK82	489	23	108	0.33	0.51	0	87	51.2	2e-06	--	COGT2_ARATH Cytokinin-O-glucosyltransferase 2 OS=Arabidopsis thaliana GN=UGT85A1 PE=2 SV=1
	Unigene9494_All	512	402	121	Q0WW21	456	10	99	0.52	0.63	0	94	89	2e-19	--	UGAGT_ARATH Anthocyanin 5-O-glucosyltransferase OS=Arabidopsis thaliana GN=UGT75C1 PE=2 SV=2
	Unigene9538_All	422	175	414	Q8H0F2	482	237	316	0.7	0.82	0	80	124	5e-38	--	ANGT_GENTR Anthocyanin 3'-O-beta-glucosyltransferase OS=Gentiana triflora PE=1 SV=1
	Unigene11393_All	423	413	117	Q8H0F2	482	48	145	0.49	0.67	0	99	95.5	3e-26	--	ANGT_GENTR Anthocyanin 3'-O-beta-glucosyltransferase OS=Gentiana triflora PE=1 SV=1
	Unigene11934_All	261	130	2	Q9ZQ99	491	20	62	0.51	0.69	0	43	48.9	1e-05	--	COGT1_ARATH Cytokinin-O-glucosyltransferase 1 OS=Arabidopsis thaliana GN=UGT73C1 PE=2 SV=1
	Unigene12154_All	448	6	266	Q9FI99	464	370	457	0.37	0.59	0.01	88	63.9	3e-10	--	CNGT1_ARATH Cytokinin-N-glucosyltransferase 1 OS=Arabidopsis thaliana GN=UGT76C1 PE=1 SV=1
	Unigene12336_All	525	525	340	Q8H0F2	482	330	391	0.59	0.82	0	62	90.5	5e-18	--	ANGT_GENTR Anthocyanin 3'-O-beta-glucosyltransferase OS=Gentiana triflora PE=1 SV=1
	Unigene13633_All	1376	5	1102	P0C7P7	453	89	451	0.41	0.59	0.01	370	280	1e-74	--	Y1567_ARATH Uncharacterized UDP-glucosyltransferase At1g05670 OS=Arabidopsis thaliana GN=At1g05670 PE=2 SV=1
	Unigene13911_All	274	173	274	O80505	418	12	45	0.73	0.85	0	34	58.2	2e-08	--	ALG8_ARATH Probable dolichyl pyrophosphate Glc1Man9GlcNAc2 alpha-1,3-glucosyltransferase OS=Arabidopsis thaliana GN=At2g44660 PE=2 SV=2
	Unigene14896_All	1955	122	1519	Q9SK82	489	11	480	0.5	0.71	0	470	510	1e-143	--	COGT2_ARATH Cytokinin-O-glucosyltransferase 2 OS=Arabidopsis thaliana GN=UGT85A1 PE=2 SV=1
	Unigene14898_All	1018	468	1	Q7S1I0	1553	996	1142	0.36	0.52	0	157	97.8	1e-19	--	ATG26_NEUCR Sterol 3-beta-glucosyltransferase OS=Neurospora crassa GN=atg-26 PE=3 SV=1
JL554671	Unigene15400_All	581	438	151	Q9M156	480	373	467	0.65	0.82	0	96	125	1e-46	--	HQGT_ARATH Probable hydroquinone glucosyltransferase OS=Arabidopsis thaliana GN=At4g01070 PE=1 SV=1
	Unigene15569_All	1141	1074	295	Q9Y673	324	21	258	0.41	0.61	0	260	192	5e-48	--	ALG5_HUMAN Dolichyl-phosphate beta-glucosyltransferase OS=Homo sapiens GN=ALG5 PE=1 SV=1
	Unigene15964_All	219	219	1	Q40284	449	142	214	0.36	0.54	0	73	53.9	3e-07	--	UFOG1_MANES Anthocyanidin 3-O-glucosyltransferase 1 OS=Manihot esculenta GN=GT1 PE=2 SV=1
	Unigene16055_All	330	328	11	Q9SK82	489	131	240	0.31	0.55	0.05	112	56.2	6e-08	--	COGT2_ARATH Cytokinin-O-glucosyltransferase 2 OS=Arabidopsis thaliana GN=UGT85A1 PE=2 SV=1
	Unigene16408_All	623	7	486	Q9FIA0	450	287	447	0.42	0.61	0	161	126	9e-29	--	CNGT2_ARATH Cytokinin-N-glucosyltransferase 2 OS=Arabidopsis thaliana GN=UGT76C2 PE=1 SV=1
	Unigene16907_All	1805	568	1608	Q8H0F2	482	115	477	0.31	0.5	0.04	364	171	2e-41	--	ANGT_GENTR Anthocyanin 3'-O-beta-glucosyltransferase OS=Gentiana triflora PE=1 SV=1
	Unigene17341_All	972	703	5	Q0WW21	456	10	235	0.47	0.63	0.01	236	194	8e-49	--	UGAGT_ARATH Anthocyanin 5-O-glucosyltransferase OS=Arabidopsis thaliana GN=UGT75C1 PE=2 SV=2
	Unigene17435_All	1135	850	248	Q6Y288	498	263	443	0.23	0.37	0	202	56.6	3e-07	--	B3GLT_HUMAN Beta-1,3-glucosyltransferase OS=Homo sapiens GN=B3GALTL PE=1 SV=2
	Unigene17918_All	267	2	244	A7KAK6	1241	998	1083	0.39	0.6	0.05	86	68.9	9e-12	--	ATG26_PICAN Sterol 3-beta-glucosyltransferase OS=Pichia angusta GN=ATG26 PE=3 SV=1
	Unigene18163_All	494	31	348	Q40285	346	109	208	0.61	0.77	0	106	134	2e-46	--	UFOG2_MANES Anthocyanidin 3-O-glucosyltransferase 2 (Fragment) OS=Manihot esculenta GN=GT2 PE=2 SV=1
	Unigene18919_All	840	673	203	Q4HZE0	722	59	219	0.42	0.55	0.06	168	115	9e-27	--	ALG10_GIBZE Alpha-1,2 glucosyltransferase ALG10 OS=Gibberella zeae GN=ALG10 PE=3 SV=1
	Unigene19037_All	1828	86	1471	Q40287	487	9	467	0.57	0.72	0	463	523	1e-147	--	UFOG5_MANES Anthocyanidin 3-O-glucosyltransferase 5 OS=Manihot esculenta GN=GT5 PE=2 SV=1
	Unigene19441_All	1672	51	1388	P0C7P7	453	2	450	0.49	0.65	0.01	453	417	1e-116	--	Y1567_ARATH Uncharacterized UDP-glucosyltransferase At1g05670 OS=Arabidopsis thaliana GN=At1g05670 PE=2 SV=1
	Unigene19910_All	1147	1146	196	Q8H0F2	482	146	463	0.4	0.63	0.01	323	253	2e-66	--	ANGT_GENTR Anthocyanin 3'-O-beta-glucosyltransferase OS=Gentiana triflora PE=1 SV=1
	Unigene19917_All	1118	975	1	Q9AR73	470	5	329	0.65	0.78	0	325	437	1e-122	--	HQGT_RAUSE Hydroquinone glucosyltransferase OS=Rauvolfia serpentina GN=AS PE=1 SV=1
	Unigene20442_All	1553	1343	15	P0C7P7	453	6	450	0.45	0.63	0	447	415	1e-115	--	Y1567_ARATH Uncharacterized UDP-glucosyltransferase At1g05670 OS=Arabidopsis thaliana GN=At1g05670 PE=2 SV=1
	Unigene20537_All	1789	254	1765	Q8T191	1681	35	533	0.33	0.51	0.07	543	235	7e-61	--	UGGG_DICDI Probable UDP-glucose:glycoprotein glucosyltransferase A OS=Dictyostelium discoideum GN=ggtA PE=1 SV=2
	Unigene20645_All	1630	1604	147	Q9SK82	489	1	486	0.52	0.73	0.01	491	557	1e-158	--	COGT2_ARATH Cytokinin-O-glucosyltransferase 2 OS=Arabidopsis thaliana GN=UGT85A1 PE=2 SV=1
	Unigene21307_All	1558	107	1444	Q43716	473	12	446	0.29	0.51	0.01	453	194	1e-48	--	UFOG_PETHY Anthocyanidin 3-O-glucosyltransferase OS=Petunia hybrida GN=RT PE=2 SV=1
	Unigene21485_All	1904	1618	230	Q9ZQ95	495	15	483	0.34	0.52	0.05	489	229	7e-59	--	FOGT1_ARATH Flavonol-3-O-glycoside-7-O-glucosyltransferase 1 OS=Arabidopsis thaliana GN=UGT73C6 PE=2 SV=1
	Unigene22337_All	1230	1211	234	Q9Y673	324	1	317	0.43	0.62	0	328	253	3e-66	--	ALG5_HUMAN Dolichyl-phosphate beta-glucosyltransferase OS=Homo sapiens GN=ALG5 PE=1 SV=1
	Unigene23228_All	940	8	736	Q3UGP8	474	248	474	0.36	0.52	0	244	153	1e-36	--	AG10B_MOUSE Putative alpha-1,2-glucosyltransferase ALG10-B OS=Mus musculus GN=Alg10b PE=2 SV=1
	Unigene27963_All	247	2	247	O48676	460	279	360	0.59	0.8	0	82	112	9e-25	--	HTGT_ARATH N-hydroxythioamide S-beta-glucosyltransferase OS=Arabidopsis thaliana GN=UGT74B1 PE=1 SV=1
	Unigene30115_All	278	264	79	Q6C8M8	1456	1300	1361	0.59	0.67	0	62	82.8	6e-16	--	ATG26_YARLI Sterol 3-beta-glucosyltransferase OS=Yarrowia lipolytica GN=ATG26 PE=3 SV=3
	Unigene31797_All	305	1	303	Q9SK82	489	236	334	0.43	0.64	0	101	93.6	3e-19	--	COGT2_ARATH Cytokinin-O-glucosyltransferase 2 OS=Arabidopsis thaliana GN=UGT85A1 PE=2 SV=1
	Unigene31844_All	306	212	3	Q9ZQ94	495	12	81	0.64	0.77	0	70	94	3e-19	--	COGT3_ARATH Cytokinin-O-glucosyltransferase 3 OS=Arabidopsis thaliana GN=UGT73C5 PE=2 SV=1
	Unigene33337_All	336	3	254	Q40284	449	360	444	0.56	0.74	0.01	85	94.4	2e-19	--	UFOG1_MANES Anthocyanidin 3-O-glucosyltransferase 1 OS=Manihot esculenta GN=GT1 PE=2 SV=1
	Unigene33866_All	348	3	179	Q0WW21	456	399	456	0.5	0.67	0	59	56.6	4e-08	--	UGAGT_ARATH Anthocyanin 5-O-glucosyltransferase OS=Arabidopsis thaliana GN=UGT75C1 PE=2 SV=2
	Unigene34102_All	353	6	353	Q6C8M8	1456	1224	1350	0.44	0.61	0.08	127	108	8e-24	--	ATG26_YARLI Sterol 3-beta-glucosyltransferase OS=Yarrowia lipolytica GN=ATG26 PE=3 SV=3
	Unigene34187_All	355	1	354	Q9ZVY5	455	228	346	0.39	0.6	0.04	123	87	3e-17	--	IABG2_ARATH Indole-3-acetate beta-glucosyltransferase 2 OS=Arabidopsis thaliana GN=UGT75B2 PE=2 SV=1
	Unigene34231_All	357	355	5	Q8T191	1681	1372	1488	0.76	0.89	0	117	200	2e-51	--	UGGG_DICDI Probable UDP-glucose:glycoprotein glucosyltransferase A OS=Dictyostelium discoideum GN=ggtA PE=1 SV=2
	Unigene34613_All	367	5	367	Q8NJS1	1456	1090	1214	0.32	0.52	0.05	128	72.8	6e-13	--	ATG26_LEPMC Sterol 3-beta-glucosyltransferase OS=Leptosphaeria maculans GN=ATG26 PE=3 SV=1
	Unigene35056_All	380	3	254	Q9AR73	470	386	468	0.61	0.79	0	84	102	7e-22	--	HQGT_RAUSE Hydroquinone glucosyltransferase OS=Rauvolfia serpentina GN=AS PE=1 SV=1
	Unigene35177_All	383	3	257	Q9AR73	470	386	469	0.62	0.78	0	85	105	1e-22	--	HQGT_RAUSE Hydroquinone glucosyltransferase OS=Rauvolfia serpentina GN=AS PE=1 SV=1
	Unigene35322_All	387	48	386	Q0UY53	1453	1052	1164	0.37	0.53	0.02	116	79.3	6e-15	--	ATG26_PHANO Sterol 3-beta-glucosyltransferase OS=Phaeosphaeria nodorum GN=ATG26 PE=3 SV=1
	Unigene35656_All	399	398	3	Q9ZSK5	459	70	193	0.51	0.64	0	132	117	2e-26	--	ZOG_PHALU Zeatin O-glucosyltransferase OS=Phaseolus lunatus GN=ZOG1 PE=2 SV=1
	Unigene36799_All	442	66	434	Q9SK82	489	12	135	0.37	0.56	0.03	128	77	4e-14	--	COGT2_ARATH Cytokinin-O-glucosyltransferase 2 OS=Arabidopsis thaliana GN=UGT85A1 PE=2 SV=1
	Unigene37011_All	452	86	430	Q41819	471	4	118	0.46	0.61	0	115	108	9e-24	--	IABG_MAIZE Indole-3-acetate beta-glucosyltransferase OS=Zea mays GN=IAGLU PE=1 SV=1
JL554672	Unigene37589_All	478	476	348	Q9JLA3	1551	1479	1521	0.69	0.81	0	43	68.9	1e-11	--	UGGG1_RAT UDP-glucose:glycoprotein glucosyltransferase 1 OS=Rattus norvegicus GN=Ugcgl1 PE=1 SV=2
	Unigene38224_All	510	508	164	Q9ZQ95	495	375	490	0.51	0.75	0	116	125	1e-28	--	FOGT1_ARATH Flavonol-3-O-glycoside-7-O-glucosyltransferase 1 OS=Arabidopsis thaliana GN=UGT73C6 PE=2 SV=1
	Unigene38735_All	540	2	238	P0C7P7	453	375	449	0.35	0.6	0.01	80	51.6	3e-06	--	Y1567_ARATH Uncharacterized UDP-glucosyltransferase At1g05670 OS=Arabidopsis thaliana GN=At1g05670 PE=2 SV=1
	Unigene38974_All	556	3	323	Q9ZQ95	495	375	494	0.5	0.67	0.1	120	108	2e-23	--	FOGT1_ARATH Flavonol-3-O-glycoside-7-O-glucosyltransferase 1 OS=Arabidopsis thaliana GN=UGT73C6 PE=2 SV=1
	Unigene39872_All	628	3	599	Q9LR44	469	255	452	0.55	0.7	0	200	216	7e-56	--	IABG1_ARATH Indole-3-acetate beta-glucosyltransferase 1 OS=Arabidopsis thaliana GN=UGT75B1 PE=1 SV=1
	Unigene40357_All	677	329	676	A7KAK6	1241	772	888	0.34	0.56	0.03	120	80.1	1e-14	--	ATG26_PICAN Sterol 3-beta-glucosyltransferase OS=Pichia angusta GN=ATG26 PE=3 SV=1
	Unigene40410_All	683	223	681	Q9ZQ95	495	13	164	0.58	0.81	0	153	193	7e-49	--	FOGT1_ARATH Flavonol-3-O-glycoside-7-O-glucosyltransferase 1 OS=Arabidopsis thaliana GN=UGT73C6 PE=2 SV=1
	Unigene40672_All	711	710	48	Q9LR44	469	224	451	0.53	0.68	0.04	232	234	3e-61	--	IABG1_ARATH Indole-3-acetate beta-glucosyltransferase 1 OS=Arabidopsis thaliana GN=UGT75B1 PE=1 SV=1
	Unigene40836_All	731	73	726	Q8H0F2	482	113	336	0.29	0.49	0.04	229	103	1e-21	--	ANGT_GENTR Anthocyanin 3'-O-beta-glucosyltransferase OS=Gentiana triflora PE=1 SV=1
	Unigene41918_All	921	893	6	Q8H0F2	482	45	348	0.34	0.52	0.05	313	154	1e-36	--	ANGT_GENTR Anthocyanin 3'-O-beta-glucosyltransferase OS=Gentiana triflora PE=1 SV=1
	Unigene42703_All	1163	83	1162	Q9SK82	489	13	406	0.29	0.46	0.1	400	155	5e-37	--	COGT2_ARATH Cytokinin-O-glucosyltransferase 2 OS=Arabidopsis thaliana GN=UGT85A1 PE=2 SV=1
	Unigene42736_All	1176	147	1175	Q9ZQ94	495	1	380	0.45	0.63	0.1	383	330	1e-89	--	COGT3_ARATH Cytokinin-O-glucosyltransferase 3 OS=Arabidopsis thaliana GN=UGT73C5 PE=2 SV=1
	Unigene42810_All	1210	957	1	Q40284	449	1	306	0.39	0.55	0.03	329	199	4e-50	--	UFOG1_MANES Anthocyanidin 3-O-glucosyltransferase 1 OS=Manihot esculenta GN=GT1 PE=2 SV=1
	Unigene42859_All	1232	1123	2	Q9ZQ94	495	9	380	0.45	0.66	0	376	347	8e-95	--	COGT3_ARATH Cytokinin-O-glucosyltransferase 3 OS=Arabidopsis thaliana GN=UGT73C5 PE=2 SV=1
	Unigene43174_All	1414	2	1246	Q40284	449	48	447	0.51	0.65	0.01	420	407	1e-112	--	UFOG1_MANES Anthocyanidin 3-O-glucosyltransferase 1 OS=Manihot esculenta GN=GT1 PE=2 SV=1
